# Supplementary material for: The proteome of Toxoplasma gondii: integration with the genome provides novel insights into gene expression and annotation
Source: Genome Biol. 2008 Jul 21;9(7):R116. doi: 10.1186/gb-2008-9-7-r116 (PMC2530874; doi:10.1186/gb-2008-9-7-r116)
Supplement: Additional data file 3 — The spot number, matching gene annotation and description, Mascot score, sequence coverage and number of matching peptides are given. Further information concerning peptide sequences is available at ToxoDB. For consistency, where the release4 annotation is not identified by the peptide evidence, TwinScan gene annotation is given in preference to other alternative gene annotations assuming the returning Mascot score is equivalent (and in Additional data files 4, 5, 7, 8 and 9). [file gb-2008-9-7-r116-S3.xls]

## Sheet: Main
Spot Number	Rank	Identifier	Description	Mascot Score	Peptide count	Sequence Coverage (%)
1	1	TgEST_95059605|EST|2003.05.20|ParaDB-1-1-2028	micronemal protein MIC2 [Toxoplasma gondii].;0;gi|1923217|gb|AAB63303.1|	237	14	28
2	1	55.m08214	nucleosome assembly protein-related	399	17	23
	2	31.m00905	ubiquitin carboxyl-terminal hydrolase, putative	159	7	8
	3	76.m01665	lysophospholipase, putative	70	7	8
3	1	31.m00905	ubiquitin carboxyl-terminal hydrolase, putative	250	13	19
	2	76.m01665	lysophospholipase, putative	163	8	13
4	1	42.m03533	oxygen-regulated protein-related / heat shock protein-related	619	25	28
	2	41.m00036/57.m00003	tubulin beta chain, putative	149	6	18
	3	33.m01349	splicing factor U2AF-associated protein, related	75	1	3
5	1	38.m01067	alanyl-tRNA synthetase, putative	291	16	21
6	1	38.m01067	alanyl-tRNA synthetase, putative	893	15	18
7	1	38.m01067	alanyl-tRNA synthetase, putative	788	15	18
8	1	38.m01067	alanyl-tRNA synthetase, putative	447	9	12
9	1	49.m00060	heat shock protein 90, putative	1320	25	33
10	1	49.m00060	heat shock protein 90, putative	282	7	8
11	1	49.m00060	heat shock protein 90, putative	740	28	32
12	1	49.m00060	heat shock protein 90, putative	104	4	6
13	1	49.m00060	heat shock protein 90, putative	1040	35	40
	2	57.m00003	tubulin beta chain	72	2	4
14	1	49.m00060	heat shock protein 90, putative	1062	34	39
	2	50.m03114	surp module domain-containing protein	138	5	8
15	1	59.m03661	cell division protein 48, putative	719	26	34
16	1	44.m00004	membrane skeletal protein IMC1	410	16	29
17	1	59.m03661	cell division protein 48, putative	1252	39	44
	2	25.m00007	actin	279	9	33
18	1	44.m00004	membrane skeletal protein IMC1	493	17	32
	2	25.m00007	actin	296	15	49
	3	27.m00003	protein disulfide isomerase, putative	123	4	12
	4	59.m03661	cell division protein 48, putative	108	5	8
19	1	44.m00004	membrane skeletal protein IMC1	508	23	39
	2	25.m00007	actin	55	3	18
20	1	50.m03114	surp module domain-containing protein	366	14	18
	2	49.m00060	heat shock protein 90, putative	321	13	18
	3	44.m00004	membrane skeletal protein IMC1	98	6	18
	4	25.m00007	actin	59	1	5
21	1	49.m00060	heat shock protein 90, putative	1114	32	36
	2	TgTwinScan_3941	elongation factor 2, putative	88	6	8
	3	25.m00007	actin	54	1	5
	4	44.m00004	membrane skeletal protein IMC1	52	5	14
22	1	80.m00001	heat shock protein 90	635	26	32
	2	59.m00003	heat shock protein 70, putative	45	3	5
23	1	583.m00009	heat shock protein 70, putative	506	19	29
	2	59.m00003	heat shock protein 70, putative	475	15	25
	3	49.m03399	hypothetical protein	249	8	21
	4	611.m00038	eukaryotic translation initiation factor 3 subunit 7, putative	63	1	4
24	1	TgTwinScan_0069	tryptophanyl-tRNA synthetase, putative	246	9	18
25	1	583.m05686	hypothetical protein	448	9	17
26	1	TgTwinScan_3020	hypothetical protein	615	14	27
27	1	44.m02735	patatin-like phospholipase domain-containing protein	478	14	39
	2	80.m00001	heat shock protein 90	213	10	15
28	1	44.m00020	pfs77-related	428	14	38
29	1	44.m00020	pfs77-related	869	17	41
	2	80.m00001	heat shock protein 90	95	3	4
30	1	44.m00020	pfs77-related	1103	16	41
	2	80.m00001	heat shock protein 90	195	10	16
31	1	44.m00020	pfs77-related	641	14	37
	2	80.m00001	heat shock protein 90	158	11	17
	3	80.m02340	nucleolar phosphoprotein (nucleolin), putative	47	2	2
32	1	25.m00006	microneme protein 4 (MIC4)	278	7	14
	2	TgGlmHMM_3556	RNA recognition motif. (a.k.a. RRM, RBD, or RNP domain)-containing protein	137	5	3
	3	80.m02340	nucleolar phosphoprotein (nucleolin), putative	50	2	3
33	1	25.m00006	microneme protein 4 (MIC4)	125	7	13
34	1	25.m00006	microneme protein 4 (MIC4)	228	8	16
	2	57.m00003	tubulin beta chain	56	3	6
35	1	25.m00006	microneme protein 4 (MIC4)	217	8	17
	2	80.m00080	conserved hypothetical protein	53	3	4
36	1	42.m03524	aconitate hydratase, putative	220	20	21
37	1	42.m03524	aconitate hydratase, putative	505	27	28
38	1	42.m03524	aconitate hydratase, putative	589	30	32
	2	49.m00060	heat shock protein 90, putative	217	10	13
39	1	42.m03524	aconitate hydratase, putative	865	31	33
40	1	TgTwinScan_0069	tryptophanyl-tRNA synthetase, putative	855	25	48
41	1	TgEST_95059926|EST|2003.05.20|ParaDB-2-20-457	actin depolymerizing factor [Toxoplasma gondii].;5.00E-63;gi|2342858|gb|AAC47717.1|	107	4	36
42	1	583.m00021	superoxide dismutase	403	6	29
	2	76.m00016/83.m00013	elongation factor 1-alpha, putative	58	1	2
43	1	583.m00021	superoxide dismutase	77	2	13
	2	542.m00219	hypothetical protein	71	1	2
	3	583.m00669	phosphatidylinositol-4-phosphate 5-kinase, putative	64	3	11
	4	TGG_994528-1-19978-20424	No Blast result	51	1	6
	5	TgTwinScan_4574	hypothetical protein	48	1	4
44	1	542.m00219	hypothetical protein	58	1	2
	2	583.m00669	phosphatidylinositol-4-phosphate 5-kinase, putative	48	2	7
45	1	57.m00003	tubulin beta chain	313	13	34
	2	49.m00052	nucleosome assembly protein-related	290	11	32
	3	583.m05418	DnaJ domain-containing protein	220	11	33
	4	59.m00013	zinc finger (CCCH type) protein, putative	145	3	9
	5	TgGlmHMM_2486	splice factor [Toxoplasma gondii]; 4E-43; gi|49037494|gb|AAT49042.1|	134	2	10
	6	TGG_994286-1-180061-180489	splice factor [Toxoplasma gondii]; 5.00E-09; gi|49037494|gb|AAT49042.1|	96	2	11
	7	TGG_994286-1-181093-181317	No Blast result	82	2	18
	8	645.m00330	hypothetical protein	69	4	14
46	1	83.m00006	hypothetical protein	91	3	5
	2	583.m11443	hypothetical protein	45	1	4
47	1	57.m00003	tubulin beta chain	387	16	38
	2	645.m00330	hypothetical protein	184	12	29
	3	55.m00015	14-3-3 protein, putative	182	7	31
	4	59.m00013	zinc finger (CCCH type) protein, putative	135	2	8
	5	TGG_994286-1-180061-180489	splice factor [Toxoplasma gondii]; 5.00E-09; gi|49037494|gb|AAT49042.1|	130	2	11
	6	TgGlmHMM_2486	splice factor [Toxoplasma gondii]; 4E-43; gi|49037494|gb|AAT49042.1|	103	2	10
	7	TGG_994286-1-181093-181317	No Blast result	95	2	18
	8	49.m00052	nucleosome assembly protein-related	90	1	4
	9	583.m05746	erythrocyte-binding protein, putative	86	1	3
	10	583.m05418	DnaJ domain-containing protein	73	3	11
	11	TgTigrScan_3065	splice factor [Toxoplasma gondii]; 1e-25; gi|49037494|gb|AAT49042.1|	60	1	7
48	1	41.m00036	tubulin beta chain, putative	727	20	46
	2	645.m00330	hypothetical protein	200	11	30
	3	TGG_994286-1-180061-180489	splice factor [Toxoplasma gondii]; 5.00E-09; gi|49037494|gb|AAT49042.1|	85	2	11
	4	55.m00015	14-3-3 protein, putative	54	1	4
	5	33.m02185	toxofilin	48	2	8
49	1	TgGlmHMM_2905	conserved hypothetical protein	58	3	1
50	1	583.m00658	WD repeat protein, putative	633	8	22
	2	80.m02340	nucleolar phosphoprotein (nucleolin), putative	92	3	4
51	1	TgTigrScan_6507	sushi domain-containing protein / SCR repeat-containing protein	454	17	20
	2	80.m02340	nucleolar phosphoprotein (nucleolin), putative	109	3	5
52	1	80.m02340	nucleolar phosphoprotein (nucleolin), putative	505	10	17
	2	583.m00597	sushi domain-containing protein / SCR repeat-containing protein	169	11	42
53	1	80.m02340	nucleolar phosphoprotein (nucleolin), putative	673	11	20
	2	55.m00171	TPR domain-containing protein	331	4	12
	3	35.m00932	CD2 antigen cytoplasmic tail-binding protein 2, putative	86	1	3
54	1	TgTwinScan_6920	hypothetical protein PC000002.01.0 [Plasmodium chabaudi chabaudi].;2.00E-36;gi|70943771|ref|XP_741892.1|	237	8	26
	2	80.m02340	nucleolar phosphoprotein (nucleolin), putative	113	4	7
55	1	551.m00234	zinc-finger protein ZPR1, putative	554	15	29
	2	583.m00009	heat shock protein 70, putative	172	13	26
	3	611.m00038	eukaryotic translation initiation factor 3 subunit 7, putative	142	8	19
	4	20.m00002	microneme protein 2 (MIC2)	51	1	1
56	1	611.m00038	eukaryotic translation initiation factor 3 subunit 7, putative	487	12	33
	2	583.m00009	heat shock protein 70, putative	223	16	32
	3	59.m00003	heat shock protein 70, putative	96	4	8
57	1	583.m00009	heat shock protein 70, putative	373	16	30
	2	611.m00038	eukaryotic translation initiation factor 3 subunit 7, putative	331	13	32
	3	59.m00003	heat shock protein 70, putative	231	12	21
58	1	59.m00003	heat shock protein 70, putative	1450	29	41
	2	583.m00009	heat shock protein 70, putative	163	4	7
	3	TgTigrScan_3441	inner membrane complex protein (IMC3)	119	4	2
59	1	59.m00003	heat shock protein 70, putative	1303	29	42
	2	583.m00009	heat shock protein 70, putative	342	16	29
	3	129.m00261	CTP synthase, putative	113	3	5
	4	611.m00038	eukaryotic translation initiation factor 3 subunit 7, putative	106	8	17
	5	35.m01595	inner membrane complex protein (IMC3)	84	1	5
60	1	59.m00003	heat shock protein 70, putative	2368	32	41
	2	35.m01595	inner membrane complex protein (IMC3)	157	3	7
61	1	59.m00003	heat shock protein 70, putative	2148	29	41
	2	583.m00009	heat shock protein 70, putative	312	11	18
62	1	59.m00003	heat shock protein 70, putative	2710	31	47
63	1	583.m00009	heat shock protein 70, putative	651	22	39
	2	59.m00003	heat shock protein 70, putative	582	18	35
64	1	59.m00003	heat shock protein 70, putative	214	10	21
	2	583.m00009	heat shock protein 70, putative	195	14	26
	3	59.m03367	RNA recognition motif domain-containing protein	129	4	7
	4	52.m01590	hypothetical protein	72	2	5
	5	583.m11443	hypothetical protein	55	1	4
65	1	583.m00009	heat shock protein 70, putative	710	19	31
	2	59.m00003	heat shock protein 70, putative	102	5	11
	3	TgGlmHMM_4446	RNA recognition motif domain-containing protein	100	4	3
	4	50.m00085	chaperone protein dnaK, putative / heat shock protein 70, putative	64	2	3
	5	TGG_994386-1-156589-156876	articulin family protein [Cryptosporidium parvum Iowa II].;1.00E-08;gi|66356786|ref|XP_625571.1|	51	1	8
	6	583.m11443	hypothetical protein	50	1	4
66	1	583.m00009	heat shock protein 70, putative	1054	27	43
	2	TgGlmHMM_4715	heat shock protein 70, putative	115	5	5
	3	25.m00007	actin	51	4	14
67	1	583.m00009	heat shock protein 70, putative	1836	28	41
	2	25.m00007	actin	161	10	32
	3	583.m11443	hypothetical protein	91	2	6
	4	50.m00085	chaperone protein dnaK, putative / heat shock protein 70, putative	80	4	8
	5	52.m01590	hypothetical protein	56	2	5
68	1	583.m00009	heat shock protein 70, putative	3076	35	50
	2	27.m00003	protein disulfide isomerase, putative	319	10	25
69	1	583.m00009	heat shock protein 70, putative	2729	28	38
	2	27.m00003	protein disulfide isomerase, putative	377	12	26
70	1	50.m00085	chaperone protein dnaK, putative / heat shock protein 70, putative	1630	26	43
	2	583.m00009	heat shock protein 70, putative	616	20	33
	3	55.m05010	hypothetical protein	104	3	9
	4	44.m00031	membrane skeletal protein IMC1, putative	87	2	4
	5	27.m00003	protein disulfide isomerase, putative	79	1	2
71	1	35.m01595	inner membrane complex protein (IMC3)	889	8	21
	2	59.m00003	heat shock protein 70, putative	65	2	3
72	1	50.m00085	chaperone protein dnaK, putative / heat shock protein 70, putative	4356	36	58
	2	55.m04663	vacuolar ATP synthase, putative	96	3	6
	3	44.m00031	membrane skeletal protein IMC1, putative	94	3	7
	4	35.m01595	inner membrane complex protein (IMC3)	86	3	10
73	1	50.m00085	chaperone protein dnaK, putative / heat shock protein 70, putative	2436	37	61
	2	55.m04663	vacuolar ATP synthase, putative	195	10	22
	3	44.m00031	membrane skeletal protein IMC1, putative	184	4	11
74	1	50.m00085	chaperone protein dnaK, putative / heat shock protein 70, putative	302	11	27
	2	83.m01295	N-glycosylase/DNA lyase-related	158	10	8
	3	59.m03661	cell division protein 48, putative	106	8	9
	4	76.m01683	hypothetical protein	102	8	10
75	1	38.m01113	heat shock protein, putative	314	15	23
	2	50.m00085	chaperone protein dnaK, putative / heat shock protein 70, putative	100	2	6
76	1	TgTigrScan_1693	heat shock protein 90, putative [Toxoplasma gondii RH].;0;gi|95007250|emb|CAJ20471.1|	181	15	22
77	1	TgTigrScan_1693	heat shock protein 90, putative [Toxoplasma gondii RH].;0;gi|95007250|emb|CAJ20471.1|	560	20	25
	2	TgTwinScan_6347	long-chain fatty acid CoA ligase, putative	87	2	4
	3	50.m00085	chaperone protein dnaK, putative / heat shock protein 70, putative	65	1	3
78	1	TgTigrScan_1693	heat shock protein 90, putative [Toxoplasma gondii RH].;0;gi|95007250|emb|CAJ20471.1|	479	20	27
	2	44.m00031	membrane skeletal protein IMC1, putative	100	2	4
79	1	59.m03410	enolase, putative	58	1	2
	2	80.m02342	RNA binding motif-containing protein	56	3	3
80	1	K2C1_HUMAN	Keratin, type II cytoskeletal 1 (Cytokeratin-1) (CK-1) (Keratin-1) (K1) (67 kDa cytokeratin) (Hair alpha protein).- Homo sapiens (Human)	165	3	5
81	1	TgTwinScan_0300	RNA binding motif-containing protein	151	6	12
82	1	20.m03668	transport protein sec13-related	206	7	14
	2	44.m02589	high molecular mass nuclear antigen, putative	197	9	14
	3	25.m02929	polynucleotide kinase-3''''-phosphatase, putative	97	1	2
	4	76.m00016/83.m00013	elongation factor 1-alpha, putative	82	2	5
83	1	44.m02589	high molecular mass nuclear antigen, putative	368	22	27
	2	TgGlmHMM_0650	hypothetical protein Chro.80472 [Cryptosporidium hominis TU502].;2.00E-52;gi|67613915|ref|XP_667333.1|	128	5	5
	3	39.m00001	actin depolymerizing factor	47	1	7
	4	42.m00117	ATP-dependent RNA helicase, putative	46	2	3
84	1	TgGlmHMM_4719	S.cerevisiae Ssf2p/drosophila peter pan like protein that has an IMP4 domain at its N-terminus and is involved in rRNA processing [Cryptosporidium parvum Iowa II].;2.00E-31;gi|66360320|ref|XP_627234.1|	118	3	2
	2	76.m00016/83.m00013	elongation factor 1-alpha, putative	52	1	2
85	1	49.m03434	hypothetical protein	555	17	36
86	1	TgEST_95056210|EST|2003.05.20|ParaDB-2-335-2578	hydroxymethyldihydropterin pyrophosphokinase-dihydropteroate synthase [Toxoplasma gondii].;0;gi|2731631|gb|AAB93492.1|	379	16	23
87	1	55.m00011	hydroxymethyldihydropterin pyrophosphokinase-dihydropteroate synthase	499	9	14
	2	145.m00333	cysteine desulfurase, putative	66	2	3
88	1	TgEST_95056210|EST|2003.05.20|ParaDB-2-335-2578	hydroxymethyldihydropterin pyrophosphokinase-dihydropteroate synthase [Toxoplasma gondii].;0;gi|2731631|gb|AAB93492.1|	433	9	13
89	1	55.m00011	hydroxymethyldihydropterin pyrophosphokinase-dihydropteroate synthase	472	10	14
	2	76.m00016/83.m00013	elongation factor 1-alpha, putative	131	2	5
90	1	55.m00011	hydroxymethyldihydropterin pyrophosphokinase-dihydropteroate synthase	224	10	13
	2	44.m00031	membrane skeletal protein IMC1, putative	75	2	8
91	1	TgEST_95056210|EST|2003.05.20|ParaDB-2-335-2578	hydroxymethyldihydropterin pyrophosphokinase-dihydropteroate synthase [Toxoplasma gondii].;0;gi|2731631|gb|AAB93492.1|	548	19	26
92	1	641.m00185	G1 to S phase transition protein, putative	402	18	35
93	1	641.m00185	G1 to S phase transition protein, putative	170	10	24
	2	TgEST_95059021|EST|2003.05.20|ParaDB-4-480-121	No Blast result	45	1	7
94	1	641.m00185	G1 to S phase transition protein, putative	599	22	38
95	1	55.m04665	glycyl-tRNA synthetase, putative	281	15	20
	2	80.m00001	heat shock protein 90	96	5	6
	3	TgGlmHMM_4126	X-prolyl aminopeptidase, putative	71	3	1
	4	641.m00185	G1 to S phase transition protein, putative	68	1	2
96	1	55.m04665	glycyl-tRNA synthetase, putative	366	21	30
	2	80.m00001	heat shock protein 90	88	4	6
	3	35.m00002	receptor for activated C kinase, RACK protein, putative	54	3	9
97	1	55.m08205	X-prolyl aminopeptidase, putative	644	12	27
98	1	55.m04663	vacuolar ATP synthase, putative	914	16	38
	2	49.m00030	TCP-1/cpn60 family chaperonin, putative	493	10	25
	3	50.m00085	chaperone protein dnaK, putative / heat shock protein 70, putative	111	2	3
	4	44.m00031	membrane skeletal protein IMC1, putative	53	1	2
99	1	49.m00030	TCP-1/cpn60 family chaperonin, putative	695	15	34
	2	50.m00085	chaperone protein dnaK, putative / heat shock protein 70, putative	421	10	23
	3	55.m04663	vacuolar ATP synthase, putative	152	3	7
	4	TGG_994666-3-96645-96989	No Blast result	45	1	6
100	1	55.m04663	vacuolar ATP synthase, putative	1032	19	45
	2	49.m00030	TCP-1/cpn60 family chaperonin, putative	649	11	21
101	1	49.m00030	TCP-1/cpn60 family chaperonin, putative	887	31	52
	2	55.m04663	vacuolar ATP synthase, putative	456	19	38
	3	44.m00031	membrane skeletal protein IMC1, putative	95	4	9
	4	65.m00001	nucleoside-triphosphatase I	49	2	3
102	1	49.m00030	TCP-1/cpn60 family chaperonin, putative	623	12	18
103	1	TgTwinScan_0069	tryptophanyl-tRNA synthetase, putative	152	8	13
	2	49.m00030	TCP-1/cpn60 family chaperonin, putative	103	3	10
104	1	TgTwinScan_0069	tryptophanyl-tRNA synthetase, putative	780	25	39
	2	80.m02288	trypsin, putative	166	7	11
	3	27.m00071	ATP-dependent protease ATP-binding subunit, putative	85	4	10
	4	49.m00030	TCP-1/cpn60 family chaperonin, putative	54	1	3
105	1	TgTwinScan_0069	tryptophanyl-tRNA synthetase, putative	1526	27	44
106	1	TgTwinScan_0069	tryptophanyl-tRNA synthetase, putative	1472	27	44
	2	80.m02288	trypsin, putative	65	1	3
107	1	TgTwinScan_0069	tryptophanyl-tRNA synthetase, putative	1639	28	48
108	1	TgTwinScan_0069	tryptophanyl-tRNA synthetase, putative	1890	33	56
109	1	20.m03910	TCP-1/cpn60 family chaperonin, putative	1030	17	29
	2	TgTwinScan_0069	tryptophanyl-tRNA synthetase, putative	75	1	1
110	1	52.m00012	protein antigen, putative	365	6	13
111	1	52.m00012	protein antigen, putative	705	13	26
112	1	33.m01380	succinate dehydrogenase [ubiquinone] flavoprotein subunit, mitochondrial, putative	316	7	15
	2	52.m00012	protein antigen, putative	48	1	4
113	1	551.m00238	rhoptry antigen, putative	107	1	2
	2	39.m00001	actin depolymerizing factor	107	2	17
114	1	59.m06060	la domain-containing protein	527	11	24
115	1	59.m06060	la domain-containing protein	359	7	20
116	1	59.m06060	la domain-containing protein	280	5	16
117	1	TgTigrScan_4673	hypothetical protein PC000352.01.0 [Plasmodium chabaudi chabaudi].;6.00E-44;gi|70945900|ref|XP_742720.1|	255	8	11
	2	59.m06060	la domain-containing protein	208	7	16
	3	49.m03399	hypothetical protein	170	6	12
	4	583.m00009	heat shock protein 70, putative	111	3	4
	5	46.m00023	KH domain-containing protein	104	2	4
	6	55.m00005	apical membrane antigen 1, putative	54	1	1
118	1	46.m00023	KH domain-containing protein	550	11	21
	2	583.m11443	hypothetical protein	121	2	7
	3	27.m00835	hypothetical protein	48	1	3
119	1	46.m00023	KH domain-containing protein	631	12	21
120	1	46.m00023	KH domain-containing protein	538	11	20
	2	583.m11443	hypothetical protein	67	1	4
	3	583.m00009	heat shock protein 70, putative	51	1	1
121	1	113.m00009	conserved hypothetical protein	52	3	1
122	1	59.m03462	hypothetical protein	154	7	13
	2	113.m00009	conserved hypothetical protein	114	5	2
	3	39.m00350	pfs77-related	98	7	22
	4	42.m00062	ADP-ribosylation factor GTPase-activating protein, putative	65	1	2
	5	TgTwinScan_4855	hypothetical protein TTHERM_00318860 [Tetrahymena thermophila SB210].;1.00E-31;gi|118376572|ref|XP_001021468.1|	55	2	9
123	1	59.m03462	hypothetical protein	108	7	14
	2	39.m00350	pfs77-related	59	2	6
	3	46.m00023	KH domain-containing protein	58	2	3
	4	TgTwinScan_4855	hypothetical protein TTHERM_00318860 [Tetrahymena thermophila SB210].;1.00E-31;gi|118376572|ref|XP_001021468.1|	52	1	3
124	1	TgGlmHMM_3237	40S ribosomal protein S3, putative	196	15	5
	2	59.m03462	hypothetical protein	100	7	14
	3	39.m00350	pfs77-related	88	6	18
125	1	TgTwinScan_5864	protein phosphatase 2C, putative	333	15	24
	2	TGG_994468-4-167495-166032	hypothetical protein, conserved [Plasmodium falciparum 3D7].;6.00E-67;gi|124513566|ref|XP_001350139.1|	249	11	26
	3	59.m03462	hypothetical protein	116	7	16
	4	TgTwinScan_1966	No Blast result	99	4
	5	44.m00031	membrane skeletal protein IMC1, putative	85	2	4
	6	42.m00062	ADP-ribosylation factor GTPase-activating protein, putative	79	1	2
	7	TgTigrScan_0481	hypothetical protein [Toxoplasma gondii].;4.00E-23;gi|95007401|emb|CAJ20621.1|	55	4	11
126	1	39.m00350	pfs77-related	308	11	28
	2	44.m00031	membrane skeletal protein IMC1, putative	170	1	9
	3	TgTwinScan_5864	protein phosphatase 2C, putative	117	4	13
	4	TgGlmHMM_2905	conserved hypothetical protein	86	7	1
	5	55.m00015	14-3-3 protein, putative	46	1	3
127	1	39.m00350	pfs77-related	403	9	25
	2	44.m00031	membrane skeletal protein IMC1, putative	171	6	14
128	1	39.m00350	pfs77-related	297	7	18
	2	44.m00031	membrane skeletal protein IMC1, putative	215	7	20
	3	44.m00005	peroxisomal catalase	118	4	9
129	1	TgTwinScan_5864	protein phosphatase 2C, putative	655	19	28
	2	44.m00031	membrane skeletal protein IMC1, putative	98	4	10
130	1	TgTwinScan_5864	protein phosphatase 2C, putative	1209	19	30
	2	TgEST_95058880|EST|2003.05.20|ParaDB-3-75-1724	inner membrane complex associated protein 5 [Toxoplasma gondii].;2.00E-179;gi|113367108|gb|ABI34611.1|	215	6	12
131	1	TgTwinScan_5864	protein phosphatase 2C, putative	764	19	29
	2	44.m00031	membrane skeletal protein IMC1, putative	255	6	14
132	1	59.m00006	cyst matrix protein, putative	644	14	29
	2	59.m03518	asparaginyl-tRNA synthetase, putative	136	7	13
	3	50.m03261	hypothetical protein	103	3	7
	4	44.m00005	peroxisomal catalase	95	2	5
	5	641.m01564	WD-40 repeat protein, putative	63	2	4
133	1	59.m00006	cyst matrix protein, putative	389	12	24
	2	641.m01564	WD-40 repeat protein, putative	63	4	9
	3	44.m00005	peroxisomal catalase	49	3	6
	4	52.m00001	importin alpha, putative	47	1	2
134	1	44.m00005	peroxisomal catalase	367	10	17
	2	59.m00006	cyst matrix protein, putative	182	9	19
	3	44.m00031	membrane skeletal protein IMC1, putative	103	3	10
	4	59.m00077	protein phosphatase 2C, putative	61	1	6
	5	52.m00001	importin alpha, putative	51	1	2
135	1	59.m00077	protein phosphatase 2C, putative	171	12	28
	2	44.m00005	peroxisomal catalase	153	7	17
	3	44.m00031	membrane skeletal protein IMC1, putative	140	5	15
136	1	59.m00077	protein phosphatase 2C, putative	644	21	44
	2	44.m00031	membrane skeletal protein IMC1, putative	158	7	20
	3	44.m00005	peroxisomal catalase	143	5	14
137	1	49.m00052	nucleosome assembly protein-related	252	5	15
138	1	49.m00052	nucleosome assembly protein-related	537	7	19
139	1	49.m00052	nucleosome assembly protein-related	523	10	36
140	1	49.m00052	nucleosome assembly protein-related	545	11	28
141	1	49.m00052	nucleosome assembly protein-related	480	8	23
142	1	44.m00052	58 kDa phosphoprotein, putative	585	12	34
143	1	44.m00052	58 kDa phosphoprotein, putative	502	9	25
144	1	TgEST_100120763|EST|2003.05.20|ParaDB-2-2-1228	rhoptry protein.;1.00E-47;gi|897823|gb|AAA69859.1|	161	4	6
	2	57.m01690	heterogeneous nuclear ribonucleoproteins-related	81	1	3
	3	TGG_994583-3-413244-413555	No Blast result	63	1	9
145	1	645.m00330	hypothetical protein	245	12	29
146	1	645.m00330	hypothetical protein	187	5	13
147	1	645.m00330	hypothetical protein	263	8	21
148	1	80.m03988	hypothetical protein	96	4	12
149	1	645.m00330	hypothetical protein	394	9	27
150	1	645.m00330	hypothetical protein	143	4	16
	2	38.m00003	microneme protein 6 (MIC6)	107	1	6
151	1	41.m00036/57.m00003	tubulin beta chain, putative	202	4	10
	2	TgTigrScan_3065	splice factor [Toxoplasma gondii].;1.00E-25;gi|49037494|gb|AAT49042.1|	77	1	7
	3	TGG_994286-1-180061-180489	splice factor [Toxoplasma gondii].;5.00E-09;gi|49037494|gb|AAT49042.1|	68	1	10
152	1	57.m00003	tubulin beta chain	615	12	31
	2	TGG_994286-1-180061-180489	splice factor [Toxoplasma gondii].;5.00E-09;gi|49037494|gb|AAT49042.1|	129	2	11
	3	55.m00015	14-3-3 protein, putative	127	3	16
	4	TgTigrScan_3065	splice factor [Toxoplasma gondii].;1.00E-25;gi|49037494|gb|AAT49042.1|	73	1	7
	5	TgGlmHMM_2486	splice factor [Toxoplasma gondii].;4.00E-43;gi|49037494|gb|AAT49042.1|	51	1	6
153	1	52.m01619	delta-aminolevulinic acid dehydratase, putative	544	11	17
	2	57.m00021	hypothetical protein	401	8	24
	3	50.m00060	nudix (nucleoside diphosphate linked moiety X)-type motif 9	71	3	8
154	1	52.m01619	delta-aminolevulinic acid dehydratase, putative	819	16	29
155	1	41.m00021	articulin 4	393	10	27
	2	57.m00003	tubulin beta chain	369	8	22
	3	44.m00047	hypothetical protein	286	9	23
	4	46.m01611	phenylalanyl tRNA synthetase isoform, putative	59	1	2
156	1	41.m00021	articulin 4	625	14	35
	2	44.m00047	hypothetical protein	299	8	17
	3	57.m00003	tubulin beta chain	167	3	7
157	1	57.m00003	tubulin beta chain	287	7	20
	2	TgGlmHMM_3320	serine hydroxymethyltransferase [Toxoplasma gondii].;0;gi|50313420|gb|AAT74582.1|	129	3	3
	3	50.m00020	seryl-tRNA synthetase, putative	98	2	6
	4	20.m03751	hypothetical protein	82	1	4
	5	41.m00021	articulin 4	62	2	6
158	1	41.m00021	articulin 4	438	10	31
	2	44.m00047	hypothetical protein	208	7	17
	3	50.m03261	hypothetical protein	144	4	10
159	1	41.m00021	articulin 4	449	12	32
	2	50.m03261	hypothetical protein	187	5	10
	3	44.m00047	hypothetical protein	99	3	8
160	1	50.m00020	seryl-tRNA synthetase, putative	306	8	20
	2	46.m01590	glycine hydroxymethyltransferase, putative	153	4	13
	3	38.m00011	phosphoserine aminotransferase, putative	144	3	13
161	1	TgGlmHMM_3253	58 kDa phosphoprotein, putative	330	7	16
	2	46.m01590	glycine hydroxymethyltransferase, putative	93	2	5
	3	50.m00020	seryl-tRNA synthetase, putative	64	1	3
162	1	50.m00020	seryl-tRNA synthetase, putative	227	4	11
	2	46.m01590	glycine hydroxymethyltransferase, putative	115	2	5
163	1	50.m00020	seryl-tRNA synthetase, putative	266	5	13
	2	59.m00003	heat shock protein 70, putative	165	5	9
	3	46.m01590	glycine hydroxymethyltransferase, putative	137	2	5
	4	38.m00011	phosphoserine aminotransferase, putative	73	2	4
164	1	44.m02618	mucin, putative	220	3	8
	2	38.m00011	phosphoserine aminotransferase, putative	213	5	17
	3	50.m00020	seryl-tRNA synthetase, putative	155	2	6
	4	541.m01207	dihydrolipoamid dehydrogenase, putative	89	2	4
	5	20.m00001	chorismate synthase, putative	71	1	2
165	1	38.m00011	phosphoserine aminotransferase, putative	427	10	31
	2	20.m00001	chorismate synthase, putative	217	4	11
	3	44.m02618	mucin, putative	135	2	6
	4	541.m01207	dihydrolipoamid dehydrogenase, putative	125	3	6
	5	50.m00020	seryl-tRNA synthetase, putative	106	2	6
	6	583.m00022	tubulin alpha chain	92	2	5
	7	46.m00027	DEAD/DEAH box helicase, putative	73	2	5
	8	27.m00003	protein disulfide isomerase, putative	54	2	6
166	1	38.m00011	phosphoserine aminotransferase, putative	262	6	21
167	1	38.m00011	phosphoserine aminotransferase, putative	437	10	27
	2	50.m00020	seryl-tRNA synthetase, putative	108	2	6
168	1	27.m00003	protein disulfide isomerase, putative	353	6	14
	2	583.m00009	heat shock protein 70, putative	353	9	17
	3	44.m00031	membrane skeletal protein IMC1, putative	214	5	16
	4	44.m00005	peroxisomal catalase	163	3	5
	5	TgGlmHMM_0266	hypothetical protein	60	2	2
169	1	50.m00085	chaperone protein dnaK, putative / heat shock protein 70, putative	538	12	24
	2	33.m00003	DNA repair enzyme, putative	487	8	18
	3	50.m00006	heat shock protein 60	287	6	15
	4	80.m00012	microneme protein 1 (MIC1)	219	6	13
	5	46.m00027	DEAD/DEAH box helicase, putative	68	2	5
	6	TgTigrScan_3441	inner membrane complex protein (IMC3)	54	2	1
170	1	80.m00012	microneme protein 1 (MIC1)	358	9	25
	2	50.m00006	heat shock protein 60	90	2	4
171	1	50.m00006	heat shock protein 60	1123	18	45
	2	80.m00012	microneme protein 1 (MIC1)	113	3	8
172	1	50.m00006	heat shock protein 60	148	3	10
173	1	20.m03745	RNA-binding protein, putative	362	8	22
	2	44.m00031	membrane skeletal protein IMC1, putative	247	5	16
	3	44.m00005	peroxisomal catalase	86	2	5
	4	57.m01753	RNA binding motif-containing protein	77	1	3
174	1	44.m00031	membrane skeletal protein IMC1, putative	193	8	25
	2	57.m01753	RNA binding motif-containing protein	119	5	12
	3	TGG_994481-5-157677-157192	No Blast result	63	1	6
175	1	55.m08218	actin, putative	346	16	32
	2	44.m00031	membrane skeletal protein IMC1, putative	230	9	31
	3	57.m01753	RNA binding motif-containing protein	182	6	19
	4	76.m00007	peptidyl-prolyl isomerase, putative	110	4	8
176	1	20.m03745	RNA-binding protein, putative	688	11	27
	2	57.m01753	RNA binding motif-containing protein	563	13	30
	3	44.m00005	peroxisomal catalase	217	6	14
	4	44.m00031	membrane skeletal protein IMC1, putative	167	4	13
	5	59.m03518	asparaginyl-tRNA synthetase, putative	96	1	2
177	1	44.m00031	membrane skeletal protein IMC1, putative	388	8	22
	2	76.m00007	peptidyl-prolyl isomerase, putative	344	8	24
	3	20.m03745	RNA-binding protein, putative	111	2	5
	4	57.m01753	RNA binding motif-containing protein	86	2	6
178	1	57.m01753	RNA binding motif-containing protein	737	22	36
	2	76.m00007	peptidyl-prolyl isomerase, putative	708	15	31
	3	44.m00031	membrane skeletal protein IMC1, putative	374	7	20
179	1	76.m00007	peptidyl-prolyl isomerase, putative	105	2	4
	2	57.m01753	RNA binding motif-containing protein	74	2	6
180	1	76.m00007	peptidyl-prolyl isomerase, putative	1073	19	41
	2	44.m00031	membrane skeletal protein IMC1, putative	361	7	20
	3	57.m01753	RNA binding motif-containing protein	225	4	13
181	1	49.m00047	TCP-1/cpn60 family chaperonin, putative	1183	26	44
	2	59.m03518	asparaginyl-tRNA synthetase, putative	620	14	20
	3	44.m00031	membrane skeletal protein IMC1, putative	232	5	16
	4	44.m00005	peroxisomal catalase	168	3	8
	5	76.m00007	peptidyl-prolyl isomerase, putative	95	2	7
182	1	35.m00856	ankyrin repeat containing protein / TPR domain-containing protein	1183	27	69
	2	49.m00047	TCP-1/cpn60 family chaperonin, putative	690	30	63
	3	59.m03518	asparaginyl-tRNA synthetase, putative	220	13	20
	4	44.m00005	peroxisomal catalase	96	3	5
	5	55.m00007	pyruvate kinase, putative	91	4	16
	6	TgTwinScan_0069	tryptophanyl-tRNA synthetase, putative	51	2	5
183	1	44.m00031	membrane skeletal protein IMC1, putative	608	11	39
	2	49.m00047	TCP-1/cpn60 family chaperonin, putative	383	17	46
	3	35.m00856	ankyrin repeat containing protein / TPR domain-containing protein	241	7	18
	4	44.m00005	peroxisomal catalase	73	3	9
184	1	20.m03910	TCP-1/cpn60 family chaperonin, putative	1426	28	49
	2	44.m00031	membrane skeletal protein IMC1, putative	249	5	16
	3	49.m00047	TCP-1/cpn60 family chaperonin, putative	166	3	11
	4	TgGlmHMM_1217	hypothetical protein	153	3	1
185	1	49.m00047	TCP-1/cpn60 family chaperonin, putative	1613	43	73
	2	59.m03518	asparaginyl-tRNA synthetase, putative	86	2	3
186	1	50.m00006	heat shock protein 60	662	13	37
	2	83.m01195	NADP-specific glutamate dehydrogenase, putative	162	9	20
	3	44.m00031	membrane skeletal protein IMC1, putative	77	1	2
	4	20.m00349	TCP-1/cpn60 family chaperonin, putative	75	4	9
	5	55.m00007	pyruvate kinase, putative	65	2	5
	6	49.m00047	TCP-1/cpn60 family chaperonin, putative	62	8	23
187	1	20.m00349	TCP-1/cpn60 family chaperonin, putative	454	11	25
	2	TgTwinScan_4140	nudix (nucleoside diphosphate linked moiety X)-type motif 9	156	3	10
188	1	83.m01195	NADP-specific glutamate dehydrogenase, putative	782	15	33
	2	55.m00007	pyruvate kinase, putative	457	12	27
	3	20.m00349	TCP-1/cpn60 family chaperonin, putative	435	11	26
	4	583.m00615	thioredoxin reductase, putative	100	3	10
	5	59.m03408	conserved hypothetical protein	44	1	2
189	1	20.m00349	TCP-1/cpn60 family chaperonin, putative	728	15	34
	2	55.m00007	pyruvate kinase, putative	396	10	25
	3	583.m00615	thioredoxin reductase, putative	261	6	15
	4	59.m03408	conserved hypothetical protein	100	3	7
190	1	55.m00007	pyruvate kinase, putative	774	16	35
	2	83.m01195	NADP-specific glutamate dehydrogenase, putative	733	13	31
	3	59.m03408	conserved hypothetical protein	412	9	15
	4	20.m00349	TCP-1/cpn60 family chaperonin, putative	100	3	7
	5	583.m00615	thioredoxin reductase, putative	96	3	9
191	1	55.m00007	pyruvate kinase, putative	1208	25	59
	2	83.m01195	NADP-specific glutamate dehydrogenase, putative	380	9	22
	3	583.m00615	thioredoxin reductase, putative	377	8	19
	4	59.m03408	conserved hypothetical protein	123	3	7
192	1	55.m00007	pyruvate kinase, putative	734	16	42
	2	583.m00615	thioredoxin reductase, putative	60	2	5
	3	83.m01195	NADP-specific glutamate dehydrogenase, putative	59	1	3
193	1	59.m03408	conserved hypothetical protein	610	13	25
	2	55.m00007	pyruvate kinase, putative	432	10	25
	3	59.m06112	gamma-glutamyl phosphate reductase, putative	178	4	9
	4	583.m00615	thioredoxin reductase, putative	52	1	4
194	1	583.m00615	thioredoxin reductase, putative	532	10	21
	2	55.m00007	pyruvate kinase, putative	473	10	23
	3	59.m03408	conserved hypothetical protein	164	3	7
	4	83.m01195	NADP-specific glutamate dehydrogenase, putative	80	1	3
195	1	55.m00007	pyruvate kinase, putative	1384	29	61
	2	83.m01195	NADP-specific glutamate dehydrogenase, putative	429	10	24
196	1	55.m00007	pyruvate kinase, putative	625	14	39
	2	59.m06112	gamma-glutamyl phosphate reductase, putative	591	14	34
	3	641.m00177	lipoamide acyltransferase component of branched-chain alpha-keto dehyrogenase complex, putative	101	2	7
	4	50.m00020	seryl-tRNA synthetase, putative	72	1	3
	5	42.m00101	hypothetical protein	54	1	3
197	1	59.m06112	gamma-glutamyl phosphate reductase, putative	252	5	14
	2	55.m00007	pyruvate kinase, putative	178	4	13
198	1	55.m00007	pyruvate kinase, putative	828	18	41
	2	83.m01195	NADP-specific glutamate dehydrogenase, putative	256	5	11
	3	44.m00047	hypothetical protein	105	3	7
199	1	20.m03954	dihydrolipoyl dehydrogenase, putative	931	23	49
	2	55.m00007	pyruvate kinase, putative	57	2	5
	3	44.m00047	hypothetical protein	54	2	4
200	1	80.m00002	phosphoenolpyruvate carboxykinase, putative	319	8	12
201	1	20.m03954	dihydrolipoyl dehydrogenase, putative	1000	22	45
	2	44.m00047	hypothetical protein	76	3	7
202	1	20.m03954	dihydrolipoyl dehydrogenase, putative	1444	29	53
	2	44.m00047	hypothetical protein	68	3	7
203	1	55.m00007	pyruvate kinase, putative	1220	25	55
	2	20.m03954	dihydrolipoyl dehydrogenase, putative	386	9	22
	3	83.m01195	NADP-specific glutamate dehydrogenase, putative	356	7	17
	4	57.m01726	hypothetical protein	231	4	12
	5	44.m00047	hypothetical protein	121	4	8
204	1	52.m00012	protein antigen, putative	342	6	15
205	1	80.m00002	phosphoenolpyruvate carboxykinase, putative	242	6	12
	2	44.m00005	peroxisomal catalase	61	1	2
206	1	44.m00047	hypothetical protein	295	9	26
207	1	80.m00002	phosphoenolpyruvate carboxykinase, putative	193	4	6
	2	44.m00049	inosine-5'-monophosphate dehydrogenase, putative	114	3	7
	3	44.m00005	peroxisomal catalase	89	2	5
	4	TGG_994528-1-19978-20424	No Blast result	50	1	6
208	1	44.m00047	hypothetical protein	206	7	17
	2	83.m01195	NADP-specific glutamate dehydrogenase, putative	112	3	8
	3	80.m00088	cytosol aminopeptidase	45	1	2
209	1	44.m00049	inosine-5'-monophosphate dehydrogenase, putative	269	6	16
210	1	44.m00049	inosine-5'-monophosphate dehydrogenase, putative	409	9	22
211	1	44.m00049	inosine-5'-monophosphate dehydrogenase, putative	515	12	31
212	1	641.m00192	TCP-1/cpn60 family chaperonin, putative	155	2	5
213	1	50.m03261	hypothetical protein	103	4	9
	2	59.m03655	TCP-1/cpn60 family chaperonin, putative	69	1	2
	3	145.m00002	histone H2A	61	2	16
214	1	77.m00088	TCP-1/cpn60 family chaperonin, putative	122	3	5
	2	583.m05326	RNA binding protein, putative	103	2	5
	3	50.m03261	hypothetical protein	54	1	2
215	1	583.m05326	RNA binding protein, putative	143	3	8
216	1	20.m00382	ATP synthase alpha chain, putative	686	14	25
217	1	20.m00382	ATP synthase alpha chain, putative	686	14	27
218	1	20.m00382	ATP synthase alpha chain, putative	754	15	27
	2	59.m03655	TCP-1/cpn60 family chaperonin, putative	660	13	31
219	1	20.m00382	ATP synthase alpha chain, putative	820	17	29
220	1	20.m00382	ATP synthase alpha chain, putative	629	13	26
221	1	20.m00382	ATP synthase alpha chain, putative	591	12	22
222	1	20.m00382	ATP synthase alpha chain, putative	781	15	28
	2	583.m00021	superoxide dismutase	129	3	16
	3	76.m00016	elongation factor 1-alpha, putative	87	2	5
223	1	645.m00319	RNA recognition motif domain-containing protein	172	4	8
	2	20.m00004	mitochondrial processing peptidase alpha subunit, putative	80	1	2
224	1	20.m00004	mitochondrial processing peptidase alpha subunit, putative	292	6	14
	2	645.m00319	RNA recognition motif domain-containing protein	219	5	14
225	1	20.m00004	mitochondrial processing peptidase alpha subunit, putative	345	6	14
	2	645.m00319	RNA recognition motif domain-containing protein	268	6	18
	3	76.m00016	elongation factor 1-alpha, putative	215	4	13
226	1	645.m00319	RNA recognition motif domain-containing protein	223	5	11
	2	76.m00016/83.m00013	elongation factor 1-alpha, putative	120	2	5
	3	20.m00004	mitochondrial processing peptidase alpha subunit, putative	54	1	2
227	1	76.m00016/83.m00013	elongation factor 1-alpha, putative	146	2	5
	2	645.m00319	RNA recognition motif domain-containing protein	134	3	6
228	1	76.m00016/83.m00013	elongation factor 1-alpha, putative	132	6	19
	2	645.m00319	RNA recognition motif domain-containing protein	99	10	35
229	1	645.m00319	RNA recognition motif domain-containing protein	370	10	30
	2	76.m00016/83.m00013	elongation factor 1-alpha, putative	214	4	9
230	1	645.m00319	RNA recognition motif domain-containing protein	347	10	36
	2	76.m00016/83.m00013	elongation factor 1-alpha, putative	151	3	7
231	1	645.m00319	RNA recognition motif domain-containing protein	349	11	34
	2	76.m00016/83.m00013	elongation factor 1-alpha, putative	160	3	7
232	1	645.m00319	RNA recognition motif domain-containing protein	498	35	32
	2	76.m00016/83.m00013	elongation factor 1-alpha, putative	68	3	8
	3	TGG_994267-6-636781-636398	No Blast result	46	1	7
233	1	645.m00319	RNA recognition motif domain-containing protein	182	10	27
	2	TGG_994281-4-325167-325009	No Blast result	46	1	18
234	1	76.m00016/83.m00013	elongation factor 1-alpha, putative	513	11	34
	2	55.m08199	hypothetical protein	364	8	41
	3	83.m00002	beta-ketoacyl synthase, putative	156	4	8
235	1	83.m00002	beta-ketoacyl synthase, putative	606	23	31
	2	76.m00016/83.m00013	elongation factor 1-alpha, putative	419	8	22
	3	55.m08199	hypothetical protein	89	3	19
236	1	76.m00016/83.m00013	elongation factor 1-alpha, putative	356	8	19
	2	83.m00002	beta-ketoacyl synthase, putative	70	3	6
237	1	76.m00016/83.m00013	elongation factor 1-alpha, putative	460	10	23
	2	83.m00002	beta-ketoacyl synthase, putative	108	3	8
238	1	76.m00016/83.m00013	elongation factor 1-alpha, putative	667	14	40
	2	TgGlmHMM_2261	Cytochrome b5 (ISS) [Ostreococcus tauri].;6.00E-14;gi|116057908|emb|CAL54111.1|	159	4	4
	3	TGG_994316-2-439472-440677	No Blast result	61	1	3
239	1	76.m00016/83.m00013	elongation factor 1-alpha, putative	577	13	35
240	1	76.m00016/83.m00013	elongation factor 1-alpha, putative	495	12	33
	2	80.m00057	polypyrimidine track-binding protein, putative	82	1	2
241	1	76.m00016/83.m00013	elongation factor 1-alpha, putative	361	9	30
242	1	76.m00016/83.m00013	elongation factor 1-alpha, putative	542	12	35
	2	583.m00021	superoxide dismutase	162	4	25
243	1	76.m00016/83.m00013	elongation factor 1-alpha, putative	494	12	31
244	1	76.m00016/83.m00013	elongation factor 1-alpha, putative	564	13	31
245	1	76.m00016/83.m00013	elongation factor 1-alpha, putative	258	12	37
246	1	76.m00016/83.m00013	elongation factor 1-alpha, putative	301	15	42
247	1	76.m00016/83.m00013	elongation factor 1-alpha, putative	346	15	38
248	1	76.m00016/83.m00013	elongation factor 1-alpha, putative	328	17	42
249	1	76.m00016/83.m00013	elongation factor 1-alpha, putative	122	4	14
250	1	76.m00016/83.m00013	elongation factor 1-alpha, putative	462	18	49
251	1	76.m00016/83.m00013	elongation factor 1-alpha, putative	442	21	59
252	1	76.m00016/83.m00013	elongation factor 1-alpha, putative	310	11	35
253	1	76.m00016/83.m00013	elongation factor 1-alpha, putative	629	15	50
254	1	76.m00016/83.m00013	elongation factor 1-alpha, putative	441	12	41
255	1	TgEST_100120763|EST|2003.05.20|ParaDB-2-2-1228	rhoptry protein.;1.00E-47;gi|897823|gb|AAA69859.1|	122	5	8
256	1	31.m00869	hypothetical protein	145	4	19
257	1	31.m00869	hypothetical protein	261	5	22
258	1	31.m00869	hypothetical protein	253	6	27
259	1	42.m00027	26S proteasome non-ATPase regulatory subunit 4, putative	954	14	46
260	1	42.m00027	26S proteasome non-ATPase regulatory subunit 4, putative	662	12	44
	2	86.m00361	UV excision repair protein rhp23, putative	63	2	13
261	1	86.m00361	UV excision repair protein rhp23, putative	119	2	15
	2	42.m00027	26S proteasome non-ATPase regulatory subunit 4, putative	93	2	10
262	1	86.m00361	UV excision repair protein rhp23, putative	178	4	17
263	1	86.m00361	UV excision repair protein rhp23, putative	231	4	17
264	1	83.m01237	chitinase class I, putative	202	9	14
265	1	42.m00106	conserved hypothetical protein	839	15	45
	2	76.m00010	hypothetical protein	110	2	12
266	1	57.m00003	tubulin beta chain	907	20	45
	2	57.m01690	heterogeneous nuclear ribonucleoproteins-related	403	9	22
	3	583.m00674	isocitrate dehydrogenase, putative	215	5	12
	4	42.m00106	conserved hypothetical protein	122	2	9
	5	55.m04687	nuclear movement domain-containing protein	116	2	6
	6	83.m01237	chitinase class I, putative	79	3	8
267	1	57.m00003	tubulin beta chain	607	17	36
	2	41.m00036	tubulin beta chain, putative	581	16	39
	3	57.m01690	heterogeneous nuclear ribonucleoproteins-related	431	9	24
	4	583.m00674	isocitrate dehydrogenase, putative	74	4	10
268	1	57.m00003	tubulin beta chain	734	19	46
	2	41.m00036	tubulin beta chain, putative	670	18	49
	3	57.m01690	heterogeneous nuclear ribonucleoproteins-related	62	1	3
	4	583.m00674	isocitrate dehydrogenase, putative	52	1	3
269	1	41.m00036	tubulin beta chain, putative	1293	22	52
	2	57.m00003	tubulin beta chain	1142	25	50
270	1	57.m00003	tubulin beta chain	896	24	55
	2	41.m00036	tubulin beta chain, putative	789	19	50
	3	42.m08072	hypothetical protein	128	5	21
271	1	57.m00003	tubulin beta chain	412	9	25
	2
272	1	57.m00003	tubulin beta chain	286	6	18
	2	583.m00634	hypothetical protein	240	4	12
	3	55.m04672	translation initiation factor SUI1 domain-containing protein	102	2	8
	4	42.m08072	hypothetical protein	91	3	12
273	1	57.m00003	tubulin beta chain	177	7	20
	2	42.m08072	hypothetical protein	131	5	21
274	1	42.m08072	hypothetical protein	277	5	28
	2	57.m00003	tubulin beta chain	102	5	13
275	1	42.m08072	hypothetical protein	162	7	27
	2	TgGlmHMM_1383	actin, putative	62	4	9
276	1	27.m00003	protein disulfide isomerase, putative	1251	27	55
	2	583.m00022	tubulin alpha chain	845	17	49
	3	59.m00003	heat shock protein 70, putative	128	8	16
	4	76.m00016/83.m00013	elongation factor 1-alpha, putative	114	4	12
	5	TgGlmHMM_3412	haloacid dehalogenase-like hydrolase domain-containing protein	69	4	1
277	1	55.m00168	ATP synthase beta chain, putative	224	4	8
	2	76.m00016/83.m00013	elongation factor 1-alpha, putative	179	3	7
	3	38.m01096	eukaryotic porin domain-containing protein	164	5	14
	4	27.m00003	protein disulfide isomerase, putative	125	3	9
	6	37.m00741	protease inhibitor, putative	75	2	7
	7	20.m03958	insulinase-related	63	1	1
278	1	27.m00003	protein disulfide isomerase, putative	1660	30	49
	2	583.m00022	tubulin alpha chain	142	3	10
279	1	27.m00003	protein disulfide isomerase, putative	1284	24	52
	2	583.m00022	tubulin alpha chain	898	15	51
	3	76.m00016/83.m00013	elongation factor 1-alpha, putative	331	8	32
	4	113.m00755	duplicated carbonic anhydrase	104	2	4
280	1	583.m00022	tubulin alpha chain	791	15	47
	2	27.m00003	protein disulfide isomerase, putative	658	12	30
	3	76.m00016/83.m00013	elongation factor 1-alpha, putative	317	7	24
	4	113.m00755	duplicated carbonic anhydrase	96	2	4
	5	583.m00009	heat shock protein 70, putative	83	4	7
281	1	76.m00016/83.m00013	elongation factor 1-alpha, putative	638	15	41
	2	583.m00022	tubulin alpha chain	212	4	14
	3	TgTwinScan_2950	chaperone protein (heat shock protein) [Geobacillus kaustophilus HTA426].;5.00E-30;gi|56421038|ref|YP_148356.1|	108	3	20
	4	113.m00755	duplicated carbonic anhydrase	93	2	4
	5	27.m00003	protein disulfide isomerase, putative	53	1	2
282	1	76.m00016/83.m00013	elongation factor 1-alpha, putative	634	16	46
	2	583.m00022	tubulin alpha chain	432	7	26
	3	38.m01889	vacuolar ATP synthase subunit B, putative	76	2	7
283	1	76.m00016/83.m00013	elongation factor 1-alpha, putative	781	19	52
284	1	76.m00016/83.m00013	elongation factor 1-alpha, putative	697	16	50
	2	44.m02555	machado-joseph disease protein, putative	171	6	17
285	1	76.m00016/83.m00013	elongation factor 1-alpha, putative	657	14	49
	2	44.m02555	machado-joseph disease protein, putative	88	2	8
286	1	TgTwinScan_1615	vacuolar ATP synthase subunit B, putative	730	13	33
	2	76.m00016/83.m00013	elongation factor 1-alpha, putative	119	4	16
	3	46.m01699	RNA recognition motif. (a.k.a. RRM, RBD, or RNP domain)-containing protein	112	3	10
287	1	TgTwinScan_1615	vacuolar ATP synthase subunit B, putative	1607	30	70
288	1	TgTwinScan_1615	vacuolar ATP synthase subunit B, putative	497	10	33
	2	TgTwinScan_1539	phosphoserine aminotransferase, putative	486	9	31
	3	76.m00016/83.m00013	elongation factor 1-alpha, putative	163	4	14
	4	35.m00032	ankyrin repeat-containing protein	130	5	11
	5	50.m00020	seryl-tRNA synthetase, putative	121	2	6
	6	49.m03091	DNA-directed RNA polymerase II, putative	98	2	8
	7	25.m00217	proteasome PCI domain-containing protein	94	1	3
	8	59.m03635	conserved hypothetical protein	91	2	5
	9	46.m01590	glycine hydroxymethyltransferase, putative	71	1	3
289	1	35.m00032	ankyrin repeat-containing protein	783	21	39
	2	49.m03091	DNA-directed RNA polymerase II, putative	159	4	11
	3	59.m03635	conserved hypothetical protein	101	3	13
290	1	50.m00006	heat shock protein 60	536	11	35
	2	TgTwinScan_4140	nudix (nucleoside diphosphate linked moiety X)-type motif 9	478	8	31
	3	49.m03091	DNA-directed RNA polymerase II, putative	312	7	23
	4	TgGlmHMM_3403	RNA recognition motif. (a.k.a. RRM, RBD, or RNP domain)-containing protein	109	5	2
291	1	55.m00168	ATP synthase beta chain, putative	455	9	28
	2	TgGlmHMM_3403	RNA recognition motif. (a.k.a. RRM, RBD, or RNP domain)-containing protein	59	4	1
292	1	44.m02555	machado-joseph disease protein, putative	223	17	42
	2	76.m00016/83.m00013	elongation factor 1-alpha, putative	210	15	44
293	1	76.m00016/83.m00013	elongation factor 1-alpha, putative	519	13	45
	2	50.m00006	heat shock protein 60	142	2	5
	3	59.m03410	enolase, putative	94	2	6
	4	44.m02555	machado-joseph disease protein, putative	71	2	8
294	1	76.m00016/83.m00013	elongation factor 1-alpha, putative	552	15	47
	2	59.m03410	enolase, putative	326	5	13
	3	44.m02555	machado-joseph disease protein, putative	66	2	8
295	1	76.m00016/83.m00013	elongation factor 1-alpha, putative	557	13	38
	2	59.m03410	enolase, putative	410	7	27
	3	46.m00007	deoxyhypusine synthase, putative	109	2	5
296	1	59.m03410	enolase, putative	587	9	28
	2	76.m00016/83.m00013	elongation factor 1-alpha, putative	580	13	43
297	1	113.m00012	TCP-1/cpn60 family chaperonin, putative	893	15	39
	2	46.m01699	RNA recognition motif. (a.k.a. RRM, RBD, or RNP domain)-containing protein	164	4	12
	3	583.m05664	hypothetical protein	134	3	8
	4	59.m03410	enolase, putative	74	2	6
298	1	113.m00012	TCP-1/cpn60 family chaperonin, putative	918	15	40
	2	TgGlmHMM_3403	RNA recognition motif. (a.k.a. RRM, RBD, or RNP domain)-containing protein	216	6	2
	3	25.m01782	MORN repeat-containing protein	133	4	21
299	1	55.m00168	ATP synthase beta chain, putative	1787	26	58
	2	50.m03396	eukaryotic translation initiation factor 3 subunit 3, putative	115	5	12
	3	76.m00016/83.m00013	elongation factor 1-alpha, putative	75	3	8
300	1	55.m00168	ATP synthase beta chain, putative	1270	22	55
	2	76.m00016/83.m00013	elongation factor 1-alpha, putative	95	3	12
301	1	TgGlmHMM_4477	enolase, putative	715	11	32
	2	76.m00016/83.m00013	elongation factor 1-alpha, putative	566	11	37
	3	583.m00674	isocitrate dehydrogenase, putative	176	3	7
	4	55.m00168	ATP synthase beta chain, putative	108	2	9
302	1	59.m03410	enolase, putative	631	10	33
	2	76.m00016/83.m00013	No Blast result	287	5	13
303	1	TgGlmHMM_4477	enolase, putative	747	10	33
	2	76.m00016/83.m00013	elongation factor 1-alpha, putative	458	9	23
	3	44.m00017	26S protease regulatory subunit 6b, putative	173	4	14
	4	69.m00140	proliferation-associated protein 2G4, putative	59	1	2
304	1	TgGlmHMM_4477	enolase, putative	596	9	28
	2	76.m00016/83.m00013	elongation factor 1-alpha, putative	110	2	5
305	1	TgGlmHMM_4477	enolase, putative	678	10	29
	2	76.m00016/83.m00013	elongation factor 1-alpha, putative	381	7	18
	3	44.m00017	26S protease regulatory subunit 6b, putative	165	5	15
	4	55.m00168	ATP synthase beta chain, putative	103	2	5
306	1	113.m00012	TCP-1/cpn60 family chaperonin, putative	901	14	31
	2	55.m00168	ATP synthase beta chain, putative	764	13	36
	3	46.m01699	RNA recognition motif. (a.k.a. RRM, RBD, or RNP domain)-containing protein	164	4	11
307	1	55.m00168	ATP synthase beta chain, putative	1507	24	52
	2	TgTwinScan_0069	tryptophanyl-tRNA synthetase, putative	50	1	2
308	1	TgGlmHMM_4477	enolase, putative	948	14	40
	2	55.m00168	ATP synthase beta chain, putative	194	4	10
	3	69.m00140	proliferation-associated protein 2G4, putative	161	5	16
	4	113.m00012	TCP-1/cpn60 family chaperonin, putative	105	2	6
309	1	50.m03396	eukaryotic translation initiation factor 3 subunit 3, putative	974	16	25
	2	59.m03410	enolase, putative	187	2	9
	3	TGG_994459-6-1075062-1074223	No Blast result	59	1	2
310	1	TgGlmHMM_4477	enolase, putative	635	10	36
	2	44.m00017	26S protease regulatory subunit 6b, putative	508	12	35
	3	76.m00016/83.m00013	elongation factor 1-alpha, putative	144	4	16
311	1	TgGlmHMM_4477	enolase, putative	818	14	33
	2	76.m00016/83.m00013	elongation factor 1-alpha, putative	167	4	13
	3	50.m03396	eukaryotic translation initiation factor 3 subunit 3, putative	144	2	4
312	1	TgGlmHMM_4477	enolase, putative	1566	24	68
313	1	59.m03410	enolase, putative	702	10	37
	2	641.m00177	lipoamide acyltransferase component of branched-chain alpha-keto dehyrogenase complex, putative	371	7	18
	3	46.m01699	RNA recognition motif. (a.k.a. RRM, RBD, or RNP domain)-containing protein	279	5	14
314	1	TgTigrScan_6577	lipoamide acyltransferase component of branched-chain alpha-keto dehyrogenase complex, putative	347	6	2
	2	46.m01699	RNA recognition motif. (a.k.a. RRM, RBD, or RNP domain)-containing protein	229	4	11
	3	59.m03410/59.m03411	enolase, putative	198	2	7
	4	55.m00007	pyruvate kinase, putative	109	2	6
	5	57.m00001	hexokinase	77	1	2
315	1	641.m00177	lipoamide acyltransferase component of branched-chain alpha-keto dehyrogenase complex, putative	624	11	26
	2	44.m02569	TCP-1/cpn60 family chaperonin, putative	132	3	6
	3	59.m03410/59.m03411	enolase, putative	88	1	3
316	1	641.m00177	lipoamide acyltransferase component of branched-chain alpha-keto dehyrogenase complex, putative	742	14	38
	2	59.m03410/59.m03411	enolase, putative	86	1	3
317	1	59.m03410	enolase, putative	766	12	33
	2	76.m00016/83.m00013	elongation factor 1-alpha, putative	382	7	18
	3	69.m00140	proliferation-associated protein 2G4, putative	76	1	5
	4	641.m00177	lipoamide acyltransferase component of branched-chain alpha-keto dehyrogenase complex, putative	64	1	4
318	1	541.m01140	glycerol-3-phosphate dehydrogenase-related	111	2	17
	2	547.m00082	glycerol-3-phosphate dehydrogenase, putative	58	2	8
319	1	52.m01562	hydrolase, TatD family domain-containing protein	149	3	6
	2	76.m00016/83.m00013	elongation factor 1-alpha, putative	75	3	9
	3	TgTigrScan_2626	viral A-type inclusion protein, putative [Trichomonas vaginalis G3].;5.00E-15;gi|123469906|ref|XP_001318162.1|	58	3	1
320	1	641.m00177	lipoamide acyltransferase component of branched-chain alpha-keto dehyrogenase complex, putative	263	13	35
	2	145.m00002	histone H2A	66	4	38
	3	38.m00006/55.m00013	histone H3.3 variant	61	1	5
321	1	76.m00016/83.m00013	elongation factor 1-alpha, putative	434	8	27
322	1	76.m00016/83.m00013	elongation factor 1-alpha, putative	145	3	8
	2	641.m00002	microneme protein 3 (MIC3)	77	2	10
323	1	641.m00193	phosphoglycerate kinase, putative	483	10	33
	2	59.m00091	glyceraldehyde-3-phosphate dehydrogenase	302	6	14
324	1	641.m00193	phosphoglycerate kinase, putative	967	20	49
	2	59.m00091	glyceraldehyde-3-phosphate dehydrogenase	307	4	10
	3	TgEST_95060687|EST|2003.05.20|ParaDB-3-57-1385	surface protein rhoptry, putative	60	1	3
325	1	55.m00224	conserved hypothetical protein	619	12	44
326	1	641.m00193	phosphoglycerate kinase, putative	1530	25	64
	2	TgEST_95060687|EST|2003.05.20|ParaDB-3-57-1385	surface protein rhoptry, putative	58	1	3
327	1	641.m00193	phosphoglycerate kinase, putative	1127	21	51
	2	59.m03410/59.m03411	enolase, putative	130	1	3
	3	TgEST_100120763|EST|2003.05.20|ParaDB-2-2-1228	rhoptry protein.;1.00E-47;gi|897823|gb|AAA69859.1|	119	3	6
328	1	641.m00193	phosphoglycerate kinase, putative	823	16	41
	2	TgEST_100120763|EST|2003.05.20|ParaDB-2-2-1228	rhoptry protein.;1.00E-47;gi|897823|gb|AAA69859.1|	105	3	6
	3	TgEST_95060687|EST|2003.05.20|ParaDB-3-57-1385	surface protein rhoptry, putative	72	1	3
329	1	55.m00224	conserved hypothetical protein	748	15	47
	2	641.m00193	phosphoglycerate kinase, putative	86	2	7
330	1	641.m00193	phosphoglycerate kinase, putative	406	9	29
	2	55.m00224	conserved hypothetical protein	189	4	16
	3	59.m03410/59.m03411	enolase, putative	103	1	3
331	1	641.m00193	phosphoglycerate kinase, putative	353	8	26
	2	TgEST_100120763|EST|2003.05.20|ParaDB-2-2-1228	rhoptry protein.;1.00E-47;gi|897823|gb|AAA69859.1|	142	4	6
	3	59.m03410/59.m03411	enolase, putative	107	1	3
332	1	55.m00146	26S protease regulatory subunit 8, putative	156	7	18
333	1	38.m00016	actin, putative	290	11	31
	2	TgTwinScan_2052	26S proteasome regulatory complex, subunit PSMD5 [Cryptosporidium parvum Iowa II].;5.00E-24;gi|66356688|ref|XP_625522.1|	131	6	17
	3	49.m00003	cAMP-dependent protein kinase regulatory subunit, putative	87	3	10
334	1	59.m00003	heat shock protein 70, putative	669	16	29
	2	TgTwinScan_6217	cAMP-dependent protein kinase regulatory subunit, putative	403	8	22
	3	25.m00007	actin	204	6	21
335	1	TgTwinScan_6217	cAMP-dependent protein kinase regulatory subunit, putative	795	15	38
	2	27.m00003	protein disulfide isomerase, putative	613	18	41
	3	583.m00022	tubulin alpha chain	51	1	3
	4	TgEST_95060687|EST|2003.05.20|ParaDB-3-57-1385	surface protein rhoptry, putative	45	1	3
	5	TgEST_100120763|EST|2003.05.20|ParaDB-2-2-1228	rhoptry protein.;1.00E-47;gi|897823|gb|AAA69859.1|	45	2	5
336	1	27.m00003	protein disulfide isomerase, putative	490	9	20
	2	TgTwinScan_6217	cAMP-dependent protein kinase regulatory subunit, putative	473	10	31
	3	583.m00009	heat shock protein 70, putative	98	4	8
	4	49.m00068	guanylate kinase, putative	64	1	5
	5	76.m00016/83.m00013	elongation factor 1-alpha, putative	57	1	2
337	1	145.m00347	26S protease regulatory subunit 6a, putative	1165	26	56
	2	TgTwinScan_6217	cAMP-dependent protein kinase regulatory subunit, putative	105	2	7
338	1	27.m00826	conserved hypothetical protein	386	8	33
339	1	583.m00592	succinyl-CoA ligase, putative	282	11	28
	2	27.m00826	conserved hypothetical protein	117	5	23
340	1	583.m00592	succinyl-CoA ligase, putative	627	13	28
	2	27.m00826	conserved hypothetical protein	68	1	4
341	1	583.m00592	succinyl-CoA ligase, putative	1718	24	49
342	1	583.m00592	succinyl-CoA ligase, putative	545	11	29
	2	35.m00026	ATP-dependent RNA helicase, putative	327	8	20
	3	551.m00001	surface antigen	70	2	4
343	1	44.m02700	peptidase family T4, putative	238	8	21
	2	44.m00010	SAG1-related sequence 2	64	3	10
344	1	35.m00026	ATP-dependent RNA helicase, putative	429	16	47
345	1	35.m00026	ATP-dependent RNA helicase, putative	365	8	33
	2	49.m00028	2-oxoisovalerate dehydrogenase, putative	57	3	5
	3	59.m03410	enolase, putative	44	1	2
346	1	35.m00026	ATP-dependent RNA helicase, putative	174	3	9
	2	55.m00175	elongation factor Tu, putative	143	7	16
347	1	55.m00175	elongation factor Tu, putative	99	8	19
	2	35.m00002	receptor for activated C kinase, RACK protein, putative	55	3	18
348	1	59.m00091	glyceraldehyde-3-phosphate dehydrogenase	472	9	24
349	1	50.m03103	serine protease inhibitor, putative	250	4	13
	2	59.m00091	glyceraldehyde-3-phosphate dehydrogenase	217	4	10
	3	641.m00193	phosphoglycerate kinase, putative	164	5	19
	4	59.m03410/59.m03411	enolase, putative	93	1	3
350	1	TgTwinScan_1592	dihydrolipoamide succinyltransferase component of 2-oxoglutaratedehydrogenase complex, putative	44	4	8
351	1	55.m00175	elongation factor Tu, putative	698	24	49
352	1	641.m00002	microneme protein 3 (MIC3)	202	10	35
	2	TgTigrScan_5949	alanyl-tRNA synthetase, putative	163	9	5
353	1	TgTwinScan_1592	dihydrolipoamide succinyltransferase component of 2-oxoglutaratedehydrogenase complex, putative	373	15	33
	2	59.m03479	protease-related	73	1	3
	3	641.m00002	microneme protein 3 (MIC3)	56	6	29
354	1	49.m00028	2-oxoisovalerate dehydrogenase, putative	209	5	9
	2	641.m00002	microneme protein 3 (MIC3)	69	2	7
	3	TGG_994282-1-229858-230919	No Blast result	46	1	2
355	1	641.m00002	microneme protein 3 (MIC3)	633	13	40
356	1	46.m00002	fructose-1,6-bisphosphate aldolase	656	14	30
357	1	46.m00002	fructose-1,6-bisphosphate aldolase	655	13	31
	2	55.m00016	DnaJ domain-containing protein	121	2	5
358	1	46.m00002	fructose-1,6-bisphosphate aldolase	386	16	32
	2	55.m00016	DnaJ domain-containing protein	138	4	12
359	1	46.m00002	fructose-1,6-bisphosphate aldolase	72	5	20
	2	55.m00016	DnaJ domain-containing protein	70	1	3
	3	TGG_994528-1-19978-20424	No Blast result	43	1	6
360	1	46.m00002	fructose-1,6-bisphosphate aldolase	905	17	32
361	1	46.m00002	fructose-1,6-bisphosphate aldolase	1695	19	36
362	1	TgTwinScan_2768	fructose-1,6-bisphosphate aldolase	2928	22	53
363	1	TgTwinScan_2768	fructose-1,6-bisphosphate aldolase	1139	21	51
	2	583.m00021	superoxide dismutase	116	5	29
364	1	46.m00002	fructose-1,6-bisphosphate aldolase	1722	20	40
	2	TGG_994472-5-212347-211979	No Blast result	43	1	6
365	1	TgTwinScan_2768	fructose-1,6-bisphosphate aldolase	1193	22	52
366	1	46.m00002	fructose-1,6-bisphosphate aldolase	1096	19	40
367	1	46.m00002	fructose-1,6-bisphosphate aldolase	709	14	32
368	1	50.m00069	thioredoxin, putative	702	13	30
	2	50.m03083	pyruvate dehydrogenase, putative	126	3	7
369	1	TgTwinScan_0363	hypothetical protein, expressed [Toxoplasma gondii RH].;2.00E-112;gi|95007219|emb|CAJ20440.1|	215	4	27
	2	57.m03129	hypothetical protein	181	3	8
	3	TgEST_100120763|EST|2003.05.20|ParaDB-2-2-1228	rhoptry protein.;1.00E-47;gi|897823|gb|AAA69859.1|	78	2	5
370	1	25.m00007	actin	399	9	29
	2	TgEST_100120763|EST|2003.05.20|ParaDB-2-2-1228	rhoptry protein.;1.00E-47;gi|897823|gb|AAA69859.1|	78	2	5
371	1	TgTwinScan_0363	hypothetical protein, expressed [Toxoplasma gondii RH].;2.00E-112;gi|95007219|emb|CAJ20440.1|	306	6	48
	2	44.m00020	pfs77-related	210	3	9
	3	33.m00006	MIC2-associated protein (M2AP)	156	5	13
372	1	TgTwinScan_0363	hypothetical protein, expressed [Toxoplasma gondii RH].;2.00E-112;gi|95007219|emb|CAJ20440.1|	186	6	53
	2	33.m00006	MIC2-associated protein (M2AP)	122	5	18
373	1	33.m00006	MIC2-associated protein (M2AP)	364	7	19
	2	TgTwinScan_0363	hypothetical protein, expressed [Toxoplasma gondii RH].;2.00E-112;gi|95007219|emb|CAJ20440.1|	314	7	53
	3	TgTigrScan_4053	No Blast result	178	3	10
	4	44.m00020	pfs77-related	150	3	9
	5	55.m00139	46 kDa FK506-binding nuclear protein, putative	59	2	6
374	1	33.m00006	MIC2-associated protein (M2AP)	461	8	26
	2	TgTwinScan_0363	hypothetical protein, expressed [Toxoplasma gondii RH].;2.00E-112;gi|95007219|emb|CAJ20440.1|	191	4	39
	3	TgTwinScan_1567	No Blast result	155	3	32
375	1	55.m00092	hypothetical protein	140	2	10
	2	20.m08222	conserved hypothetical protein	66	1	7
	3	TgEST_95060687|EST|2003.05.20|ParaDB-3-57-1385	surface protein rhoptry, putative	60	1	3
	4	33.m00006	MIC2-associated protein (M2AP)	52	2	6
376	1	33.m00006	MIC2-associated protein (M2AP)	1302	11	34
377	1	55.m00139	46 kDa FK506-binding nuclear protein, putative	507	8	24
	2	33.m00006	MIC2-associated protein (M2AP)	233	4	19
	3	TgTwinScan_0363	hypothetical protein, expressed [Toxoplasma gondii RH].;2.00E-112;gi|95007219|emb|CAJ20440.1|	138	4	27
	5	44.m00020	pfs77-related	61	1	2
378	1	80.m00014	nucleosome assembly domain-containing protein	375	13	48
	2	44.m00020	pfs77-related	96	2	6
	3	TgEST_95059021|EST|2003.05.20|ParaDB-4-480-121	No Blast result	47	1	7
379	1	44.m00020	pfs77-related	207	4	9
	2	80.m00014	nucleosome assembly domain-containing protein	102	6	25
	3	35.m00014	cholinephosphate cytidylyltransferase, putative	69	3	12
380	1	44.m00020	pfs77-related	558	6	15
	2	50.m03254	conserved hypothetical protein	82	4	17
	3	20.m05962	mitochondrial carrier domain-containing protein	68	1	2
381	1	44.m00020	pfs77-related	230	4	12
	2	TgTwinScan_3739	mitochondrial carrier domain-containing protein	167	4	20
	4	35.m00014	cholinephosphate cytidylyltransferase, putative	48	1	3
	5	50.m03254	conserved hypothetical protein	48	2	10
382	1	50.m03254	conserved hypothetical protein	292	7	29
	2	20.m05962	mitochondrial carrier domain-containing protein	209	3	4
	3	44.m00020	pfs77-related	166	3	9
	4	38.m00003	microneme protein 6 (MIC6)	115	2	6
	5	35.m00014	cholinephosphate cytidylyltransferase, putative	63	1	3
383	1	50.m03254	conserved hypothetical protein	313	8	32
	2	44.m00020	pfs77-related	252	4	9
	3	50.m00004	proliferating cell nuclear antigen 1, putative	94	3	12
384	1	50.m00004	proliferating cell nuclear antigen 1, putative	895	17	58
	2	44.m00020	pfs77-related	209	3	9
	3	50.m03254	conserved hypothetical protein	190	4	15
	4	20.m05962	mitochondrial carrier domain-containing protein	132	2	3
	5	57.m00015	DnaJ domain-containing protein	135	3	11
385	1	50.m00004	proliferating cell nuclear antigen 1, putative	615	14	45
	2	50.m03254	conserved hypothetical protein	118	3	13
386	1	38.m00003	No Blast result	323	6	22
	2	641.m03153	SRS domain containing protein	277	7	30
	3	20.m05962	mitochondrial carrier domain-containing protein	138	2	3
	4	583.m05736	hypothetical protein	122	3	9
	5	44.m00020	pfs77-related	117	5	11
	6	59.m03599	conserved hypothetical protein	87	3	16
	7	583.m00001	SAG1-related sequence 3	64	2	9
387	1	44.m00020	pfs77-related	479	12	25
	2	38.m00003	microneme protein 6 (MIC6)	307	6	25
	3	641.m03153	SRS domain containing protein	217	7	24
	4	20.m05962	mitochondrial carrier domain-containing protein	61	1	2
	5	583.m05736	hypothetical protein	60	2	7
388	1	38.m00003	microneme protein 6 (MIC6)	221	4	12
	2	641.m03153	SRS domain containing protein	175	5	21
	3	583.m00670	eukaryotic translation initiation factor 2 alpha subunit, putative	133	3	13
	4	583.m00001	SAG1-related sequence 3	111	3	14
389	1	583.m00670	eukaryotic translation initiation factor 2 alpha subunit, putative	767	18	49
	2	83.m01219	poly(ADP)-ribose polymerase-related	202	4	10
	3	57.m00003	tubulin beta chain	61	2	4
	4	641.m03153	SRS domain containing protein	48	1	6
390	1	42.m00022	ubiquitin, putative	443	9	36
	2	57.m00003	tubulin beta chain	392	8	22
	3	41.m00036	tubulin beta chain, putative	354	7	20
	4	TgTwinScan_3565	conserved hypothetical protein	121	2	7
	5	57.m01690	heterogeneous nuclear ribonucleoproteins-related	116	2	7
	6	583.m00670	eukaryotic translation initiation factor 2 alpha subunit, putative	113	3	16
	7	49.m03216	hypothetical protein	98	2	15
	8	83.m01219	poly(ADP)-ribose polymerase-related	79	2	8
391	1	50.m03254	conserved hypothetical protein	395	8	30
	2	50.m00004	proliferating cell nuclear antigen 1, putative	270	6	24
	3	44.m00020	pfs77-related	206	3	9
	4	20.m05962	mitochondrial carrier domain-containing protein	111	2	3
392	1	50.m03254	conserved hypothetical protein	556	10	39
	2	TgTwinScan_3739	mitochondrial carrier domain-containing protein	374	5	21
	3	35.m00014	cholinephosphate cytidylyltransferase, putative	270	5	21
	4	38.m00003	microneme protein 6 (MIC6)	231	4	12
	5	44.m00020	pfs77-related	144	5	15
	6	641.m03153	SRS domain containing protein	77	2	9
393	1	57.m00015	DnaJ domain-containing protein	144	3	14
	2	TgEST_100120613|EST|2003.05.20|ParaDB-3-3-728	Homo sapiens laminin receptor 1 (ribosomal protein SA, 67kDa) [synthetic construct].;2.00E-116;gi|30585305|gb|AAP36925.1|	61	1	5
394	1	42.m00022	ubiquitin, putative	336	6	27
	2	TgGlmHMM_0921	serine proteinase inhibitor, putative	136	3	3
	3	50.m07138	hypothetical protein	122	2	7
	4	57.m00003	tubulin beta chain	94	2	4
	5	42.m08072	hypothetical protein	60	1	7
395	1	25.m00007	actin	467	10	31
	2	25.m00003	serine proteinase inhibitor, putative	166	4	18
	5	50.m03254	conserved hypothetical protein	46	1	5
396	1	TgEST_95059021|EST|2003.05.20|ParaDB-4-480-121	No Blast result	44	1	7
397	1	35.m00924	hypothetical protein	83	2	11
398	1	25.m00007	actin	1120	23	56
	2	44.m02807	nuclear movement domain-containing protein	64	3	14
399	1	25.m00007	actin	3166	26	74
400	1	25.m00007	actin	572	19	61
	2	27.m00003	protein disulfide isomerase, putative	426	17	43
	3	80.m05040	SRS domain containing protein	217	6	20
401	1	583.m00001	SAG1-related sequence 3	461	9	23
	2	25.m00007	actin	447	12	45
	3	50.m07138	hypothetical protein	415	8	30
	4	541.m01196	RNA binding protein, putative	163	4	18
402	1	25.m00007	actin	462	13	55
	2	583.m00001	SAG1-related sequence 3	85	3	11
	3	583.m00009	heat shock protein 70, putative	78	3	5
403	1	25.m00007	actin	408	10	39
	2	80.m05040	SRS domain containing protein	238	5	14
	3	76.m00016/83.m00013	elongation factor 1-alpha, putative	91	2	4
404	1	25.m00007	actin	175	7	18
	2	80.m05039	SRS domain containing protein	77	1	3
405	1	25.m00007	actin	230	9	22
406	1	27.m00003	protein disulfide isomerase, putative	857	16	34
	2	TgTwinScan_6374	phosphoribulokinase/uridine kinase-related [Arabidopsis thaliana].;8.00E-27;gi|30699506|ref|NP_849912.1|	384	8	28
	3	50.m03331	hypothetical protein	254	5	21
	4	50.m00019	GRA9 protein, putative	146	5	21
	5	57.m00025	40S ribosomal protein SA, putative	125	2	8
	6	25.m00007	actin	113	5	22
407	1	27.m00003	protein disulfide isomerase, putative	410	8	21
	2	50.m03331	hypothetical protein	393	7	31
	3	TgTwinScan_6374	phosphoribulokinase/uridine kinase-related [Arabidopsis thaliana].;8.00E-27;gi|30699506|ref|NP_849912.1|	233	4	11
	4	50.m00019	GRA9 protein, putative	84	2	6
408	1	49.m03373	haloacid dehalogenase-like hydrolase domain-containing protein	436	8	29
	2	57.m00025	40S ribosomal protein SA, putative	128	3	12
	3	50.m03331	hypothetical protein	84	2	9
	4	25.m01863	hypothetical protein	56	1	4
409	1	TgEST_95058833|EST|2003.05.20|ParaDB-3-42-1088	B10 protein, 40 kDa protein [Toxoplasma gondii].;2.00E-158;gi|2815027|emb|CAA11451.1|	413	8	30
	2	50.m03331	hypothetical protein	67	1	5
410	1	44.m00037	serine-threonine phosophatase 2C	755	16	44
411	1	44.m00037	serine-threonine phosophatase 2C	742	16	47
412	1	44.m00037	serine-threonine phosophatase 2C	171	3	10
413	1	25.m01863	hypothetical protein	130	3	11
	2	76.m00016/83.m00013	elongation factor 1-alpha, putative	60	1	2
414	1	50.m03291	hypothetical protein	122	3	12
415	1	Q53G29_HUMAN	Stomatin (EPB72)-like 2 variant (Fragment).- Homo sapiens (Human)	428	6	27
416	1	50.m00006	heat shock protein 60	491	8	18
	2	583.m00632	PWI domain-containing protein	151	4	19
	3	25.m01863	hypothetical protein	87	2	8
417	1	44.m00037	serine-threonine phosophatase 2C	2967	24	62
418	1	44.m00037	serine-threonine phosophatase 2C	581	12	41
	2	41.m01381	inositol monophosphatase, putative	340	6	23
	3	TGG_994526-1-116260-116568	No Blast result	127	3	17
419	1	49.m00020	ribose 5-phosphate isomerase, putative	404	9	23
	2	44.m00037	serine-threonine phosophatase 2C	231	5	22
	3	41.m00030	serine/threonine protein phosphatase, putative	100	2	9
420	1	49.m00020	ribose 5-phosphate isomerase, putative	166	4	13
	2	41.m00030	serine/threonine protein phosphatase, putative	67	2	11
	3	44.m00037	serine-threonine phosophatase 2C	67	2	8
421	1	80.m02245	eukaryotic translation initiation factor 3 delta subunit, putative	952	20	64
422	1	TgGlmHMM_2944	hypothetical protein OsI_010863 [Oryza sativa (indica cultivar-group)].;4.00E-48;gi|125543491|gb|EAY89630.1|	681	11	33
	2	76.m01626	SRS domain-containing surface antigen, putative	127	2	10
	3	80.m02245	eukaryotic translation initiation factor 3 delta subunit, putative	75	2	8
423	1	583.m00686	branched-chain alpha-keto acid dehydrogenase, putative	494	11	26
424	1	50.m00018	adenosine kinase	1056	16	68
	2	50.m00005	fructose-1,6-bisphosphatase, putative	77	3	10
425	1	50.m00005	fructose-1,6-bisphosphatase, putative	571	13	38
	2	50.m00018	adenosine kinase	413	9	51
426	1	50.m00005	fructose-1,6-bisphosphatase, putative	393	9	26
	2	59.m03410	enolase, putative	123	2	5
	3	50.m00018	adenosine kinase	96	3	19
427	1	50.m00005	fructose-1,6-bisphosphatase, putative	267	5	18
428	1	583.m05393	U5 snRNP-specific 40 kDa protein (hPrp8-binding), putative	501	10	33
429	1	583.m05359	phosphatidylinositol-4-phosphate 5-kinase, putative	464	10	34
	2	76.m01626	SRS domain-containing surface antigen, putative	136	3	14
	3	44.m00006	lactate dehydrogenase	131	3	10
	4	55.m00168	ATP synthase beta chain, putative	82	2	6
430	1	50.m00005	fructose-1,6-bisphosphatase, putative	936	17	50
	2	59.m03410	enolase, putative	166	3	6
	3	TgGlmHMM_4647	transketolase, putative	140	3	4
431	1	44.m00006	lactate dehydrogenase	604	13	51
	2	35.m00002	receptor for activated C kinase, RACK protein, putative	558	13	50
	3	50.m00005	fructose-1,6-bisphosphatase, putative	314	7	21
	4	83.m01278	eukaryotic translation initiation factor 3, putative	68	1	5
432	1	55.m08184	hypothetical protein	322	6	32
	2	TgGlmHMM_3238	lactate dehydrogenase	132	4	7
	3	35.m00002	receptor for activated C kinase, RACK protein, putative	93	3	9
	4	83.m01278	eukaryotic translation initiation factor 3, putative	80	1	5
433	1	44.m00006	lactate dehydrogenase	251	7	21
	2	35.m00002	receptor for activated C kinase, RACK protein, putative	202	6	20
434	1	35.m00002	receptor for activated C kinase, RACK protein, putative	662	13	50
	2	83.m01278	eukaryotic translation initiation factor 3, putative	54	1	5
435	1	35.m00002	receptor for activated C kinase, RACK protein, putative	109	3	9
436	1	44.m00006	lactate dehydrogenase	676	13	49
	2	59.m03618	transketolase, putative	146	3	6
	3	TgTwinScan_3510	hypothetical protein LOC734869 [Xenopus laevis].;2.00E-10;gi|148237990|ref|NP_001089804.1|	109	2	8
	4	83.m01278	eukaryotic translation initiation factor 3, putative	54	1	5
	5	35.m00002	receptor for activated C kinase, RACK protein, putative	51	1	3
437	1	50.m00015	lactoylglutathione lyase, putative	410	9	30
	2	44.m00006	lactate dehydrogenase	67	3	17
438	1	50.m00015	lactoylglutathione lyase, putative	136	4	16
	2	86.m00385	ubiquitin-transferase domain-containing protein	66	1	1
439	1	57.m03104	DNA-directed RNA polymerase I, putative	245	6	19
440	1	28.m00303	hypothetical protein	124	3	14
441	1	44.m00006	lactate dehydrogenase	1232	23	79
	2	55.m08198	porin, putative	72	1	4
442	1	44.m00006	lactate dehydrogenase	382	8	34
	2	28.m00303	hypothetical protein	364	10	31
443	1	TgEST_95058832|EST|2003.05.20|ParaDB-1-157-1311	p36 protein [Toxoplasma gondii].;1.00E-175;gi|9909994|emb|CAC04420.1|	554	13	35
	2	44.m00006	lactate dehydrogenase	91	3	12
	3	80.m00003	glyceraldehyde-3-phosphate dehydrogenase	87	3	16
444	1	TgEST_95058832|EST|2003.05.20|ParaDB-1-157-1311	p36 protein [Toxoplasma gondii].;1.00E-175;gi|9909994|emb|CAC04420.1|	796	16	38
	2	80.m00003	glyceraldehyde-3-phosphate dehydrogenase	121	3	15
	3	44.m00006	lactate dehydrogenase	45	1	3
445	1	50.m00011	enoyl-acyl carrier reductase	405	9	35
	2	44.m00006	lactate dehydrogenase	384	8	33
	3	80.m00003	glyceraldehyde-3-phosphate dehydrogenase	143	3	15
	4	49.m00048	p36 protein	73	1	3
446	1	80.m00003	glyceraldehyde-3-phosphate dehydrogenase	818	15	47
	2	44.m00006	lactate dehydrogenase	158	4	15
	3	49.m00048	p36 protein	116	3	10
	4	42.m03458	UDP-glucose 4-epimerase, putative	85	1	5
447	1	80.m00003	glyceraldehyde-3-phosphate dehydrogenase	584	12	44
	2	49.m00048	p36 protein	96	2	6
448	1	80.m00003	glyceraldehyde-3-phosphate dehydrogenase	144	4	14
449	1	1NTP	trypsin (EC 3.4.21.4) (isopropylphosphorylated) - bovine	199	3	22
450	1	1NTP	trypsin (EC 3.4.21.4) (isopropylphosphorylated) - bovine	170	3	22
451	1	1NTP	trypsin (EC 3.4.21.4) (isopropylphosphorylated) - bovine	202	3	22
452	1	44.m04695	hypothetical protein	248	5	17
453	1	80.m00087	succinyl-CoA ligase alpha subunit, putative	225	5	18
454	1	76.m00016/83.m00013	elongation factor 1-alpha, putative	153	2	5
455	1	Q6FHZ0_HUMAN	gi|12804929|gb|AAH01917.1|; e=0; Malate dehydrogenase 2, NAD (mitochondrial) [Homo sapiens]	339	5	21
456	1	55.m08198	porin, putative	128	2	12
457	1	55.m08198	porin, putative	372	5	19
458	1	VDAC1_BOVIN	Voltage-dependent anion-selective channel protein 1 (VDAC-1) (Plasmalemmal porin) (Brain-derived voltage-dependent anion channel 1) (BR1-VDAC).- Bos taurus (Bovine).	189	3	14
459	1	VDAC1_HUMAN	Voltage-dependent anion-selective channel protein 1 (VDAC-1) (hVDAC1) (Outer mitochondrial membrane protein porin 1) (Plasmalemmal porin) (Porin 31HL) (Porin 31HM).- Homo sapiens (Human).	209	4	19
460	1	44.m00001	membrane-associated calcum-binding protein, related	645	12	59
461	1	44.m00001	membrane-associated calcum-binding protein, related	578	10	42
462	1	44.m00001	membrane-associated calcum-binding protein, related	393	7	31
463	1	44.m00001	membrane-associated calcum-binding protein, related	522	8	38
	2	83.m01278	eukaryotic translation initiation factor 3, putative	207	4	14
464	1	20.m00005	dense granule protein 7	232	5	30
465	1	83.m01285	hypothetical protein	211	4	20
466	1	59.m03592	inhibitor-1 of protein phosphatase type 2A	518	9	38
467	1	59.m03592	inhibitor-1 of protein phosphatase type 2A	57	1	6
468	1	1NTP	trypsin (EC 3.4.21.4) (isopropylphosphorylated) - bovine	190	3	22
469	1	583.m00707	hypothetical protein	92	3	20
	2	49.m03134	histone H4, putative	63	1	17
	3	55.m00015	14-3-3 protein, putative	59	1	4
470	1	20.m03740	DNA-directed RNA polymerase II subunit, putative	253	5	21
471	1	55.m00015	14-3-3 protein, putative	856	15	39
472	1	55.m00015	14-3-3 protein, putative	325	7	33
473	1	55.m00015	14-3-3 protein, putative	303	7	33
474	1	38.m01085	NSF attachment protein-related	253	7	41
475	1	55.m00015	14-3-3 protein, putative	409	7	25
476	1	20.m00005	dense granule protein 7	315	7	39
	2	55.m00015	14-3-3 protein, putative	46	1	8
477	1	20.m00005	dense granule protein 7	570	10	43
478	1	TgTwinScan_5441	elongation factor 1-beta, putative	844	16	62
479	1	20.m00005	dense granule protein 7	474	11	44
	2	20.m03680	eukaryotic aspartyl protease, putative	377	7	14
	3	TgTwinScan_5441	elongation factor 1-beta, putative	294	5	27
	4	55.m00250	armadillo/beta-catenin-like repeat-containing protein	107	3	10
480	1	20.m00005	dense granule protein 7	423	8	39
	2	583.m00001	SAG1-related sequence 3	142	4	15
	3	42.m00069	elongation factor 1-beta, putative	88	1	5
	4	25.m00007	actin	67	2	7
481	1	44.m00037	serine-threonine phosophatase 2C	359	8	28
	2	42.m03619	phospholipase/carboxylesterase, putative	231	7	16
	3	TgTigrScan_5386	unknown [Toxoplasma gondii].;1.00E-42;gi|1888467|emb|CAA72343.1|	125	4	5
	4	42.m00069	elongation factor 1-beta, putative	86	1	5
	5	44.m00009	major surface antigen p30	77	2	8
482	1	583.m00682	conserved hypothetical protein	311	5	18
	2	44.m00037	serine-threonine phosophatase 2C	184	4	14
	3	69.m00139	conserved hypothetical protein	83	3	8
	4	42.m00069	elongation factor 1-beta, putative	71	1	5
	5	55.m05062	ubiquitin carboxyl-terminal hydrolase isozyme, putative	60	1	3
483	1	TgTwinScan_2834	ethylene inducible protein, putative	546	11	36
	2	55.m05062	ubiquitin carboxyl-terminal hydrolase isozyme, putative	373	10	28
	3	55.m00241	gbp1p protein (RNA bindiong protein), putative	228	4	17
	4	583.m00682	conserved hypothetical protein	102	2	10
	5	42.m00069	elongation factor 1-beta, putative	75	1	5
484	1	80.m00008	Hsp20/alpha crystallin domain-containing protein	596	16	45
	2	59.m03645	hypothetical protein	49	1	8
485	1	80.m00008	Hsp20/alpha crystallin domain-containing protein	249	7	27
	2	41.m00022	hypothetical protein	214	4	13
	3	55.m00241	gbp1p protein (RNA bindiong protein), putative	144	4	18
486	1	KRHU0	keratin 10, type I, cytoskeletal - human	81	2	3
487	1	83.m00005	carboxyvinyl-carboxyphosphonate phosphorylmutase, putative	188	4	8
	2	44.m00009	major surface antigen p30	56	1	4
488	1	38.m00002	60S acidic ribosomal protein P0	409	8	27
	2	44.m00009	major surface antigen p30	294	7	29
489	1	44.m00009	major surface antigen p30	357	7	28
	2	38.m00002	60S acidic ribosomal protein P0	202	5	15
490	1	59.m03531	hypothetical protein	152	4	18
	2	44.m00009	major surface antigen p30	61	1	4
491	1	59.m03645	hypothetical protein	241	4	17
	2	44.m00009	major surface antigen p30	46	1	4
492	1	641.m00168	malate dehydrogenase, putative	467	8	19
493	1	76.m01677	heat shock protein-related	442	10	43
	2	TgEST_95060532|EST|2003.05.20|ParaDB-1-313-1332	major surface antigen p30	270	5	18
494	1	542.m00223	thymidylate kinase, putative	581	13	52
	2	44.m00009	major surface antigen p30	77	2	8
495	1	641.m00168	malate dehydrogenase, putative	1096	20	46
	2	55.m04698	prefoldin subunit 3, putative	270	4	29
496	1	59.m03645	hypothetical protein	317	5	30
	2	641.m00168	malate dehydrogenase, putative	292	6	13
497	1	TgGlmHMM_2152	fibrillarin, putative	116	2	1
	2	TgTwinScan_4705	hypothetical protein	103	2	3
	3	59.m03645	hypothetical protein	46	1	8
498	1	TgEST_95060532|EST|2003.05.20|ParaDB-1-313-1332	major surface antigen p30	646	11	43
	2	44.m00009	major surface antigen p30	591	10	40
499	1	TgEST_95060532|EST|2003.05.20|ParaDB-1-313-1332	major surface antigen p30	640	11	44
	2	44.m00009	major surface antigen p30	475	9	37
	3	44.m00006	lactate dehydrogenase	66	1	3
500	1	59.m00030	26S proteasome non-ATPase subunit, putative	439	10	32
	2	TgEST_95060532|EST|2003.05.20|ParaDB-1-313-1332	major surface antigen p30	138	3	13
	3	86.m00365	hypothetical protein	111	2	7
501	1	TgEST_95060532|EST|2003.05.20|ParaDB-1-313-1332	major surface antigen p30	691	11	43
	2	44.m00009	major surface antigen p30	592	10	40
502	1	TgEST_95060532|EST|2003.05.20|ParaDB-1-313-1332	major surface antigen p30	721	15	53
	2	44.m00009	major surface antigen p30	503	12	47
503	1	TgEST_95060532|EST|2003.05.20|ParaDB-1-313-1332	major surface antigen p30	863	17	57
	2	44.m00009	major surface antigen p30	666	14	49
504	1	TgEST_95060532|EST|2003.05.20|ParaDB-1-313-1332	major surface antigen p30	1031	20	62
505	1	TgEST_95060532|EST|2003.05.20|ParaDB-1-313-1332	major surface antigen p30	1046	20	66
	2	44.m00009	major surface antigen p30	823	16	55
	3	44.m00006	lactate dehydrogenase	188	4	13
	4	76.m00016/83.m00013	elongation factor 1-alpha, putative	77	1	2
506	1	TgEST_95060532|EST|2003.05.20|ParaDB-1-313-1332	major surface antigen p30	711	12	43
	2	44.m00009	major surface antigen p30	629	11	40
507	1	TgEST_95060532|EST|2003.05.20|ParaDB-1-313-1332	major surface antigen p30	997	17	53
	2	44.m00009	major surface antigen p30	792	14	44
508	1	TgEST_95060532|EST|2003.05.20|ParaDB-1-313-1332	major surface antigen p30	892	14	49
	2	44.m00009	major surface antigen p30	694	11	40
509	1	55.m08198	porin, putative	354	6	24
	2	TgEST_95060532|EST|2003.05.20|ParaDB-1-313-1332	major surface antigen p30	165	3	13
	3	80.m00003	glyceraldehyde-3-phosphate dehydrogenase	94	2	8
	4	44.m04695	hypothetical protein	92	2	7
	5	641.m00186	ribosomal protein L5, putative	69	1	3
510	1	44.m04695	hypothetical protein	361	8	24
	2	55.m08198	porin, putative	290	6	27
	3	641.m00186	ribosomal protein L5, putative	200	3	10
	4	583.m05384	protein phosphatase 2C, putative	168	3	11
	5	TgTigrScan_5651	Protein phosphatase 2C containing protein [Plasmodium vivax].;4.00E-30;gi|156103039|ref|XP_001617212.1|	155	3	3
	6	44.m00009	major surface antigen p30	61	1	4
	7	55.m00280	60S ribosomal protein L7a, putative	59	2	4
	8	80.m00003	glyceraldehyde-3-phosphate dehydrogenase	50	1	4
511	1	80.m00087	succinyl-CoA ligase alpha subunit, putative	129	3	10
512	1	583.m00630	purine nucleoside phosphorylase, putative	794	14	55
	2	44.m00009	major surface antigen p30	51	1	4
513	1	41.m01386	conserved hypothetical protein	426	11	51
	2	583.m00630	purine nucleoside phosphorylase, putative	299	6	30
	3	44.m00009	major surface antigen p30	95	2	9
514	1	641.m00168	malate dehydrogenase, putative	707	12	26
	2	TgEST_95060532|EST|2003.05.20|ParaDB-1-313-1332	major surface antigen p30	193	4	15
	3	583.m00630	purine nucleoside phosphorylase, putative	108	2	9
515	1	541.m01195	calcyclin binding protein-related	491	12	35
	2	TgEST_95060532|EST|2003.05.20|ParaDB-1-313-1332	major surface antigen p30	211	5	17
	3	50.m00008	cysteine proteinase, putative	199	3	4
	4	44.m00006	lactate dehydrogenase	56	2	6
516	1	583.m00630	purine nucleoside phosphorylase, putative	727	12	44
	2	TgEST_95060532|EST|2003.05.20|ParaDB-1-313-1332	major surface antigen p30	204	4	16
517	1	583.m00630	purine nucleoside phosphorylase, putative	175	3	14
518	1	49.m00051	prohibitin, putative	502	9	33
	2	583.m00021	superoxide dismutase	140	4	25
	3	50.m03320	hypothetical protein	49	1	3
519	1	49.m00051	prohibitin, putative	258	4	19
	2	42.m00116	adenylate kinase, putative	222	5	21
		46.m01740	hypothetical protein	187	7	25
		50.m03320	hypothetical protein	87	2	8
		42.m00015	28 kDa antigen	51	1	5
520	1	42.m00116	adenylate kinase, putative	132	3	12
	2	49.m00051	prohibitin, putative	49	1	4
521	1	49.m00051	prohibitin, putative	301	5	22
	2	42.m00116	adenylate kinase, putative	220	4	18
	3	46.m01740	hypothetical protein	90	3	12
522	1	44.m00051	prohibitin-related	278	6	21
523	1	42.m00015	28 kDa antigen	142	4	24
524	1	645.m00320	WOS2 protein (p21), putative / telomerase-binding protein p23, putative	96	2	8
	2	42.m00015	28 kDa antigen	86	3	18
525	1	42.m00015	28 kDa antigen	95	2	9
526	1	TgEST_100119847|EST|2003.05.20|ParaDB-1-1-735	PREDICTED: similar to elongation factor-1-beta [Pan troglodytes].;1.00E-104;gi|114582926|ref|XP_001135927.1|	223	4	22
	2	27.m00845	hypothetical protein	115	3	12
	3	55.m00021	myosin light chain (TgMLC1)	103	3	32
	4	42.m00015	28 kDa antigen	89	2	9
527	1	55.m00021	myosin light chain (TgMLC1)	207	5	31
	2	55.m00015	14-3-3 protein, putative	146	4	16
	3	27.m00845	hypothetical protein	120	2	5
	4	42.m00116	adenylate kinase, putative	102	3	14
	5	46.m00016	translation initiation factor 2 beta, putative	91	2	11
	6	42.m00015	28 kDa antigen	87	2	9
528	1	42.m00116	adenylate kinase, putative	479	9	47
	2	27.m00845	hypothetical protein	153	3	12
	3	583.m05672	SRS domain-containing surface antigen, putative	128	4	20
	4	46.m00016	translation initiation factor 2 beta, putative	120	4	21
	5	42.m00015	28 kDa antigen	118	3	18
	6	55.m00015	14-3-3 protein, putative	90	2	8
	7	80.m03946	hypothetical protein	64	2	13
529	1	42.m00015	28 kDa antigen	259	7	24
	2	46.m00016	translation initiation factor 2 beta, putative	128	4	21
	3	645.m00320	WOS2 protein (p21), putative / telomerase-binding protein p23, putative	122	3	16
530	1	42.m00015	28 kDa antigen	275	7	24
	2	645.m00320	WOS2 protein (p21), putative / telomerase-binding protein p23, putative	121	3	16
531	1	42.m00015	28 kDa antigen	203	6	24
	2	46.m00016	translation initiation factor 2 beta, putative	96	4	21
532	1	55.m00015	14-3-3 protein, putative	402	8	26
	2	55.m00021	myosin light chain (TgMLC1)	269	6	49
	3	42.m00015	28 kDa antigen	128	3	18
	4	44.m04669	40S ribosomal protein S3, putative	50	1	3
533	1	50.m00017	proteasome subunit alpha type 5, putative	639	12	43
	2	55.m00250	armadillo/beta-catenin-like repeat-containing protein	244	4	14
	3	TgTwinScan_5441	elongation factor 1-beta, putative	189	5	17
	4	20.m00005	dense granule protein 7	81	2	16
	5	42.m00116	adenylate kinase, putative	72	1	5
534	1	20.m00005	dense granule protein 7	392	8	39
	2	55.m00250	armadillo/beta-catenin-like repeat-containing protein	231	4	14
	3	83.m01206	ran-specific GTPase-activating protein, putative	116	3	10
	4	50.m00017	proteasome subunit alpha type 5, putative	85	1	4
	5	41.m01379	14 kDa phosphohistidine phosphatase, putative	52	1	3
535	1	83.m01206	ran-specific GTPase-activating protein, putative	465	9	35
	2	20.m00005	dense granule protein 7	122	3	23
	3	55.m00250	armadillo/beta-catenin-like repeat-containing protein	121	2	8
	4	41.m01379	14 kDa phosphohistidine phosphatase, putative	60	2	12
	5	TGG_994583-6-253707-252928	No Blast result	48	1	10
	6	35.m00006	ubiquitin-conjugating enzyme E2, putative	46	1	8
536	1	41.m01379	14 kDa phosphohistidine phosphatase, putative	418	8	34
	2	55.m00250	armadillo/beta-catenin-like repeat-containing protein	110	2	8
537	1	55.m00015	14-3-3 protein, putative	389	8	24
	2	541.m00133	40S ribosomal protein S2, putative	83	3	11
	3	80.m02164	DnaJ domain-containing protein	48	1	6
538	1	K2C1_MOUSE	Keratin, type II cytoskeletal 1 (Cytokeratin-1) (CK-1) (Keratin-1) (K1) (67 kDa cytokeratin).- Mus musculus (Mouse)	111	2	3
539	1	44.m04669	40S ribosomal protein S3, putative	46	1	3
540	1	38.m01892	elongation factor 1, putative	211	5	24
	2	42.m00015	28 kDa antigen	78	2	9
	3	55.m00021	myosin light chain (TgMLC1)	78	2	7
	4	44.m04669	40S ribosomal protein S3, putative	64	2	9
541	1	38.m01892	elongation factor 1, putative	522	10	37
	2	55.m00021	myosin light chain (TgMLC1)	206	4	18
	3	44.m04669	40S ribosomal protein S3, putative	192	4	20
	4	42.m00015	28 kDa antigen	88	2	9
542	1	55.m00021	myosin light chain (TgMLC1)	660	6	49
	2	TgGlmHMM_3237	40S ribosomal protein S3, putative	161	6	2
543	1	55.m00021	myosin light chain (TgMLC1)	532	10	58
	2	44.m04669	40S ribosomal protein S3, putative	222	4	20
544	1	55.m00021	myosin light chain (TgMLC1)	263	6	44
	2	38.m01892	elongation factor 1, putative	229	6	35
	3	37.m00783	conserved hypothetical protein	81	2	22
545	1	49.m00013	40S ribosomal protein S7, putative	346	9	48
	2	55.m00021	myosin light chain (TgMLC1)	259	5	31
	3	20.m03918	nascent polypeptide-associated complex alpha chain, putative	222	3	1
	4	33.m02185	toxofilin	213	4	18
	5	55.m00015	14-3-3 protein, putative	113	3	10
	6	TGG_994267-6-676051-675113	No Blast result	73	2	9
546	1	20.m03918	nascent polypeptide-associated complex alpha chain, putative	396	6	1
	2	33.m02185	toxofilin	283	4	21
	3	49.m00013	40S ribosomal protein S7, putative	240	6	35
	4	35.m00023	conserved hypothetical protein	130	3	31
	5	44.m02644	hypothetical protein	123	2	27
	6	20.m03757	glycine cleavage system H protein, putative	99	2	7
	7	55.m00015	14-3-3 protein, putative	67	2	8
	8	129.m00402	60S ribosomal protein L17, putative	58	2	11
547	1	20.m03918	nascent polypeptide-associated complex alpha chain, putative	375	5	1
548	1	42.m00069	elongation factor 1-beta, putative	137	3	7
	2	42.m03543	hypothetical protein	68	1	6
	3	50.m00017	proteasome subunit alpha type 5, putative	55	1	3
549	1	20.m00005	dense granule protein 7	247	6	32
	2	52.m00018	hypothetical protein	238	5	21
	3	42.m03543	hypothetical protein	198	6	23
	4	80.m03992	hypothetical protein	178	5	26
	5	55.m00250	armadillo/beta-catenin-like repeat-containing protein	143	3	10
	6	44.m02644	hypothetical protein	64	1	10
550	1	52.m00018	hypothetical protein	401	8	40
	2	641.m01501	eukaryotic translation initiation factor 6, putative	170	3	10
	3	83.m01206	ran-specific GTPase-activating protein, putative	106	1	5
551	1	20.m00005	dense granule protein 7	171	4	23
	2	44.m02644	hypothetical protein	148	3	27
552	1	42.m03543	hypothetical protein	351	7	24
	2	52.m00018	hypothetical protein	106	3	14
	3	83.m01206	ran-specific GTPase-activating protein, putative	77	1	5
	4	44.m02644	hypothetical protein	71	1	10
553	1	25.m00211	cytochrome c oxidase, putative	417	8	24
	2	49.m03152	proteasome subunit alpha type 4, subunit	281	4	23
	3	42.m03543	hypothetical protein	49	1	6
554	1	52.m00018	hypothetical protein	771	12	52
555	1	49.m03152	proteasome subunit alpha type 4, subunit	466	8	26
	2	52.m00018	hypothetical protein	70	1	5
556	1	TgEST_95058092|EST|2003.05.20|ParaDB-2-2-316	No Blast result	458	8	65
	2	35.m00882	proteasome subunit alpha type 3, putative	425	8	24
	3	49.m03152	proteasome subunit alpha type 4, subunit	200	3	18
557	1	39.m00366	UBX domain-containing protein	460	10	32
558	1	76.m00005	proteasome subunit alpha type 2, putative	406	9	29
	2	20.m03798	conserved hypothetical protein	185	4	14
559	1	583.m00606	hypothetical protein	506	12	54
	2	49.m00010	PKC-interacting cousin of thioredoxin, putative	100	3	16
	3	33.m02203	hypothetical protein	53	1	5
560	1	49.m03167	phosphomannomutase 2, putative	343	6	22
561	1	76.m00005	proteasome subunit alpha type 2, putative	624	10	41
	2	583.m00606	hypothetical protein	188	4	13
	3	33.m02203	hypothetical protein	53	1	5
562	1	20.m05985	RNA-binding protein, putative	350	8	12
	2	76.m00005	proteasome subunit alpha type 2, putative	54	1	7
563	1	20.m05985	RNA-binding protein, putative	88	3	4
564	1	33.m02203	hypothetical protein	477	10	43
	2	49.m00010	PKC-interacting cousin of thioredoxin, putative	433	10	42
565	1	33.m02203	hypothetical protein	493	11	47
	2	49.m00010	PKC-interacting cousin of thioredoxin, putative	156	5	19
	3	59.m03713	10 kDa chaperonin, putative	58	1	3
566	1	33.m02203	hypothetical protein	59	2	11
	2	TGG_994281-4-325167-325009	No Blast result	52	1	18
567	1	44.m02801	triosephosphate isomerase, putative	437	8	25
	2	TgGlmHMM_2152	fibrillarin, putative	104	4	2
568	1	69.m00139	conserved hypothetical protein	573	13	41
	2	55.m04838	orotate phosphoribosyltransferase, putative	533	9	44
	3	44.m02801	triosephosphate isomerase, putative	114	2	6
	4	TgGlmHMM_2152	fibrillarin, putative	65	2	1
569	1	55.m00241	gbp1p protein (RNA bindiong protein), putative	108	2	6
	2	44.m00009	major surface antigen p30	61	1	4
570	1	42.m00050	triosephosphate isomerase, putative	969	20	79
	2	583.m00686	branched-chain alpha-keto acid dehydrogenase, putative	96	2	9
571	1	42.m00050	triosephosphate isomerase, putative	454	10	60
	2	TgTwinScan_2044	hypothetical protein	282	5	23
572	1	65.m00014	proteasome subunit alpha type 1, putative	675	15	55
	2	42.m00050	triosephosphate isomerase, putative	142	3	25
573	1	65.m00014	proteasome subunit alpha type 1, putative	228	6	39
	2	42.m00050	triosephosphate isomerase, putative	155	3	21
	3	50.m00038	ribulose-phosphate 3-epimerase	144	3	9
574	1	59.m03713	10 kDa chaperonin, putative	678	14	48
	2	42.m00050	triosephosphate isomerase, putative	140	2	21
575	1	42.m00050	triosephosphate isomerase, putative	1128	23	70
	2	59.m03526	deoxyribose-phosphate aldolase, putative	383	6	27
	3	TgGlmHMM_2152	fibrillarin, putative	76	2	1
576	1	42.m00050	triosephosphate isomerase, putative	246	6	38
	2	TgTwinScan_5157	eukaryotic translation initiation factor 4E, putative	243	6	28
577	1	41.m00029	glycolipid transfer protein-related	134	3	8
	2	583.m00002	peroxidoxin 2	78	2	10
578	1	55.m08199	hypothetical protein	90	4	29
	2	49.m03134	histone H4, putative	64	1	17
579	1	TgGlmHMM_3256	hypothetical protein	402	6	28
	2	TgEST_95060532|EST|2003.05.20|ParaDB-1-313-1332	major surface antigen p30	169	4	13
580	1	TgGlmHMM_3256	hypothetical protein	109	1	8
581	1	49.m03281	proteasome subunit alpha type 6, putative	251	5	20
	2	55.m00081	proteasome subunit alpha type 7, putative	192	4	16
	3	44.m00009	major surface antigen p30	57	1	4
582	1	44.m00009	major surface antigen p30	59	1	4
583	1	583.m00002	peroxidoxin 2	321	9	39
584	1	42.m00050	triosephosphate isomerase, putative	436	10	39
	2	42.m00099	hypothetical protein	188	6	23
	3	59.m03526	deoxyribose-phosphate aldolase, putative	130	2	8
	4	55.m00081	proteasome subunit alpha type 7, putative	85	1	5
	5	42.m00015	28 kDa antigen	73	2	9
	6	44.m00009	major surface antigen p30	52	1	4
585	1	42.m00099	hypothetical protein	90	3	14
586	1	113.m00016	2,3-bisphosphoglycerate-dependent phosphoglycerate mutase, (phosphoglycerate mutase), putative	508	13	41
	2	TgEST_95060532|EST|2003.05.20|ParaDB-1-313-1332	major surface antigen p30	171	4	16
587	1	42.m03356	hypothetical protein	299	5	26
	2	44.m00009	major surface antigen p30	67	1	4
588	1	76.m01670	peroxiredoxin family protein/glutaredoxin, putative	335	6	24
	2	42.m00068	acid sphingomyelinase-like phosphodiesterase-related	186	4	3
	3	55.m00241	gbp1p protein (RNA bindiong protein), putative	147	3	14
589	1	55.m00081	proteasome subunit alpha type 7, putative	443	10	45
	2	44.m00009	major surface antigen p30	59	1	4
	3	42.m00015	28 kDa antigen	55	1	5
590	1	49.m03281	proteasome subunit alpha type 6, putative	445	11	46
	2	TgGlmHMM_3256	hypothetical protein	231	3	18
	3	55.m00081	proteasome subunit alpha type 7, putative	151	3	10
	4	44.m00009	major surface antigen p30	61	1	4
591	1	113.m00016	2,3-bisphosphoglycerate-dependent phosphoglycerate mutase, (phosphoglycerate mutase), putative	179	5	16
	2	42.m00015	28 kDa antigen	77	2	9
	3	TgEST_95060532|EST|2003.05.20|ParaDB-1-313-1332	major surface antigen p30	66	2	7
592	1	57.m00038	conserved hypothetical protein	269	5	33
	2	55.m08199	hypothetical protein	69	2	14
593	1	113.m00016	2,3-bisphosphoglycerate-dependent phosphoglycerate mutase, (phosphoglycerate mutase), putative	536	13	58
594	1	583.m00002	peroxidoxin 2	671	14	62
595	1	72.m00688	proteasome A-type and B-type domain-containing protein	210	4	18
	2	583.m00002	peroxidoxin 2	74	2	12
596	1	46.m00029	pyrroline-5-carboxylate reductase, putative	427	8	31
597	1	55.m00241	gbp1p protein (RNA bindiong protein), putative	518	9	33
	2	44.m00009	major surface antigen p30	57	1	4
598	1	55.m00241	gbp1p protein (RNA bindiong protein), putative	259	5	18
599	1	542.m00001	proteasome subunit beta type 7, putative	403	9	27
	2	42.m00045	mitochondrial import inner membrane translocase subunit TIM22-related	93	2	13
600	1	583.m00002	peroxidoxin 2	795	15	52
	2	542.m00001	proteasome subunit beta type 7, putative	127	2	7
601	1	583.m00712	adenylyl cyclase associated protein	276	6	33
	2	583.m00002	peroxidoxin 2	93	3	22
602	1	33.m02185	toxofilin	127	5	26
	2	583.m00021	superoxide dismutase	95	6	29
603	1	583.m00021	superoxide dismutase	203	5	29
	2	33.m02185	toxofilin	125	3	13
604	1	583.m00021	superoxide dismutase	496	9	41
	2	583.m05709	myosin regulatory light chain, putative	216	8	51
605	1	583.m00021	superoxide dismutase	376	8	33
	2	583.m05709	myosin regulatory light chain, putative	296	6	38
	3	33.m02185	toxofilin	113	2	10
606	1	TGG_994534-2-223385-223900	No Blast result	70	1	5
607	1	55.m00241	gbp1p protein (RNA bindiong protein), putative	691	12	33
608	1	55.m00241	gbp1p protein (RNA bindiong protein), putative	489	9	30
609	1	55.m00267	conserved hypothetical protein	172	3	14
610	1	55.m00267	conserved hypothetical protein	300	6	21
611	1	20.m03918	nascent polypeptide-associated complex alpha chain, putative	409	5	1
612	1	59.m00089	dense granule protein 1 / major antigenp24	131	2	12
613	1	55.m11049	NAC domain containing protein	363	7	32
	2	59.m00089	dense granule protein 1 / major antigenp24	130	2	12
614	1	59.m00089	dense granule protein 1 / major antigenp24	181	3	12
	2	55.m11049	NAC domain containing protein	128	2	15
615	1	83.m00017	profilin-related	202	3	32
616	1	83.m00017	profilin-related	286	4	38
617	1	83.m00017	profilin-related	442	6	60
618	1	83.m00017	profilin-related	257	4	38
	2	42.m00070	hypothetical protein	71	2	22
619	1	50.m03408	translationally-controlled tumor protein, putative	261	6	16
	2	38.m01037	hypothetical protein	186	3	3
	3	42.m00125	40S ribosomal protein S11, putative	80	2	11
	4	113.m00760	hypothetical protein	46	1	4
620	1	50.m03408	translationally-controlled tumor protein, putative	315	7	36
	2	55.m00021	myosin light chain (TgMLC1)	69	2	14
621	1	49.m00008	ribosomal protein L23a, putative	230	5	16
	2	50.m03408	translationally-controlled tumor protein, putative	180	5	16
	3	55.m00021	myosin light chain (TgMLC1)	116	2	13
622	1	33.m02185	toxofilin	259	4	21
	2	55.m00015	14-3-3 protein, putative	149	3	11
	3	113.m00760	hypothetical protein	149	3	11
	4	55.m05004	60S ribosomal protein L18a, putative	134	3	18
	5	49.m00013	40S ribosomal protein S7, putative	71	2	15
	6	TgEST_95060517|EST|2003.05.20|ParaDB-1-316-912	surface antigen P22 [Toxoplasma gondii].;7.00E-82;gi|13957751|gb|AAK50636.1|AF357577_1	54	1	7
623	1	33.m02185	toxofilin	241	3	13
	2	20.m00005	dense granule protein 7	153	3	23
	3	55.m00258	calcium-binding protein cabp5-related	134	3	13
	4	44.m02644	hypothetical protein	85	1	10
	5	TgEST_95060517|EST|2003.05.20|ParaDB-1-316-912	surface antigen P22 [Toxoplasma gondii].;7.00E-82;gi|13957751|gb|AAK50636.1|AF357577_1	65	1	7
624	1	TgTigrScan_6112	hypothetical protein, conserved [Plasmodium vivax].;7.00E-44;gi|156097949|ref|XP_001615007.1|	193	6	5
	2	TgEST_95060517|EST|2003.05.20|ParaDB-1-316-912	surface antigen P22 [Toxoplasma gondii].;7.00E-82;gi|13957751|gb|AAK50636.1|AF357577_1	87	1	7
	3	33.m02185	toxofilin	48	1	3
625	1	TgTwinScan_4462	putative translation initiation factor 5A2 [Toxoplasma gondii].;2.00E-83;gi|22035890|emb|CAD43147.1|	313	6	36
626	1	113.m00798	conserved hypothetical protein	620	12	34
	2	TgEST_95060517|EST|2003.05.20|ParaDB-1-316-912	surface antigen P22 [Toxoplasma gondii].;7.00E-82;gi|13957751|gb|AAK50636.1|AF357577_1	68	1	7
	3	44.m02755	small heat shock protein, putative / bradyzoite-specific protein, putative	58	1	5
627	1	TgEST_95060517|EST|2003.05.20|ParaDB-1-316-912	surface antigen P22 [Toxoplasma gondii].;7.00E-82;gi|13957751|gb|AAK50636.1|AF357577_1	322	6	51
	2	TgGlmHMM_3496	serine:pyruvate/alanine:glyoxylate aminotransferase, putative	229	4	2
628	1	TgEST_95060517|EST|2003.05.20|ParaDB-1-316-912	surface antigen P22 [Toxoplasma gondii].;7.00E-82;gi|13957751|gb|AAK50636.1|AF357577_1	275	4	23
	2	TgTwinScan_4931	No Blast result	275	5	26
	3	27.m00859	hypothetical protein	57	1	5
629	1	TgEST_95060517|EST|2003.05.20|ParaDB-1-316-912	surface antigen P22 [Toxoplasma gondii].;7.00E-82;gi|13957751|gb|AAK50636.1|AF357577_1	238	4	23
630	1	583.m09175	proteasome subunit beta type 3, putative	300	6	39
	2	TgEST_95060517|EST|2003.05.20|ParaDB-1-316-912	surface antigen P22 [Toxoplasma gondii].;7.00E-82;gi|13957751|gb|AAK50636.1|AF357577_1	154	2	7
631	1	27.m00859	hypothetical protein	245	4	22
	2	TgEST_95060517|EST|2003.05.20|ParaDB-1-316-912	surface antigen P22 [Toxoplasma gondii].;7.00E-82;gi|13957751|gb|AAK50636.1|AF357577_1	132	3	14
	3	31.m00928	hypothetical protein	71	1	13
632	1	TgEST_95060517|EST|2003.05.20|ParaDB-1-316-912	surface antigen P22 [Toxoplasma gondii].;7.00E-82;gi|13957751|gb|AAK50636.1|AF357577_1	77	1	7
633	1	80.m02268	hypothetical protein	217	4	14
	2	TgEST_95060517|EST|2003.05.20|ParaDB-1-316-912	surface antigen P22 [Toxoplasma gondii].;7.00E-82;gi|13957751|gb|AAK50636.1|AF357577_1	133	2	7
	3	33.m02185	toxofilin	77	2	8
	4	50.m05646	ras-related protein RAB7, putative	51	1	6
634	1	27.m00081	hypothetical protein	476	10	67
	2	TgEST_95060517|EST|2003.05.20|ParaDB-1-316-912	surface antigen P22 [Toxoplasma gondii].;7.00E-82;gi|13957751|gb|AAK50636.1|AF357577_1	71	1	7
635	1	145.m00331	conserved hypothetical protein	573	11	6
	2	TgEST_95060517|EST|2003.05.20|ParaDB-1-316-912	surface antigen P22 [Toxoplasma gondii].;7.00E-82;gi|13957751|gb|AAK50636.1|AF357577_1	75	1	7
636	1	27.m00081	hypothetical protein	612	11	69
	2	TgEST_95060517|EST|2003.05.20|ParaDB-1-316-912	surface antigen P22 [Toxoplasma gondii].;7.00E-82;gi|13957751|gb|AAK50636.1|AF357577_1	108	1	7
637	1	TgEST_95060517|EST|2003.05.20|ParaDB-1-316-912	surface antigen P22 [Toxoplasma gondii].;7.00E-82;gi|13957751|gb|AAK50636.1|AF357577_1	332	5	34
638	1	TgEST_95060517|EST|2003.05.20|ParaDB-1-316-912	surface antigen P22 [Toxoplasma gondii].;7.00E-82;gi|13957751|gb|AAK50636.1|AF357577_1	284	4	23
	2	TgGlmHMM_3241	hypothetical protein	82	2	1
639	1	55.m10265	hypothetical protein	82	2	18
640	1	55.m10265	hypothetical protein	182	4	38
	2	27.m00859	hypothetical protein	47	1	6
641	1	27.m00859	hypothetical protein	295	5	26
642	1	46.m00017	ubiquitin-conjugating enzyme, putative	260	4	16
	2	583.m00712	adenylyl cyclase associated protein	94	3	14
643	1	44.m02723	hypothetical protein	277	5	30
	2	TgEST_95060517|EST|2003.05.20|ParaDB-1-316-912	surface antigen P22 [Toxoplasma gondii].;7.00E-82;gi|13957751|gb|AAK50636.1|AF357577_1	110	1	7
644	1	KRHU0	keratin 10, type I, cytoskeletal - human	178	5	8
645	1	59.m03611	heat shock protein HSLV, putative	95	2	11
	2	583.m00712	adenylyl cyclase associated protein	69	2	12
	3	TgEST_95060517|EST|2003.05.20|ParaDB-1-316-912	surface antigen P22 [Toxoplasma gondii].;7.00E-82;gi|13957751|gb|AAK50636.1|AF357577_1	52	1	7
646	1	50.m03346	tetrapyrrole (corrin/porphyrin) methylase domain-containing protein	260	6	16
	2	TgEST_95060517|EST|2003.05.20|ParaDB-1-316-912	surface antigen P22 [Toxoplasma gondii].;7.00E-82;gi|13957751|gb|AAK50636.1|AF357577_1	80	1	7
647	1	44.m02723	hypothetical protein	708	13	58
648	1	44.m02723	hypothetical protein	203	5	26
649	1	44.m00002	peroxiredoxin 3	457	8	32
650	1	44.m00002	peroxiredoxin 3	323	6	26
	2	55.m10265	hypothetical protein	323	7	38
651	1	583.m00712	adenylyl cyclase associated protein	323	6	33
652	1	TgTwinScan_0385	prefoldin subunit 2, putative [Toxoplasma gondii RH].;2.00E-46;gi|95007197|emb|CAJ20418.1|	781	13	67
653	1	49.m00048	p36 protein	557	9	31
654	1	583.m00013	iron-containing superoxide dismutase	357	8	38
	2	49.m00048	p36 protein	67	1	5
655	1	583.m00661	small heat shock protein, putative / bradyzoite-specific protein, putative	269	6	26
	2	44.m00002	peroxiredoxin 3	216	4	17
656	1	44.m00002	peroxiredoxin 3	675	11	39
	2	583.m00661	small heat shock protein, putative / bradyzoite-specific protein, putative	258	5	26
657	1	37.m00001	peroxiredoxin	250	5	42
658	1	44.m00002	peroxiredoxin 3	518	10	35
	2	37.m00001	peroxiredoxin	163	3	15
659	1	37.m00001	peroxiredoxin	484	12	61
	2	44.m00002	peroxiredoxin 3	70	1	4
660	1	37.m00001	peroxiredoxin	411	9	45
661	1	38.m01082	conserved hypothetical protein	491	8	58
662	1	CAI13096	gi|119627382|gb|EAX06977.1|; e=5e-96; peroxiredoxin 1, isoform CRA_b [Homo sapiens]	412	7	43
663	1	76.m00016/83.m00013	elongation factor 1-alpha, putative	51	1	3
664	1	583.m00697	prefoldin subunit 5, putative	315	4	45
665	1	38.m01082	conserved hypothetical protein	233	4	24
666	1	33.m02185	toxofilin	260	4	21
667	1	76.m01572	ATP synthase, putative	384	6	26
668	1	59.m00089	dense granule protein 1 / major antigenp24	165	3	12
	2	46.m01719	hypothetical protein	53	1	8
669	1	31.m00922	40S ribosomal protein S15, putative	202	4	36
	2	59.m00089	dense granule protein 1 / major antigenp24	129	2	12
	3	76.m00004	dense granule protein 5 precursor, putative	84	1	17
670	1	20.m03944	hypothetical protein	145	1	10
	2	59.m03534	DNA-directed RNA polymerase IIB, putative	77	2	21
671	1	50.m03231	60S ribosomal protein L26, putative	102	2	19
672	1	55.m05008	eukaryotic translation initiation factor 1A, putative	186	4	23
673	1	38.m01089	hypothetical protein	143	3	13
	2	583.m05562	60S ribosomal protein L7a, putative	100	2	13
	3	50.m03408	translationally-controlled tumor protein, putative	79	4	16
	4	55.m05008	eukaryotic translation initiation factor 1A, putative	75	3	23
	5	TgGlmHMM_1084	40S ribosomal protein S15, putative	57	5	1
	6	83.m00017	profilin-related	51	1	6
674	1	38.m01089	hypothetical protein	301	6	21
	2	31.m00922	40S ribosomal protein S15, putative	85	2	13
675	1	38.m01089	hypothetical protein	83	1	5
676	1	72.m00390	coatomer zeta-2 subunit, putative	89	4	15
	2	28.m00306	40s ribosomal protein s19, putative	60	3	25
	3	42.m00037	40S ribosomal protein S18, putative	53	2	12
	4	TgGlmHMM_0278	profilin-related	53	2	14
677	1	583.m00626	hypothetical protein	258	6	36
	2	55.m00279	conserved hypothetical protein	73	2	21
678	1	583.m00626	hypothetical protein	210	3	22
	2	55.m00279	conserved hypothetical protein	54	1	7
679	1	55.m00279	conserved hypothetical protein	132	2	24
	2	TgEST_95060517|EST|2003.05.20|ParaDB-1-316-912	surface antigen P22 [Toxoplasma gondii].;7.00E-82;gi|13957751|gb|AAK50636.1|AF357577_1	45	1	7
680	1	TgEST_95060517|EST|2003.05.20|ParaDB-1-316-912	surface antigen P22 [Toxoplasma gondii].;7.00E-82;gi|13957751|gb|AAK50636.1|AF357577_1	172	2	21
681	1	20.m03747	ubiquitin-conjugating enzyme E2, putative	98	3	27
	2	583.m05758	hypothetical protein	46	1	9
682	1	583.m05758	hypothetical protein	194	5	37
	2	80.m00075	hypothetical protein	148	3	16
683	1	TgTwinScan_4462	putative translation initiation factor 5A2 [Toxoplasma gondii].;2.00E-83;gi|22035890|emb|CAD43147.1|	611	12	47
684	1	TgTwinScan_4462	putative translation initiation factor 5A2 [Toxoplasma gondii].;2.00E-83;gi|22035890|emb|CAD43147.1|	276	6	36
685	1	TgTwinScan_4462	putative translation initiation factor 5A2 [Toxoplasma gondii].;2.00E-83;gi|22035890|emb|CAD43147.1|	313	5	39
686	1	76.m00004	dense granule protein 5 precursor, putative	155	2	17
687	1	44.m02755	small heat shock protein, putative / bradyzoite-specific protein, putative	620	11	58
688	1	44.m02755	small heat shock protein, putative / bradyzoite-specific protein, putative	451	8	40
	2	TgTwinScan_4462	putative translation initiation factor 5A2 [Toxoplasma gondii].;2.00E-83;gi|22035890|emb|CAD43147.1|	283	6	36
689	1	TgEST_95060118|EST|2003.05.20|ParaDB-2-62-511	hypothetical protein	491	9	72
690	1	44.m04681	hypothetical protein	253	4	33
691	1	76.m00004	dense granule protein 5 precursor, putative	165	1	17
	2	44.m04681	hypothetical protein	62	1	8
692	1	69.m00202	hypothetical protein	269	5	40
	2	145.m00331	conserved hypothetical protein	53	2	1
693	1	27.m00859	hypothetical protein	186	3	14
694	1	TgGlmHMM_1683	hypothetical protein	147	4	1
695	1	583.m05569	hypothetical protein	185	3	20
696	1	TgEST_95060118|EST|2003.05.20|ParaDB-2-62-511	hypothetical protein	387	8	64
697	1	540.m00206	ubiquitin-conjugating enzyme E2, putative	426	8	67
	2	48.m00095	hypothetical protein	253	6	22
698	1	44.m00053	RNA binding motif-containing protein	108	2	19
699	1	641.m01534	hypothetical protein	180	4	25
700	1	33.m02668	intracellular protease, putative	616	13	62
	2	44.m02755	small heat shock protein, putative / bradyzoite-specific protein, putative	55	1	5
701	1	44.m02770	deoxyuridine 5'-triphosphate nucleotidohydrolase, putative	410	7	35
702	1	33.m02668	intracellular protease, putative	717	13	53
	2	44.m00002	peroxiredoxin 3	52	1	4
703	1	86.m00001	nucleoside diphosphate kinase, putative	398	10	44
	2	TgGlmHMM_1121	intracellular protease, putative	86	3	1
704	1	38.m01895	hypothetical protein	201	4	18
	2	86.m00001	nucleoside diphosphate kinase, putative	158	4	23
705	1	TgGlmHMM_2547	glycine-rich protein 2, putative	256	6	3
706	1	641.m01588	glycine-rich protein 2, putative	283	6	38
707	1	76.m01605	hypothetical protein	136	2	18
708	1	42.m00020	proteasome component PRE3 precursor, putative / proteasome subunit beta type 6 precursor, putative	378	6	24
	2	20.m03930	20k cyclophilin	359	7	20
	3	42.m00091	hypothetical protein	163	3	19
709	1	33.m01321	conserved hypothetical protein	556	10	79
710	1	20.m03930	20k cyclophilin	520	9	26
711	1	TgGlmHMM_0844	20k cyclophilin	557	11	12
712	1	TgGlmHMM_0844	20k cyclophilin	221	5	9
713	1	20.m03930	20k cyclophilin	179	3	11
	2	55.m05095	hypothetical protein	166	5	23
714	1	20.m03930	20k cyclophilin	112	3	10
	2	44.m00006	lactate dehydrogenase	73	1	3
	3	38.m00006/55.m00013	histone H3.3 variant	70	1	5
	4	46.m00021	nifU protein, putative	65	2	10
	5	TgGlmHMM_4113	hypothetical protein	64	3	1
715	1	55.m05067	10 kDa heat shock protein, mitochondrial, putative	93	3	19
716	1	52.m00027	hypothetical protein	612	11	72
717	1	TgTwinScan_1327	tgd057 [Toxoplasma gondii]; 4e-77; gi|35187725|gb|AAQ84336.1|	91	2	10
	2	TgGlmHMM_4113	hypothetical protein	68	2	1
	3	38.m00006/55.m00013	histone H3.3 variant	61	1	5
718	1	33.m01305	mitochondrial acidic protein mam33, mitochondrial precursor.	216	4	20
	2	42.m00037	40S ribosomal protein S18, putative	68	2	14
719	1	33.m01305	mitochondrial acidic protein mam33, mitochondrial precursor.	385	7	27
720	1	57.m00005	ribosomal protein L32, putative	91	4	36
	2	38.m01089	hypothetical protein	89	2	8
	3	28.m00301/41.m00036/57.m00003	tubulin beta chain, putative	82	1	2
	4	583.m05672	SRS domain-containing surface antigen, putative	80	3	11
	5	42.m00037	40S ribosomal protein S18, putative	80	3	20
	6	44.m02556	ribosomal protein S23, putative	74	1	7
	7	145.m00002	histone H2A	69	2	10
	8	64.m00002	ADP ribosylation factor 1, putative	61	1	5
721	1	50.m03422	histone H2B, putative	159	3	22
	2	TgTwinScan_1931	hypothetical protein PC001118.02.0 [Plasmodium chabaudi chabaudi].;2.00E-26;gi|70943862|ref|XP_741926.1|	117	4	6
722	1	50.m03422	histone H2B, putative	253	5	31
723	1	23.m00156	hypothetical protein	186	4	49
724	1	20.m03903	40S ribosomal protein S12, putative	223	5	40
	2	42.m00065	ATP synthase, putative	99	1	7
725	1	20.m03903	40S ribosomal protein S12, putative	205	4	35
	2	42.m00065	ATP synthase, putative	172	2	16
	3	23.m00156	hypothetical protein	58	2	25
726	1	42.m00065	ATP synthase, putative	248	4	33
	2	50.m03120	vacuolar ATP synthase subunit G1, putative	59	1	16
727	1	50.m03120	vacuolar ATP synthase subunit G1, putative	172	3	25
728	1	583.m00608	ubiquitin-conjugating enzyme E2, putative	267	6	28
729	1	57.m01794	ubiquitin, putative	103	2	18
730	1	641.m01538	ubiquitin-conjugating enzyme E2, putative	178	4	17
731	1	41.m01301	conserved hypothetical protein	78	2	20
732	1	Q1JTK8_TOXGO (86.m00001)	Nucleoside diphosphate kinase, putative (EC 2.7.4.6).- Toxoplasma gondii	95	3	21	The same set of peptides hit on 86.m00001 in Mascot search against Toxo sequence database, but it was scored 49 due to the difference of sequence length
733	1	59.m03514	hypothetical protein	72	2	17
734	1	55.m04691	hypothetical protein	93	2	13
735	1	55.m04691	hypothetical protein	59	2	11
736	1	41.m00001	18 kDa cyclophilin	291	7	34
737	1	41.m00001	18 kDa cyclophilin	174	5	36
738	1	641.m01588	glycine-rich protein 2, putative	167	3	25
739	1	TgTwinScan_4503	hypothetical protein PFI0655c [Plasmodium falciparum 3D7].;4.00E-15;gi|124506817|ref|XP_001352006.1|	189	4	30
	2	TgEST_95059926|EST|2003.05.20|ParaDB-2-20-457	actin depolymerizing factor [Toxoplasma gondii].;5.00E-63;gi|2342858|gb|AAC47717.1|	180	5	47
740	1	641.m01534	hypothetical protein	251	6	33
	2	33.m02668	intracellular protease, putative	68	1	6
741	1	41.m00001	18 kDa cyclophilin	550	13	49
742	1	41.m00001	18 kDa cyclophilin	355	9	54
	2	55.m04691	hypothetical protein	223	4	20
743	1	50.m03065	hypothetical protein	72	4	29
744	1	50.m03065	hypothetical protein	314	5	51
	2	49.m03357	HIT domain-containing protein	66	3	18
745	1	49.m03357	HIT domain-containing protein	549	24	37
746	1	55.m00106	peptidyl-prolyl cis-trans isomerase NIMA-interacting 1, putative	95	3	18
747	1	TgEST_95059926|EST|2003.05.20|ParaDB-2-20-457	actin depolymerizing factor [Toxoplasma gondii].;5.00E-63;gi|2342858|gb|AAC47717.1|	159	6	47
	2	55.m05067	10 kDa heat shock protein, mitochondrial, putative	67	2	14
748	1	TgEST_95059926|EST|2003.05.20|ParaDB-2-20-457	actin depolymerizing factor [Toxoplasma gondii].;5.00E-63;gi|2342858|gb|AAC47717.1|	192	7	47
	2	55.m05067	10 kDa heat shock protein, mitochondrial, putative	65	2	14
749	1	TgEST_95060187|EST|2003.05.20|ParaDB-2-2-535	ribosomal protein P1 [Neospora caninum].;6.00E-25;gi|54792605|dbj|BAD67181.1|	1192	4	40
750	1	80.m02201	prefoldin subunit, putative	221	5	39
	2	583.m00610	60S acidic ribosomal protein P2, putative	158	3	36
	3	55.m04872	60S acidic ribosomal protein P1, putative	135	2	30
	4	50.m03356	caltractin (centrin), putative	45	1	6
751	1	583.m00610	60S acidic ribosomal protein P2, putative	405	4	37
	2	541.m01151	calmodulin, putative	65	1	6
752	1	583.m00610	60S acidic ribosomal protein P2, putative	2431	7	84
753	1	31.m00003	protein phosphatase 2B regulatory subunit	470	12	72
	2	583.m00610	60S acidic ribosomal protein P2, putative	437	5	53
754	1	583.m00610	60S acidic ribosomal protein P2, putative	274	4	37
	2	TgTwinScan_3888	microneme protein 11 (MIC11)	178	3	13
	3	31.m00003	protein phosphatase 2B regulatory subunit	114	3	26
	4	583.m05420	myosin light chain TgMLC1-related	70	1	12
755	1	50.m03356	caltractin (centrin), putative	385	8	37
756	1	TgEST_95052554|EST|2003.05.20|ParaDB-3-3-446	Homo sapiens lectin, galactoside-binding, soluble, 1 (galectin 1) [synthetic construct].;1.00E-72;gi|30584667|gb|AAP36586.1|	246	6	42
757	1	52.m02720	tim10/DDP zinc finger domain-containing protein	127	2	19
	2	44.m00054	nuclear transport factor 2 (ntf-2), putative	104	2	18
758	1	K2C1_MOUS	Keratin, type II cytoskeletal 1 (Cytokeratin-1) (CK-1) (Keratin-1) (K1) (67 kDa cytokeratin).- Mus musculus (Mouse).	89	2	3
759	1	541.m01151	calmodulin, putative	527	11	75
760	1	83.m01245	thioredoxin, putative	281	6	53
	2	31.m00878	small nuclear ribonucleoprotein F (snRNP-F), putative	81	2	19
761	1	50.m03285	calmodulin	421	6	43
762	1	50.m03285	calmodulin	399	6	43
763	1	59.m03455	calmodulin, putative	1455	11	78
	2	583.m00610	60S acidic ribosomal protein P2, putative	64	2	36
764	1	59.m03455	calmodulin, putative	442	7	73
765	1	59.m03455	calmodulin, putative	167	4	58
	2	46.m00028	60S ribosomal protein L7a, putative	127	3	30
766	1	83.m01245	thioredoxin, putative	444	6	66
	2	59.m03455	calmodulin, putative	114	2	36
767	1	83.m01245	thioredoxin, putative	81	3	34
768	1	583.m05642	splicing factor 3b subunit 10, putative	569	10	90
769	1	583.m05399	vacuolar ATP synthase subunit F, putative	265	8	59
	2	583.m05642	splicing factor 3b subunit 10, putative	71	2	30
770	1	33.m02666	hypothetical protein	392	6	75
771	1	33.m02666	hypothetical protein	195	3	34
772	1	541.m01234	hypothetical protein	97	3	25
773	1	K2C1_HUMAN	Keratin, type II cytoskeletal 1 (Cytokeratin-1) (CK-1) (Keratin-1) (K1) (67 kDa cytokeratin) (Hair alpha protein).- Homo sapiens (Human).	346	7	16
774		AAG41947	gi|119617048|gb|EAW96642.1|; e=0; keratin 1 (epidermolytic hyperkeratosis) [Homo sapiens]	426	8	12
775	1	2TLDE	trypsin (EC 3.4.21.4) (with mutant streptomyces subtilisin inhibitor), chain E - bovine	289	4	29
776	1	TgEST_100120985|EST|2003.05.20|ParaDB-3-3-380	glutaredoxin, putative [Plasmodium falciparum 3D7].;5.00E-18;gi|124504793|ref|XP_001351139.1|	399	6	48
777	1	80.m02240	ubiquitin / ribosomal protein CEP52 fusion protein, putative	593	10	55
	2	TgEST_100120985|EST|2003.05.20|ParaDB-3-3-380	glutaredoxin, putative [Plasmodium falciparum 3D7].;5.00E-18;gi|124504793|ref|XP_001351139.1|	99	1	12
778	1	33.m01359	hypothetical protein	271	6	39
	2	80.m02240	ubiquitin / ribosomal protein CEP52 fusion protein, putative	240	5	38
	3	TgEST_100120985|EST|2003.05.20|ParaDB-3-3-380	glutaredoxin, putative [Plasmodium falciparum 3D7].;5.00E-18;gi|124504793|ref|XP_001351139.1|	91	2	28
779	1	TgTwinScan_6740	Ribosomal protein, 40S subunit [Plasmodium chabaudi chabaudi].;1.00E-28;gi|70952267|ref|XP_745313.1|	349	6	64
780	1	TgTwinScan_6740	Ribosomal protein, 40S subunit [Plasmodium chabaudi chabaudi].;1.00E-28;gi|70952267|ref|XP_745313.1|	121	3	54
781	1	583.m09169	small nuclear ribonucleoprotein E/G, putative	83	2	34
782	1	583.m05337	conserved hypothetical protein	129	3	37
	2	TgGlmHMM_2134	ubiquitin carboxyl-terminal hydrolase, putative	67	2	2
783	1	42.m07442	hypothetical protein	69	3	43
