# Supplementary material for: The proteome of Toxoplasma gondii: integration with the genome provides novel insights into gene expression and annotation
Source: Genome Biol. 2008 Jul 21;9(7):R116. doi: 10.1186/gb-2008-9-7-r116 (PMC2530874; doi:10.1186/gb-2008-9-7-r116)
Supplement: Additional data file 4 — The spot number, matching gene annotation and description, Mascot score, sequence coverage and number of matching peptides are given. Further information concerning peptide sequences is available at ToxoDB. For consistency, where the release4 annotation is not identified by the peptide evidence, TwinScan gene annotation is given in preference to other alternative gene annotations assuming the returning Mascot score is equivalent. [file gb-2008-9-7-r116-S4.xls]

## Sheet: Main
Spot Number	Rank	Identifier	Description	Mascot Score	Peptide count	Sequence Coverage (%)
1	1	49.m00060	heat shock protein 90, putative	1403	27	32
	2	42.m03445	hypothetical protein	47	2	1
2	1	44.m00004	membrane skeletal protein IMC1	453	10	21
	2	55.m04926	histone H2A, putative	69	1	7
	3	76.m01689	kinesin central motor, putative	48	2	2
3	1	44.m00004	membrane skeletal protein IMC1	791	18	36
4	1	44.m00004	membrane skeletal protein IMC1	530	11	25
5	1	44.m00020	pfs77-related	333	6	20
6	1	44.m00020	pfs77-related	503	10	28
7	1	44.m00020	pfs77-related	224	4	13
8	1	59.m00003	heat shock protein 70, putative	1043	15	26
	2	35.m01595	inner membrane complex protein (IMC3)	139	3	13
	3	50.m00085	chaperone protein dnaK, putative / heat shock protein 70, putative	45	1	2
9	1	59.m00003	heat shock protein 70, putative	1087	18	28
10	1	59.m00003	heat shock protein 70, putative	2094	36	41
11	1	583.m00009	heat shock protein 70, putative	1008	18	33
	2	59.m00003	heat shock protein 70, putative	721	13	21
12	1	583.m00009	heat shock protein 70, putative	1627	25	38
	2	59.m00003	heat shock protein 70, putative	286	4	6
	3	44.m00004	membrane skeletal protein IMC1	281	6	14
	4	35.m01595	inner membrane complex protein (IMC3)	82	2	4
	5	76.m01689	kinesin central motor, putative	53	3	2
13	1	583.m00009	heat shock protein 70, putative	1758	26	43
	2	44.m00004	membrane skeletal protein IMC1	64	3	7
14	1	35.m01595	inner membrane complex protein (IMC3)	265	6	12
	2	583.m00009	heat shock protein 70, putative	165	4	8
15	1	35.m01595	inner membrane complex protein (IMC3)	298	7	19
16	1	59.m00003	heat shock protein 70, putative	590	12	20
	2	583.m00009	heat shock protein 70, putative	104	3	5
17	1	583.m00009	heat shock protein 70, putative	1038	17	29
	2	44.m00004	membrane skeletal protein IMC1	103	3	6
18	1	583.m00009	heat shock protein 70, putative	1627	26	41
19	1	50.m00085	chaperone protein dnaK, putative / heat shock protein 70, putative	1146	17	33
	2	583.m00009	heat shock protein 70, putative	585	11	23
20	1	50.m00085	chaperone protein dnaK, putative / heat shock protein 70, putative	1470	21	38
	2	59.m00003	heat shock protein 70, putative	78	2	4
21	1	50.m00085	chaperone protein dnaK, putative / heat shock protein 70, putative	855	19	38
	2	TGG_994264-4-476254-476024	No Blast result	70	1	14
	3	44.m00031	membrane skeletal protein IMC1, putative	57	1	1
	4	TGG_994694-4-113619-113401	No Blast result	47	1	12
22	1	55.m04663	vacuolar ATP synthase, putative	1141	21	40
	2	49.m00030	TCP-1/cpn60 family chaperonin, putative	95	2	2
	3	50.m00085	chaperone protein dnaK, putative / heat shock protein 70, putative	90	2	3
	4	TGG_994268-2-276518-309112	No Blast result	51	2	1
23	1	55.m04663	vacuolar ATP synthase, putative	1307	23	39
	2	49.m00030	TCP-1/cpn60 family chaperonin, putative	621	13	28
	3	50.m00085	chaperone protein dnaK, putative / heat shock protein 70, putative	57	1	1
24	1	49.m00030	TCP-1/cpn60 family chaperonin, putative	516	21	37
	2	55.m04663	vacuolar ATP synthase, putative	471	19	39
25	1	49.m00030	TCP-1/cpn60 family chaperonin, putative	89	2	7
26	1	TgTwinScan_0069	tryptophanyl-tRNA synthetase, putative	1671	24	47
27	1	TgTwinScan_0069	tryptophanyl-tRNA synthetase, putative	2230	35	58
	2	TGG_994293-4-25092-24793	No Blast result	45	1	7
28	1	TgTwinScan_0069	tryptophanyl-tRNA synthetase, putative	1529	20	36
29	1	TgTwinScan_0069	tryptophanyl-tRNA synthetase, putative	60	1	1
30	1	TgEST_95060300|EST|2003.05.20|ParaDB-3-363-2255	Nucleoside-triphosphatase 2 precursor (Nucleoside-triphosphatase II) (NTPase-II) (Nucleoside triphosphate hydrolase 2).;0;gi|2499221|sp|Q27895|NTP2_TOXGO	933	16	36
	2	TGG_994268-2-276518-309112	No Blast result	53	2	1
31	1	20.m03910	TCP-1/cpn60 family chaperonin, putative	1052	19	38
32	1	AAG41947	gi|119617048|gb|EAW96642.1|; e=0 ;keratin 1 (epidermolytic hyperkeratosis) [Homo sapiens]	1197	19	30
33	1	AAG41947	gi|119617048|gb|EAW96642.1|; e=0 ;keratin 1 (epidermolytic hyperkeratosis) [Homo sapiens]	816	16	24
34	1	A35714	fetuin precursor - bovine	560	9	28
35	1	K2C1_HUMAN	Keratin, type II cytoskeletal 1 (Cytokeratin-1) (CK-1) (Keratin-1) (K1) (67 kDa cytokeratin) (Hair alpha protein).- Homo sapiens (Human).	1090	17	29
36	1	49.m00030	TCP-1/cpn60 family chaperonin, putative	1191	23	38
	2	TgTwinScan_5864	protein phosphatase 2C, putative	998	17	33
37	1	TgTigrScan_0712	PP2C like protein phosphatase [Cryptosporidium parvum Iowa II].;9.00E-67;gi|66359186|ref|XP_626771.1|	1060	17	9
	2	49.m00030	TCP-1/cpn60 family chaperonin, putative	65	1	3
38	1	59.m00006	cyst matrix protein, putative	778	10	26
	2	59.m03518	asparaginyl-tRNA synthetase, putative	127	2	3
	3	TGG_994268-2-276518-309112	No Blast result	47	2	1
39	1	59.m00006	cyst matrix protein, putative	896	11	30
	2	59.m03518	asparaginyl-tRNA synthetase, putative	339	6	10
	3	583.m00655	nucleoredoxin-related	115	3	6
40	1	59.m00077	protein phosphatase 2C, putative	607	18	44
41	1	44.m00031	membrane skeletal protein IMC1, putative	204	6	16
	2	50.m00085	chaperone protein dnaK, putative / heat shock protein 70, putative	94	4	7
	3	TGG_994481-5-157677-157192	No Blast result	58	1	6
	4	TGG_994528-1-19978-20424	No Blast result	50	1	6
	5	TGG_994353-2-751421-751618	No Blast result	48	1	12
42	1	44.m00031	membrane skeletal protein IMC1, putative	340	6	14
	2	50.m00085	chaperone protein dnaK, putative / heat shock protein 70, putative	70	2	3
	3	TGG_994268-2-276518-309112	No Blast result	50	3	1
43	1	44.m00031	membrane skeletal protein IMC1, putative	378	7	16
44	1	44.m00031	membrane skeletal protein IMC1, putative	277	7	16
	2	76.m00007	peptidyl-prolyl isomerase, putative	120	6	16
	3	TGG_994353-2-751421-751618	No Blast result	60	1	12
45	1	76.m00007	peptidyl-prolyl isomerase, putative	237	10	36
	2	44.m00031	membrane skeletal protein IMC1, putative	88	6	20
	3	TGG_994286-4-148513-148277	No Blast result	43	1	13
46	1	44.m00031	membrane skeletal protein IMC1, putative	224	9	29
47	1	49.m00047	TCP-1/cpn60 family chaperonin, putative	643	25	58
48	1	20.m03726	aspartyl-tRNA synthetase, putative	128	6	10
	2	65.m00001	nucleoside-triphosphatase I	68	2	4
49	1	65.m00001	nucleoside-triphosphatase I	199	12	29
50	1	52.m00012	protein antigen, putative	229	8	18
	2	TGG_994256-4-84413-83997	No Blast result	44	1	7
51	1	52.m01619	delta-aminolevulinic acid dehydratase, putative	197	8	15
52	1	41.m00021	articulin 4	149	7	23
53	1	41.m00021	articulin 4	110	4	13
54	1	41.m00021	articulin 4	159	6	22
55	1	41.m00021	articulin 4	225	8	27
56	1	41.m00021	articulin 4	158	7	26
57	1	59.m00003	heat shock protein 70, putative	144	10	20
	2	38.m00011	phosphoserine aminotransferase, putative	141	7	25
	3	50.m00020	seryl-tRNA synthetase, putative	44	3	9
58	1	38.m00011	phosphoserine aminotransferase, putative	228	6	24
	2	44.m00004	membrane skeletal protein IMC1	94	3	8
	3	50.m00020	seryl-tRNA synthetase, putative	75	2	6
59	1	38.m00011	phosphoserine aminotransferase, putative	176	8	25
	2	583.m00009	heat shock protein 70, putative	56	1	1
60	1	38.m00011	phosphoserine aminotransferase, putative	246	6	25
	2	50.m00020	seryl-tRNA synthetase, putative	65	3	8
	3	TgGlmHMM_2161	heat shock protein 70, putative	52	2	2
	4	44.m00004	membrane skeletal protein IMC1	48	1	2
61	1	80.m00012	microneme protein 1 (MIC1)	352	12	33
	2	50.m00006	heat shock protein 60	278	9	23
62	1	50.m00006	heat shock protein 60	162	7	15
	2	80.m00012	microneme protein 1 (MIC1)	56	5	13
	3	TGG_994577-2-582245-582538	No Blast result	46	1	10
63	1	50.m00006	heat shock protein 60	2228	40	70
	2	49.m00030	TCP-1/cpn60 family chaperonin, putative	52	1	1
64	1	50.m00006	heat shock protein 60	706	11	36
	2	59.m03518	asparaginyl-tRNA synthetase, putative	266	6	12
	3	49.m00047	TCP-1/cpn60 family chaperonin, putative	123	4	8
	4	44.m00031	membrane skeletal protein IMC1, putative	96	2	4
	5	44.m00005	peroxisomal catalase	88	2	5
65	1	49.m00047	TCP-1/cpn60 family chaperonin, putative	1197	24	46
	2	59.m03518	asparaginyl-tRNA synthetase, putative	431	12	19
	3	44.m00031	membrane skeletal protein IMC1, putative	271	5	16
	4	44.m00005	peroxisomal catalase	264	5	10
	5	50.m00006	heat shock protein 60	121	4	13
66	1	35.m00856	ankyrin repeat containing protein / TPR domain-containing protein	1290	19	53
	2	59.m03518	asparaginyl-tRNA synthetase, putative	393	10	16
	3	49.m00047	TCP-1/cpn60 family chaperonin, putative	96	4	10
	4	TgGlmHMM_0058	tryptophanyl-tRNA synthetase, putative	85	3	5
	5	TGG_994268-2-276518-309112	No Blast result	47	2	1
67	1	35.m00856	ankyrin repeat containing protein / TPR domain-containing protein	180	3	12
68	1	TgTwinScan_0069	tryptophanyl-tRNA synthetase, putative	1606	23	50
	2	583.m00615	thioredoxin reductase, putative	169	5	13
	3	55.m00007	pyruvate kinase, putative	108	3	8
	4	50.m03261	hypothetical protein	99	3	7
	5	76.m00016	elongation factor 1-alpha, putative	93	2	5
	6	TGG_994300-2-26561-27043	elongation factor 1-alpha, putative [Toxoplasma gondii RH].;2.00E-71;gi|95007114|emb|CAJ20335.1|	66	2	14
	7	20.m00349	TCP-1/cpn60 family chaperonin, putative	59	2	4
	8	TGG_994584-4-35705-35316	No Blast result	46	1	10
69	1	583.m00615	thioredoxin reductase, putative	688	10	30
	2	TgEST_95060300|EST|2003.05.20|ParaDB-3-363-2255	Nucleoside-triphosphatase 2 precursor (Nucleoside-triphosphatase II) (NTPase-II) (Nucleoside triphosphate hydrolase 2).;0;gi|2499221|sp|Q27895|NTP2_TOXGO	369	11	23
	3	55.m00007	pyruvate kinase, putative	353	8	23
	4	TgTwinScan_0069	tryptophanyl-tRNA synthetase, putative	205	6	13
	5	42.m00123	phosphofructokinase, putative	124	4	3
	6	20.m00387	subtilase family serine protease, putative	111	3	4
	7	TgGlmHMM_2546	G1 to S phase transition protein, putative	89	2	1
	8	83.m01195	NADP-specific glutamate dehydrogenase, putative	88	3	8
	9	59.m03408	conserved hypothetical protein	63	1	2
70	1	59.m03408	conserved hypothetical protein	690	14	33
	2	583.m00615	thioredoxin reductase, putative	119	4	12
	3	55.m00007	pyruvate kinase, putative	69	2	6
71	1	44.m02735	patatin-like phospholipase domain-containing protein	1108	22	49
72	1	583.m00009	heat shock protein 70, putative	549	11	24
	2	44.m00004	membrane skeletal protein IMC1	357	11	24
	3	44.m00005	peroxisomal catalase	253	6	17
73	1	20.m03745	RNA-binding protein, putative	557	11	25
	2	TgEST_95059192|EST|2003.05.20|ParaDB-2-275-1813	No Blast result	484	11	25
	3	57.m01753	RNA binding motif-containing protein	265	7	19
	4	44.m00031	membrane skeletal protein IMC1, putative	163	3	8
74	1	TgEST_95060066|EST|2003.05.20|ParaDB-1-205-1587	Micronemal protein 1 precursor.;0;gi|74833438|sp|O00834|MIC1_TOXGO	757	13	33
	2	50.m00006	heat shock protein 60	645	11	23
	3	20.m03745	RNA-binding protein, putative	67	1	2
	4	80.m00001	heat shock protein 90	46	2	3
75	1	583.m00615	thioredoxin reductase, putative	848	15	35
	2	641.m00185	G1 to S phase transition protein, putative	303	7	14
	3	55.m00007	pyruvate kinase, putative	74	2	6
	4	TGG_994528-1-19978-20424	No Blast result	45	1	6
76	1	55.m00007	pyruvate kinase, putative	1101	28	48
77	1	TGG_994316-6-544747-543314	No Blast result	47	1	1
78	1	20.m03954	dihydrolipoyl dehydrogenase, putative	1374	30	57
79	1	80.m00002	phosphoenolpyruvate carboxykinase, putative	789	20	29
80	1	20.m03954	dihydrolipoyl dehydrogenase, putative	1251	30	55
	2	TGG_994353-2-751421-751618	No Blast result	50	1	12
81	1	55.m00007	pyruvate kinase, putative	1088	23	48
	2	20.m03954	dihydrolipoyl dehydrogenase, putative	448	10	26
	3	83.m01195	NADP-specific glutamate dehydrogenase, putative	264	5	12
	4	44.m00047	hypothetical protein	97	5	13
82	1	44.m00047	hypothetical protein	291	18	40
	2	55.m00007	pyruvate kinase, putative	199	9	26
	3	80.m00088	cytosol aminopeptidase	75	2	5
	4	83.m01195	NADP-specific glutamate dehydrogenase, putative	54	3	8
83	1	80.m00002	phosphoenolpyruvate carboxykinase, putative	285	14	20
	2	44.m00005	peroxisomal catalase	77	5	13
84	1	44.m00047	hypothetical protein	222	8	17
85	1	44.m00047	hypothetical protein	156	6	17
86	1	44.m00049	inosine-5'-monophosphate dehydrogenase, putative	257	6	13
	2	44.m00005	peroxisomal catalase	109	4	10
87	1	80.m00088	cytosol aminopeptidase	210	4	8
	2	44.m00047	hypothetical protein	174	6	14
	3	641.m00192	TCP-1/cpn60 family chaperonin, putative	66	2	3
88	1	33.m01380	succinate dehydrogenase [ubiquinone] flavoprotein subunit, mitochondrial, putative	90	6	13
	2	44.m00009	major surface antigen p30	81	3	16
	3	TGG_994481-5-157677-157192	No Blast result	62	1	6
	4	TGG_994535-5-633268-632963	No Blast result	45	1	11
89	1	44.m00049	inosine-5'-monophosphate dehydrogenase, putative	313	8	16
	2	44.m00009	major surface antigen p30	93	2	8
	3	44.m00005	peroxisomal catalase	81	2	5
	4	33.m01380	succinate dehydrogenase [ubiquinone] flavoprotein subunit, mitochondrial, putative	62	1	2
	5	583.m00630	purine nucleoside phosphorylase, putative	51	1	3
90	1	Q53G71_HUMAN	Calreticulin variant (Fragment).- Homo sapiens (Human).	389	8	30
91	1	44.m00052	58 kDa phosphoprotein, putative	507	10	27
	2	49.m00060	heat shock protein 90, putative	310	7	8
	3	59.m00003	heat shock protein 70, putative	307	8	14
	4	76.m00016	elongation factor 1-alpha, putative	78	2	4
	5	TgGlmHMM_3320	serine hydroxymethyltransferase [Toxoplasma gondii].;0;gi|50313420|gb|AAT74582.1|	56	1	2
	6	583.m00009	heat shock protein 70, putative	54	2	3
	7	55.m00015	14-3-3 protein, putative	51	1	3
92	1	59.m00003	heat shock protein 70, putative	129	5	9
	2	583.m00022	tubulin alpha chain	74	2	4
	3	583.m00009	heat shock protein 70, putative	61	3	5
	4	59.m06115	14-3-3 protein, putative	45	2	5
93	1	583.m00009	heat shock protein 70, putative	612	15	26
	2	27.m00003	protein disulfide isomerase, putative	229	5	12
	3	44.m00004	membrane skeletal protein IMC1	150	4	6
	4	113.m00755	duplicated carbonic anhydrase	92	2	4
	5	583.m00022	tubulin alpha chain	87	2	4
	6	59.m00003	heat shock protein 70, putative	59	2	4
	7	59.m03635	conserved hypothetical protein	54	2	5
94	1	583.m00009	heat shock protein 70, putative	279	9	16
	2	583.m00022	tubulin alpha chain	151	4	7
	3	59.m06115	14-3-3 protein, putative	131	3	7
95	1	TgTwinScan_1615	vacuolar ATP synthase subunit B, putative	674	15	29
	2	49.m03164	conserved hypothetical protein	186	4	6
96	1	35.m00032	ankyrin repeat-containing protein	878	18	31
	2	TgGlmHMM_1714	seryl-tRNA synthetase, putative	401	9	5
	3	59.m03635	conserved hypothetical protein	177	4	17
	4	46.m01590	glycine hydroxymethyltransferase, putative	78	2	5
	5	49.m03091	DNA-directed RNA polymerase II, putative	76	3	9
	6	38.m01889	vacuolar ATP synthase subunit B, putative	75	1	3
	7	50.m00006	heat shock protein 60	65	3	8
97	1	49.m03091	DNA-directed RNA polymerase II, putative	429	9	22
	2	50.m00006	heat shock protein 60	347	8	18
	3	583.m05664	hypothetical protein	142	3	7
	4	TgGlmHMM_1714	seryl-tRNA synthetase, putative	136	4	2
	5	35.m00032	ankyrin repeat-containing protein	82	2	3
	6	TgTwinScan_6626	GDP-D-mannose pyrophosphorylase [Viola baoshanensis].;6.00E-105;gi|113952525|gb|ABI48955.1|	76	3	6
	7	46.m01590	glycine hydroxymethyltransferase, putative	56	1	3
	8	50.m00060	nudix (nucleoside diphosphate linked moiety X)-type motif 9	51	1	2
98	1	55.m00168	ATP synthase beta chain, putative	46	1	2
99	1	TgGlmHMM_4477	enolase, putative	829	15	37
	2	76.m00016	elongation factor 1-alpha, putative	418	9	22
	3	TgTwinScan_0069	tryptophanyl-tRNA synthetase, putative	46	1	1
100	1	55.m00168	ATP synthase beta chain, putative	1050	24	43
	2	55.m04718	homocysteine S-methyltransferase-1	163	4	8
	3	55.m04726	mannose-1-phosphate guanylyltransferase, putative	162	3	11
	4	645.m00330	hypothetical protein	46	2	6
101	1	113.m00012	TCP-1/cpn60 family chaperonin, putative	411	8	19
	2	583.m05664	hypothetical protein	94	2	5
	3	TgGlmHMM_3403	RNA recognition motif. (a.k.a. RRM, RBD, or RNP domain)-containing protein	79	4	1
	4	TgTwinScan_0069	tryptophanyl-tRNA synthetase, putative	61	1	1
102	1	25.m01782	MORN repeat-containing protein	341	8	30
	2	113.m00012	TCP-1/cpn60 family chaperonin, putative	293	6	13
	3	TgTwinScan_0069	tryptophanyl-tRNA synthetase, putative	125	2	3
	4	46.m01699	RNA recognition motif. (a.k.a. RRM, RBD, or RNP domain)-containing protein	67	3	5
103	1	113.m00012	TCP-1/cpn60 family chaperonin, putative	1100	21	41
	2	46.m01699	RNA recognition motif. (a.k.a. RRM, RBD, or RNP domain)-containing protein	261	6	11
	3	TgTwinScan_0069	tryptophanyl-tRNA synthetase, putative	210	4	5
	4	55.m00168	ATP synthase beta chain, putative	187	4	11
104	1	55.m00168	ATP synthase beta chain, putative	2930	29	54
	2	TgTwinScan_0069	tryptophanyl-tRNA synthetase, putative	118	4	7
	3	55.m04726	mannose-1-phosphate guanylyltransferase, putative	47	1	6
105	1	50.m03396	eukaryotic translation initiation factor 3 subunit 3, putative	1101	21	30
	2	55.m00168	ATP synthase beta chain, putative	812	17	43
	3	76.m00016	elongation factor 1-alpha, putative	78	1	2
	4	46.m01692	mitochondrial processing peptidase beta subunit, putative	58	2	3
	5	TgTwinScan_0069	tryptophanyl-tRNA synthetase, putative	54	1	1
106	1	641.m00177	lipoamide acyltransferase component of branched-chain alpha-keto dehyrogenase complex, putative	838	18	41
	2	50.m03396	eukaryotic translation initiation factor 3 subunit 3, putative	169	3	6
	3	46.m01699	RNA recognition motif. (a.k.a. RRM, RBD, or RNP domain)-containing protein	167	4	7
107	1	641.m00177	lipoamide acyltransferase component of branched-chain alpha-keto dehyrogenase complex, putative	234	4	12
	2	50.m03396	eukaryotic translation initiation factor 3 subunit 3, putative	98	1	2
108	1	20.m00382	ATP synthase alpha chain, putative	939	20	39
	2	59.m03655	TCP-1/cpn60 family chaperonin, putative	142	6	12
	3	TgGlmHMM_1714	seryl-tRNA synthetase, putative	105	4	2
109	1	57.m00003	tubulin beta chain	1426	42	71
	2	41.m00036	tubulin beta chain, putative	1322	37	65
	3	76.m00016	elongation factor 1-alpha, putative	138	5	14
	4	57.m01690	heterogeneous nuclear ribonucleoproteins-related	55	1	3
110	1	57.m00003	tubulin beta chain	1715	51	62
	2	41.m00036	tubulin beta chain, putative	1442	39	59
111	1	57.m00003	tubulin beta chain	310	14	41
	2	41.m00036	tubulin beta chain, putative	280	12	35
	3	59.m03665	SRS domain-containing surface antigen, putative	108	4	12
	4	TgGlmHMM_2152	fibrillarin, putative	68	3	1
	5	25.m02949	hypothetical protein	64	1	5
	6	57.m01840	SRS domain-containing surface antigen, putative	50	1	2
	7	TgEST_95060687|EST|2003.05.20|ParaDB-3-57-1385	surface protein rhoptry, putative	45	1	3
112	1	42.m08072	hypothetical protein	165	5	26
	2	583.m00634	hypothetical protein	162	4	12
	3	57.m00003	tubulin beta chain	119	4	10
	4	25.m02949	hypothetical protein	55	1	5
113	1	42.m08072	hypothetical protein	396	6	35
	2	57.m00003	tubulin beta chain	164	8	15
	3	TGG_994578-6-730946-730707	No Blast result	46	1	11
114	1	42.m08072	hypothetical protein	332	11	35
	2	583.m00619	60s ribosomal protein L4, putative	75	2	6
	3	TgGlmHMM_1688	eukaryotic translation initiation factor 4A	60	5	4
	4	TgTigrScan_3124	hypothetical protein PC000606.02.0 [Plasmodium chabaudi chabaudi].;7.00E-27;gi|70941409|ref|XP_740996.1|	56	2	8
115	1	42.m08072	hypothetical protein	237	11	41
	2	TgTigrScan_3124	hypothetical protein PC000606.02.0 [Plasmodium chabaudi chabaudi].;7.00E-27;gi|70941409|ref|XP_740996.1|	166	5	19
	3	38.m00016	actin, putative	127	8	28
	4	50.m05680	eukaryotic translation initiation factor 4A	44	2	8
116	1	41.m00036	tubulin beta chain, putative	217	6	10
	2	38.m01096	eukaryotic porin domain-containing protein	140	10	23
	3	57.m00003	tubulin beta chain	89	4	6
	4	76.m00016	elongation factor 1-alpha, putative	69	1	2
117	1	TgGlmHMM_4715	heat shock protein 70, putative	542	15	11
	2	38.m01096	eukaryotic porin domain-containing protein	515	14	28
	3	41.m00036	tubulin beta chain, putative	477	13	29
	4	57.m00003	tubulin beta chain	400	11	26
	5	76.m00016	elongation factor 1-alpha, putative	259	5	15
	6	TgGlmHMM_0380	duplicated carbonic anhydrase	135	5	1
	7	50.m03114	surp module domain-containing protein	123	3	5
	8	TGG_994471-2-222254-222730	No Blast result	50	1	6
118	1	38.m00016	actin, putative	553	21	39
	2	59.m00003	heat shock protein 70, putative	166	9	18
	3	50.m05680	eukaryotic translation initiation factor 4A	46	2	8
	4	TGG_994535-5-633268-632963	No Blast result	45	1	11
119	1	38.m01096	eukaryotic porin domain-containing protein	241	13	26
	2	55.m00168	ATP synthase beta chain, putative	179	5	9
	3	25.m00007	actin	171	7	28
	4	37.m00741	protease inhibitor, putative	125	5	17
	5	113.m00755	duplicated carbonic anhydrase	81	4	9
	6	41.m00036	tubulin beta chain, putative	75	1	2
	7	38.m00016	actin, putative	64	1	4
	8	TGG_994371-1-55468-55869	Plasma membrane ATPase (Proton pump).;5.00E-14;gi|1709666|sp|P54211|PMA1_DUNBI	47	1	23
	9	27.m00003	protein disulfide isomerase, putative	46	1	3
120	1	27.m00003	protein disulfide isomerase, putative	1401	41	59
	2	583.m00022	tubulin alpha chain	320	12	32
	3	TGG_994468-3-191160-191621	No Blast result	60	1	7
121	1	27.m00003	protein disulfide isomerase, putative	1049	24	48
	2	583.m00022	tubulin alpha chain	328	7	24
122	1	27.m00003	protein disulfide isomerase, putative	1948	32	57
	2	583.m00022	tubulin alpha chain	133	3	9
123	1	27.m00003	protein disulfide isomerase, putative	258	7	18
	2	113.m00755	duplicated carbonic anhydrase	189	6	10
124	1	27.m00003	protein disulfide isomerase, putative	455	9	19
	2	583.m00022	tubulin alpha chain	244	4	11
	3	583.m00009	heat shock protein 70, putative	75	1	2
125	1	27.m00003	protein disulfide isomerase, putative	553	8	18
	2	583.m00022	tubulin alpha chain	143	3	7
126	1	59.m03410	enolase, putative	372	5	16
	2	76.m00016/83.m00013	elongation factor 1-alpha, putative	170	2	5
	3	TgTwinScan_0069	tryptophanyl-tRNA synthetase, putative	73	1	1
127	1	TgTwinScan_0069	tryptophanyl-tRNA synthetase, putative	426	6	13
	2	59.m03410	enolase, putative	265	3	10
	3	76.m00016/83.m00013	elongation factor 1-alpha, putative	223	3	7
128	1	TgGlmHMM_4477	enolase, putative	301	5	15
129	1	59.m03410	enolase, putative	419	5	17
	2	44.m00017	26S protease regulatory subunit 6b, putative	175	3	9
130	1	TgGlmHMM_4477	enolase, putative	1037	16	39
	2	69.m00140	proliferation-associated protein 2G4, putative	147	2	4
	3	76.m00016/83.m00013	elongation factor 1-alpha, putative	80	1	2
131	1	59.m03410	enolase, putative	288	3	10
	2	69.m00140	proliferation-associated protein 2G4, putative	68	1	2
132	1	83.m00002	beta-ketoacyl synthase, putative	145	3	5
	2	76.m00016/83.m00013	elongation factor 1-alpha, putative	81	1	2
133	1	76.m00016/83.m00013	elongation factor 1-alpha, putative	67	1	3
134	1	TgTwinScan_6217	cAMP-dependent protein kinase regulatory subunit, putative	199	4	9
135	1	145.m00347	26S protease regulatory subunit 6a, putative	132	2	6
136	1	583.m00592	succinyl-CoA ligase, putative	229	3	7
137	1	583.m00592	succinyl-CoA ligase, putative	356	7	13
	2	TGG_994310-2-16700-17362	No Blast result	50	1	4
138	1	35.m00026	ATP-dependent RNA helicase, putative	164	3	7
139	1	35.m00026	ATP-dependent RNA helicase, putative	346	9	13
140	1	59.m00091	glyceraldehyde-3-phosphate dehydrogenase	331	5	12
141	1	641.m00193	phosphoglycerate kinase, putative	694	13	36
142	1	641.m00193	phosphoglycerate kinase, putative	215	10	31
	2	55.m00146	26S protease regulatory subunit 8, putative	126	8	21
	3	80.m00005	aspartate carbamoyltransferase	124	6	14
	4	59.m03410/59.m03411	enolase, putative	115	1	3
	5	55.m00224	conserved hypothetical protein	75	4	16
	6	583.m00630	purine nucleoside phosphorylase, putative	66	1	3
143	1	TgEST_100120763|EST|2003.05.20|ParaDB-2-2-1228	rhoptry protein.;1.00E-47;gi|897823|gb|AAA69859.1|	100	2	2
144	1	TgEST_100120763|EST|2003.05.20|ParaDB-2-2-1228	rhoptry protein.;1.00E-47;gi|897823|gb|AAA69859.1|	127	3	7
	2	TgEST_95060687|EST|2003.05.20|ParaDB-3-57-1385	surface protein rhoptry, putative	63	1	3
145	1	76.m00016/83.m00013	elongation factor 1-alpha, putative	69	1	2
146	1	25.m00007	actin	311	9	21
147	1	25.m00007	actin	460	12	28
148	1	25.m00007	actin	729	19	37
149	1	25.m00007	actin	165	5	12
	2	27.m00003	protein disulfide isomerase, putative	77	1	2
150	1	25.m00007	actin	92	7	21
151	1	25.m00007	actin	77	2	8
152	1	44.m00031	membrane skeletal protein IMC1, putative	77	2	4
	2	583.m05357	heat shock protein 90, putative	64	1	1
	3	TgGlmHMM_1015	dihydroorotate dehydrogenase [Toxoplasma gondii]; e=0; gb|AAM46067.1|AF271664_1	57	2	1
153	1	583.m00592	succinyl-CoA ligase, putative	123	7	16
	2	76.m00016/83.m00013	elongation factor 1-alpha, putative	80	3	7
	3	44.m00031	membrane skeletal protein IMC1, putative	80	1	2
154	1	TgEST_95059448|EST|2003.05.20|ParaDB-1-175-1443	surface antigen [Toxoplasma gondii]; e=0; gi|13447088|gb|AAK26626.1|AF340227_1	114	4	15
155	1	55.m00175	elongation factor Tu, putative	241	4	10
156	1	38.m00017	dihydrolipoamide succinyltransferase component of 2-oxoglutaratedehydrogenase complex, putative	276	5	11
157	1	641.m00002	microneme protein 3 (MIC3)	105	2	8
158	1	50.m00069	thioredoxin, putative	188	4	9
159	1	33.m00006	MIC2-associated protein (M2AP)	177	7	32
160	1	38.m00003	microneme protein 6 (MIC6)	155	2	9
161	1	583.m00670	eukaryotic translation initiation factor 2 alpha subunit, putative	64	1	4
162	1	583.m00001	SAG1-related sequence 3	109	2	8
163	1	583.m00001	SAG1-related sequence 3	365	8	23
	2	55.m00016	DnaJ domain-containing protein	67	1	2
		39.m00330	phosphoribosylpyrophosphate synthetase, putative	65	2	4
164	1	55.m00168	ATP synthase beta chain, putative	194	3	7
165	1	50.m00018	adenosine kinase	468	15	44
	2	50.m00005	fructose-1,6-bisphosphatase, putative	153	9	30
	3	59.m03410	enolase, putative	152	5	18
	4	583.m11414	hypothetical protein	46	1	10
	5	TGG_994291-6-122274-122035	No Blast result	46	1	10
166	1	50.m00005	fructose-1,6-bisphosphatase, putative	757	24	54
	2	TgGlmHMM_1695	zinc finger DHHC domain-containing protein	339	7	3
	3	20.m03910	TCP-1/cpn60 family chaperonin, putative	84	1	1
	4	59.m03410	enolase, putative	65	5	17
167	1	583.m05393	U5 snRNP-specific 40 kDa protein (hPrp8-binding), putative	406	12	38
	2	50.m00005	fructose-1,6-bisphosphatase, putative	128	2	9
	3	50.m00018	adenosine kinase	88	3	16
	4	44.m04690	transaldolase, putative	47	1	4
168	1	55.m00007	pyruvate kinase, putative	469	16	32
	2	44.m02716	hypothetical protein	94	6	25
	3	50.m00005	fructose-1,6-bisphosphatase, putative	77	1	4
	4	583.m05393	U5 snRNP-specific 40 kDa protein (hPrp8-binding), putative	76	2	6
	5	76.m00016/83.m00013	elongation factor 1-alpha, putative	62	1	2
	6	59.m03410	enolase, putative	60	2	5
169	1	50.m00005	fructose-1,6-bisphosphatase, putative	1305	26	50
	2	59.m03441	26S proteasome regulatory subunit, putative	154	3	15
170	1	50.m00005	fructose-1,6-bisphosphatase, putative	189	7	27
	2	TGG_994353-2-751421-751618	No Blast result	48	1	12
171	1	46.m00002	fructose-1,6-bisphosphate aldolase	533	18	47
	2	TGG_994683-4-865669-865436	No Blast result	47	1	10
172	1	46.m00002	fructose-1,6-bisphosphate aldolase	583	19	34
	2	57.m03104	DNA-directed RNA polymerase I, putative	47	2	8
173	1	46.m00002	fructose-1,6-bisphosphate aldolase	1354	32	58
174	1	46.m00002	fructose-1,6-bisphosphate aldolase	494	20	50
	2	33.m00006	MIC2-associated protein (M2AP)	397	9	27
175	1	44.m00001	membrane-associated calcum-binding protein, related	526	18	48
	2	TgGlmHMM_3390	fructose-1,6-bisphosphate aldolase [Toxoplasma gondii].;0;gi|25989716|gb|AAN75043.1|	201	4	7
176	1	44.m00001	membrane-associated calcum-binding protein, related	374	15	44
	2	TGG_994353-2-751421-751618	No Blast result	47	1	12
177	1	44.m00020	No Blast result	425	8	19
	2	49.m00052	nucleosome assembly protein-related	83	1	4
178	1	44.m00020	No Blast result	361	7	18
	2	50.m03254	conserved hypothetical protein	91	3	14
179	1	20.m00002	microneme protein 2 (MIC2)	91	3	6
	2	80.m00003	glyceraldehyde-3-phosphate dehydrogenase	47	1	4
180	1	38.m00003	microneme protein 6 (MIC6)	167	4	12
	2	57.m00015	DnaJ domain-containing protein	147	3	12
	3	57.m00025	40S ribosomal protein SA, putative	74	2	7
	4	59.m00076	ubiquitin fusion degradation (UFD1) domain-containing protein	65	2	11
	5	583.m00001	SAG1-related sequence 3	64	4	16
	6	583.m00022	tubulin alpha chain	55	1	4
	7	TGG_994353-2-751421-751618	No Blast result	51	1	12
	8	TgEST_100120613|EST|2003.05.20|ParaDB-3-3-728	Homo sapiens laminin receptor 1 (ribosomal protein SA, 67kDa) [synthetic construct].;2.00E-116;gi|30585305|gb|AAP36925.1|	50	1	5
	9	44.m00029	exosome complex exonuclease, putative	50	4	23
	10	TGG_994275-1-93022-93258	No Blast result	47	1	10
181	1	50.m03331	hypothetical protein	706	13	60
	2	583.m00022	tubulin alpha chain	74	1	3
	3	TGG_994353-2-751421-751618	No Blast result	48	1	12
182	1	50.m03331	hypothetical protein	405	8	42
	2	TgGlmHMM_4348	putative ribosomal protein S2 [Toxoplasma gondii].;4.00E-132;gi|22035888|emb|CAD43146.1|	307	16	30
	3	583.m00022	tubulin alpha chain	129	3	13
	4	50.m00085	chaperone protein dnaK, putative / heat shock protein 70, putative	112	5	7
	5	49.m03373	haloacid dehalogenase-like hydrolase domain-containing protein	62	6	19
183	1	TgEST_95058833|EST|2003.05.20|ParaDB-3-42-1088	B10 protein, 40 kDa protein [Toxoplasma gondii].;2.00E-158;gi|2815027|emb|CAA11451.1|	477	16	50
	2	50.m03331	hypothetical protein	165	7	35
	3	57.m00025	40S ribosomal protein SA, putative	116	4	20
	4	TgEST_100120655|EST|2003.05.20|ParaDB-1-1-654	No Blast result	50	4	27
184	1	44.m00037	serine-threonine phosophatase 2C	692	16	42
	2	TgTigrScan_8271	heat shock protein hsp70 homologue [Plasmodium falciparum 3D7].;0;gi|124804504|ref|XP_001348022.1|	385	8	4
	3	80.m00003	glyceraldehyde-3-phosphate dehydrogenase	307	5	22
	4	50.m00019	GRA9 protein, putative	82	2	8
	5	50.m03331	hypothetical protein	66	1	7
	6	55.m04663	vacuolar ATP synthase, putative	57	1	1
	7	TGG_994353-2-751421-751618	No Blast result	45	1	12
185	1	44.m00037	serine-threonine phosophatase 2C	2570	25	75
	2	80.m00003	glyceraldehyde-3-phosphate dehydrogenase	101	2	11
186	1	80.m02245	eukaryotic translation initiation factor 3 delta subunit, putative	468	16	57
	2	44.m00037	serine-threonine phosophatase 2C	462	14	40
	3	55.m04663	vacuolar ATP synthase, putative	236	10	24
	4	80.m00003	glyceraldehyde-3-phosphate dehydrogenase	236	8	36
	5	641.m00002	microneme protein 3 (MIC3)	76	5	22
187	1	41.m01381	inositol monophosphatase, putative	279	7	28
	2	80.m00003	glyceraldehyde-3-phosphate dehydrogenase	136	4	18
	3	44.m00037	serine-threonine phosophatase 2C	109	4	13
	4	TGG_994526-1-116260-116568	No Blast result	103	3	17
	5	83.m01278	eukaryotic translation initiation factor 3, putative	69	1	5
	6	44.m00006	lactate dehydrogenase	60	1	3
	7	TGG_994353-2-751421-751618	No Blast result	49	1	12
188	1	49.m00020	ribose 5-phosphate isomerase, putative	292	9	25
	2	50.m03331	hypothetical protein	73	1	7
	3	41.m00030	serine/threonine protein phosphatase, putative	64	4	16
189	1	41.m00030	serine/threonine protein phosphatase, putative	235	10	31
190	1	80.m02245	eukaryotic translation initiation factor 3 delta subunit, putative	865	19	57
	2	80.m00003	glyceraldehyde-3-phosphate dehydrogenase	167	3	13
	3	TGG_994353-2-751421-751618	No Blast result	46	1	12
191	1	76.m01626	SRS domain-containing surface antigen, putative	256	9	39
	2	80.m02245	eukaryotic translation initiation factor 3 delta subunit, putative	126	3	15
	3	50.m03331	hypothetical protein	49	1	7
192	1	TgGlmHMM_2944	hypothetical protein OsI_010863 [Oryza sativa (indica cultivar-group)].;4.00E-48;gi|125543491|gb|EAY89630.1|	685	11	35
	2	76.m01626	SRS domain-containing surface antigen, putative	96	4	20
	3	TGG_994353-2-751421-751618	No Blast result	44	1	12
193	1	583.m00686	branched-chain alpha-keto acid dehydrogenase, putative	585	10	33
194	1	583.m05359	phosphatidylinositol-4-phosphate 5-kinase, putative	645	13	42
	2	80.m00003	glyceraldehyde-3-phosphate dehydrogenase	234	4	18
	3	35.m00002	receptor for activated C kinase, RACK protein, putative	173	4	19
	4	44.m00006	lactate dehydrogenase	169	3	11
	5	TgTwinScan_0069	tryptophanyl-tRNA synthetase, putative	88	2	3
	6	TGG_994353-2-751421-751618	No Blast result	49	1	12
195	1	35.m00002	receptor for activated C kinase, RACK protein, putative	881	15	52
	2	44.m00006	lactate dehydrogenase	77	4	17
	3	83.m01278	eukaryotic translation initiation factor 3, putative	45	1	5
196	1	44.m00006	lactate dehydrogenase	1187	20	69
	2	35.m00002	receptor for activated C kinase, RACK protein, putative	186	8	37
	3	TgTwinScan_3510	hypothetical protein LOC734869 [Xenopus laevis].;2.00E-10;gi|148237990|ref|NP_001089804.1|	57	1	3
	4	83.m01278	eukaryotic translation initiation factor 3, putative	53	1	5
197	1	44.m00006	lactate dehydrogenase	3119	23	83
198	1	50.m00011	enoyl-acyl carrier reductase	526	12	38
	2	44.m00006	lactate dehydrogenase	504	12	49
199	1	TgEST_95058832|EST|2003.05.20|ParaDB-1-157-1311	p36 protein [Toxoplasma gondii].;1.00E-175;gi|9909994|emb|CAC04420.1|	237	9	17
	2	44.m00006	lactate dehydrogenase	103	2	12
	3	50.m00011	enoyl-acyl carrier reductase	102	2	10
200	1	80.m00003	glyceraldehyde-3-phosphate dehydrogenase	1186	20	53
	2	44.m00006	lactate dehydrogenase	73	3	14
	3	46.m00002	fructose-1,6-bisphosphate aldolase	69	2	6
	4	50.m00011	enoyl-acyl carrier reductase	55	1	5
201	1	59.m03592	inhibitor-1 of protein phosphatase type 2A	515	14	50
	2	583.m05356	hypothetical protein	47	1	17
202	1	55.m00015	14-3-3 protein, putative	1062	25	54
	2	641.m00186	ribosomal protein L5, putative	60	1	3
203	1	55.m00015	14-3-3 protein, putative	1792	23	60
	2	TGG_994353-2-751421-751618	No Blast result	46	1	12
	3	583.m05421	hypothetical protein	45	1	1
204	1	20.m00005	dense granule protein 7	518	11	42
	2	TgGlmHMM_4198	14-3-3 protein, putative	368	12	26
	3	57.m00003	tubulin beta chain	77	2	6
205	1	20.m00005	dense granule protein 7	1189	11	44
	2	55.m00015	14-3-3 protein, putative	49	2	14
206	1	59.m00003	heat shock protein 70, putative	395	16	26
	2	583.m00001	SAG1-related sequence 3	191	7	22
	3	583.m05672	SRS domain-containing surface antigen, putative	181	6	20
	4	55.m00015	14-3-3 protein, putative	107	6	26
	5	20.m00005	dense granule protein 7	80	4	31
207	1	44.m00037	serine-threonine phosophatase 2C	363	11	34
	2	50.m00006	heat shock protein 60	211	8	7
	3	TgTwinScan_5584	phospholipase/carboxylesterase, putative	155	3	27
	4	44.m00009	major surface antigen p30	87	2	9
	5	55.m04663	vacuolar ATP synthase, putative	72	1	2
	6	57.m01753	RNA binding motif-containing protein	55	2	5
208	1	583.m00682	conserved hypothetical protein	853	14	66
	2	69.m00139	conserved hypothetical protein	168	8	27
	3	55.m00241	gbp1p protein (RNA bindiong protein), putative	148	6	28
	4	44.m00037	serine-threonine phosophatase 2C	147	5	19
	5	55.m04838	orotate phosphoribosyltransferase, putative	93	3	15
	6	583.m00592	succinyl-CoA ligase, putative	93	3	10
	7	55.m05062	ubiquitin carboxyl-terminal hydrolase isozyme, putative	68	3	11
209	1	80.m00008	Hsp20/alpha crystallin domain-containing protein	544	15	50
	2	583.m05380	serine/threonine protein phosphatase, putative	328	12	38
	3	583.m00682	conserved hypothetical protein	107	2	9
	4	59.m03645	hypothetical protein	63	2	11
	5	TGG_994281-6-1200517-1200182	protein phosphatase 2B catalytic subunit [Toxoplasma gondii].;9.00E-38;gi|22535354|gb|AAM97278.1|	53	1	8
	6	641.m00168	malate dehydrogenase, putative	45	1	2
210	1	41.m00022	hypothetical protein	246	8	43
	2	55.m00241	gbp1p protein (RNA bindiong protein), putative	217	8	30
	3	583.m00682	conserved hypothetical protein	169	5	21
	4	80.m00008	Hsp20/alpha crystallin domain-containing protein	137	13	43
	5	57.m01753	RNA binding motif-containing protein	117	1	4
	6	641.m00168	malate dehydrogenase, putative	63	3	7
	7	583.m05380	serine/threonine protein phosphatase, putative	45	4	19
211	1	TGG_994683-4-865669-865436	No Blast result	59	2	37
	2	80.m00008	Hsp20/alpha crystallin domain-containing protein	46	2	10
212	1	38.m00002	60S acidic ribosomal protein P0	566	13	53
	2	55.m00168	ATP synthase beta chain, putative	223	6	19
	3	76.m01677	heat shock protein-related	137	5	27
	4	44.m00009	major surface antigen p30	112	4	21
	5	TgTwinScan_0069	tryptophanyl-tRNA synthetase, putative	92	4	7
	6	50.m03261	hypothetical protein	70	1	2
213	1	76.m01677	heat shock protein-related	709	23	67
	2	38.m00002	60S acidic ribosomal protein P0	104	3	12
	3	TgEST_95060532|EST|2003.05.20|ParaDB-1-313-1332	major surface antigen p30	103	4	19
	4	46.m01699	RNA recognition motif. (a.k.a. RRM, RBD, or RNP domain)-containing protein	58	1	3
	5	641.m00177	lipoamide acyltransferase component of branched-chain alpha-keto dehyrogenase complex, putative	56	1	2
214	1	59.m00030	26S proteasome non-ATPase subunit, putative	558	21	56
	2	44.m00009	major surface antigen p30	210	8	35
	3	TgGlmHMM_3238	lactate dehydrogenase	160	6	14
	4	76.m01677	heat shock protein-related	74	3	19
215	1	44.m00009	major surface antigen p30	532	15	49
	2	59.m00030	26S proteasome non-ATPase subunit, putative	59	2	8
216	1	44.m00009	major surface antigen p30	579	16	46
	2	TgGlmHMM_3256	hypothetical protein	288	8	40
	3	59.m00030	26S proteasome non-ATPase subunit, putative	53	1	6
217	1	44.m00009	major surface antigen p30	2863	20	58
218	1	44.m00009	major surface antigen p30	805	15	48
	2	TgTigrScan_5651	Protein phosphatase 2C containing protein [Plasmodium vivax].;4.00E-30;gi|156103039|ref|XP_001617212.1|	57	2	3
	3	55.m08198	porin, putative	55	2	11
	4	TGG_994385-2-164804-168667	No Blast result	46	1	1
219	1	44.m00009	major surface antigen p30	892	14	56
220	1	TgTwinScan_6217	cAMP-dependent protein kinase regulatory subunit, putative	368	8	29
	2	44.m00009	major surface antigen p30	133	5	30
	3	59.m00003	heat shock protein 70, putative	86	2	3
221	1	TgTwinScan_5779	arsenical pump-driving ATPase, putative	247	5	19
	2	TgTwinScan_6217	cAMP-dependent protein kinase regulatory subunit, putative	150	4	12
222	1	27.m00003	protein disulfide isomerase, putative	103	2	5
	2	49.m03361	hypothetical protein	63	2	6
223	1	27.m00003	protein disulfide isomerase, putative	638	13	28
	2	TGG_994269-3-94881-95171	No Blast result	45	1	12
224	1	TgTwinScan_6217	cAMP-dependent protein kinase regulatory subunit, putative	211	5	14
	2	162.m00311	SRS domain-containing protein	104	4	19
	3	583.m00009	heat shock protein 70, putative	83	3	5
225	1	541.m01149	ribokinase, putative	154	4	11
	2	50.m00085	chaperone protein dnaK, putative / heat shock protein 70, putative	68	3	6
	3	27.m00003	protein disulfide isomerase, putative	53	1	2
226	1	76.m00016/83.m00013	elongation factor 1-alpha, putative	340	7	16
	2	50.m00085	chaperone protein dnaK, putative / heat shock protein 70, putative	231	6	13
227	1	25.m00007	actin	111	4	17
228	1	25.m00007	actin	132	4	11
	2	80.m05039/80.m05040	SRS domain containing protein	51	1	3
229	1	27.m00826	conserved hypothetical protein	284	5	15
230	1	44.m02555	machado-joseph disease protein, putative	350	10	20
	2	76.m00016/83.m00013	elongation factor 1-alpha, putative	290	5	15
231	1	20.m00349	TCP-1/cpn60 family chaperonin, putative	138	4	10
232	1	83.m01195	NADP-specific glutamate dehydrogenase, putative	215	5	12
	2	TgTwinScan_0069	tryptophanyl-tRNA synthetase, putative	105	2	4
233	1	50.m03396	eukaryotic translation initiation factor 3 subunit 3, putative	448	8	14
234	1	55.m00168	ATP synthase beta chain, putative	582	15	33
	2	50.m03396	eukaryotic translation initiation factor 3 subunit 3, putative	62	2	5
235	1	44.m00010	SAG1-related sequence 2	161	3	10
	2	44.m02700	peptidase family T4, putative	153	3	5
	3	44.m00031	membrane skeletal protein IMC1, putative	97	2	4
236	1	57.m01690	heterogeneous nuclear ribonucleoproteins-related	307	6	22
	2	41.m00036/57.m00003	tubulin beta chain, putative	245	5	14
237	1	57.m01690	heterogeneous nuclear ribonucleoproteins-related	361	7	22
238	1	41.m00036/57.m00003	tubulin beta chain, putative	414	9	25
	2	57.m01690	heterogeneous nuclear ribonucleoproteins-related	152	3	10
239	1	49.m00028	2-oxoisovalerate dehydrogenase, putative	116	6	13
	2	583.m00001	SAG1-related sequence 3	94	6	23
	3	59.m03410	enolase, putative	79	2	5
240	1	59.m00091	glyceraldehyde-3-phosphate dehydrogenase	190	4	10
241	1	86.m00361	UV excision repair protein rhp23, putative	110	2	10
242	1	86.m00361	UV excision repair protein rhp23, putative	160	3	15
243	1	55.m00007	pyruvate kinase, putative	94	4	10
244	1	44.m02716	hypothetical protein	172	3	13
245	1	TRBOTR	trypsin (EC 3.4.21.4) precursor - bovine	178	3	22
246	1	583.m00634	hypothetical protein	98		18
247	1	42.m00022	ubiquitin, putative	338	7	39
248	1	1D2EA	elongation factor tu (ef-tu), chain A - bovine	113	2	10
249	1	55.m08199	hypothetical protein	447	8	45
250	1	55.m00224	conserved hypothetical protein	160	5	19
251	1	49.m00060	heat shock protein 90, putative	365	16	22
	2	583.m00001	SAG1-related sequence 3	178	6	23
	3	59.m00003	heat shock protein 70, putative	125	6	11
	4	50.m07138	hypothetical protein	67	5	16
	5	35.m00924	hypothetical protein	67	2	9
	6	39.m00330	phosphoribosylpyrophosphate synthetase, putative	53	2	4
252	1	TRBOTR	trypsin (EC 3.4.21.4) precursor - bovine	178	3	22
253	1	TgGlmHMM_4715	heat shock protein 70, putative	112	4	6
	2	44.m00029	exosome complex exonuclease, putative	65	2	9
254	1	59.m00003	heat shock protein 70, putative	379	12	24
	2	59.m00076	ubiquitin fusion degradation (UFD1) domain-containing protein	66	2	11
255	1	TgTwinScan_5441	elongation factor 1-beta, putative	255	5	35
256	1	42.m00069	elongation factor 1-beta, putative	195	5	21
	2	TGG_994530-6-479582-479211	No Blast result	46	1	8
257	1	42.m00069	elongation factor 1-beta, putative	89	1	5
	2	44.m02801	triosephosphate isomerase, putative	72	1	2
258	1	69.m00139	conserved hypothetical protein	275	4	17
259	1	55.m04838	orotate phosphoribosyltransferase, putative	410	9	41
	2	42.m00069	elongation factor 1-beta, putative	63	1	5
260	1	55.m04838	orotate phosphoribosyltransferase, putative	131	3	15
	2	TGG_994304-4-6054-5638	No Blast result	51	1	7
261	1	59.m03645	hypothetical protein	544	7	44
	2	55.m00241	gbp1p protein (RNA bindiong protein), putative	81	2	9
262	1	59.m03645	hypothetical protein	331	6	31
263	1	TgGlmHMM_2152	fibrillarin, putative	315	4	2
	2	TgTwinScan_4705	hypothetical protein	300	6	8
	3	TGG_994298-6-184020-183517	No Blast result	74	1	7
	4	59.m03408	conserved hypothetical protein	72	3	6
	5	76.m01677	heat shock protein-related	56	1	6
264	1	542.m00223	thymidylate kinase, putative	364	17	53
	2	55.m00007	pyruvate kinase, putative	56	5	14
	3	44.m00009	major surface antigen p30	51	1	4
265	1	641.m00168	malate dehydrogenase, putative	1267	26	47
	2	55.m04698	prefoldin subunit 3, putative	255	4	29
266	1	641.m00168	malate dehydrogenase, putative	307	6	12
	2	55.m00007	pyruvate kinase, putative	67	1	2
267	1	641.m00168	malate dehydrogenase, putative	797	13	30
268	1	49.m00060	heat shock protein 90, putative	89	3	5
	2	59.m00003	heat shock protein 70, putative	58	2	4
	3	35.m00924	hypothetical protein	50	2	11
	4	TGG_994339-4-349581-348925	No Blast result	46	3	9
269	1	55.m00241	gbp1p protein (RNA bindiong protein), putative	87	3	14
	2	583.m00630	purine nucleoside phosphorylase, putative	69	4	11
	3	TgTwinScan_5545	PREDICTED: similar to MGC89105 protein [Strongylocentrotus purpuratus].;5.00E-25;gi|72115248|ref|XP_791245.1|	50	2	6
270	1	583.m00630	purine nucleoside phosphorylase, putative	449	16	55
	2	50.m00069	thioredoxin, putative	60	1	2
	3	80.m02164	DnaJ domain-containing protein	51	1	6
271	1	44.m00009	major surface antigen p30	317	10	33
	2	TgTigrScan_2552	hypothetical protein, conserved [Plasmodium vivax].;2.00E-11;gi|156096769|ref|XP_001614418.1|	192	5	22
	3	80.m00003	glyceraldehyde-3-phosphate dehydrogenase	72	2	8
	4	583.m00630	purine nucleoside phosphorylase, putative	70	2	6
	5	46.m00002	fructose-1,6-bisphosphate aldolase	50	2	7
272	1	583.m00630	purine nucleoside phosphorylase, putative	696	16	61
	2	44.m00009	major surface antigen p30	317	12	42
	3	44.m00051	prohibitin-related	95	6	22
	4	80.m00003	glyceraldehyde-3-phosphate dehydrogenase	52	2	8
	5	27.m00091	hypothetical protein	51	2	9
273	1	44.m00006	lactate dehydrogenase	319	19	72
	2	42.m03611	eukaryotic translation initiation factor 3 subunit 5, putative	103	6	22
	3	583.m00630	purine nucleoside phosphorylase, putative	82	1	4
	4	50.m00011	enoyl-acyl carrier reductase	52	3	9
	5	80.m00003	glyceraldehyde-3-phosphate dehydrogenase	52	2	8
	6	35.m00002	receptor for activated C kinase, RACK protein, putative	49	5	21
274	1	55.m08184	hypothetical protein	316	10	48
	2	44.m00006	lactate dehydrogenase	146	4	15
	3	49.m00048	p36 protein	48	1	3
275	1	44.m04672	sepiapterin reductase, putative	199	9	34
	2	55.m08198	porin, putative	90	2	12
	3	44.m00009	major surface antigen p30	84	2	8
276	1	42.m00015	28 kDa antigen	156	4	18
277	1	645.m00320	WOS2 protein (p21), putative / telomerase-binding protein p23, putative	82	4	19
	2	42.m00015	28 kDa antigen	58	4	18
278	1	42.m00015	28 kDa antigen	143	4	18
	2	645.m00320	WOS2 protein (p21), putative / telomerase-binding protein p23, putative	110	4	19
279	1	42.m00015	28 kDa antigen	141	5	18
280	1	42.m00015	28 kDa antigen	152	4	18
281	1	TgEST_100119847|EST|2003.05.20|ParaDB-1-1-735	PREDICTED: similar to elongation factor-1-beta [Pan troglodytes].;1.00E-104;gi|114582926|ref|XP_001135927.1|	267	4	22
282	1	50.m00017	proteasome subunit alpha type 5, putative	614	13	47
	2	TgTwinScan_5441	elongation factor 1-beta, putative	127	3	10
283	1	645.m00037	cathepsin L-like thiolproteinase, putative	120	2	5
	2	50.m00017	proteasome subunit alpha type 5, putative	83	1	4
284	1	55.m00250	armadillo/beta-catenin-like repeat-containing protein	316	6	26
	2	20.m00005	dense granule protein 7	250	5	27
	3	42.m00116	adenylate kinase, putative	95	2	10
285	1	83.m01206	ran-specific GTPase-activating protein, putative	492	9	35
	2	42.m00116	adenylate kinase, putative	115	3	13
286	1	42.m00116	adenylate kinase, putative	242	5	21
	2	41.m01379	14 kDa phosphohistidine phosphatase, putative	231	5	22
287	1	35.m00882	proteasome subunit alpha type 3, putative	397	7	24
288	1	Q6J6C2_TOXGO (50.m00027)	Toxomepsin 3.- Toxoplasma gondii	64	2	3
289	1	TgTigrScan_3207	PREDICTED: hypothetical protein [Gallus gallus].;1.00E-35;gi|50751047|ref|XP_422234.1|	173	3	19
290	1	42.m00050	triosephosphate isomerase, putative	681	14	47
291	1	42.m00050	triosephosphate isomerase, putative	335	7	33
	2	TgTwinScan_2044	hypothetical protein	259	4	21
292	1	42.m00050	triosephosphate isomerase, putative	849	14	63
	2	TgTwinScan_4705	hypothetical protein	59	1	1
	3	TGG_994309-1-642247-642837	No Blast result	55	2	12
293	1	72.m00688	proteasome A-type and B-type domain-containing protein	299	6	27
	2	42.m00050	triosephosphate isomerase, putative	113	3	16
	3	TGG_994583-5-353206-352385	No Blast result	48	1	5
294	1	46.m00029	pyrroline-5-carboxylate reductase, putative	506	7	27
295	1	55.m00081	proteasome subunit alpha type 7, putative	275	6	17
	2	49.m03281	proteasome subunit alpha type 6, putative	132	4	15
296	1	49.m03281	proteasome subunit alpha type 6, putative	412	10	43
297	1	57.m00038	conserved hypothetical protein	221	3	16
	2	44.m00009	major surface antigen p30	113	2	8
298	1	TgEST_95060532|EST|2003.05.20|ParaDB-1-313-1332	major surface antigen p30	138	3	12
	2	57.m00038	conserved hypothetical protein	80	2	8
	3	59.m03403	hypothetical protein	54	2	8
299	1	113.m00016	2,3-bisphosphoglycerate-dependent phosphoglycerate mutase, (phosphoglycerate mutase), putative	597	13	41
300	1	113.m00016	2,3-bisphosphoglycerate-dependent phosphoglycerate mutase, (phosphoglycerate mutase), putative	287	7	25
301	1	38.m01892	elongation factor 1, putative	219	3	27
302	1	38.m01892	elongation factor 1, putative	148	3	17
303	1	38.m01892	elongation factor 1, putative	266	5	27
304	1	55.m00021	myosin light chain (TgMLC1)	375	7	51
305	1	55.m00021	myosin light chain (TgMLC1)	1164	8	67
306	1	55.m00021	myosin light chain (TgMLC1)	336	6	49
	2	44.m02644	hypothetical protein	155	3	27
	3	20.m03918	nascent polypeptide-associated complex alpha chain, putative	123	2	1
307	1	20.m00005	dense granule protein 7	231	6	32
	2	80.m03992	hypothetical protein	201	5	25
	3	55.m00021	myosin light chain (TgMLC1)	60	1	12
308	1	42.m03543	hypothetical protein	392	8	40
	2	49.m00060	heat shock protein 90, putative	81	2	3
309	1	52.m00018	hypothetical protein	207	6	28
	2	641.m01501	eukaryotic translation initiation factor 6, putative	200	5	22
310	1	25.m00211	cytochrome c oxidase, putative	733	15	49
311	1	52.m00018	hypothetical protein	577	12	45
	2	59.m00003	heat shock protein 70, putative	136	3	5
312	1	49.m03152	proteasome subunit alpha type 4, subunit	542	8	26
	2	583.m00022	tubulin alpha chain	46	1	1
313	1	76.m00005	proteasome subunit alpha type 2, putative	377	9	37
	2	20.m03798	conserved hypothetical protein	260	10	36
314	1	76.m00005	proteasome subunit alpha type 2, putative	444	9	44
	2	583.m00606	hypothetical protein	352	9	43
315	1	20.m05985	RNA-binding protein, putative	435	11	16
316	1	TgTwinScan_3638	RNA-binding protein, putative	243	7	12
317	1	49.m00010	PKC-interacting cousin of thioredoxin, putative	532	11	55
	2	33.m02203	hypothetical protein	523	11	38
318	1	33.m02203	hypothetical protein	382	8	29
319	1	50.m00038	ribulose-phosphate 3-epimerase	152	3	12
	2	33.m02203	hypothetical protein	76	2	11
320	1	65.m00014	proteasome subunit alpha type 1, putative	659	15	55
321	1	59.m03713	10 kDa chaperonin, putative	568	13	49
	2	65.m00014	proteasome subunit alpha type 1, putative	130	2	11
322	1	50.m03235	ubiquitin-related	408	7	33
	2	49.m00048	p36 protein	84	1	3
	3	59.m03713	10 kDa chaperonin, putative	55	1	6
323	1	TgTwinScan_5157	eukaryotic translation initiation factor 4E, putative	235	6	25
324	1	41.m00029	glycolipid transfer protein-related	63	1	5
325	1	TgEST_95058832|EST|2003.05.20|ParaDB-1-157-1311	p36 protein [Toxoplasma gondii].;1.00E-175;gi|9909994|emb|CAC04420.1|	402	9	20
326	1	583.m00013	iron-containing superoxide dismutase	257	6	20
327	1	59.m03403	hypothetical protein	173	4	15
328	1	542.m00001	proteasome subunit beta type 7, putative	386	8	28
329	1	583.m00002	peroxidoxin 2	666	18	60
330	1	583.m00002	peroxidoxin 2	631	13	48
331	1	55.m00241	gbp1p protein (RNA bindiong protein), putative	593	13	43
	2	TGG_994646-3-8892-9083	No Blast result	47	1	17
332	1	583.m00021	superoxide dismutase	239	7	33
333	1	80.m00009	ras-related protein RAB11, putative	160	6	31
334	1	583.m00021	superoxide dismutase	257	7	29
335	1	83.m00017	profilin-related	580	10	65
	2	TGG_994268-2-276518-309112	No Blast result	49	3	1
336	1	83.m00017	profilin-related	260	6	60
	2	50.m03408	translationally-controlled tumor protein, putative	257	8	16
337	1	113.m00798	conserved hypothetical protein	436	10	34
338	1	583.m09175	proteasome subunit beta type 3, putative	119	2	12
339	1	TgEST_95060517|EST|2003.05.20|ParaDB-1-316-912	surface antigen P22 [Toxoplasma gondii].;7.00E-82;gi|13957751|gb|AAK50636.1|AF357577_1	453	8	51
340	1	TgEST_95060517|EST|2003.05.20|ParaDB-1-316-912	surface antigen P22 [Toxoplasma gondii].;7.00E-82;gi|13957751|gb|AAK50636.1|AF357577_1	238	6	37
	2	TGG_994350-1-238357-238563	No Blast result	52	1	13
341	1	TgEST_95060517|EST|2003.05.20|ParaDB-1-316-912	surface antigen P22 [Toxoplasma gondii].;7.00E-82;gi|13957751|gb|AAK50636.1|AF357577_1	229	4	37
	2	31.m00928	hypothetical protein	58	1	13
	3	TGG_994350-1-238357-238563	No Blast result	54	1	13
342	1	TgEST_95060517|EST|2003.05.20|ParaDB-1-316-912	surface antigen P22 [Toxoplasma gondii].;7.00E-82;gi|13957751|gb|AAK50636.1|AF357577_1	70	1	7
	2	TGG_994350-1-238357-238563	No Blast result	55	1	13
	3	31.m00928	hypothetical protein	48	1	7
343	1	31.m00928	hypothetical protein	100	2	21
344	1	27.m00081	hypothetical protein	466	11	65
	2	50.m05646	ras-related protein RAB7, putative	149	2	11
345	1	145.m00331	conserved hypothetical protein	510	11	5
346	1	27.m00081	hypothetical protein	682	13	74
347	1	TgTwinScan_4462	putative translation initiation factor 5A2 [Toxoplasma gondii].;2.00E-83;gi|22035890|emb|CAD43147.1|	428	9	47
	2	44.m02755	small heat shock protein, putative / bradyzoite-specific protein, putative	56	1	5
348	1	44.m02755	small heat shock protein, putative / bradyzoite-specific protein, putative	574	10	58
	2	TgTwinScan_4462	putative translation initiation factor 5A2 [Toxoplasma gondii].;2.00E-83;gi|22035890|emb|CAD43147.1|	117	2	19
349	1	TgTwinScan_4462	putative translation initiation factor 5A2 [Toxoplasma gondii].;2.00E-83;gi|22035890|emb|CAD43147.1|	391	9	49
	2	44.m02755	small heat shock protein, putative / bradyzoite-specific protein, putative	347	8	48
350	1	TgEST_95060118|EST|2003.05.20|ParaDB-2-62-511	hypothetical protein	538	11	72
	2	TgTwinScan_4462	putative translation initiation factor 5A2 [Toxoplasma gondii].;2.00E-83;gi|22035890|emb|CAD43147.1|	76	1	8
	3	44.m02755	small heat shock protein, putative / bradyzoite-specific protein, putative	56	2	13
351	1	50.m00010	microneme protein 10 (MIC10)	179	2	14
	2	TgTwinScan_4462	putative translation initiation factor 5A2 [Toxoplasma gondii].;2.00E-83;gi|22035890|emb|CAD43147.1|	57	1	7
352	1	583.m05569	hypothetical protein	250	5	23
353	1	TGG_994350-1-238357-238563	No Blast result	49	1	13
354	1	55.m10265	hypothetical protein	292	6	36
	2	44.m02723	hypothetical protein	54	1	6
	3	50.m05646	ras-related protein RAB7, putative	47	1	5
355	1	46.m00017	ubiquitin-conjugating enzyme, putative	294	6	20
	2	583.m00712	adenylyl cyclase associated protein	182	3	18
356	1	27.m00859	hypothetical protein	156	2	20
	2	44.m00002	peroxiredoxin 3	122	2	8
357	1	TgEST_95060118|EST|2003.05.20|ParaDB-2-62-511	hypothetical protein	643	11	76
	2	TGG_994277-5-65482-65219	No Blast result	48	1	14
358	1	44.m02723	hypothetical protein	700	13	57
359	1	55.m10265	hypothetical protein	435	10	67
	2	44.m02723	hypothetical protein	76	1	6
360	1	583.m00712	adenylyl cyclase associated protein	400	7	31
361	1	583.m00661	small heat shock protein, putative / bradyzoite-specific protein, putative	253	5	26
	2	44.m00002	peroxiredoxin 3	197	4	16
	3	TgTwinScan_4793	small heat shock protein 21 [Toxoplasma gondii].;3.00E-39;gi|78369690|gb|AAV28541.2|	89	2	21
362	1	44.m00002	peroxiredoxin 3	591	10	33
363	1	44.m00002	peroxiredoxin 3	582	10	33
	2	37.m00001	peroxiredoxin	86	1	6
364	1	37.m00001	peroxiredoxin	337	6	44
365	1	59.m00089	dense granule protein 1 / major antigenp24	122	2	12
366	1	44.m05924	ATP:guanido phosphotransferase, C-terminal catalytic domain containing protein	52	2	3
367	1	65.m00002	H4, putative	69	1	11
368	1	38.m01089	hypothetical protein	176	3	13
369	1	TGG_994268-2-276518-309112	No Blast result	46	3	1
370	1	TgEST_95060517|EST|2003.05.20|ParaDB-1-316-912	surface antigen P22 [Toxoplasma gondii].;7.00E-82;gi|13957751|gb|AAK50636.1|AF357577_1	320	5	37
	2	583.m00626	hypothetical protein	133	4	28
371	1	583.m00626	hypothetical protein	244	7	38
372	1	583.m00626	hypothetical protein	271	7	41
373	1	55.m00279	conserved hypothetical protein	52	1	7
374	1	55.m00279	conserved hypothetical protein	90	1	7
375	1	55.m00279	conserved hypothetical protein	205	4	41
376	1	AAG41947	gi|119617048|gb|EAW96642.1|; e=0 ;keratin 1 (epidermolytic hyperkeratosis) [Homo sapiens]	368	5	9
377	1	TgTwinScan_4462	putative translation initiation factor 5A2 [Toxoplasma gondii]; 2e-83; gi|22035890|emb|CAD43147.1|	80	1	8
378	1	76.m00004	dense granule protein 5 precursor, putative	136	2	17
379	1	76.m00004	dense granule protein 5 precursor, putative	97	2	17
	2	44.m04681	hypothetical protein	93	2	28
380	1	76.m00004	dense granule protein 5 precursor, putative	78	1	11
	2	44.m04681	hypothetical protein	67	1	8
381	1	540.m00206	ubiquitin-conjugating enzyme E2, putative	224	5	33
	2	TgTwinScan_5484	No Blast result	75	1	7
	3	48.m00095	hypothetical protein	56	1	8
	4	76.m01689	kinesin central motor, putative	47	2	2
382	1	33.m02668	intracellular protease, putative	433	9	31
383	1	44.m02770	deoxyuridine 5'-triphosphate nucleotidohydrolase, putative	171	6	35
	2	59.m00030	26S proteasome non-ATPase subunit, putative	47	1	4
384	1	33.m02668	intracellular protease, putative	406	8	37
385	1	86.m00001	nucleoside diphosphate kinase, putative	364	11	44
386	1	38.m01895	hypothetical protein	88	2	9
	2	86.m00001	nucleoside diphosphate kinase, putative	64	2	20
387	1	641.m01588	glycine-rich protein 2, putative	265	6	27
388	1	39.m00001	actin depolymerizing factor	80	2	21
389	1	49.m00025	SCP-like extracellular domain-containing protein	68	1	7
390	1	33.m01305	mitochondrial acidic protein mam33, mitochondrial precursor.	108	2	7
391	1	33.m01305	mitochondrial acidic protein mam33, mitochondrial precursor.	366	7	25
392	1	TgEST_95060517|EST|2003.05.20|ParaDB-1-316-912	surface antigen P22 [Toxoplasma gondii].;7.00E-82;gi|13957751|gb|AAK50636.1|AF357577_1	290	4	23
393	1	20.m03747	ubiquitin-conjugating enzyme E2, putative	78	2	22
394	1	583.m05758	hypothetical protein	244	7	53
	2	80.m00075	hypothetical protein	50	1	9
395	1	49.m03383	hypothetical protein	234	4	35
396	1	583.m00608	ubiquitin-conjugating enzyme E2, putative	350	7	35
397	1	57.m01794	ubiquitin, putative	78	2	18
	2	TGG_994459-2-1510649-1510951	No Blast result	46	1	9
398	1	641.m01538	ubiquitin-conjugating enzyme E2, putative	83	2	4
399	1	TGG_994353-2-751421-751618	No Blast result	54	1	12
400	1	41.m01301	conserved hypothetical protein	91	2	13
401	1	59.m03514	hypothetical protein	46	1	7
402	1	46.m01721	hypothetical protein	68	2	23
403	1	641.m01588	glycine-rich protein 2, putative	66	1	5
404	1	39.m00001	actin depolymerizing factor	46	1	7
405	1	41.m00001	18 kDa cyclophilin	464	10	43
406	1	41.m00001	18 kDa cyclophilin	82	2	10
407	1	AAG41947	gi|119617048|gb|EAW96642.1|; e=0 ;keratin 1 (epidermolytic hyperkeratosis) [Homo sapiens]	798	12	20
408	1	55.m04872	60S acidic ribosomal protein P1, putative	178	4	52
409	1	583.m00610	60S acidic ribosomal protein P2, putative	224	3	36
410	1	TRBOTR	trypsin (EC 3.4.21.4) precursor - bovine	140	2	13
411	1	31.m00003	protein phosphatase 2B regulatory subunit	68	2	20
412	1	20.m03903	40S ribosomal protein S12, putative	123	3	28
413	1	20.m03903	40S ribosomal protein S12, putative	117	8	53
	2	TGG_994481-5-157677-157192	No Blast result	46	1	6
414	1	42.m00065	ATP synthase, putative	262	5	39
	2	TGG_994481-5-157677-157192	No Blast result	56	1	6
	3	TGG_994353-2-751421-751618	No Blast result	48	1	12
415	1	42.m00065	ATP synthase, putative	100	1	7
416	1	CAA82315	gi|119581148|gb|EAW60744.1|; 3e-174; keratin 9 (epidermolytic palmoplantar keratoderma) [Homo sapiens]	330	7	14
417	1	50.m03120	vacuolar ATP synthase subunit G1, putative	268	4	39
418	2	50.m03285	calmodulin	357	6	43
419	1	59.m03455	calmodulin, putative	243	6	42
420	1	59.m03455	calmodulin, putative	253	6	49
	2	TGG_994289-2-178787-179467	No Blast result	48	2	6
421	1	541.m01151	calmodulin, putative	379	6	54
422	1	TgEST_95052554|EST|2003.05.20|ParaDB-3-3-446	Homo sapiens lectin, galactoside-binding, soluble, 1 (galectin 1) [synthetic construct].;1.00E-72;gi|30584667|gb|AAP36586.1|	171	4	34
423	1	KRMS2	keratin, type II cytoskeletal - mouse (fragment)	64	2	7
424	1	52.m02720	tim10/DDP zinc finger domain-containing protein	104	2	19
425	1	83.m01245	thioredoxin, putative	113	4	48
	2	31.m00878	small nuclear ribonucleoprotein F (snRNP-F), putative	79	2	19
426	1	25.m00007	actin	85	4	11
427	1	46.m00028	60S ribosomal protein L7a, putative	65	2	18
428	1	83.m01245	thioredoxin, putative	292	6	65
429	1	33.m02666	hypothetical protein	185	2	27
430	1	541.m01234	hypothetical protein	104	2	15
431	1	TgEST_100120613|EST|2003.05.20|ParaDB-3-3-728	Homo sapiens laminin receptor 1 (ribosomal protein SA, 67kDa) [synthetic construct].;2.00E-116;gi|30585305|gb|AAP36925.1|	285	5	26
432	1	38.m01085	NSF attachment protein-related	313	11	41
433	1	TgTwinScan_0385	prefoldin subunit 2, putative [Toxoplasma gondii RH].;2.00E-46;gi|95007197|emb|CAJ20418.1|	327	6	40
	2	38.m01085	NSF attachment protein-related	83	2	13
434	1	583.m05686	hypothetical protein	242	5	13
