# Supplementary material for: The proteome of Toxoplasma gondii: integration with the genome provides novel insights into gene expression and annotation
Source: Genome Biol. 2008 Jul 21;9(7):R116. doi: 10.1186/gb-2008-9-7-r116 (PMC2530874; doi:10.1186/gb-2008-9-7-r116)
Supplement: Additional data file 5 — Listed in the columns (from left to right) are: the gel slice number, ranking of each protein hit returned from the Mascot search for that gel slice, corresponding gene annotations and descriptions, Mascot scores, number of matching peptides to each protein and sequence coverage. Further information concerning peptide sequences is available at ToxoDB. For consistency, where the release4 annotation is not identified by the peptide evidence, TwinScan gene annotation is given in preference to other alternative gene annotations assuming the returning Mascot score is equivalent. [file gb-2008-9-7-r116-S5.xls]

## Sheet: Main
Gel Slice Number	Rank	Identifier	Description	Mascot Score	Peptide Count	Sequence Coverage (%)
1	1	551.m00238	rhoptry antigen, putative	99	3	6
	2	76.m00016	elongation factor 1-alpha, putative	65	2	6
	3	35.m00867	hypothetical protein	62	1	6
	4	35.m00899	conserved hypothetical protein	60	1	3
	5	44.m02594	calcium-transporting ATPase, putative	59	3	6
	6	TGG_994626-4-425491-425225	rhoptry neck protein 3 [Toxoplasma gondii].;2.00E-39;gi|71559162|gb|AAZ38164.1|	57	1	26
	7	42.m00026	hypothetical protein	56	5	3
	8	583.m00591	fas apoptotic inhibitory molecule-related / lifeguard protein-related	56	1	5
	9	41.m00006	eukaryotic translation initiation factor 3 subunit 9, putative	53	4	7
	10	TGG_994264-4-476254-476024	No Blast result	52	1	14
	11	42.m03498	reticulon domain-containing protein	50	1	9
	12	38.m01114	hypothetical protein	49	1	4
	13	59.m00005	protein transport protein Sec61 alpha subunit isoform 1, putative	49	1	5
2	1	41.m00006	eukaryotic translation initiation factor 3 subunit 9, putative	70	3	6
	2	35.m00899	conserved hypothetical protein	63	1	3
	3	76.m00016	elongation factor 1-alpha, putative	63	2	4
	4	35.m00867	hypothetical protein	61	1	6
	5	42.m00084	60S ribosomal protein L3, putative	55	2	4
	6	TGG_994264-4-476254-476024	No Blast result	52	1	14
	7	583.m00591	fas apoptotic inhibitory molecule-related / lifeguard protein-related	51	1	5
	8	20.m00368	transmembrane domain-containing protein	49	1	2
	9	49.m03239	1-acyl-sn-glycerol-3-phosphate acyltransferase, putative	46	1	6
	10	551.m00238	rhoptry antigen, putative	45	2	4
	11	TGG_994350-3-608886-609221	No Blast result	45	1	8
3	1	551.m00238	rhoptry antigen, putative	101	3	7
	2	35.m00867	hypothetical protein	66	1	6
4	1	TgTwinScan_7205	hypothetical protein PC000829.01.0 [Plasmodium chabaudi chabaudi].;4.00E-65;gi|70951278|ref|XP_744892.1|	131	5	4
	2	41.m00006	eukaryotic translation initiation factor 3 subunit 9, putative	76	2	2
	3	37.m00765	neurofilament triplet H protein-related	59	2	1
	4	551.m00238	rhoptry antigen, putative	52	4	10
5	1	TgTwinScan_7205	hypothetical protein PC000829.01.0 [Plasmodium chabaudi chabaudi].;4.00E-65;gi|70951278|ref|XP_744892.1|	160	6	5
	2	44.m02663	translational activator, putative	125	9	5
	3	583.m00019	hypothetical protein	100	5	2
	4	49.m03348	hypothetical protein	80	3	2
	5	541.m00141	hypothetical protein	63	3	1
	6	52.m01662	conserved hypothetical protein	55	4	4
	7	44.m02690	pre-mRNA splicing factor PRP8, putative	54	6	2
	8	50.m03340	conserved hypothetical protein	48	1	2
	9	20.m03838	hypothetical protein	47	2	1
6	1	541.m00141	hypothetical protein	391	36	16
	2	52.m01662	conserved hypothetical protein	328	14	9
	3	583.m00019	hypothetical protein	291	17	9
	4	125.m00071	grb10 interacting GYF protein, putative	289	11	6
	5	83.m01262	DEAD/DEAH box helicase, putative	188	13	7
	6	TgTwinScan_4263	surface protein PspC-related	124	10	9
	7	80.m02313	CCR4-Not complex component, Not1 domain-containing protein	96	3	2
	8	583.m05259	conserved hypothetical protein	94	5	2
	9	TGG_994471-4-68380-67565	No Blast result	62	1	4
7	1	583.m00019	hypothetical protein	740	36	19
	2	541.m00141	hypothetical protein	255	18	9
	3	583.m05417	glucoamylase S1/S2-related	199	12	4
	4	TgTwinScan_4263	surface protein PspC-related	160	7	7
	5	41.m00004	acetyl-CoA carboxylase, putative	134	10	5
	6	641.m01480	DEAH-box RNA/DNA helicase, putative	112	6	3
	7	83.m01262	DEAD/DEAH box helicase, putative	101	5	3
	8	TgTwinScan_1952	hypothetical protein	70	5	6
	9	TGG_994329-2-267839-270796	No Blast result	63	2	3
	10	52.m01662	conserved hypothetical protein	62	3	2
	11	38.m01070	hypothetical protein	54	4	3
	12	44.m02688	ppg3, putative	46	1	3
8	1	583.m00019	hypothetical protein	496	19	11
	2	TgGlmHMM_3170	hypothetical protein [Paramecium tetraurelia].;2.00E-55;gi|145510176|ref|XP_001441021.1|	272	16	10
	3	57.m01733	hypothetical protein	113	7	6
	4	541.m00141	hypothetical protein	102	5	3
	5	583.m09207	ankyrin repeat-containing protein	81	4	14
	6	25.m01736	hypothetical protein	74	2	1
	7	TgTigrScan_3506	chromatin remodelling complex protein SNF2L, putative	67	5	3
	8	TgTwinScan_1952	hypothetical protein	67	5	4
	9	41.m00004	acetyl-CoA carboxylase, putative	53	3	1
9	1	583.m00019	hypothetical protein	343	16	9
	2	TgTwinScan_5756	hypothetical protein PC000140.00.0 [Plasmodium chabaudi chabaudi].;3.00E-08;gi|70942227|ref|XP_741304.1|	278	17	18
	3	541.m00141	hypothetical protein	135	6	2
	4	583.m09207	ankyrin repeat-containing protein	124	5	19
	5	59.m00063	chromatin remodelling complex protein SNF2L, putative	87	3	2
	6	25.m01736	hypothetical protein	87	1	1
	7	57.m01733	hypothetical protein	81	2	2
	8	583.m05594	hypothetical protein	69	1	1
	9	41.m00004	acetyl-CoA carboxylase, putative	67	4	2
	10	583.m05417	glucoamylase S1/S2-related	58	5	1
	11	25.m01856	hypothetical protein	49	3	5
	12	42.m00123	phosphofructokinase, putative	48	2	2
10	1	583.m00019	hypothetical protein	228	14	7
	2	TgGlmHMM_4528	insulysin, putative	203	13	9
	3	33.m00007	carbamoyl phosphate synthetase II	141	8	5
	4	583.m05430	WD-40 repeat-containing protein	137	8	8
	5	80.m02298	clathrin heavy chain, putative	104	8	6
	6	42.m00026	hypothetical protein	98	8	5
	7	33.m01334	hypothetical protein	92	3	2
	8	541.m02045	collagen-related	77	2	2
	9	52.m02675	hypothetical protein	76	2	3
	10	541.m00141	hypothetical protein	73	4	1
	11	44.m02594	calcium-transporting ATPase, putative	70	2	3
	12	42.m00006	serine/threonine protein phosphatase, putative	63	4	4
	13	TGG_994299-4-191764-190157	No Blast result	54	4	11
	14	TgTwinScan_5756	hypothetical protein PC000140.00.0 [Plasmodium chabaudi chabaudi].;3.00E-08;gi|70942227|ref|XP_741304.1|	54	3	3
	15	59.m00063	chromatin remodelling complex protein SNF2L, putative	52	1	1
	16	42.m00122	glycogen debranching enzyme, putative	52	3	2
	17	49.m03081	thioredoxin, putative	46	1	1
	18	59.m03541	RNA binding motif-containing protein	46	5	6
	19	42.m00123	phosphofructokinase, putative	45	2	1
11	1	80.m02298	clathrin heavy chain, putative	492	23	19
	2	TgGlmHMM_4528	insulysin, putative	324	16	12
	3	42.m00026	hypothetical protein	289	25	14
	4	TgGlmHMM_2207	hypothetical protein	117	6	2
	5	49.m03081	thioredoxin, putative	80	1	1
	6	42.m00123	phosphofructokinase, putative	74	4	4
	7	TGG_994299-4-191764-190157	Polyphosphate kinase 2 family [Burkholderia pseudomallei 1710b].;4.00E-16;gi|76818401|ref|YP_335445.1|	72	6	19
	8	33.m00007	carbamoyl phosphate synthetase II	68	7	4
	9	44.m02594	calcium-transporting ATPase, putative	54	1	1
	10	41.m00004	acetyl-CoA carboxylase, putative	51	1	1
12	1	80.m02298	clathrin heavy chain, putative	388	23	19
	2	42.m00123	phosphofructokinase, putative	164	6	6
	3	20.m03882	splicing factor 3B subunit 1, putative	154	13	12
	4	583.m00019	hypothetical protein	120	7	12
	5	55.m05030	26S proteasome non-ATPase regulatory subunit 1, putative	106	4	5
	6	33.m01287	peptidase M16 inactive domain-containing protein / insulinase (peptidase family M16) domain-containing protein	104	3	3
	7	541.m00141	hypothetical protein	92	7	3
	8	69.m00143	hypothetical protein	83	6	6
	9	583.m05417	glucoamylase S1/S2-related	81	7	2
	10	TgGlmHMM_1683	hypothetical protein	71	7	2
	11	44.m02594	calcium-transporting ATPase, putative	69	4	4
	12	42.m00026	hypothetical protein	66	1	1
	13	33.m02208	WD-40 repeat protein, putative	60	2	2
	14	50.m03374	hypothetical protein	57	5	5
	15	35.m00890	hypothetical protein	57	1	1
	16	TgGlmHMM_3350	hypothetical protein, conserved [Eimeria tenella].;1.00E-21;gi|118490882|ref|XP_001238750.1|	51	8	6
	17	72.m00391	selenophosphate synthetase-related	48	1	1
	18	59.m00083	insulysin, putative	47	1	1
13	1	42.m00123	phosphofructokinase, putative	203	14	15
	2	55.m05030	26S proteasome non-ATPase regulatory subunit 1, putative	181	7	9
	3	44.m02525	importin beta-3 subunit, putative	158	3	6
	4	TgGlmHMM_0019	hypothetical protein	109	3	5
	5	TGG_994467-5-299191-298610	No Blast result	108	1	9
	6	42.m00006	serine/threonine protein phosphatase, putative	106	4	4
	7	583.m00019	hypothetical protein	105	6	3
	8	33.m01287	peptidase M16 inactive domain-containing protein / insulinase (peptidase family M16) domain-containing protein	102	4	3
	9	55.m00002	myosin C, putative	61	2	1
	10	44.m02594	calcium-transporting ATPase, putative	57	1	1
	11	46.m01635	hypothetical protein	56	2	3
	12	35.m00857	hypothetical protein	55	7	14
	13	41.m01315	cell division control protein 68, putative	54	2	3
	14	TGG_994264-4-476254-476024	No Blast result	52	1	14
	15	TgTwinScan_4681	glucoamylase S1/S2-related	47	3	2
14	1	TgTwinScan_5634	importin beta-3 subunit, putative	350	15	19
	2	42.m00123	phosphofructokinase, putative	262	13	13
	3	41.m01315	cell division control protein 68, putative	154	4	6
	4	80.m02298	clathrin heavy chain, putative	127	4	4
	5	76.m01665	lysophospholipase, putative	122	6	7
	6	55.m05030	26S proteasome non-ATPase regulatory subunit 1, putative	107	4	4
	7	55.m00002	myosin C, putative	86	3	3
	8	583.m05417	glucoamylase S1/S2-related	86	5	2
	9	113.m00810	snRNP (small nuclear ribonucleoprotein, an RNA helicase) protein, putative	58	3	3
	10	55.m08214	nucleosome assembly protein-related	51	3	5
	11	TGG_994264-4-476254-476024	No Blast result	50	1	14
15	1	42.m00123	phosphofructokinase, putative	355	21	18
	2	76.m01665	lysophospholipase, putative	263	16	22
	3	20.m03667	eukaryotic translation initiation factor 3 subunit 10, putative	220	13	19
	4	80.m00095	leucyl-tRNA synthetase, putative	171	6	7
	5	44.m02525	importin beta-3 subunit, putative	78	2	2
	6	583.m00019	hypothetical protein	71	3	1
	7	55.m05030	26S proteasome non-ATPase regulatory subunit 1, putative	69	2	2
	8	57.m01705	hypothetical protein	52	2	1
	9	TGG_994324-6-227283-223624	histidyl-tRNA synthetase (EC 6.1.1.21) (Histidine--tRNA ligase) (HisRS) [Cryptosporidium hominis TU502].;2.00E-115;gi|67603065|ref|XP_666521.1|	48	2	1
	10	TGG_994322-2-20597-20896	rhoptry neck protein 4 [Toxoplasma gondii].;5.00E-28;gi|71559166|gb|AAZ38166.1|	45	1	23
16	1	42.m00123	phosphofructokinase, putative	543	26	24
	2	20.m03667	eukaryotic translation initiation factor 3 subunit 10, putative	435	23	28
	3	80.m00095	leucyl-tRNA synthetase, putative	348	16	17
	4	TgEST_95059605|EST|2003.05.20|ParaDB-1-1-2028	micronemal protein MIC2 [Toxoplasma gondii].;0;gi|1923217|gb|AAB63303.1|	141	6	12
	5	80.m02267	ubiquitin-activating enzyme E1, putative	125	6	6
	6	72.m00395	histidyl-tRNA synthetase, putative	117	5	6
	7	76.m01665	lysophospholipase, putative	102	11	17
	8	145.m00331	conserved hypothetical protein	98	11	10
	9	583.m00019	hypothetical protein	77	3	1
	10	TgGlmHMM_4293	hypothetical protein	72	6	4
	11	42.m03567	hypothetical protein	68	1	2
	12	583.m05554	26S proteasome non-ATPase regulatory subunit 2, putative	67	2	2
	13	TgGlmHMM_0826	TCP-1/cpn60 family chaperonin, putative	67	3	4
	14	44.m04667	CW-type zinc finger domain-containing protein	65	2	2
	15	25.m01749	isoleucine-tRNA synthetase, putative	60	4	2
	16	55.m00167	hypothetical protein	54	3	6
	17	TGG_994264-4-476254-476024	No Blast result	50	1	14
	18	641.m01468	transcription initiation factor TFIID subunit 5-related	49	1	2
	19	31.m00905	ubiquitin carboxyl-terminal hydrolase, putative	46	3	3
17	1	42.m00123	phosphofructokinase, putative	552	28	26
	2	72.m00395	histidyl-tRNA synthetase, putative	237	12	14
	3	145.m00331	conserved hypothetical protein	223	14	13
	4	80.m02267	ubiquitin-activating enzyme E1, putative	186	9	12
	5	583.m05554	26S proteasome non-ATPase regulatory subunit 2, putative	172	9	14
	6	44.m06355	hypothetical protein	159	4	6
	7	20.m00002	microneme protein 2 (MIC2)	141	5	8
	8	42.m03533	oxygen-regulated protein-related / heat shock protein-related	132	9	12
	9	59.m00090	coatomer protein gamma 2-subunit, putative	110	6	8
	10	55.m04791	hypothetical protein	83	3	2
	11	TGG_994562-1-101143-101514	rhoptry neck protein 2 [Toxoplasma gondii].;1.00E-37;gi|71559160|gb|AAZ38163.1|	66	3	24
	12	42.m03288	conserved hypothetical protein	63	3	4
	13	TGG_990272-4-511-77	rhoptry neck protein 4 [Toxoplasma gondii].;3.00E-26;gi|71559166|gb|AAZ38166.1|	55	1	22
	14	TGG_994264-4-476254-476024	No Blast result	50	1	14
	15	TGG_994586-2-164681-165361	No Blast result	50	1	4
	16	583.m00019	hypothetical protein	48	2	1
	17	38.m01067	alanyl-tRNA synthetase, putative	46	2	2
18	1	42.m03533	oxygen-regulated protein-related / heat shock protein-related	537	26	30
	2	583.m05554	26S proteasome non-ATPase regulatory subunit 2, putative	286	14	18
	3	44.m06355	hypothetical protein	243	8	12
	4	50.m00072	NAD-specific glutamate dehydrogenase, putative	242	17	20
	5	42.m00123	phosphofructokinase, putative	222	11	13
	6	59.m00090	coatomer protein gamma 2-subunit, putative	192	7	10
	7	TgTigrScan_5949	alanyl-tRNA synthetase, putative	167	12	8
	8	72.m00395	histidyl-tRNA synthetase, putative	160	11	12
	9	80.m03969	BNR/Asp-box repeat domain-containing protein	133	5	9
	10	50.m03311	exportin, putative	115	6	6
	11	44.m02667	importin-related	101	7	11
	12	80.m02267	ubiquitin-activating enzyme E1, putative	86	6	7
	13	TgTigrScan_6927	coatomer beta subunit, putative / beta-coat protein, putative	75	9	2
	14	TGG_994322-2-20597-20896	rhoptry neck protein 4 [Toxoplasma gondii].;5.00E-28;gi|71559166|gb|AAZ38166.1|	67	2	36
	15	42.m03594	14-3-3 protein homolog-related	58	7	6
	16	49.m00009	tudor domain-containing protein / staphylococcal nuclease homologue domain-containing protein	58	2	3
	17	55.m04791	hypothetical protein	56	1	1
	18	72.m00386	ubiquitin conjugation factor-related	55	2	2
	19	TGG_990272-4-511-77	rhoptry neck protein 4 [Toxoplasma gondii].;3.00E-26;gi|71559166|gb|AAZ38166.1|	54	1	22
	20	59.m00083	insulysin, putative	53	2	2
19	1	38.m01067	alanyl-tRNA synthetase, putative	499	29	32
	2	49.m00009	tudor domain-containing protein / staphylococcal nuclease homologue domain-containing protein	272	15	21
	3	50.m00072	NAD-specific glutamate dehydrogenase, putative	247	17	20
	4	59.m00090	coatomer protein gamma 2-subunit, putative	184	5	7
	5	42.m03533	oxygen-regulated protein-related / heat shock protein-related	157	9	11
	6	76.m01637	U5 small nuclear ribonucleoprotein, putative	143	10	12
	7	42.m00123	phosphofructokinase, putative	133	7	6
	8	50.m03311	exportin, putative	132	5	6
	9	80.m03969	BNR/Asp-box repeat domain-containing protein	110	5	6
	10	52.m01606	importin-alpha re-exporter, putative	96	4	7
	11	83.m02148	eukaryotic translation initiation factor 3 subunit 8, putative	92	3	3
	12	50.m03207	hypothetical protein	90	3	5
	13	44.m06355	hypothetical protein	82	2	4
	14	80.m02340	nucleolar phosphoprotein (nucleolin), putative	67	3	5
	15	583.m05633	splicing factor 3B subunit 2, putative	62	4	8
	16	80.m02155	proliferating-cell nucleolar antigen p120-related protein	61	1	2
	17	44.m02667	importin-related	54	2	2
	18	41.m00005	exportin 7, putative	52	4	5
	19	TgTwinScan_5253	aminopeptidase N, putative	50	2	3
	20	TGG_994264-4-476254-476024	No Blast result	50	1	14
	21	42.m03350	aminopeptidase N, putative	49	4	4
	22	TGG_990272-4-511-77	rhoptry neck protein 4 [Toxoplasma gondii].;3.00E-26;gi|71559166|gb|AAZ38166.1|	46	1	22
20	1	35.m00901	KH domain-containing protein	474	26	35
	2	49.m00009	tudor domain-containing protein / staphylococcal nuclease homologue domain-containing protein	336	22	29
	3	38.m01067	alanyl-tRNA synthetase, putative	318	18	20
	4	41.m00005	exportin 7, putative	276	10	12
	5	42.m03350	aminopeptidase N, putative	191	16	14
	6	83.m02148	eukaryotic translation initiation factor 3 subunit 8, putative	151	9	8
	7	42.m00123	phosphofructokinase, putative	132	5	4
	8	541.m01163	XPA-binding protein, putative	80	1	1
	9	49.m05723	ras-GTPase-activating protein binding protein, putative	79	4	9
	10	TgTwinScan_4705	hypothetical protein	72	5	4
	11	38.m01113	heat shock protein, putative	72	4	7
	12	59.m00087	TPR domain-containing protein	68	1	1
	13	50.m03311	exportin, putative	64	4	5
	14	20.m00002	microneme protein 2 (MIC2)	64	1	1
	15	80.m02298	clathrin heavy chain, putative	56	3	2
	16	46.m01654	hypothetical protein	53	2	4
	17	49.m00060	heat shock protein 90, putative	49	2	3
	18	TGG_994264-4-476254-476024	No Blast result	48	1	14
	19	65.m01096	sec23/Sec24 domain-containing protein	48	1	2
	20	42.m00042	hypothetical protein	46	1	2
21	1	35.m00901	KH domain-containing protein	868	39	51
	2	52.m00009	valyl-tRNA synthetase, putative	310	11	15
	3	TgTwinScan_4705	hypothetical protein	288	14	12
	4	38.m01113	heat shock protein, putative	216	16	21
	5	42.m00123	phosphofructokinase, putative	141	8	8
	6	42.m03350	aminopeptidase N, putative	119	9	9
	7	49.m00060	heat shock protein 90, putative	103	6	8
	8	42.m00026	hypothetical protein	99	7	6
	9	50.m03099	hypothetical protein	97	1	2
	10	46.m01654	hypothetical protein	92	3	7
	11	20.m00002	microneme protein 2 (MIC2)	80	1	1
	12	49.m03397	2-oxoglutarate dehydrogenase, putative	78	4	5
	13	583.m00620	U2 small nuclear ribonucleoprotein auxiliary factor (U2AF) 2	75	1	2
	14	49.m00009	tudor domain-containing protein / staphylococcal nuclease homologue domain-containing protein	75	3	4
	15	TgGlmHMM_3327	hypothetical protein	73	2	1
	16	80.m02206	methionyl-tRNA synthetase, putative	67	7	9
	17	80.m02298	clathrin heavy chain, putative	63	1	1
	18	TgTigrScan_5949	alanyl-tRNA synthetase, putative	58	3	2
	19	583.m05357	heat shock protein 90, putative	55	1	1
	20	TgTigrScan_3097	hypothetical protein	53	4	8
	21	42.m00042	hypothetical protein	51	1	2
	22	55.m00269	eukaryotic translation intiation factor-related	48	3	4
	23	80.m02340	nucleolar phosphoprotein (nucleolin), putative	47	1	1
	24	42.m03533	oxygen-regulated protein-related / heat shock protein-related	46	1	1
22	1	38.m01113	heat shock protein, putative	435	19	35
	2	49.m00060	heat shock protein 90, putative	279	22	30
	3	TgTwinScan_3941	elongation factor 2, putative	191	6	12
	4	83.m01307	hypothetical protein	155	12	19
	5	44.m02699	DnaJ domain-containing protein	102	4	8
	6	583.m05668	hypothetical protein	91	2	5
	7	49.m05723	ras-GTPase-activating protein binding protein, putative	85	5	9
	8	TgTwinScan_4705	hypothetical protein	65	4	3
	9	42.m03533	oxygen-regulated protein-related / heat shock protein-related	51	1	1
	10	TGG_994264-4-476254-476024	No Blast result	50	1	14
	11	52.m00009	valyl-tRNA synthetase, putative	46	1	1
23	1	49.m00060	heat shock protein 90, putative	764	39	45
	2	TgTwinScan_3941	elongation factor 2, putative	201	15	24
	3	55.m04729	heat shock protein, putative	104	5	9
	4	583.m05668	hypothetical protein	94	3	5
	5	TgTwinScan_1379	transportin, putative	88	1	1
	6	44.m02699	DnaJ domain-containing protein	77	4	6
	7	20.m00373	biotin requiring domain-containing protein / 2-oxo acid dehydrogenases acyltransferase catalytic domain-containing protein	74	2	4
	8	50.m03114	surp module domain-containing protein	66	3	5
	9	TGG_994264-4-476254-476024	No Blast result	56	1	14
	10	TGG_994481-5-157677-157192	No Blast result	50	1	6
	11	83.m01295	N-glycosylase/DNA lyase-related	50	1	2
	12	42.m00123	phosphofructokinase, putative	47	3	2
24	1	TgTwinScan_3941	elongation factor 2, putative	700	31	51
	2	59.m03661	cell division protein 48, putative	353	16	25
	3	37.m00743	glutaminyl-tRNA synthetase, putative	336	16	24
	4	42.m03524	aconitate hydratase, putative	211	12	16
	5	49.m00060	heat shock protein 90, putative	193	10	14
	6	TgEST_100109576|EST|2003.05.20|ParaDB-1-70-2568	Myosin-A (MyoA) (TgM-A).;0;gi|50400802|sp|O00934|MYOA_TOXGO	178	7	13
	7	TgEST_95059642|EST|2003.05.20|ParaDB-3-3-2162	No Blast result	155	9	22
	8	83.m01295	N-glycosylase/DNA lyase-related	150	6	8
	9	20.m00373	biotin requiring domain-containing protein / 2-oxo acid dehydrogenases acyltransferase catalytic domain-containing protein	136	7	12
	10	583.m05378	glycogen phosphorylase, putative	120	7	12
	11	55.m04635	pyridine nucleotide-disulphide oxidoreductase, putative	104	2	3
	12	50.m00072	NAD-specific glutamate dehydrogenase, putative	103	2	2
	13	645.m00325	dynamin-like protein, putative	86	6	12
	14	80.m02221	conserved hypothetical protein	74	3	4
	15	50.m03114	surp module domain-containing protein	65	1	1
	16	44.m02699	DnaJ domain-containing protein	65	3	6
	17	44.m00004	membrane skeletal protein IMC1	62	2	5
	18	64.m00001	p97 protein	57	3	4
	19	55.m04893	hypothetical protein	54	3	5
	20	583.m05652	hypothetical protein	47	1	2
	21	55.m04729	heat shock protein, putative	46	2	3
25	1	TgEST_100109576|EST|2003.05.20|ParaDB-1-70-2568	Myosin-A (MyoA) (TgM-A).;0;gi|50400802|sp|O00934|MYOA_TOXGO	636	27	41
	2	TgTwinScan_3941	elongation factor 2, putative	535	29	44
	3	59.m03661	cell division protein 48, putative	421	17	28
	4	TgGlmHMM_4206	myosin D, putative	256	10	8
	5	44.m00004	membrane skeletal protein IMC1	250	10	22
	6	65.m01193	glucose-6-phosphate dehydrogenase, putative	210	10	8
	7	TgTwinScan_1697	p97 protein	194	10	13
	8	64.m00329	clp ATP-binding chain B1, putative	168	10	15
	9	42.m00123	phosphofructokinase, putative	136	5	5
	10	49.m00060	heat shock protein 90, putative	132	7	9
	11	37.m00743	glutaminyl-tRNA synthetase, putative	117	6	10
	12	42.m03524	aconitate hydratase, putative	112	8	11
	13	49.m03434	hypothetical protein	99	4	10
	14	50.m00072	NAD-specific glutamate dehydrogenase, putative	90	3	3
	15	583.m05652	hypothetical protein	89	5	13
	16	38.m01067	alanyl-tRNA synthetase, putative	78	7	10
	17	76.m01683	hypothetical protein	73	2	3
	18	583.m00625	conserved hypothetical protein	70	1	4
	19	TGG_994675-6-271393-271241	hypothetical protein, conserved [Plasmodium falciparum 3D7].;1.00E-16;gi|124808510|ref|XP_001348332.1|	60	1	27
	20	41.m00006	eukaryotic translation initiation factor 3 subunit 9, putative	58	1	1
	21	25.m00006	microneme protein 4 (MIC4)	53	2	3
	22	44.m02708	UBA/TS-N domain (ubiquitin-associated domain)-containing protein	52	2	1
	23	583.m05298	hypothetical protein	45	5	5
	24	TGG_994264-4-476254-476024	No Blast result	45	1	14
26	1	TgEST_100109576|EST|2003.05.20|ParaDB-1-70-2568	Myosin-A (MyoA) (TgM-A).;0;gi|50400802|sp|O00934|MYOA_TOXGO	1026	45	62
	2	44.m00004	membrane skeletal protein IMC1	545	21	41
	3	TgGlmHMM_4206	myosin D, putative	429	21	15
	4	TgTwinScan_1700	clp ATP-binding chain B1, putative	329	15	21
	5	TgTwinScan_3941	elongation factor 2, putative	273	14	26
	6	80.m02342	RNA binding motif-containing protein	206	3	8
	7	59.m03661	cell division protein 48, putative	162	5	10
	8	42.m03384	polyadenylate-binding protein, putative	158	8	13
	9	145.m00604	threonyl-tRNA synthetase, putative	147	7	11
	10	80.m00001	heat shock protein 90	145	5	6
	11	44.m02708	UBA/TS-N domain (ubiquitin-associated domain)-containing protein	133	4	4
	12	65.m01193	glucose-6-phosphate dehydrogenase, putative	120	3	2
	13	42.m00123	phosphofructokinase, putative	114	4	4
	14	TgTwinScan_0337	heat shock protein 90, putative	106	8	10
	15	TgGlmHMM_3676	long-chain fatty acid CoA ligase, putative	98	4	9
	16	583.m00625	conserved hypothetical protein	91	3	9
	17	76.m01683	hypothetical protein	82	1	2
	18	50.m00056	long chain acyl-CoA synthetase, putative	73	3	6
	19	583.m00621	hypothetical protein	69	2	4
	20	20.m03715	hypothetical protein	63	4	13
	21	72.m00843	KH domain containing protein	59	3	8
	22	39.m00367	hypothetical protein	55	5	14
	23	TgTwinScan_2684	hypothetical protein	55	1	2
	24	TgGlmHMM_3972	heat shock protein, putative	54	3	3
	25	TgTwinScan_1697	p97 protein	47	3	6
	26	583.m05652	hypothetical protein	46	1	3
27	1	TgEST_100109576|EST|2003.05.20|ParaDB-1-70-2568	Myosin-A (MyoA) (TgM-A).;0;gi|50400802|sp|O00934|MYOA_TOXGO	841	31	44
	2	80.m00001	heat shock protein 90	372	22	34
	3	44.m00004	membrane skeletal protein IMC1	357	13	24
	4	TgGlmHMM_3676	long-chain fatty acid CoA ligase, putative	191	9	21
	5	42.m03384	polyadenylate-binding protein, putative	188	12	19
	6	583.m00625	conserved hypothetical protein	161	5	16
	7	145.m00604	threonyl-tRNA synthetase, putative	114	10	13
	8	49.m00066	vacuolar sorting protein 35, putative	107	2	3
	9	49.m03399	hypothetical protein	103	3	8
	10	49.m00060	heat shock protein 90, putative	93	6	8
	11	59.m03706	hypothetical protein	85	1	2
	12	TgTigrScan_1836	myosin D, putative	83	4	4
	13	TgTigrScan_5952	conserved hypothetical protein [Aspergillus terreus NIH2624].;4.00E-06;gi|115397975|ref|XP_001214579.1|	79	3	8
	14	44.m02802	ATP-dependent RNA helicase, putative	75	2	2
	15	57.m03124	acetyl-coenzyme A synthetase, putative	73	2	5
	16	35.m01595	inner membrane complex protein (IMC3)	64	1	2
	17	583.m05329	long-chain-fatty-acid--CoA ligase, putative	64	3	5
	18	44.m04694	kelch motif domain-containing protein	60	1	2
	19	80.m00011	protein transport protein Sec23, putative	57	4	12
	20	50.m03350	microtubule-binding protein, putative	57	3	4
	21	55.m05093	glutamyl-tRNA synthetase, putative	55	4	6
	22	20.m03912	elongation factor 2, putative	53	2	3
	23	TGG_994481-5-157677-157192	No Blast result	48	1	6
28	1	80.m00001	heat shock protein 90	947	39	54
	2	TgEST_100109576|EST|2003.05.20|ParaDB-1-70-2568	Myosin-A (MyoA) (TgM-A).;0;gi|50400802|sp|O00934|MYOA_TOXGO	493	24	35
	3	583.m05329	long-chain-fatty-acid--CoA ligase, putative	272	14	22
	4	38.m00021	bi-functional aminoacyl-tRNA synthetase, putative / prolyl-tRNA synthetase, putative	272	16	30
	5	44.m00004	membrane skeletal protein IMC1	228	7	18
	6	TgTwinScan_3199	acetyl-coenzyme A synthetase, putative	199	12	19
	7	145.m00604	threonyl-tRNA synthetase, putative	171	6	9
	8	583.m00621	hypothetical protein	157	4	8
	9	44.m04694	kelch motif domain-containing protein	152	6	15
	10	583.m00605	long-chain-fatty-acid-CoA ligase, putative	145	8	11
	11	55.m00011	hydroxymethyldihydropterin pyrophosphokinase-dihydropteroate synthase	140	5	9
	12	583.m00625	conserved hypothetical protein	136	5	14
	13	59.m03706	No Blast result	135	2	4
	14	TgTigrScan_3441	inner membrane complex protein (IMC3)	133	8	4
	15	76.m01640	prolyl endopeptidase, putative	130	5	9
	16	59.m03465	hypothetical protein	111	5	10
	17	49.m00060	heat shock protein 90, putative	109	7	8
	18	42.m00123	phosphofructokinase, putative	107	3	3
	19	44.m00020	pfs77-related	104	4	12
	20	33.m01348	aggrecan core protein-related	103	4	9
	21	20.m03912	elongation factor 2, putative	98	3	5
	22	583.m05686	hypothetical protein	97	4	10
	23	44.m02735	patatin-like phospholipase domain-containing protein	79	3	6
	24	583.m00597	sushi domain-containing protein / SCR repeat-containing protein	74	3	14
	25	583.m11389	HEAT repeat containing protein	65	3	5
	26	65.m00027	conserved hypothetical protein	60	2	7
	27	TgGlmHMM_3676	long-chain fatty acid CoA ligase, putative	58	2	4
	28	49.m03399	hypothetical protein	57	3	7
	29	49.m00066	vacuolar sorting protein 35, putative	53	5	8
	30	TGG_994264-4-476254-476024	No Blast result	49	1	14
	31	20.m00372	calcium-dependent protein kinase, putative / calmodulin-domain protein kinase, putative	49	3	4
	32	55.m05093	glutamyl-tRNA synthetase, putative	49	4	6
	33	59.m03661	cell division protein 48, putative	46	2	5
	34	551.m00439	Gpi16 subunit, GPI transamidase domain-containing protein	46	1	1
	35	52.m00026	hypothetical protein	46	2	6
	36	541.m02064	lysophospholipase-related	46	5	10
29	1	TgEST_100109576|EST|2003.05.20|ParaDB-1-70-2568	Myosin-A (MyoA) (TgM-A).;0;gi|50400802|sp|O00934|MYOA_TOXGO	679	23	33
	2	38.m00021	bi-functional aminoacyl-tRNA synthetase, putative / prolyl-tRNA synthetase, putative	409	18	33
	3	80.m00001	heat shock protein 90	345	18	32
	4	42.m00117	ATP-dependent RNA helicase, putative	269	11	25
	5	TgEST_95056210|EST|2003.05.20|ParaDB-2-335-2578	hydroxymethyldihydropterin pyrophosphokinase-dihydropteroate synthase [Toxoplasma gondii].;0;gi|2731631|gb|AAB93492.1|	261	10	16
	6	55.m04665	glycyl-tRNA synthetase, putative	206	15	27
	7	TgTigrScan_6172	phosphofructokinase, putative	163	5	4
	8	35.m01595	inner membrane complex protein (IMC3)	136	9	24
	9	TgTwinScan_3941	elongation factor 2, putative	101	6	10
	10	44.m00020	pfs77-related	101	5	17
	11	33.m01348	aggrecan core protein-related	97	2	7
	12	52.m00029	alpha-galactosidase A, putative	93	2	3
	13	TgGlmHMM_2161	heat shock protein 70, putative	87	4	5
	14	76.m01640	prolyl endopeptidase, putative	80	6	9
	15	55.m00005	apical membrane antigen 1, putative	67	2	6
	16	20.m00372	calcium-dependent protein kinase, putative / calmodulin-domain protein kinase, putative	65	6	11
	17	59.m03661	cell division protein 48, putative	65	1	2
	18	583.m05686	hypothetical protein	63	3	6
	19	64.m00337	microneme protein, putative	62	2	3
	20	44.m02589	high molecular mass nuclear antigen, putative	60	2	3
	21	44.m04694	kelch motif domain-containing protein	58	1	2
	22	57.m03124	acetyl-coenzyme A synthetase, putative	58	5	18
	23	TgGlmHMM_4095	DnaJ domain-containing protein	57	4	5
	24	TGG_994299-6-80390-77730	No Blast result	56	4	8
	25	28.m00026	XPG N-terminal domain-containing protein / MKT1-related	53	2	3
	26	583.m00621	hypothetical protein	50	3	6
	27	583.m05329	long-chain-fatty-acid--CoA ligase, putative	49	2	4
	28	129.m00253	pyruvate kinase, putative	48	4	5
	29	TGG_994322-2-20597-20896	rhoptry neck protein 4 [Toxoplasma gondii].;5.00E-28;gi|71559166|gb|AAZ38166.1|	47	1	23
	30	583.m00596	lung seven transmembrane receptor domain-containing protein	47	1	1
	31	44.m02735	patatin-like phospholipase domain-containing protein	44	2	5
30	1	583.m00009	heat shock protein 70, putative	659	23	40
	2	59.m00003	heat shock protein 70, putative	446	16	27
	3	TgEST_100109576|EST|2003.05.20|ParaDB-1-70-2568	Myosin-A (MyoA) (TgM-A).;0;gi|50400802|sp|O00934|MYOA_TOXGO	439	20	30
	4	59.m00055	eukaryotic translation initiation factor 3 subunit 6 interacting protein, putative	228	10	21
	5	42.m00117	ATP-dependent RNA helicase, putative	208	11	22
	6	55.m04802	lectin-domain protein	155	8	14
	7	583.m11443	hypothetical protein	124	5	13
	8	542.m00221	phenylalanyl-tRNA synthetase beta chain, putative	119	6	13
	9	28.m00026	XPG N-terminal domain-containing protein / MKT1-related	106	3	4
	10	25.m01903	protein kinase domain-containing protein	105	7	19
	11	611.m00038	eukaryotic translation initiation factor 3 subunit 7, putative	99	7	20
	12	55.m00005	apical membrane antigen 1, putative	98	6	13
	13	TgTigrScan_3441	inner membrane complex protein (IMC3)	97	8	4
	14	TgTigrScan_7112	glycyl-tRNA synthetase, putative	93	7	11
	15	80.m00001	heat shock protein 90	92	5	7
	16	64.m00337	microneme protein, putative	71	2	3
	17	583.m05601	hypothetical protein	64	2	4
	18	65.m00027	conserved hypothetical protein	63	3	6
	19	129.m00261	CTP synthase, putative	63	3	7
	20	641.m00001	N-ethylmaleimide-sensitive factor	61	2	3
	21	641.m01470	transketolase, putative	58	1	2
	22	55.m08219	hypothetical protein	52	5	11
	23	83.m01280	hypothetical protein	49	1	1
31	1	583.m00009	heat shock protein 70, putative	1202	33	52
	2	59.m00003	heat shock protein 70, putative	826	30	53
	3	TgTwinScan_0069	tryptophanyl-tRNA synthetase, putative	293	13	29
	4	611.m00038	eukaryotic translation initiation factor 3 subunit 7, putative	232	10	33
	5	59.m06060	la domain-containing protein	148	7	22
	6	46.m00023	KH domain-containing protein	134	4	10
	7	129.m00261	CTP synthase, putative	134	6	13
	8	542.m00221	phenylalanyl-tRNA synthetase beta chain, putative	91	7	14
	9	46.m00001	myosin A, putative	89	5	10
	10	20.m03919	conserved hypothetical protein	88	1	2
	11	583.m05407	ubiquitin carboxyl-terminal hydrolase, putative	85	3	5
	12	551.m00238	rhoptry antigen, putative	64	1	2
	13	641.m01470	transketolase, putative	62	3	5
	14	41.m01328	splicing factor 3a protein, putative	59	2	1
	15	145.m00322	cysteinyl-tRNA synthetase, putative	56	3	7
32	1	59.m00003	heat shock protein 70, putative	1012	37	58
	2	TgTwinScan_0069	tryptophanyl-tRNA synthetase, putative	909	37	62
	3	583.m00009	heat shock protein 70, putative	631	22	41
	4	TgEST_100109576|EST|2003.05.20|ParaDB-1-70-2568	Myosin-A (MyoA) (TgM-A).;0;gi|50400802|sp|O00934|MYOA_TOXGO	297	13	18
	5	46.m00023	KH domain-containing protein	197	8	19
	6	59.m06060	la domain-containing protein	131	8	23
	7	611.m00038	eukaryotic translation initiation factor 3 subunit 7, putative	131	5	17
	8	65.m01125	nucleoside-triphosphatase, putative	102	2	3
	9	44.m00031	membrane skeletal protein IMC1, putative	91	3	7
	10	129.m00261	CTP synthase, putative	80	2	5
	11	20.m03919	conserved hypothetical protein	80	1	2
	12	20.m00331	hypothetical protein	67	4	10
	13	583.m00625	conserved hypothetical protein	66	2	6
	14	641.m01470	transketolase, putative	62	2	3
	15	145.m00322	cysteinyl-tRNA synthetase, putative	62	3	7
	16	583.m05407	ubiquitin carboxyl-terminal hydrolase, putative	62	1	2
	17	50.m00085	chaperone protein dnaK, putative / heat shock protein 70, putative	51	6	14
	18	49.m00027	D-3-phosphoglycerate dehydrogenase, putative	45	3	7
33	1	TgTwinScan_0069	tryptophanyl-tRNA synthetase, putative	1347	40	63
	2	50.m00085	chaperone protein dnaK, putative / heat shock protein 70, putative	515	21	38
	3	59.m00003	heat shock protein 70, putative	383	19	35
	4	583.m00009	heat shock protein 70, putative	290	12	24
	5	49.m00027	D-3-phosphoglycerate dehydrogenase, putative	257	13	33
	6	46.m00023	KH domain-containing protein	141	5	12
	7	38.m00021	bi-functional aminoacyl-tRNA synthetase, putative / prolyl-tRNA synthetase, putative	131	5	10
	8	44.m00031	membrane skeletal protein IMC1, putative	128	5	14
	9	20.m03912	elongation factor 2, putative	116	5	7
	10	46.m00001	myosin A, putative	89	4	8
	11	27.m00071	ATP-dependent protease ATP-binding subunit, putative	85	4	11
	12	65.m00001	nucleoside-triphosphatase I	83	1	3
	13	TgGlmHMM_0298	ubiquitin carboxyl-terminal hydrolase, putative	70	5	3
	14	39.m00349	conserved hypothetical protein	68	1	4
	15	50.m00016	bifunctional dihydrofolate reductase-thymidylate synthase (DHFR-TS)	65	8	20
	16	55.m04663	vacuolar ATP synthase, putative	65	5	13
	17	55.m05083	glycerol-3-phosphate dehydrogenase, putative	56	2	3
	18	65.m01125	nucleoside-triphosphatase, putative	51	1	2
	19	129.m00256	cleft lip and palate transmembrane protein 1-related	51	2	3
	20	20.m03920	hypothetical protein	50	1	3
	21	42.m08072	hypothetical protein	48	2	11
34	1	50.m00085	chaperone protein dnaK, putative / heat shock protein 70, putative	659	24	41
	2	49.m00030	TCP-1/cpn60 family chaperonin, putative	403	19	42
	3	TgTwinScan_0069	tryptophanyl-tRNA synthetase, putative	360	18	41
	4	55.m04663	vacuolar ATP synthase, putative	273	13	24
	5	50.m00016	bifunctional dihydrofolate reductase-thymidylate synthase (DHFR-TS)	209	16	35
	6	44.m00031	membrane skeletal protein IMC1, putative	193	6	16
	7	TgTwinScan_2666	AAA family ATPase, putative [Plasmodium vivax].;5.00E-111;gi|156094808|ref|XP_001613440.1|	190	10	20
	8	59.m00003	heat shock protein 70, putative	167	10	21
	9	TgEST_95059837|EST|2003.05.20|ParaDB-1-112-1827	rhoptry protein 5 [Toxoplasma gondii].;0;gi|72536429|gb|AAZ73240.1|	159	8	22
	10	49.m00027	D-3-phosphoglycerate dehydrogenase, putative	155	8	20
	11	583.m05469	serine/threonine protein phosphatase, putative	123	5	13
	12	65.m00001	nucleoside-triphosphatase I	118	6	16
	13	TgGlmHMM_0826	TCP-1/cpn60 family chaperonin, putative	117	5	4
	14	583.m00009	heat shock protein 70, putative	111	9	18
	15	80.m02359	26S proteasome non-ATPase regulatory subunit, putative	104	2	6
	16	551.m00238	rhoptry antigen, putative	100	8	21
	17	20.m03920	hypothetical protein	91	3	13
	18	46.m00023	KH domain-containing protein	76	1	3
	19	44.m02718	protein phosphatase 2C, putative	75	7	9
	20	33.m01380	succinate dehydrogenase [ubiquinone] flavoprotein subunit, mitochondrial, putative	73	1	2
	21	49.m00060	heat shock protein 90, putative	70	1	1
	22	41.m01274	hypothetical protein	62	2	6
	23	TgTwinScan_1108	vesicle transport-related protein, putative [Plasmodium vivax].;7.00E-73;gi|156081875|ref|XP_001608430.1|	62	1	1
	24	76.m00002	phosphoglucomutase/parafusin related protein 1, putative	62	2	5
	25	129.m00256	cleft lip and palate transmembrane protein 1-related	60	2	3
	26	42.m08072	hypothetical protein	53	2	11
	27	25.m01818	mitochondrial carrier domain-containing protein	52	3	6
	28	TgTwinScan_0216	ubiquitin-activating enzyme E1, putative	50	3	3
	29	80.m02267	ubiquitin-activating enzyme E1, putative	48	4	6
	30	52.m01590	hypothetical protein	46	1	2
	31	27.m00071	ATP-dependent protease ATP-binding subunit, putative	45	2	5
	32	TgTigrScan_0627	conserved hypothetical protein	44	2	1
35	1	55.m04663	vacuolar ATP synthase, putative	370	10	21
	2	65.m00001	nucleoside-triphosphatase I	287	16	38
	3	49.m00030	TCP-1/cpn60 family chaperonin, putative	253	15	34
	4	TgEST_95060300|EST|2003.05.20|ParaDB-3-363-2255	Nucleoside-triphosphatase 2 precursor (Nucleoside-triphosphatase II) (NTPase-II) (Nucleoside triphosphate hydrolase 2).;0;gi|2499221|sp|Q27895|NTP2_TOXGO	230	14	34
	5	44.m00031	membrane skeletal protein IMC1, putative	227	6	22
	6	59.m00006	cyst matrix protein, putative	180	8	23
	7	TgGlmHMM_0826	TCP-1/cpn60 family chaperonin, putative	166	10	10
	8	TgEST_95059158|EST|2003.05.20|ParaDB-1-3910-5379	hypothetical protein [Plasmodium falciparum 3D7] (No putative conserved domains have been detected); 0.00005	160	7	22
	9	50.m00016	bifunctional dihydrofolate reductase-thymidylate synthase (DHFR-TS)	152	11	23
	10	39.m00350	pfs77-related	148	5	16
	11	42.m03331	thioredoxin, putative	137	5	10
	12	59.m03367	RNA recognition motif domain-containing protein	130	4	14
	13	TgEST_95059837|EST|2003.05.20|ParaDB-1-112-1827	rhoptry protein 5 [Toxoplasma gondii].;0;gi|72536429|gb|AAZ73240.1|	123	7	17
	14	551.m00238	rhoptry antigen, putative	121	6	14
	15	76.m00002	phosphoglucomutase/parafusin related protein 1, putative	111	4	10
	16	TgTwinScan_5864	protein phosphatase 2C, putative	110	11	28
	17	20.m03726	aspartyl-tRNA synthetase, putative	110	7	12
	18	TgTwinScan_2666	AAA family ATPase, putative [Plasmodium vivax].;5.00E-111;gi|156094808|ref|XP_001613440.1|	110	9	22
	19	41.m01266	DEAD/DEAH box helicase, putative	109	2	6
	20	25.m01850	pyridine nucleotide-disulphide oxidoreductase, putative	109	3	9
	21	TgGlmHMM_4715	heat shock protein 70, putative	89	5	5
	22	49.m00027	D-3-phosphoglycerate dehydrogenase, putative	88	2	7
	23	TGG_994286-1-180061-180489	splice factor [Toxoplasma gondii].;5.00E-09;gi|49037494|gb|AAT49042.1|	84	1	10
	24	35.m00001	ABC transporter, putative	75	3	7
	25	TgGlmHMM_4449	No Blast result	74	2	5
	26	583.m00009	heat shock protein 70, putative	70	6	14
	27	20.m03958	insulinase-related	66	1	1
	28	42.m00123	phosphofructokinase, putative	65	1	1
	29	80.m00002	phosphoenolpyruvate carboxykinase, putative	63	1	2
	30	641.m00009	phosphoglucomutase, putative	61	3	7
	31	83.m02145	rhoptry antigen, putative	57	2	4
	32	50.m00085	chaperone protein dnaK, putative / heat shock protein 70, putative	55	2	4
	33	80.m00001	heat shock protein 90	53	1	1
	34	50.m00035	nucleolar protein 5A, putative	52	1	1
	35	80.m00012	microneme protein 1 (MIC1)	52	1	6
	36	57.m01753	RNA binding motif-containing protein	47	1	2
	37	80.m00063	tryptophanyl-tRNA synthetase, putative	47	2	7
36	1	TgGlmHMM_0826	TCP-1/cpn60 family chaperonin, putative	325	17	13
	2	20.m03910	TCP-1/cpn60 family chaperonin, putative	292	13	28
	3	TgEST_95060300|EST|2003.05.20|ParaDB-3-363-2255	Nucleoside-triphosphatase 2 precursor (Nucleoside-triphosphatase II) (NTPase-II) (Nucleoside triphosphate hydrolase 2).;0;gi|2499221|sp|Q27895|NTP2_TOXGO	279	19	38
	4	65.m00001	nucleoside-triphosphatase I	270	17	38
	5	25.m01850	pyridine nucleotide-disulphide oxidoreductase, putative	262	10	26
	6	TgEST_95059837|EST|2003.05.20|ParaDB-1-112-1827	rhoptry protein 5 [Toxoplasma gondii].;0;gi|72536429|gb|AAZ73240.1|	232	13	31
	7	35.m00001	ABC transporter, putative	190	8	19
	8	20.m03726	aspartyl-tRNA synthetase, putative	188	16	26
	9	59.m06091	proteasome PCI domain-containing protein	181	10	25
	10	52.m01619	delta-aminolevulinic acid dehydratase, putative	175	6	16
	11	44.m00031	membrane skeletal protein IMC1, putative	169	5	18
	12	59.m03367	RNA recognition motif domain-containing protein	167	7	22
	13	59.m00077	protein phosphatase 2C, putative	160	6	20
	14	59.m00006	cyst matrix protein, putative	157	5	13
	15	TgEST_95059158|EST|2003.05.20|ParaDB-1-3910-5379	hypothetical protein [Plasmodium falciparum 3D7] (No putative conserved domains have been detected); 0.00005	156	10	28
	16	TgTigrScan_7725	adenosinetriphosphatase.;0;gi|833757|gb|AAC41569.1|	153	13	29
	17	65.m01111	nucleoside-triphosphatase II	152	14	23
	18	41.m01274	hypothetical protein	141	4	16
	19	551.m00238	rhoptry antigen, putative	140	10	21
	20	50.m00035	nucleolar protein 5A, putative	134	10	26
	21	59.m00003	heat shock protein 70, putative	130	8	18
	22	76.m00007	peptidyl-prolyl isomerase, putative	128	5	10
	23	57.m01753	RNA binding motif-containing protein	112	4	11
	24	49.m00027	D-3-phosphoglycerate dehydrogenase, putative	104	1	3
	25	39.m00350	pfs77-related	95	3	12
	26	42.m03331	thioredoxin, putative	94	7	16
	27	49.m00052	nucleosome assembly protein-related	93	2	7
	28	41.m02358	hypothetical protein	91	4	11
	29	TgTwinScan_3941	elongation factor 2, putative	91	6	8
	30	27.m00832	arginyl-tRNA synthetase, putative	88	4	8
	31	83.m02145	rhoptry antigen, putative	88	3	5
	32	33.m01380	succinate dehydrogenase [ubiquinone] flavoprotein subunit, mitochondrial, putative	87	3	7
	33	44.m00005	peroxisomal catalase	81	1	2
	34	42.m00123	phosphofructokinase, putative	78	1	1
	35	TGG_994256-6-57912-57712	nicotinate phosphoribosyltransferase, putative	71	1	16
	36	41.m00014	coatomer delta subunit, putative	68	6	13
	37	57.m01846	fumarase, putative	67	1	2
	38	76.m00016/83.m00013	elongation factor 1-alpha, putative	66	2	9
	39	35.m01595	inner membrane complex protein (IMC3)	65	3	13
	40	80.m00002	phosphoenolpyruvate carboxykinase, putative	64	1	2
	41	TgTigrScan_6147	nicotinate phosphoribosyltransferase, putative	63	4	2
	42	59.m03462	hypothetical protein	61	1	3
	43	44.m00023	GMP synthase, putative	56	1	2
	44	TgGlmHMM_2486	splice factor [Toxoplasma gondii].;4.00E-43;gi|49037494|gb|AAT49042.1|	55	1	6
	45	52.m00012	protein antigen, putative	55	2	5
	46	83.m01262	DEAD/DEAH box helicase, putative	55	2	1
	47	49.m00060	heat shock protein 90, putative	54	2	2
	48	583.m00009	heat shock protein 70, putative	51	4	10
	49	80.m00012	microneme protein 1 (MIC1)	49	2	11
	50	80.m00063	tryptophanyl-tRNA synthetase, putative	45	2	7
37	1	44.m00031	membrane skeletal protein IMC1, putative	247	10	32
	2	TgEST_95059837|EST|2003.05.20|ParaDB-1-112-1827	rhoptry protein 5 [Toxoplasma gondii].;0;gi|72536429|gb|AAZ73240.1|	234	16	38
	3	20.m03745	RNA-binding protein, putative	193	6	15
	4	59.m06091	proteasome PCI domain-containing protein	185	9	21
	5	33.m01380	succinate dehydrogenase [ubiquinone] flavoprotein subunit, mitochondrial, putative	184	9	17
	6	59.m00003	heat shock protein 70, putative	174	6	14
	7	TGG_994550-6-494880-493576	Rhoptry protein 4 precursor.;0;gi|75004889|sp|Q5Y808|ROP4_TOXGO	160	10	36
	8	551.m00238	rhoptry antigen, putative	148	14	25
	9	41.m02358	hypothetical protein	146	8	21
	10	59.m03518	asparaginyl-tRNA synthetase, putative	139	8	13
	11	TgGlmHMM_0826	TCP-1/cpn60 family chaperonin, putative	138	10	8
	12	20.m03910	TCP-1/cpn60 family chaperonin, putative	133	9	20
	13	57.m01753	RNA binding motif-containing protein	117	4	13
	14	TgEST_95059158|EST|2003.05.20|ParaDB-1-3910-5379	hypothetical protein [Plasmodium falciparum 3D7] (No putative conserved domains have been detected); 0.00005	112	6	15
	15	80.m00012	microneme protein 1 (MIC1)	98	4	13
	16	TgGlmHMM_0214	microneme protein 1 (MIC1)	98	4	7
	17	65.m00001	nucleoside-triphosphatase I	90	1	3
	18	39.m00350	pfs77-related	90	2	9
	19	41.m01274	hypothetical protein	85	3	15
	20	49.m00052	nucleosome assembly protein-related	77	1	4
	21	44.m00005	peroxisomal catalase	77	3	9
	22	55.m04697	succinate-semialdehyde dehydrogenase, putative	74	1	2
	23	TgTigrScan_1036	SIK1 nucleolar protein Nop56 [Cryptosporidium parvum Iowa II].;2.00E-105;gi|66356396|ref|XP_625376.1|	70	4	7
	24	49.m00060	heat shock protein 90, putative	70	1	1
	25	50.m00035	nucleolar protein 5A, putative	69	5	13
	26	80.m00002	phosphoenolpyruvate carboxykinase, putative	63	1	2
	27	59.m00077	protein phosphatase 2C, putative	62	2	7
38	1	TgEST_95059837|EST|2003.05.20|ParaDB-1-112-1827	rhoptry protein 5 [Toxoplasma gondii].;0;gi|72536429|gb|AAZ73240.1|	493	27	49
	2	44.m00005	peroxisomal catalase	284	11	30
	3	59.m03518	asparaginyl-tRNA synthetase, putative	263	19	28
	4	TGG_994550-6-494880-493576	Rhoptry protein 4 precursor.;0;gi|75004889|sp|Q5Y808|ROP4_TOXGO	257	18	53
	5	50.m00006	heat shock protein 60	251	11	28
	6	551.m00238	rhoptry antigen, putative	248	17	29
	7	44.m00031	membrane skeletal protein IMC1, putative	238	11	35
	8	641.m00192	TCP-1/cpn60 family chaperonin, putative	172	2	8
	9	80.m00012	microneme protein 1 (MIC1)	151	8	22
	10	41.m02358	hypothetical protein	146	10	25
	11	59.m06091	proteasome PCI domain-containing protein	145	4	10
	12	20.m03869	DnaJ domain-containing protein	122	5	14
	13	20.m03745	RNA-binding protein, putative	117	5	13
	14	41.m00021	articulin 4	93	1	5
	15	49.m00052	nucleosome assembly protein-related	93	2	7
	16	TgTwinScan_1300	succinate dehydrogenase [ubiquinone] flavoprotein subunit, mitochondrial, putative	92	6	8
	17	80.m00002	phosphoenolpyruvate carboxykinase, putative	90	3	5
	18	59.m00003	heat shock protein 70, putative	88	4	7
	19	TgGlmHMM_3435	aminomethyltransferase, putative	81	2	2
	20	TgEST_95059158|EST|2003.05.20|ParaDB-1-3910-5379	hypothetical protein [Plasmodium falciparum 3D7] (No putative conserved domains have been detected); 0.00005	80	3	8
	21	20.m03910	TCP-1/cpn60 family chaperonin, putative	68	2	9
	22	49.m00047	TCP-1/cpn60 family chaperonin, putative	66	4	9
	23	44.m00049	inosine-5'-monophosphate dehydrogenase, putative	62	2	5
	24	540.m00200	DNA-damage inducible protein-related	58	2	11
	25	39.m00350	pfs77-related	55	2	9
	26	42.m00123	phosphofructokinase, putative	55	1	1
	27	TgTigrScan_5031	GMP synthase, putative	51	5	13
	28	TGG_994264-4-476254-476024	No Blast result	49	1	14
	29	50.m00085	chaperone protein dnaK, putative / heat shock protein 70, putative	49	1	2
	30	583.m00615	thioredoxin reductase, putative	45	2	6
	31	25.m00219	pyridine nucleotide-disulphide oxidoreductase domain-containing protein	45	1	3
39	1	TgEST_95059837|EST|2003.05.20|ParaDB-1-112-1827	rhoptry protein 5 [Toxoplasma gondii].;0;gi|72536429|gb|AAZ73240.1|	696	28	50
	2	50.m00006	heat shock protein 60	448	19	41
	3	551.m00238	rhoptry antigen, putative	371	21	29
	4	59.m03518	asparaginyl-tRNA synthetase, putative	279	21	29
	5	TGG_994550-6-494880-493576	Rhoptry protein 4 precursor.;0;gi|75004889|sp|Q5Y808|ROP4_TOXGO	224	17	51
	6	55.m05020	trypsin, putative	168	5	7
	7	641.m00192	TCP-1/cpn60 family chaperonin, putative	154	4	15
	8	TgEST_95055942|EST|2003.05.20|ParaDB-2-38-2239	phosphoenolpyruvate carboxykinase [Toxoplasma gondii].;0;gi|21715909|dbj|BAC02911.1|	149	6	12
	9	49.m00047	TCP-1/cpn60 family chaperonin, putative	146	7	18
	10	44.m00031	membrane skeletal protein IMC1, putative	128	7	25
	11	80.m00012	microneme protein 1 (MIC1)	103	5	18
	12	44.m00049	inosine-5'-monophosphate dehydrogenase, putative	97	7	17
	13	44.m00005	peroxisomal catalase	89	8	20
	14	55.m00007	pyruvate kinase, putative	78	5	14
	15	41.m00021	articulin 4	76	1	5
	16	583.m00615	thioredoxin reductase, putative	74	3	9
	17	TgGlmHMM_1197	succinate dehydrogenase [ubiquinone] flavoprotein subunit, mitochondrial, putative	71	2	3
	18	52.m00001	importin alpha, putative	69	2	6
	19	44.m00023	GMP synthase, putative	61	2	4
	20	49.m00052	nucleosome assembly protein-related	57	2	8
	21	583.m00655	nucleoredoxin-related	56	2	3
	22	52.m00010	asparagine synthase, putative	55	4	12
	23	20.m00365	nucleolar protein NOP5, putative	54	1	3
40	1	TgEST_95059837|EST|2003.05.20|ParaDB-1-112-1827	rhoptry protein 5 [Toxoplasma gondii].;0;gi|72536429|gb|AAZ73240.1|	552	28	50
	2	551.m00238	rhoptry antigen, putative	336	20	29
	3	55.m00007	pyruvate kinase, putative	244	16	42
	4	50.m00006	heat shock protein 60	238	9	21
	5	TGG_990573-5-1431-436	rhoptry antigen, putative	218	13	28
	6	20.m00365	nucleolar protein NOP5, putative	193	5	17
	7	41.m00021	articulin 4	183	7	21
	8	59.m03518	asparaginyl-tRNA synthetase, putative	175	8	12
	9	25.m00219	pyridine nucleotide-disulphide oxidoreductase domain-containing protein	160	6	17
	10	44.m00031	membrane skeletal protein IMC1, putative	149	4	11
	11	49.m00047	TCP-1/cpn60 family chaperonin, putative	125	7	16
	12	83.m01195	NADP-specific glutamate dehydrogenase, putative	125	6	14
	13	52.m00001	importin alpha, putative	125	3	5
	14	641.m00192	TCP-1/cpn60 family chaperonin, putative	122	2	8
	15	55.m05020	trypsin, putative	114	4	6
	16	20.m03954	dihydrolipoyl dehydrogenase, putative	110	8	23
	17	541.m00134	calcium-dependent protein kinase, putative / calmodulin-domain protein kinase, putative	101	3	8
	18	TGG_994550-6-494880-493576	Rhoptry protein 4 precursor.;0;gi|75004889|sp|Q5Y808|ROP4_TOXGO	98	8	24
	19	44.m00049	inosine-5'-monophosphate dehydrogenase, putative	88	3	9
	20	44.m00005	peroxisomal catalase	77	2	6
	21	80.m00002	phosphoenolpyruvate carboxykinase, putative	76	4	8
	22	49.m00052	nucleosome assembly protein-related	75	2	7
	23	33.m01380	succinate dehydrogenase [ubiquinone] flavoprotein subunit, mitochondrial, putative	74	1	2
	24	583.m00615	thioredoxin reductase, putative	73	6	17
	25	50.m03261	hypothetical protein	69	1	3
	26	76.m00001	glucose-6-phosphate isomerase, putative	68	5	14
	27	42.m00123	phosphofructokinase, putative	68	2	2
	28	38.m00011	phosphoserine aminotransferase, putative	59	1	2
	29	583.m00655	nucleoredoxin-related	59	3	3
	30	20.m03912	elongation factor 2, putative	53	1	1
	31	80.m00012	microneme protein 1 (MIC1)	49	1	11
	32	TGG_994527-3-237381-237707	No Blast result	47	2	9
	33	TgGlmHMM_2717	tubulin beta chain, putative	45	3	3
	34	44.m00047	hypothetical protein	45	2	2
41	1	55.m00007	pyruvate kinase, putative	398	18	48
	2	80.m00088	cytosol aminopeptidase	368	17	38
	3	20.m00365	nucleolar protein NOP5, putative	345	12	40
	4	551.m00238	rhoptry antigen, putative	211	17	34
	5	641.m00177	lipoamide acyltransferase component of branched-chain alpha-keto dehyrogenase complex, putative	191	7	26
	6	41.m00021	articulin 4	178	4	17
	7	TgGlmHMM_0687	TCP-1/cpn60 family chaperonin, putative	166	6	10
	8	44.m00047	hypothetical protein	164	9	24
	9	641.m01564	WD-40 repeat protein, putative	151	5	18
	10	44.m02569	TCP-1/cpn60 family chaperonin, putative	148	11	31
	11	25.m00219	pyridine nucleotide-disulphide oxidoreductase domain-containing protein	147	2	5
	12	77.m00088	TCP-1/cpn60 family chaperonin, putative	144	12	28
	13	TgGlmHMM_3403	RNA recognition motif. (a.k.a. RRM, RBD, or RNP domain)-containing protein	131	7	2
	14	41.m00036/57.m00003	tubulin beta chain	122	4	12
	15	83.m02145	rhoptry antigen, putative	116	7	12
	16	541.m00134	calcium-dependent protein kinase, putative / calmodulin-domain protein kinase, putative	109	4	12
	17	50.m03261	hypothetical protein	109	9	26
	18	76.m00001	glucose-6-phosphate isomerase, putative	108	6	12
	19	38.m00011	phosphoserine aminotransferase, putative	108	3	12
	20	49.m00052	nucleosome assembly protein-related	104	6	20
	21	44.m00031	membrane skeletal protein IMC1, putative	96	2	6
	22	76.m00019	MA3 domain protein	90	2	6
	23	83.m01195	NADP-specific glutamate dehydrogenase, putative	86	7	17
	24	80.m00002	phosphoenolpyruvate carboxykinase, putative	85	4	8
	25	541.m01207	dihydrolipoamid dehydrogenase, putative	82	1	2
	26	TgEST_100110675|EST|2003.05.20|ParaDB-1-1-261	hypothetical protein PC000352.05.0 [Plasmodium chabaudi chabaudi].;4.00E-18;gi|70948947|ref|XP_743929.1|	79	4	40
	27	80.m00001	heat shock protein 90	75	3	4
	28	583.m00645	hypothetical protein	74	3	5
	29	57.m03106	26S proteasome subunit 4, putative	73	1	2
	30	44.m00005	peroxisomal catalase	69	2	6
	31	38.m00019	ruvB-like 1, putative	67	2	6
	32	TgTigrScan_7728	26S proteasome AAA-ATPase subunit RPT1, putative	58	2	3
	33	645.m00330	hypothetical protein	57	2	8
	34	46.m00027	DEAD/DEAH box helicase, putative	56	2	5
	35	20.m03954	dihydrolipoyl dehydrogenase, putative	56	8	24
	36	20.m03912	elongation factor 2, putative	56	2	1
	37	583.m00625	conserved hypothetical protein	55	1	4
	38	20.m00382	ATP synthase alpha chain, putative	55	1	2
	39	TgTwinScan_5067	cytochrome p450, putative	52	4	16
	40	52.m00001	importin alpha, putative	52	3	11
	41	TgEST_100120599|EST|2003.05.20|ParaDB-1-1-327	No Blast result	48	2	29
	42	52.m00010	asparagine synthase, putative	45	5	9
42	1	641.m00177	lipoamide acyltransferase component of branched-chain alpha-keto dehyrogenase complex, putative	467	14	41
	2	80.m00088	cytosol aminopeptidase	421	20	41
	3	55.m00007	pyruvate kinase, putative	274	10	29
	4	TgTwinScan_5067	cytochrome p450, putative	241	9	23
	5	83.m02145	rhoptry antigen, putative	240	17	23
	6	38.m00019	ruvB-like 1, putative	236	5	15
	7	TgEST_95059837|EST|2003.05.20|ParaDB-1-112-1827	rhoptry protein 5 [Toxoplasma gondii].;0;gi|72536429|gb|AAZ73240.1|	202	5	16
	8	44.m02569	TCP-1/cpn60 family chaperonin, putative	193	11	34
	9	57.m00003	tubulin beta chain	190	6	20
	10	44.m00047	hypothetical protein	166	11	33
	11	41.m00036	tubulin beta chain, putative	159	7	26
	12	50.m00020	seryl-tRNA synthetase, putative	156	8	23
	13	20.m00365	nucleolar protein NOP5, putative	153	4	13
	14	46.m01699	RNA recognition motif. (a.k.a. RRM, RBD, or RNP domain)-containing protein	132	7	13
	15	TgTigrScan_5548	N-myristoyltransferase, putative [Toxoplasma gondii].;0;gi|95007396|emb|CAJ20616.1|	127	4	8
	16	80.m00001	heat shock protein 90	126	9	14
	17	645.m00330	hypothetical protein	125	7	18
	18	77.m00088	TCP-1/cpn60 family chaperonin, putative	123	15	31
	19	TgTwinScan_0627	aspartyl aminopeptidase, putative	114	5	16
	20	TgEST_95060215|EST|2003.05.20|ParaDB-2-296-2170	ROP 2 [Toxoplasma gondii].;0;gi|563627|emb|CAA85377.1|	112	12	22
	21	50.m03261	hypothetical protein	110	9	23
	22	59.m03655	TCP-1/cpn60 family chaperonin, putative	110	8	18
	23	20.m00382	ATP synthase alpha chain, putative	106	3	6
	24	46.m00027	DEAD/DEAH box helicase, putative	105	5	13
	25	72.m00001	non-transmembrane antigen	103	4	10
	26	TgEST_100110675|EST|2003.05.20|ParaDB-1-1-261	hypothetical protein PC000352.05.0 [Plasmodium chabaudi chabaudi].;4.00E-18;gi|70948947|ref|XP_743929.1|	100	4	40
	27	583.m00022	tubulin alpha chain	99	4	13
	28	162.m00001	calcium-dependent protein kinase, putative / calmodulin-domain protein kinase, putative	95	5	11
	29	551.m00238	rhoptry antigen, putative	94	4	9
	30	80.m00002	phosphoenolpyruvate carboxykinase, putative	91	2	4
	31	76.m00019	MA3 domain protein	91	2	6
	32	49.m00052	nucleosome assembly protein-related	89	3	9
	33	41.m00021	articulin 4	86	1	5
	34	TgGlmHMM_0687	TCP-1/cpn60 family chaperonin, putative	85	10	14
	35	65.m00028	26S proteasome AAA-ATPase subunit RPT1, putative	84	5	15
	36	59.m03518	asparaginyl-tRNA synthetase, putative	84	2	3
	37	583.m00007	serine/threonine protein phosphatase, putative	83	2	5
	38	46.m01611	phenylalanyl tRNA synthetase isoform, putative	82	5	10
	39	641.m01564	WD-40 repeat protein, putative	81	4	11
	40	25.m00217	proteasome PCI domain-containing protein	78	2	6
	41	57.m03106	26S proteasome subunit 4, putative	77	5	18
	42	583.m05418	DnaJ domain-containing protein	72	3	12
	43	59.m03408	conserved hypothetical protein	72	3	8
	44	76.m00001	glucose-6-phosphate isomerase, putative	72	2	5
	45	59.m03410/59.m03411	enolase, putative	69	1	3
	46	80.m00073	ruvB-like 2, putative	64	1	2
	47	20.m03912	elongation factor 2, putative	61	2	2
	48	TGG_994481-5-157677-157192	No Blast result	56	1	6
	49	52.m00001	importin alpha, putative	52	1	2
	50	583.m00645	hypothetical protein	51	2	3
	51	57.m00001	hexokinase	46	1	2
43	1	641.m00177	lipoamide acyltransferase component of branched-chain alpha-keto dehyrogenase complex, putative	396	11	38
	2	83.m02145	rhoptry antigen, putative	252	14	19
	3	59.m03655	TCP-1/cpn60 family chaperonin, putative	248	12	33
	4	162.m00001	calcium-dependent protein kinase, putative / calmodulin-domain protein kinase, putative	223	10	23
	5	TGG_994694-2-226538-227893	Tubulin beta chain (Beta-tubulin).;0;gi|135499|sp|P10878|TBB_TOXGO	189	10	31
	6	44.m02569	TCP-1/cpn60 family chaperonin, putative	178	10	25
	7	TgEST_95060215|EST|2003.05.20|ParaDB-2-296-2170	ROP 2 [Toxoplasma gondii].;0;gi|563627|emb|CAA85377.1|	175	14	26
	8	TgEST_95059837|EST|2003.05.20|ParaDB-1-112-1827	rhoptry protein 5 [Toxoplasma gondii].;0;gi|72536429|gb|AAZ73240.1|	174	6	17
	9	46.m01699	RNA recognition motif. (a.k.a. RRM, RBD, or RNP domain)-containing protein	162	7	17
	10	80.m00088	cytosol aminopeptidase	160	11	28
	11	113.m00012	TCP-1/cpn60 family chaperonin, putative	158	3	10
	12	583.m00022	tubulin alpha chain	157	8	28
	13	TgTwinScan_5067	cytochrome p450, putative	153	7	19
	14	59.m03408	conserved hypothetical protein	149	7	16
	15	50.m00020	seryl-tRNA synthetase, putative	144	10	29
	16	645.m00330	hypothetical protein	135	6	16
	17	41.m00036	tubulin beta chain, putative	126	8	25
	18	583.m05418	DnaJ domain-containing protein	124	6	20
	19	25.m00217	proteasome PCI domain-containing protein	107	2	8
	20	20.m03912	elongation factor 2, putative	104	4	7
	21	76.m00016/83.m00013	elongation factor 1-alpha, putative	94	4	16
	22	25.m01851	glycylpeptide N-tetradecanoyltransferase, putative	94	3	11
	23	20.m00382	ATP synthase alpha chain, putative	92	13	30
	24	TGG_994535-6-494619-492778	hypothetical protein OsI_013187 [Oryza sativa (indica cultivar-group)].;8.00E-17;gi|125545815|gb|EAY91954.1|	88	2	5
	25	59.m03410/59.m03411	enolase, putative	87	2	7
	26	46.m01590	glycine hydroxymethyltransferase, putative	86	3	9
	27	113.m00807	aspartyl aminopeptidase, putative	84	4	11
	28	55.m00007	pyruvate kinase, putative	82	1	4
	29	38.m01889	vacuolar ATP synthase subunit B, putative	78	3	10
	30	TgTwinScan_3071	heterogeneous nuclear ribonucleoproteins-related	77	3	8
	31	57.m01690	heterogeneous nuclear ribonucleoproteins-related	75	4	11
	32	57.m00001	hexokinase	74	3	6
	33	46.m00027	DEAD/DEAH box helicase, putative	73	2	6
	34	57.m03106	26S proteasome subunit 4, putative	72	6	25
	35	83.m00004	glucose-6-phosphate dehydrogenase	71	5	12
	36	20.m03896	rhoptry protein, putative / protein kinase domain-containing protein	68	4	11
	37	46.m01611	phenylalanyl tRNA synthetase isoform, putative	68	3	6
	38	583.m00007	serine/threonine protein phosphatase, putative	67	3	6
	39	44.m00047	hypothetical protein	63	4	11
	40	50.m03110	CRAL/TRIO domain-containing protein	62	2	7
	41	80.m02343	ROP8, putative	61	5	14
	42	20.m00348	rab GDP dissociation inhibitor alpha, putative	60	1	4
	43	80.m00006	malate:quinone oxidoreductase, putative	57	2	4
	44	33.m01398	rhoptry antigen, putative	56	8	16
	45	TgEST_100120763|EST|2003.05.20|ParaDB-2-2-1228	rhoptry protein.;1.00E-47;gi|897823|gb|AAA69859.1|	51	2	2
	46	42.m00123	phosphofructokinase, putative	50	1	1
	47	TgEST_100110675|EST|2003.05.20|ParaDB-1-1-261	hypothetical protein PC000352.05.0 [Plasmodium chabaudi chabaudi].;4.00E-18;gi|70948947|ref|XP_743929.1|	50	2	28
44	1	55.m00168	ATP synthase beta chain, putative	573	16	41
	2	113.m00012	TCP-1/cpn60 family chaperonin, putative	343	9	30
	3	162.m00001	calcium-dependent protein kinase, putative / calmodulin-domain protein kinase, putative	325	8	19
	4	20.m00382	ATP synthase alpha chain, putative	318	18	32
	5	57.m00003	tubulin beta chain	265	13	34
	6	57.m01690	heterogeneous nuclear ribonucleoproteins-related	260	11	26
	7	TgEST_95060215|EST|2003.05.20|ParaDB-2-296-2170	ROP 2 [Toxoplasma gondii].;0;gi|563627|emb|CAA85377.1|	219	16	27
	8	41.m00036	tubulin beta chain, putative	196	13	35
	9	583.m00022	tubulin alpha chain	182	8	28
	10	59.m03655	TCP-1/cpn60 family chaperonin, putative	176	5	12
	11	TgTwinScan_1615	vacuolar ATP synthase subunit B, putative	174	11	31
	12	80.m00006	malate:quinone oxidoreductase, putative	158	7	16
	13	TgEST_95059837|EST|2003.05.20|ParaDB-1-112-1827	rhoptry protein 5 [Toxoplasma gondii].;0;gi|72536429|gb|AAZ73240.1|	148	5	11
	14	80.m02343	ROP8, putative	145	11	25
	15	83.m02145	rhoptry antigen, putative	132	10	14
	16	50.m00020	seryl-tRNA synthetase, putative	128	3	11
	17	42.m00123	phosphofructokinase, putative	111	2	2
	18	57.m00001	hexokinase	109	5	13
	19	46.m01590	glycine hydroxymethyltransferase, putative	108	5	14
	20	83.m00004	glucose-6-phosphate dehydrogenase	96	5	14
	21	551.m00225	hypothetical protein	94	2	5
	22	55.m00233	casein kinase II alpha subunit, putative	94	3	7
	23	42.m00027	26S proteasome non-ATPase regulatory subunit 4, putative	91	3	11
	24	76.m00016/83.m00013	elongation factor 1-alpha, putative	90	6	23
	25	TgTwinScan_0104	pyridine nucleotide-disulphide oxidoreductase, putative	79	5	10
	26	TgGlmHMM_0702	mitochondrial processing peptidase alpha subunit homolog [Toxoplasma gondii].;0;gi|6003679|gb|AAF00541.1|AF187883_1	77	6	15
	27	80.m00015	AP endonuclease, putative	73	1	3
	28	TGG_994530-1-494032-495066	heat shock protein 90, putative	70	1	3
	29	583.m00676	ATP-dependent RNA helicase, putative	67	3	8
	30	TgEST_95060224|EST|2003.05.20|ParaDB-1-1-690	ROP8 [Toxoplasma gondii].;2.00E-114;gi|2293519|gb|AAC47797.1|	67	3	16
	31	44.m00030	conserved hypothetical protein	66	1	2
	32	TgEST_95060687|EST|2003.05.20|ParaDB-3-57-1385	surface protein rhoptry, putative	65	1	3
	33	49.m00060	heat shock protein 90, putative	65	3	4
	34	55.m00252	26S proteasome non-ATPase regulatory subunit, putative	65	5	11
	35	20.m03912	elongation factor 2, putative	64	4	5
	36	80.m00088	cytosol aminopeptidase	59	2	5
	37	20.m03896	rhoptry protein, putative / protein kinase domain-containing protein	56	1	3
	38	583.m05418	DnaJ domain-containing protein	55	3	11
	39	27.m00003	protein disulfide isomerase, putative	50	2	7
	40	46.m01699	RNA recognition motif. (a.k.a. RRM, RBD, or RNP domain)-containing protein	48	1	3
	41	TGG_994460-1-146434-146604	No Blast result	47	1	14
	42	TgEST_100120763|EST|2003.05.20|ParaDB-2-2-1228	rhoptry protein.;1.00E-47;gi|897823|gb|AAA69859.1|	46	2	2
45	1	57.m00003	tubulin beta chain	577	23	65
	2	55.m00168	ATP synthase beta chain, putative	556	19	45
	3	41.m00036	tubulin beta chain, putative	514	21	62
	4	76.m00016/83.m00013	elongation factor 1-alpha, putative	327	11	39
	5	113.m00012	TCP-1/cpn60 family chaperonin, putative	285	7	21
	6	20.m00004	mitochondrial processing peptidase alpha subunit, putative	271	13	28
	7	583.m00022	tubulin alpha chain	255	13	38
	8	162.m00001	calcium-dependent protein kinase, putative / calmodulin-domain protein kinase, putative	198	6	15
	9	44.m00030	conserved hypothetical protein	166	5	14
	10	TgTwinScan_1615	vacuolar ATP synthase subunit B, putative	163	9	25
	11	583.m00676	ATP-dependent RNA helicase, putative	145	6	17
	12	20.m03896	rhoptry protein, putative / protein kinase domain-containing protein	141	4	11
	13	TgEST_95059837|EST|2003.05.20|ParaDB-1-112-1827	rhoptry protein 5 [Toxoplasma gondii].;0;gi|72536429|gb|AAZ73240.1|	134	10	22
	14	641.m01535	splicing factor u2af protein-related	127	3	8
	15	46.m01590	glycine hydroxymethyltransferase, putative	123	6	14
	16	57.m01690	heterogeneous nuclear ribonucleoproteins-related	115	2	6
	17	27.m00003	protein disulfide isomerase, putative	112	6	17
	18	20.m00382	ATP synthase alpha chain, putative	109	2	5
	19	42.m00123	phosphofructokinase, putative	109	2	2
	20	TgTwinScan_2780	mitochondrial processing peptidase beta subunit, putative	109	4	17
	21	55.m00233	casein kinase II alpha subunit, putative	107	2	5
	22	42.m00027	26S proteasome non-ATPase regulatory subunit 4, putative	104	3	11
	23	55.m00252	26S proteasome non-ATPase regulatory subunit, putative	102	6	18
	24	57.m00001	hexokinase	101	4	10
	25	551.m00225	hypothetical protein	97	2	5
	26	80.m02343	ROP8, putative	95	9	20
	27	59.m03410	enolase, putative	88	4	20
	28	645.m00319	RNA recognition motif domain-containing protein	88	9	23
	29	TGG_994300-2-26561-27043	elongation factor 1-alpha, putative [Toxoplasma gondii RH].;2.00E-71;gi|95007114|emb|CAJ20335.1|	78	4	34
	30	TgEST_95060215|EST|2003.05.20|ParaDB-2-296-2170	ROP 2 [Toxoplasma gondii].;0;gi|563627|emb|CAA85377.1|	76	7	12
	31	TgEST_95060687|EST|2003.05.20|ParaDB-3-57-1385	surface protein rhoptry, putative	76	1	3
	32	44.m02618	mucin, putative	64	1	2
	33	TGG_994278-1-165829-166527	conserved hypothetical protein	60	1	5
	34	46.m01727	conserved hypothetical protein	58	3	7
	35	42.m03595	proteasome PCI domain-containing protein	52	4	13
	36	TgEST_100119205|EST|2003.05.20|ParaDB-2-2-316	rhoptry protein, putative / protein kinase domain-containing protein	48	4	22
	37	42.m00008	adenosylhomocysteinase, putative	48	1	3
	38	TGG_994460-1-146434-146604	No Blast result	46	1	14
	39	TgEST_100120763|EST|2003.05.20|ParaDB-2-2-1228	rhoptry protein.;1.00E-47;gi|897823|gb|AAA69859.1|	46	4	6
46	1	57.m00003	tubulin beta chain	695	26	70
	2	41.m00036	tubulin beta chain, putative	636	23	63
	3	TgGlmHMM_4141	ATP synthase beta chain, putative	474	18	21
	4	583.m00022	tubulin alpha chain	413	16	49
	5	76.m00016/83.m00013	elongation factor 1-alpha, putative	405	16	49
	6	27.m00003	protein disulfide isomerase, putative	279	10	28
	7	20.m00004	mitochondrial processing peptidase alpha subunit, putative	211	10	24
	8	59.m03410	enolase, putative	193	6	22
	9	645.m00319	RNA recognition motif domain-containing protein	176	9	28
	10	641.m01535	splicing factor u2af protein-related	148	5	14
	11	25.m02949	hypothetical protein	145	5	12
	12	50.m03396	eukaryotic translation initiation factor 3 subunit 3, putative	111	8	14
	13	TgEST_95059837|EST|2003.05.20|ParaDB-1-112-1827	rhoptry protein 5 [Toxoplasma gondii].;0;gi|72536429|gb|AAZ73240.1|	109	6	15
	14	46.m01692	mitochondrial processing peptidase beta subunit, putative	109	8	27
	15	551.m00225	hypothetical protein	99	2	5
	16	TgTigrScan_1025	rhoptry protein, putative / protein kinase domain-containing protein	92	8	10
	17	55.m00233	casein kinase II alpha subunit, putative	92	1	2
	18	TgEST_95057377|EST|2003.05.20|ParaDB-3-117-1559	Hexokinase.;0;gi|37537876|sp|Q969A8|HXK_TOXGO	84	5	9
	19	TgTwinScan_0069	tryptophanyl-tRNA synthetase, putative	79	2	7
	20	42.m00123	phosphofructokinase, putative	78	1	1
	21	583.m00676	ATP-dependent RNA helicase, putative	76	4	10
	22	42.m00008	adenosylhomocysteinase, putative	73	3	7
	23	TgEST_95060687|EST|2003.05.20|ParaDB-3-57-1385	surface protein rhoptry, putative	71	1	3
	24	TgEST_100114983|EST|2003.05.20|ParaDB-2-2-334	glycine hydroxymethyltransferase, putative	71	1	14
	25	44.m00030	conserved hypothetical protein	70	3	6
	26	TgTigrScan_6327	26S protease regulatory subunit 6b, putative	65	2	3
	27	46.m01590	glycine hydroxymethyltransferase, putative	64	2	8
	28	41.m00027	multisynthetase complex auxiliary component p43, putative	60	2	5
	29	76.m01624	FK506-binding nuclear protein, putative	50	1	3
	30	TGG_994460-1-146434-146604	No Blast result	46	1	14
47	1	76.m00016/83.m00013	elongation factor 1-alpha, putative	750	25	61
	2	27.m00003	protein disulfide isomerase, putative	593	20	49
	3	583.m00022	tubulin alpha chain	428	17	54
	4	57.m00003	tubulin beta chain	369	14	34
	5	41.m00036	tubulin beta chain, putative	356	13	33
	6	59.m03410	enolase, putative	329	8	32
	7	50.m05680	eukaryotic translation initiation factor 4A	177	9	25
	8	TgTwinScan_2331	RNA recognition motif domain-containing protein	160	11	37
	9	35.m00026	ATP-dependent RNA helicase, putative	153	8	23
	10	641.m01535	splicing factor u2af protein-related	122	3	6
	11	TgEST_95059837|EST|2003.05.20|ParaDB-1-112-1827	rhoptry protein 5 [Toxoplasma gondii].;0;gi|72536429|gb|AAZ73240.1|	113	8	18
	12	42.m00008	adenosylhomocysteinase, putative	111	6	17
	13	50.m03396	eukaryotic translation initiation factor 3 subunit 3, putative	111	6	14
	14	80.m00057	polypyrimidine track-binding protein, putative	109	3	5
	15	25.m02949	hypothetical protein	95	5	14
	16	37.m00775	proteasome PCI domain-containing protein	94	2	6
	17	551.m00225	hypothetical protein	94	2	5
	18	55.m00233	casein kinase II alpha subunit, putative	88	1	2
	19	55.m08191	protein kinase domain-containing protein	83	1	2
	20	55.m00168	ATP synthase beta chain, putative	81	3	6
	21	44.m00017	26S protease regulatory subunit 6b, putative	78	3	9
	22	TGG_994535-6-494619-492778	hypothetical protein OsI_013187 [Oryza sativa (indica cultivar-group)].;8.00E-17;gi|125545815|gb|EAY91954.1|	76	2	6
	23	41.m00027	multisynthetase complex auxiliary component p43, putative	71	2	3
	24	113.m00755	duplicated carbonic anhydrase	70	3	7
	25	TgEST_95060687|EST|2003.05.20|ParaDB-3-57-1385	surface protein rhoptry, putative	70	1	3
	26	46.m01692	mitochondrial processing peptidase beta subunit, putative	67	5	12
	27	27.m00846	hypothetical protein	65	1	4
	28	42.m00014	histone deacetylase, putative	63	2	7
	29	76.m01624	FK506-binding nuclear protein, putative	60	1	3
	30	TgEST_100120763|EST|2003.05.20|ParaDB-2-2-1228	rhoptry protein.;1.00E-47;gi|897823|gb|AAA69859.1|	55	5	8
48	1	27.m00003	protein disulfide isomerase, putative	614	23	50
	2	76.m00016/83.m00013	elongation factor 1-alpha, putative	561	26	58
	3	59.m03410	enolase, putative	382	12	38
	4	583.m00022	tubulin alpha chain	301	18	53
	5	50.m05680	eukaryotic translation initiation factor 4A	255	14	40
	6	35.m00026	ATP-dependent RNA helicase, putative	179	11	30
	7	42.m00008	adenosylhomocysteinase, putative	175	10	27
	8	55.m00233	casein kinase II alpha subunit, putative	103	1	2
	9	46.m00024	eukaryotic translation initiation factor 2 gamma subunit, putative	93	5	16
	10	37.m00775	proteasome PCI domain-containing protein	90	2	8
	11	27.m00846	hypothetical protein	75	3	9
	12	38.m01061	acid phosphatase, putative	69	4	11
	13	113.m00755	duplicated carbonic anhydrase	66	4	9
	14	TgEST_100120763|EST|2003.05.20|ParaDB-2-2-1228	rhoptry protein.;1.00E-47;gi|897823|gb|AAA69859.1|	65	6	9
	15	TgGlmHMM_2717	tubulin beta chain, putative	65	3	2
	16	55.m08191	protein kinase domain-containing protein	64	2	7
	17	42.m00014	histone deacetylase, putative	64	1	3
	18	TgGlmHMM_2173	hypothetical protein	58	2	1
	19	TgTigrScan_7197	RNA recognition motif domain-containing protein	57	6	12
	20	44.m00017	26S protease regulatory subunit 6b, putative	55	2	7
	21	TgTigrScan_0849	phosphorylase B kinase gamma catalytic chain, putative	54	2	1
	22	TgEST_95060687|EST|2003.05.20|ParaDB-3-57-1385	surface protein rhoptry, putative	53	2	4
	23	551.m00238	rhoptry antigen, putative	45	1	1
49	1	TgGlmHMM_4477	enolase, putative	800	20	56
	2	76.m00016/83.m00013	elongation factor 1-alpha, putative	779	30	62
	3	27.m00003	protein disulfide isomerase, putative	678	25	53
	4	50.m05680	eukaryotic translation initiation factor 4A	397	18	53
	5	35.m00026	ATP-dependent RNA helicase, putative	269	17	50
	6	583.m00022	tubulin alpha chain	266	9	32
	7	38.m01061	acid phosphatase, putative	237	14	25
	8	42.m00008	adenosylhomocysteinase, putative	195	10	26
	9	583.m00674	isocitrate dehydrogenase, putative	192	5	12
	10	80.m00057	polypyrimidine track-binding protein, putative	177	4	8
	11	37.m00775	proteasome PCI domain-containing protein	161	4	11
	12	27.m00846	hypothetical protein	150	4	12
	13	46.m00024	eukaryotic translation initiation factor 2 gamma subunit, putative	125	6	20
	14	TgGlmHMM_0380	duplicated carbonic anhydrase	110	6	2
	15	41.m00036/57.m00003	tubulin beta chain	89	3	12
	16	55.m08191	protein kinase domain-containing protein	78	6	17
	17	42.m00014	histone deacetylase, putative	61	1	3
	18	583.m00642	hypothetical protein	58	2	6
	19	69.m00140	proliferation-associated protein 2G4, putative	56	2	5
	20	42.m03409	hypothetical protein	55	2	3
	21	55.m08224	phosphorylase B kinase gamma catalytic chain, putative	53	1	1
50	1	TgGlmHMM_4477	enolase, putative	672	22	66
	2	76.m00016/83.m00013	elongation factor 1-alpha, putative	505	17	50
	3	TgEST_95058606|EST|2003.05.20|ParaDB-1-1-1641	membrane anchor for myosin XIV precursor [Toxoplasma gondii].;0;gi|46948064|gb|AAT07037.1|	445	14	26
	4	583.m00674	isocitrate dehydrogenase, putative	292	6	16
	5	50.m05680	eukaryotic translation initiation factor 4A	283	20	51
	6	583.m00022	tubulin alpha chain	231	8	25
	7	27.m00003	protein disulfide isomerase, putative	208	12	30
	8	35.m00026	ATP-dependent RNA helicase, putative	187	13	39
	9	80.m00057	polypyrimidine track-binding protein, putative	178	4	8
	10	57.m00003	tubulin beta chain	135	7	24
	11	113.m00755	duplicated carbonic anhydrase	133	5	10
	12	69.m00140	proliferation-associated protein 2G4, putative	110	6	14
	13	27.m00846	hypothetical protein	107	3	11
	14	42.m00106	conserved hypothetical protein	99	2	9
	15	55.m08191	protein kinase domain-containing protein	97	6	13
	16	46.m00024	eukaryotic translation initiation factor 2 gamma subunit, putative	91	4	14
	17	37.m00775	proteasome PCI domain-containing protein	84	2	8
	18	TGG_994300-2-96686-97543	hypothetical protein PY07066 [Plasmodium yoelii yoelii str. 17XNL].;1.00E-06;gi|82753879|ref|XP_727853.1|	81	3	16
	19	49.m00003	cAMP-dependent protein kinase regulatory subunit, putative	74	5	24
	20	44.m04627	conserved hypothetical protein	64	3	20
	21	20.m00382	ATP synthase alpha chain, putative	62	4	9
	22	145.m00347	26S protease regulatory subunit 6a, putative	60	3	8
	23	42.m03409	hypothetical protein	56	1	1
	24	TgTigrScan_0849	phosphorylase B kinase gamma catalytic chain, putative	54	3	2
	25	42.m00008	adenosylhomocysteinase, putative	53	2	3
51	1	59.m03410	enolase, putative	436	12	40
	2	38.m01061	acid phosphatase, putative	297	13	27
	3	TgTigrScan_1345	hypothetical protein	259	8	7
	4	76.m00016/83.m00013	elongation factor 1-alpha, putative	258	11	38
	5	42.m03584	hypothetical protein	253	14	35
	6	50.m03103	serine protease inhibitor, putative	217	7	28
	7	TgTwinScan_6217	cAMP-dependent protein kinase regulatory subunit, putative	214	13	40
	8	641.m00193	phosphoglycerate kinase, putative	183	6	20
	9	583.m00592	succinyl-CoA ligase, putative	179	11	30
	10	50.m05680	eukaryotic translation initiation factor 4A	179	9	33
	11	69.m00140	proliferation-associated protein 2G4, putative	169	11	27
	12	583.m00022	tubulin alpha chain	128	3	8
	13	38.m01096	eukaryotic porin domain-containing protein	127	6	13
	14	TgTigrScan_2547	conserved hypothetical protein	116	3	8
	15	35.m00026	ATP-dependent RNA helicase, putative	106	3	7
	16	540.m00201	eukaryotic peptide chain release factor subunit, putative	94	2	6
	17	55.m00233	casein kinase II alpha subunit, putative	90	1	2
	18	583.m05445	hypothetical protein	90	2	7
	19	145.m00347	26S protease regulatory subunit 6a, putative	89	12	38
	20	25.m00007	actin	88	3	11
	21	583.m00674	isocitrate dehydrogenase, putative	88	3	6
	22	42.m00123	phosphofructokinase, putative	84	1	1
	23	49.m00052	nucleosome assembly protein-related	76	2	7
	24	59.m00003	heat shock protein 70, putative	74	1	2
	25	55.m08191	protein kinase domain-containing protein	72	2	3
	26	583.m00619	60s ribosomal protein L4, putative	67	4	12
	27	41.m00036	tubulin beta chain, putative	67	3	8
	28	80.m00004	mu1 adaptin, putative	65	3	9
	29	20.m03896	rhoptry protein, putative / protein kinase domain-containing protein	61	2	4
	30	26.m00242	RNA helicase-1	59	5	16
	31	TgEST_95059837|EST|2003.05.20|ParaDB-1-112-1827	rhoptry protein 5 [Toxoplasma gondii].;0;gi|72536429|gb|AAZ73240.1|	59	11	22
	32	27.m00003	protein disulfide isomerase, putative	58	3	9
	33	80.m00001	heat shock protein 90	58	2	2
	34	57.m01753	RNA binding motif-containing protein	55	1	3
	35	35.m00899	conserved hypothetical protein	54	1	3
	36	TgEST_95060687|EST|2003.05.20|ParaDB-3-57-1385	surface protein rhoptry, putative	51	1	3
	37	59.m03518	asparaginyl-tRNA synthetase, putative	50	2	4
	38	50.m00021	tyrosyl-tRNA synthetase, putative	48	2	4
52	1	641.m00193	phosphoglycerate kinase, putative	401	16	45
	2	583.m00619	60s ribosomal protein L4, putative	394	13	33
	3	TgGlmHMM_3037	hypothetical protein	282	13	6
	4	80.m00049	hypothetical protein	221	9	33
	5	59.m03410	enolase, putative	218	5	25
	6	583.m00592	succinyl-CoA ligase, putative	179	10	29
	7	80.m02225	adipocyte plasma membrane-associated protein-related	161	4	14
	8	76.m00016/83.m00013	elongation factor 1-alpha, putative	147	10	27
	9	583.m00674	isocitrate dehydrogenase, putative	133	4	8
	10	TgTigrScan_5155	cAMP-dependent protein kinase regulatory subunit, putative	132	14	38
	11	540.m00201	eukaryotic peptide chain release factor subunit, putative	132	6	19
	12	25.m00007	actin	109	2	9
	13	50.m00069	thioredoxin, putative	105	3	9
	14	583.m05445	hypothetical protein	98	1	5
	15	49.m00035	hypothetical protein	98	2	6
	16	50.m03103	serine protease inhibitor, putative	93	4	13
	17	35.m00899	conserved hypothetical protein	88	4	12
	18	TgEST_95060210|EST|2003.05.20|ParaDB-1-304-2067	Rhoptry protein 4 precursor.;0;gi|75004889|sp|Q5Y808|ROP4_TOXGO	86	7	16
	19	80.m00005	aspartate carbamoyltransferase	86	4	11
	20	27.m00003	protein disulfide isomerase, putative	79	2	5
	21	583.m00022	tubulin alpha chain	78	2	7
	22	TgTwinScan_3263	protein phosphatases PP1 regulatory subunit, putative	75	2	9
	23	TGG_994283-5-93982-93680	eukaryotic porin domain-containing protein	67	1	11
	24	TgTigrScan_3236	rhoptry protein-related / protein kinase-related	67	3	13
	25	38.m01096	eukaryotic porin domain-containing protein	66	3	8
	26	38.m01061	acid phosphatase, putative	66	3	9
	27	TgEST_95060687|EST|2003.05.20|ParaDB-3-57-1385	surface protein rhoptry, putative	62	1	3
	28	TgGlmHMM_4214	hypothetical protein	61	6	6
	29	50.m05680	eukaryotic translation initiation factor 4A	58	1	58
	30	52.m01543	rhoptry protein-related / protein kinase-related	55	5	14
	31	42.m00123	phosphofructokinase, putative	55	3	4
	32	44.m02702	3-hydroxybutyryl-CoA dehydrogenase, putative	54	2	6
	33	50.m03396	eukaryotic translation initiation factor 3 subunit 3, putative	53	1	2
	34	TGG_994683-5-743832-743350	No Blast result	52	1	8
	35	44.m00031	membrane skeletal protein IMC1, putative	46	2	10
53	1	641.m00193	phosphoglycerate kinase, putative	337	18	52
	2	583.m00619	60s ribosomal protein L4, putative	315	15	36
	3	50.m00069	thioredoxin, putative	260	9	26
	4	25.m00007	actin	179	9	37
	5	583.m00674	isocitrate dehydrogenase, putative	172	5	13
	6	80.m00049	hypothetical protein	165	6	22
	7	583.m00636	hypothetical protein	163	5	11
	8	59.m03414	citrate synthase, putative	160	7	20
	9	59.m03410	enolase, putative	135	5	22
	10	TgEST_95060210|EST|2003.05.20|ParaDB-1-304-2067	Rhoptry protein 4 precursor.;0;gi|75004889|sp|Q5Y808|ROP4_TOXGO	126	8	19
	11	76.m00016/83.m00013	elongation factor 1-alpha, putative	125	6	23
	12	52.m01543	rhoptry protein-related / protein kinase-related	121	4	13
	13	80.m02225	adipocyte plasma membrane-associated protein-related	108	3	8
	14	49.m00035	hypothetical protein	105	4	15
	15	TgGlmHMM_4214	hypothetical protein	99	7	8
	16	50.m00028	hypothetical protein	84	1	4
	17	80.m00005	aspartate carbamoyltransferase	77	1	4
	18	35.m00899	conserved hypothetical protein	73	2	6
	19	50.m03103	serine protease inhibitor, putative	62	2	9
	20	55.m00224	conserved hypothetical protein	58	1	3
	21	27.m00003	protein disulfide isomerase, putative	53	2	5
	22	20.m08222	conserved hypothetical protein	52	4	17
	23	38.m01061	acid phosphatase, putative	51	1	3
	24	42.m00025	RNA binding protein, putative	47	2	5
54	1	25.m00007	actin	409	18	56
	2	583.m00636	hypothetical protein	297	11	20
	3	50.m00069	thioredoxin, putative	290	15	32
	4	33.m01280	GTP binding protein, putative	225	10	32
	5	583.m00670	eukaryotic translation initiation factor 2 alpha subunit, putative	137	7	29
	6	50.m00028	hypothetical protein	129	4	13
	7	76.m00016/83.m00013	elongation factor 1-alpha, putative	129	6	21
	8	TgEST_95059837|EST|2003.05.20|ParaDB-1-112-1827	rhoptry protein 5 [Toxoplasma gondii].;0;gi|72536429|gb|AAZ73240.1|	128	5	13
	9	641.m00193	phosphoglycerate kinase, putative	114	6	23
	10	583.m00619	60s ribosomal protein L4, putative	111	3	9
	11	551.m00238	rhoptry antigen, putative	105	5	13
	12	59.m03414	citrate synthase, putative	94	6	10
	13	25.m00203	thioredoxin, putative	87	6	20
	14	TgTigrScan_5949	alanyl-tRNA synthetase, putative	86	4	3
	15	80.m00005	aspartate carbamoyltransferase	81	1	4
	16	55.m04649	ATP-dependent helicase, putaive	79	9	26
	17	42.m00084	60S ribosomal protein L3, putative	73	4	11
	18	TgEST_95060210|EST|2003.05.20|ParaDB-1-304-2067	Rhoptry protein 4 precursor.;0;gi|75004889|sp|Q5Y808|ROP4_TOXGO	72	5	10
	19	55.m00175	elongation factor Tu, putative	71	4	12
	20	42.m00123	phosphofructokinase, putative	70	1	1
	21	55.m00224	conserved hypothetical protein	66	1	3
	22	50.m03083	pyruvate dehydrogenase, putative	66	4	8
	23	42.m00098	26S proteasome regulatory ATPase subunit, putative	61	2	9
	24	55.m00146	26S protease regulatory subunit 8, putative	61	4	11
	25	TgGlmHMM_4494	glyceraldehyde-3-phosphate dehydrogenase	59	6	2
	26	TgTigrScan_5351	46 kDa FK506-binding nuclear protein, putative	59	3	6
	27	20.m03896	rhoptry protein, putative / protein kinase domain-containing protein	57	1	1
	28	TgTwinScan_1592	dihydrolipoamide succinyltransferase component of 2-oxoglutaratedehydrogenase complex, putative	54	3	6
	29	583.m05356	hypothetical protein	53	1	17
	30	59.m03479	protease-related	48	4	8
	31	80.m02225	adipocyte plasma membrane-associated protein-related	46	2	5
55	1	25.m00007	actin	579	30	79
	2	42.m00098	26S proteasome regulatory ATPase subunit, putative	235	5	22
	3	TgEST_95058821|EST|2003.05.20|ParaDB-3-3-1337	hypothetical protein, conserved [Toxoplasma gondii].;0;gi|95007459|emb|CAJ20680.1|	154	10	28
	4	33.m01280	GTP binding protein, putative	154	7	23
	5	50.m03247	aspartate aminotransferase, putative	132	1	5
	6	145.m00003	elongation factor 1-gamma, putative	125	6	19
	7	TgTigrScan_1154	lysine decarboxylase domain-containing protein	116	3	2
	8	50.m00069	thioredoxin, putative	114	5	18
	9	38.m00018	protein arginine N-methyltransferase 4, putative	107	1	4
	10	TgTigrScan_0597	myosin light chain-related	103	5	13
	11	583.m05526	hypothetical protein	95	4	11
	12	55.m04649	ATP-dependent helicase, putaive	95	7	25
	13	44.m02716	hypothetical protein	95	6	21
	14	55.m00175	elongation factor Tu, putative	90	6	19
	15	551.m00238	rhoptry antigen, putative	88	2	4
	16	583.m00670	eukaryotic translation initiation factor 2 alpha subunit, putative	83	4	15
	17	583.m00636	hypothetical protein	78	2	8
	18	42.m00084	60S ribosomal protein L3, putative	71	5	13
	19	50.m03083	pyruvate dehydrogenase, putative	71	2	5
	20	20.m03896	rhoptry protein, putative / protein kinase domain-containing protein	57	3	5
	21	42.m00123	phosphofructokinase, putative	55	1	1
	22	TgTigrScan_5351	46 kDa FK506-binding nuclear protein, putative	48	6	12
	23	42.m03638	hypothetical protein	47	1	2
56	1	25.m00007	actin	472	25	66
	2	145.m00003	elongation factor 1-gamma, putative	342	12	39
	3	583.m05526	hypothetical protein	229	12	35
	4	44.m04690	transaldolase, putative	195	9	23
	5	55.m04808	vacuoloar ATP synthase subunit D, putative	162	5	21
	6	46.m01701	lysine decarboxylase domain-containing protein	161	4	15
	7	44.m02716	hypothetical protein	148	9	40
	8	49.m00028	2-oxoisovalerate dehydrogenase, putative	148	11	31
	9	80.m00001	heat shock protein 90	146	5	9
	10	83.m02145	rhoptry antigen, putative	132	6	9
	11	583.m00611	small nuclear ribonucleoprotein U1A, putative	121	2	9
	12	42.m00022	ubiquitin, putative	117	5	24
	13	59.m03410	enolase, putative	112	4	16
	14	42.m00098	26S proteasome regulatory ATPase subunit, putative	107	4	16
	15	46.m00002	fructose-1,6-bisphosphate aldolase	106	4	12
	16	50.m03247	aspartate aminotransferase, putative	101	1	5
	17	38.m00003	microneme protein 6 (MIC6)	95	2	10
	18	38.m00018	protein arginine N-methyltransferase 4, putative	85	1	4
	19	49.m00054	hypothetical protein	77	1	2
	20	57.m01857	DnaJ domain-containing protein	76	2	7
	21	42.m00123	phosphofructokinase, putative	63	1	1
	22	76.m00016/83.m00013	elongation factor 1-alpha, putative	62	2	6
	23	42.m00084	60S ribosomal protein L3, putative	61	4	9
	24	TgTigrScan_4405	thioredoxin, putative	60	3	11
	25	28.m00301/41.m00036/57.m00003	tubulin beta chain, putative	58	2	4
	26	641.m03153	SRS domain containing protein	57	2	10
	27	551.m00238	rhoptry antigen, putative	56	2	6
	28	TgEST_95060687|EST|2003.05.20|ParaDB-3-57-1385	surface protein rhoptry, putative	53	1	3
	29	59.m00073	lipoate-protein ligase A, putative	53	1	2
	30	50.m03254	conserved hypothetical protein	48	4	16
57	1	25.m00007	actin	345	12	51
	2	55.m04808	vacuoloar ATP synthase subunit D, putative	317	9	36
	3	46.m00002	fructose-1,6-bisphosphate aldolase	284	14	37
	4	44.m04690	transaldolase, putative	246	10	34
	5	145.m00003	elongation factor 1-gamma, putative	224	9	30
	6	38.m00003	microneme protein 6 (MIC6)	148	3	10
	7	583.m05526	hypothetical protein	120	4	13
	8	641.m03153	SRS domain containing protein	111	5	24
	9	55.m00016	DnaJ domain-containing protein	110	5	14
	10	83.m02145	rhoptry antigen, putative	110	9	10
	11	TgTigrScan_1154	lysine decarboxylase domain-containing protein	105	4	2
	12	59.m03410	enolase, putative	90	4	11
	13	57.m00024	protein kinase 3	87	4	16
	14	76.m00016/83.m00013	elongation factor 1-alpha, putative	76	6	22
	15	55.m05020	trypsin, putative	72	2	2
	16	28.m00301/41.m00036/57.m00003	tubulin beta chain, putative	72	2	6
	17	49.m00057	developmentally regulated GTP-binding protein 1, putative	71	2	6
	18	641.m00178	ubiquinol-cytochrome c reductase, putative / Rieske iron-sulfur protein, putative	66	2	9
	19	583.m00022	tubulin alpha chain	64	1	3
	20	44.m00020	pfs77-related	60	2	6
	21	50.m03254	conserved hypothetical protein	59	5	17
	22	551.m00238	rhoptry antigen, putative	54	3	5
	23	583.m11414	hypothetical protein	53	1	10
	24	57.m03104	DNA-directed RNA polymerase I, putative	50	1	8
	25	50.m00011	enoyl-acyl carrier reductase	50	1	4
	26	42.m00123	phosphofructokinase, putative	49	1	1
	27	38.m01050	conserved hypothetical protein	47	1	2
58	1	46.m00002	fructose-1,6-bisphosphate aldolase	618	26	58
	2	641.m00178	ubiquinol-cytochrome c reductase, putative / Rieske iron-sulfur protein, putative	294	11	31
	3	55.m00016	DnaJ domain-containing protein	192	9	30
	4	TgEST_95059837|EST|2003.05.20|ParaDB-1-112-1827	rhoptry protein 5 [Toxoplasma gondii].;0;gi|72536429|gb|AAZ73240.1|	164	10	21
	5	44.m00020	pfs77-related	164	3	9
	6	25.m00007	actin	135	8	35
	7	TgTwinScan_0069	tryptophanyl-tRNA synthetase, putative	128	3	6
	8	57.m00024	protein kinase 3	113	7	22
	9	TgEST_100120613|EST|2003.05.20|ParaDB-3-3-728	Homo sapiens laminin receptor 1 (ribosomal protein SA, 67kDa) [synthetic construct].;2.00E-116;gi|30585305|gb|AAP36925.1|	101	2	12
	10	39.m00330	phosphoribosylpyrophosphate synthetase, putative	95	4	7
	11	80.m02161	hypothetical protein	92	4	15
	12	76.m00010	hypothetical protein	89	1	6
	13	59.m03410/59.m03411	enolase, putative	83	1	3
	14	20.m03912	elongation factor 2, putative	79	1	1
	15	76.m00016/83.m00013	elongation factor 1-alpha, putative	77	4	18
	16	42.m00079	cAMP-dependent protein kinase catalytic subunit, putative	70	4	13
	17	46.m01699	RNA recognition motif. (a.k.a. RRM, RBD, or RNP domain)-containing protein	69	1	3
	18	49.m03276	protein kinase domain-containing protein	66	1	4
	19	49.m00057	developmentally regulated GTP-binding protein 1, putative	65	4	13
	20	TGG_994472-6-382278-381811	actin, putative	63	1	7
	21	TgEST_95060687|EST|2003.05.20|ParaDB-3-57-1385	surface protein rhoptry, putative	62	1	3
	22	59.m03712	replication factor C, putative	58	1	2
	23	57.m03104	DNA-directed RNA polymerase I, putative	55	1	8
	24	50.m00049	actin, putative	54	2	6
	25	55.m04808	vacuoloar ATP synthase subunit D, putative	53	1	4
	26	35.m00014	cholinephosphate cytidylyltransferase, putative	45	1	3
59	1	46.m00002	fructose-1,6-bisphosphate aldolase	576	25	53
	2	80.m02161	hypothetical protein	255	16	36
	3	59.m03441	26S proteasome regulatory subunit, putative	178	4	20
	4	641.m00178	ubiquinol-cytochrome c reductase, putative / Rieske iron-sulfur protein, putative	174	7	19
	5	TgEST_95059837|EST|2003.05.20|ParaDB-1-112-1827	rhoptry protein 5 [Toxoplasma gondii].;0;gi|72536429|gb|AAZ73240.1|	170	11	19
	6	42.m00079	cAMP-dependent protein kinase catalytic subunit, putative	138	7	23
	7	541.m01196	RNA binding protein, putative	136	11	41
	8	39.m00330	phosphoribosylpyrophosphate synthetase, putative	127	4	8
	9	25.m00007	actin	110	3	14
	10	20.m05962	mitochondrial carrier domain-containing protein	106	3	8
	11	TgGlmHMM_2838	adhesion regulating molecule, putative	96	2	1
	12	44.m00020	pfs77-related	95	1	2
	13	59.m03410	enolase, putative	87	2	5
	14	49.m03276	protein kinase domain-containing protein	84	1	4
	15	59.m00005	protein transport protein Sec61 alpha subunit isoform 1, putative	71	3	4
	16	50.m00005	fructose-1,6-bisphosphatase, putative	71	5	19
	17	TgEST_95060687|EST|2003.05.20|ParaDB-3-57-1385	surface protein rhoptry, putative	66	1	3
	18	TgTwinScan_3565	conserved hypothetical protein	63	3	12
	19	583.m00001	SAG1-related sequence 3	59	1	6
	20	TgGlmHMM_3496	serine:pyruvate/alanine:glyoxylate aminotransferase, putative	57	5	3
	21	20.m03912	elongation factor 2, putative	56	2	2
	22	TgGlmHMM_3703	developmentally regulated GTP-binding protein 1, putative	55	2	2
	23	50.m05680	eukaryotic translation initiation factor 4A	52	1	2
	24	57.m00024	protein kinase 3	51	1	7
	25	33.m00006	MIC2-associated protein (M2AP)	50	1	3
	26	33.m01398/63.m00146	rhoptry antigen, putative	48	1	1
60	1	46.m00002	fructose-1,6-bisphosphate aldolase	284	13	35
	2	80.m02161	hypothetical protein	157	10	26
	3	20.m05962	mitochondrial carrier domain-containing protein	131	3	6
	4	541.m01196	RNA binding protein, putative	123	6	25
	5	20.m03912	elongation factor 2, putative	117	2	3
	6	39.m00330	phosphoribosylpyrophosphate synthetase, putative	110	3	7
	7	50.m00005	fructose-1,6-bisphosphatase, putative	109	13	38
	8	59.m03441	26S proteasome regulatory subunit, putative	103	1	7
	9	59.m00005	protein transport protein Sec61 alpha subunit isoform 1, putative	99	4	10
	10	583.m00001	SAG1-related sequence 3	96	3	11
	11	TgGlmHMM_3496	serine:pyruvate/alanine:glyoxylate aminotransferase, putative	91	6	4
	12	59.m03410	enolase, putative	86	2	6
	13	42.m00079	cAMP-dependent protein kinase catalytic subunit, putative	81	1	4
	14	TgTwinScan_3565	conserved hypothetical protein	68	3	13
	15	33.m00006	MIC2-associated protein (M2AP)	66	1	3
	16	37.m00750	splicing factor, putative	65	2	6
	17	TgEST_95060687|EST|2003.05.20|ParaDB-3-57-1385	surface protein rhoptry, putative	65	1	3
	18	57.m00025	40S ribosomal protein SA, putative	60	2	8
	19	49.m03276	protein kinase domain-containing protein	60	1	4
	20	42.m00024	acyltransferase-related	59	2	5
	21	551.m00238	rhoptry antigen, putative	58	4	7
	22	TgTigrScan_6701	replication factor C subunit 2, putative [Plasmodium vivax].;2.00E-51;gi|156093657|ref|XP_001612867.1|	56	1	3
	23	76.m01543	hypothetical protein	55	2	4
61	1	583.m00001	SAG1-related sequence 3	165	4	16
	2	59.m00005	protein transport protein Sec61 alpha subunit isoform 1, putative	132	5	15
	3	57.m00025	40S ribosomal protein SA, putative	124	8	39
	4	80.m02161	hypothetical protein	110	2	10
	5	50.m00005	fructose-1,6-bisphosphatase, putative	104	5	18
	6	57.m00015	DnaJ domain-containing protein	101	5	20
	7	551.m00238	rhoptry antigen, putative	100	5	9
	8	57.m00031	hypothetical protein	87	1	6
	9	37.m00750	splicing factor, putative	84	3	10
	10	59.m03410/59.m03411	enolase, putative	78	1	3
	11	41.m00021	articulin 4	78	2	8
	12	39.m00330	phosphoribosylpyrophosphate synthetase, putative	77	1	2
	13	76.m00016/83.m00013	elongation factor 1-alpha, putative	75	4	17
	14	20.m05962	mitochondrial carrier domain-containing protein	71	2	3
	15	59.m03518	asparaginyl-tRNA synthetase, putative	67	3	4
	16	80.m00001	heat shock protein 90	56	1	1
	17	TgEST_95060687|EST|2003.05.20|ParaDB-3-57-1385	surface protein rhoptry, putative	56	1	3
	18	59.m07714	hypothetical protein	54	2	12
	19	44.m00006	lactate dehydrogenase	54	1	8
	20	TgTwinScan_0069	tryptophanyl-tRNA synthetase, putative	54	1	2
	21	49.m03276	protein kinase domain-containing protein	52	1	4
	22	80.m00003	glyceraldehyde-3-phosphate dehydrogenase	49	1	4
62	1	44.m00037	serine-threonine phosophatase 2C	466	12	59
	2	50.m03331	hypothetical protein	237	7	34
	3	583.m00001	SAG1-related sequence 3	230	7	20
	4	27.m00003	protein disulfide isomerase, putative	194	9	26
	5	76.m00016/83.m00013	elongation factor 1-alpha, putative	165	8	34
	6	57.m00015	DnaJ domain-containing protein	133	5	21
	7	50.m00018	adenosine kinase	121	5	20
	8	80.m00003	glyceraldehyde-3-phosphate dehydrogenase	116	7	27
	9	TgEST_95059837|EST|2003.05.20|ParaDB-1-112-1827	rhoptry protein 5 [Toxoplasma gondii].;0;gi|72536429|gb|AAZ73240.1|	115	5	12
	10	44.m00006	lactate dehydrogenase	98	4	22
	11	20.m03912	elongation factor 2, putative	87	3	3
	12	28.m00303	hypothetical protein	82	2	11
	13	583.m05359	phosphatidylinositol-4-phosphate 5-kinase, putative	76	2	9
	14	42.m00123	phosphofructokinase, putative	71	1	1
	15	57.m00031	hypothetical protein	70	3	14
	16	57.m00025	40S ribosomal protein SA, putative	70	5	25
	17	59.m03518	asparaginyl-tRNA synthetase, putative	68	3	4
	18	TgEST_95060687|EST|2003.05.20|ParaDB-3-57-1385	surface protein rhoptry, putative	58	1	3
	19	37.m00750	splicing factor, putative	54	1	3
	20	20.m05962	mitochondrial carrier domain-containing protein	54	1	1
	21	583.m00022	tubulin alpha chain	54	3	12
	22	59.m00005	protein transport protein Sec61 alpha subunit isoform 1, putative	51	2	4
	23	44.m00009	major surface antigen p30	50	1	2
	24	86.m00365	hypothetical protein	49	2	6
63	1	44.m00037	serine-threonine phosophatase 2C	418	17	68
	2	83.m01278	eukaryotic translation initiation factor 3, putative	289	7	21
	3	80.m00003	glyceraldehyde-3-phosphate dehydrogenase	260	12	42
	4	50.m03331	hypothetical protein	230	8	35
	5	27.m00003	protein disulfide isomerase, putative	167	9	23
	6	59.m03618	transketolase, putative	141	6	18
	7	55.m00168	ATP synthase beta chain, putative	105	2	5
	8	28.m00301/41.m00036/57.m00003	tubulin beta chain, putative	97	2	4
	9	42.m03611	eukaryotic translation initiation factor 3 subunit 5, putative	92	3	13
	10	583.m00001	SAG1-related sequence 3	90	6	16
	11	44.m00006	lactate dehydrogenase	88	6	30
	12	20.m03912	elongation factor 2, putative	80	2	2
	13	76.m00016/83.m00013	elongation factor 1-alpha, putative	69	4	9
	14	86.m00365	hypothetical protein	62	3	10
	15	59.m03599	conserved hypothetical protein	57	1	8
	16	41.m00030	serine/threonine protein phosphatase, putative	55	1	7
	17	25.m00007	actin	50	3	11
	18	55.m04760	hypothetical protein	49	4	19
64	1	44.m00037	serine-threonine phosophatase 2C	647	17	72
	2	80.m00003	glyceraldehyde-3-phosphate dehydrogenase	623	21	66
	3	83.m01278	eukaryotic translation initiation factor 3, putative	279	5	19
	4	44.m00006	lactate dehydrogenase	235	14	62
	5	55.m08184	hypothetical protein	195	5	30
	6	55.m00168	ATP synthase beta chain, putative	182	7	21
	7	42.m03611	eukaryotic translation initiation factor 3 subunit 5, putative	159	5	26
	8	76.m00016/83.m00013	elongation factor 1-alpha, putative	145	9	29
	9	50.m03331	hypothetical protein	128	4	23
	10	583.m00686	branched-chain alpha-keto acid dehydrogenase, putative	124	2	9
	11	41.m00030	serine/threonine protein phosphatase, putative	122	3	10
	12	TgEST_95060164|EST|2003.05.20|ParaDB-1-202-1119	dense granule protein GRA8 [Toxoplasma gondii].;8.00E-48;gi|5901701|gb|AAD55381.1|	96	5	14
	13	25.m00007	actin	91	4	15
	14	28.m00301/41.m00036/57.m00003	tubulin beta chain, putative	85	4	9
	15	TgTigrScan_6584	ribosomal protein L5, putative	82	5	6
	16	TgGlmHMM_2191	rhoptry protein 13 [Toxoplasma gondii].;0;gi|71559154|gb|AAZ38160.1|	76	3	9
	17	49.m00048	p36 protein	72	1	3
	18	38.m01085	NSF attachment protein-related	67	1	6
	19	TgGlmHMM_4631	oxidoreductase, putative	64	2	2
	20	583.m00001	SAG1-related sequence 3	59	2	10
	21	42.m00115	exosome complex exonuclease, putative	57	1	6
	22	59.m03592	inhibitor-1 of protein phosphatase type 2A	56	5	16
	23	TgGlmHMM_0318	hypothetical protein	55	3	7
	24	80.m02161	hypothetical protein	52	1	2
	25	27.m00003	protein disulfide isomerase, putative	50	2	7
	26	44.m02603	hypothetical protein	48	2	12
65	1	80.m00003	glyceraldehyde-3-phosphate dehydrogenase	611	24	75
	2	44.m00006	lactate dehydrogenase	385	19	68
	3	641.m00186	ribosomal protein L5, putative	215	11	46
	4	76.m00016/83.m00013	elongation factor 1-alpha, putative	182	12	36
	5	49.m00048	p36 protein	147	5	13
	6	55.m08184	hypothetical protein	147	5	34
	7	25.m00007	actin	144	5	16
	8	TgGlmHMM_2191	rhoptry protein 13 [Toxoplasma gondii].;0;gi|71559154|gb|AAZ38160.1|	133	5	16
	9	TgGlmHMM_0310	eukaryotic translation initiation factor 3, putative	123	5	4
	10	583.m00686	branched-chain alpha-keto acid dehydrogenase, putative	121	3	12
	11	TgEST_95060164|EST|2003.05.20|ParaDB-1-202-1119	dense granule protein GRA8 [Toxoplasma gondii].;8.00E-48;gi|5901701|gb|AAD55381.1|	121	6	17
	12	44.m00037	serine-threonine phosophatase 2C	101	6	30
	13	80.m02161	hypothetical protein	96	3	9
	14	80.m02245	eukaryotic translation initiation factor 3 delta subunit, putative	81	2	8
	15	59.m03592	inhibitor-1 of protein phosphatase type 2A	65	9	36
	16	TgTigrScan_7197	RNA recognition motif domain-containing protein	54	2	7
	17	83.m01285	hypothetical protein	51	1	3
66	1	44.m00006	lactate dehydrogenase	529	20	72
	2	80.m00003	glyceraldehyde-3-phosphate dehydrogenase	504	18	57
	3	35.m00002	receptor for activated C kinase, RACK protein, putative	224	5	20
	4	38.m00002	60S acidic ribosomal protein P0	211	10	38
	5	641.m00186	ribosomal protein L5, putative	201	8	27
	6	25.m00007	actin	172	11	33
	7	49.m00048	p36 protein	142	8	23
	8	TgGlmHMM_2191	rhoptry protein 13 [Toxoplasma gondii].;0;gi|71559154|gb|AAZ38160.1|	130	2	7
	9	55.m08184	hypothetical protein	114	3	17
	10	44.m00001	membrane-associated calcum-binding protein, related	114	4	23
	11	76.m00016/83.m00013	elongation factor 1-alpha, putative	107	9	24
	12	49.m00031	casein kinase 1, putative	106	4	14
	13	50.m00011	enoyl-acyl carrier reductase	99	2	7
	14	583.m00686	branched-chain alpha-keto acid dehydrogenase, putative	98	6	21
	15	52.m00002	P35 surface antigen	79	2	9
	16	583.m00637	fibrillarin, putative	73	4	17
	17	41.m00030	serine/threonine protein phosphatase, putative	67	1	8
	18	551.m00238	rhoptry antigen, putative	67	2	4
	19	41.m03144	hypothetical protein	51	3	12
	20	46.m01668	sedoheptulose-1,7 bisphosphatase, putative	50	4	14
	21	TgTwinScan_3510	hypothetical protein LOC734869 [Xenopus laevis].;2.00E-10;gi|148237990|ref|NP_001089804.1|	48	1	3
67	1	44.m00006	lactate dehydrogenase	415	16	66
	2	80.m00003	glyceraldehyde-3-phosphate dehydrogenase	322	12	60
	3	38.m00002	60S acidic ribosomal protein P0	273	13	57
	4	35.m00002	receptor for activated C kinase, RACK protein, putative	216	9	37
	5	50.m00011	enoyl-acyl carrier reductase	209	8	30
	6	44.m00001	membrane-associated calcum-binding protein, related	198	8	39
	7	55.m08184	hypothetical protein	191	4	21
	8	583.m00637	fibrillarin, putative	178	5	27
	9	55.m00015	14-3-3 protein, putative	166	4	22
	10	41.m03144	hypothetical protein	120	6	23
	11	49.m00048	p36 protein	102	5	15
	12	49.m00031	casein kinase 1, putative	96	8	22
	13	59.m03410	enolase, putative	87	2	10
	14	TgGlmHMM_4893	SRS domain-containing surface antigen, putative	69	3	1
	15	76.m00016/83.m00013	elongation factor 1-alpha, putative	68	5	21
	16	25.m00007	actin	67	3	11
	17	42.m03435	phosphatidylserine decarboxylase proenzyme, putative	63	2	15
	18	TGG_994297-3-58935-59285	ribose 5-phosphate isomerase, putative	61	1	11
	19	49.m00020	ribose 5-phosphate isomerase, putative	61	3	11
	20	583.m05701	DnaJ domain-containing protein	60	3	9
	21	44.m04695	hypothetical protein	59	3	10
	22	583.m00707	hypothetical protein	55	2	14
	23	551.m00238	rhoptry antigen, putative	54	3	7
	24	50.m03067	mitotic checkpoint protein BUB3, putative	52	6	18
	25	59.m00030	26S proteasome non-ATPase subunit, putative	47	4	19
	26	46.m00024	eukaryotic translation initiation factor 2 gamma subunit, putative	47	2	4
	27	50.m00072	NAD-specific glutamate dehydrogenase, putative	46	2	3
68	1	TgGlmHMM_4198	14-3-3 protein, putative	380	18	35
	2	44.m00001	membrane-associated calcum-binding protein, related	229	7	25
	3	55.m08184	hypothetical protein	217	6	30
	4	35.m00002	receptor for activated C kinase, RACK protein, putative	214	8	31
	5	44.m00006	lactate dehydrogenase	202	7	28
	6	42.m03435	phosphatidylserine decarboxylase proenzyme, putative	192	5	30
	7	583.m00022	tubulin alpha chain	151	4	13
	8	38.m00002	60S acidic ribosomal protein P0	122	6	22
	9	TGG_994545-4-80567-80166	conserved hypothetical protein	120	2	18
	10	44.m04695	hypothetical protein	119	7	24
	11	59.m00030	26S proteasome non-ATPase subunit, putative	119	5	23
	12	69.m00139	conserved hypothetical protein	118	7	23
	13	46.m00024	eukaryotic translation initiation factor 2 gamma subunit, putative	103	3	13
	14	41.m03144	hypothetical protein	100	6	17
	15	76.m00016/83.m00013	elongation factor 1-alpha, putative	98	5	14
	16	76.m01626	SRS domain-containing surface antigen, putative	91	4	21
	17	59.m00061	mitochondrial 2-oxoglutarate/malate carrier protein, putative	90	4	17
	18	583.m00637	fibrillarin, putative	87	3	16
	19	551.m00238	rhoptry antigen, putative	85	3	4
	20	55.m08198	porin, putative	81	4	18
	21	59.m03599	conserved hypothetical protein	78	2	14
	22	28.m00301/41.m00036/57.m00003	tubulin beta chain, putative	75	1	3
	23	59.m03410/59.m03411	enolase, putative	71	1	3
	24	TgEST_95060164|EST|2003.05.20|ParaDB-1-202-1119	dense granule protein GRA8 [Toxoplasma gondii].;8.00E-48;gi|5901701|gb|AAD55381.1|	66	4	12
	25	42.m00008	adenosylhomocysteinase, putative	65	1	2
	26	76.m00002	phosphoglucomutase/parafusin related protein 1, putative	62	1	1
	27	TgTwinScan_1570	PREDICTED: similar to ankyrin 2,3/unc44 [Strongylocentrotus purpuratus].;9.00E-12;gi|115694497|ref|XP_785836.2|	58	1	4
	28	80.m00003	glyceraldehyde-3-phosphate dehydrogenase	56	7	28
	29	49.m00020	ribose 5-phosphate isomerase, putative	54	2	9
	30	44.m00009	major surface antigen p30	53	1	4
	31	76.m01677	heat shock protein-related	50	1	5
	32	65.m00005	phosphate carrier protein, putative	50	3	5
	33	TgGlmHMM_2485	No Blast result	48	4	3
	34	42.m00069	elongation factor 1-beta, putative	46	1	5
69	1	55.m00015	14-3-3 protein, putative	413	18	54
	2	55.m08198	porin, putative	362	15	52
	3	59.m00061	mitochondrial 2-oxoglutarate/malate carrier protein, putative	250	11	40
	4	65.m00005	phosphate carrier protein, putative	214	10	24
	5	541.m00142	hypothetical protein	136	8	37
	6	69.m00139	conserved hypothetical protein	124	4	21
	7	76.m00016/83.m00013	elongation factor 1-alpha, putative	119	4	18
	8	44.m00001	membrane-associated calcum-binding protein, related	118	2	15
	9	76.m01677	heat shock protein-related	107	7	35
	10	583.m00022	tubulin alpha chain	99	2	6
	11	44.m00006	lactate dehydrogenase	97	6	29
	12	76.m01626	SRS domain-containing surface antigen, putative	95	3	17
	13	80.m00003	glyceraldehyde-3-phosphate dehydrogenase	92	2	13
	14	28.m00301/41.m00036/57.m00003	tubulin beta chain, putative	82	2	5
	15	80.m02161	hypothetical protein	81	2	7
	16	42.m00008	adenosylhomocysteinase, putative	78	3	10
	17	83.m00005	carboxyvinyl-carboxyphosphonate phosphorylmutase, putative	74	2	10
	18	44.m00009	major surface antigen p30	69	1	4
	19	641.m00168	malate dehydrogenase, putative	66	1	2
	20	583.m05380	serine/threonine protein phosphatase, putative	65	2	11
	21	59.m03410	enolase, putative	62	2	6
	22	42.m00069	elongation factor 1-beta, putative	61	2	7
	23	38.m00002	60S acidic ribosomal protein P0	59	1	4
	24	583.m00637	fibrillarin, putative	53	1	6
	25	35.m00002	receptor for activated C kinase, RACK protein, putative	51	3	15
70	1	55.m08198	porin, putative	514	17	64
	2	55.m00015	14-3-3 protein, putative	488	18	52
	3	65.m00005	phosphate carrier protein, putative	313	13	30
	4	59.m00061	mitochondrial 2-oxoglutarate/malate carrier protein, putative	270	11	44
	5	42.m00069	elongation factor 1-beta, putative	202	8	26
	6	59.m03410	enolase, putative	156	4	15
	7	27.m00091	hypothetical protein	153	7	36
	8	583.m05380	serine/threonine protein phosphatase, putative	138	6	30
	9	TgEST_95060532|EST|2003.05.20|ParaDB-1-313-1332	major surface antigen p30	124	7	26
	10	55.m04838	orotate phosphoribosyltransferase, putative	120	2	10
	11	76.m00016/83.m00013	elongation factor 1-alpha, putative	119	6	18
	12	541.m00142	hypothetical protein	116	8	31
	13	76.m01677	heat shock protein-related	116	4	17
	14	TgTwinScan_2834	ethylene inducible protein, putative	114	5	22
	15	80.m00003	glyceraldehyde-3-phosphate dehydrogenase	110	7	27
	16	TgEST_95060871|EST|2003.05.20|ParaDB-2-197-832	dense granule antigen GRA6 [Toxoplasma gondii].;7.00E-60;gi|89572495|dbj|BAE86893.1|	104	7	36
	17	42.m03619	phospholipase/carboxylesterase, putative	100	2	11
	18	28.m00301/41.m00036	tubulin beta chain, putative	100	3	10
	19	TgTwinScan_1472	oxidoreductase, putative	92	2	13
	20	TgGlmHMM_3238	lactate dehydrogenase	90	7	17
	21	80.m02161	hypothetical protein	81	1	4
	22	641.m00168	malate dehydrogenase, putative	76	5	16
	23	55.m00280	60S ribosomal protein L7a, putative	73	5	15
	24	49.m03373	haloacid dehalogenase-like hydrolase domain-containing protein	73	3	12
	25	TgGlmHMM_0283	carboxyvinyl-carboxyphosphonate phosphorylmutase, putative	71	1	2
	26	583.m00022	tubulin alpha chain	70	1	3
	27	83.m01206	ran-specific GTPase-activating protein, putative	69	1	5
	28	42.m00008	adenosylhomocysteinase, putative	67	1	2
	29	55.m00241	gbp1p protein (RNA bindiong protein), putative	64	2	9
	30	74.m00439	hydroxyacylglutathione hydrolase, putative	63	2	7
	31	55.m00072	UMP-CMP kinase, putative	55	1	4
71	1	641.m00168	malate dehydrogenase, putative	424	16	47
	2	TgTwinScan_5441	elongation factor 1-beta, putative	310	17	65
	3	59.m03410	enolase, putative	271	8	32
	4	55.m00015	14-3-3 protein, putative	269	12	41
	5	44.m00009	major surface antigen p30	225	10	49
	6	44.m02744	40S ribosomal protein S3a, putative	212	9	38
	7	55.m00241	gbp1p protein (RNA bindiong protein), putative	167	7	24
	8	TgGlmHMM_1028	hypothetical protein	164	10	3
	9	42.m03619	phospholipase/carboxylesterase, putative	160	7	31
	10	44.m04672	sepiapterin reductase, putative	145	4	24
	11	20.m00388	60S ribosomal protein L8, putative	142	6	24
	12	83.m01206	ran-specific GTPase-activating protein, putative	131	7	28
	13	55.m08198	porin, putative	123	6	28
	14	TGG_994309-4-577343-576882	mitochondrial carrier protein family protein [Babesia bovis].;4.00E-06;gi|156088481|ref|XP_001611647.1|	122	3	23
	15	55.m04838	orotate phosphoribosyltransferase, putative	112	5	20
	16	80.m00003	glyceraldehyde-3-phosphate dehydrogenase	107	6	27
	17	583.m05380	serine/threonine protein phosphatase, putative	92	2	11
	18	TgTwinScan_3373	hydroxyacylglutathione hydrolase, putative	89	2	11
	19	69.m00139	conserved hypothetical protein	88	3	14
	20	55.m00280	60S ribosomal protein L7a, putative	87	11	36
	21	80.m02161	hypothetical protein	77	1	4
	22	50.m00009	ADP/ATP carrier, putative	76	4	15
	23	TGG_994481-1-884980-886215	phosphate carrier protein, putative	73	2	4
	24	65.m00005	phosphate carrier protein, putative	71	5	11
	25	76.m00016/83.m00013	elongation factor 1-alpha, putative	67	2	7
	26	55.m00072	UMP-CMP kinase, putative	66	2	8
	27	542.m00223	thymidylate kinase, putative	66	3	9
	28	44.m00006	lactate dehydrogenase	60	3	10
	29	TgEST_95060871|EST|2003.05.20|ParaDB-2-197-832	dense granule antigen GRA6 [Toxoplasma gondii].;7.00E-60;gi|89572495|dbj|BAE86893.1|	60	8	36
	30	20.m00005	dense granule protein 7	58	1	6
	31	TgTwinScan_1472	oxidoreductase, putative	50	3	8
72	1	641.m00168	malate dehydrogenase, putative	522	17	45
	2	44.m00009	major surface antigen p30	391	21	50
	3	44.m02744	40S ribosomal protein S3a, putative	276	11	41
	4	50.m00009	ADP/ATP carrier, putative	218	15	46
	5	20.m00388	60S ribosomal protein L8, putative	190	6	24
	6	55.m00241	gbp1p protein (RNA bindiong protein), putative	165	8	28
	7	55.m00280	60S ribosomal protein L7a, putative	142	12	40
	8	55.m04838	orotate phosphoribosyltransferase, putative	140	5	29
	9	TgTwinScan_5441	elongation factor 1-beta, putative	118	5	24
	10	113.m00780	conserved hypothetical protein	111	1	10
	11	59.m03410	enolase, putative	107	5	26
	12	69.m00139	conserved hypothetical protein	100	1	5
	13	TgTwinScan_5545	PREDICTED: similar to MGC89105 protein [Strongylocentrotus purpuratus].;5.00E-25;gi|72115248|ref|XP_791245.1|	96	3	16
	14	25.m01827	mitochondrial carrier domain-containing protein	96	1	6
	15	583.m00630	purine nucleoside phosphorylase, putative	88	3	16
	16	20.m03958	insulinase-related	86	1	1
	17	59.m03411	enolase, putative	81	2	5
	18	83.m01206	ran-specific GTPase-activating protein, putative	77	6	25
	19	55.m00015	14-3-3 protein, putative	72	1	8
	20	76.m00016/83.m00013	elongation factor 1-alpha, putative	70	1	2
	21	59.m03645	hypothetical protein	64	2	13
	22	80.m00087	succinyl-CoA ligase alpha subunit, putative	56	2	9
	23	TGG_994481-5-157677-157192	No Blast result	56	1	6
	24	542.m00223	thymidylate kinase, putative	54	1	7
	25	20.m03680	eukaryotic aspartyl protease, putative	53	1	2
	26	583.m00022	tubulin alpha chain	50	1	3
	27	80.m00003	glyceraldehyde-3-phosphate dehydrogenase	45	6	21
	28	42.m03619	phospholipase/carboxylesterase, putative	45	1	4
73	1	TgEST_95060532|EST|2003.05.20|ParaDB-1-313-1332	major surface antigen p30	519	20	65
	2	641.m00168	malate dehydrogenase, putative	432	14	34
	3	44.m00009	major surface antigen p30	376	16	53
	4	44.m02744	40S ribosomal protein S3a, putative	299	14	49
	5	50.m00009	ADP/ATP carrier, putative	278	19	60
	6	27.m00119	40s ribosomal protein S6, putative	210	6	36
	7	TgTwinScan_5545	PREDICTED: similar to MGC89105 protein [Strongylocentrotus purpuratus].;5.00E-25;gi|72115248|ref|XP_791245.1|	187	3	17
	8	80.m00087	succinyl-CoA ligase alpha subunit, putative	166	5	21
	9	113.m00780	conserved hypothetical protein	159	4	25
	10	20.m00388	60S ribosomal protein L8, putative	144	7	29
	11	55.m00280	60S ribosomal protein L7a, putative	121	9	26
	12	25.m01827	mitochondrial carrier domain-containing protein	119	4	17
	13	TgTwinScan_5606	hypothetical protein, conserved [Plasmodium vivax].;1.00E-08;gi|156096769|ref|XP_001614418.1|	106	3	21
	14	583.m00630	purine nucleoside phosphorylase, putative	100	4	15
	15	55.m00241	gbp1p protein (RNA bindiong protein), putative	83	6	17
	16	641.m00192	TCP-1/cpn60 family chaperonin, putative	83	1	4
	17	59.m03410	enolase, putative	75	2	8
	18	69.m00139	conserved hypothetical protein	74	1	5
	19	59.m03645	hypothetical protein	73	2	13
	20	80.m00003	glyceraldehyde-3-phosphate dehydrogenase	72	2	10
	21	20.m03912	elongation factor 2, putative	67	1	1
	22	76.m00016/83.m00013	elongation factor 1-alpha, putative	65	2	4
	23	20.m03680	eukaryotic aspartyl protease, putative	63	2	5
	24	55.m04838	orotate phosphoribosyltransferase, putative	61	1	5
	25	42.m00072	syntaxin, putative	56	1	6
	26	80.m00008	Hsp20/alpha crystallin domain-containing protein	50	4	17
74	1	TgEST_95060532|EST|2003.05.20|ParaDB-1-313-1332	major surface antigen p30	376	19	65
	2	583.m00630	purine nucleoside phosphorylase, putative	353	9	43
	3	50.m00009	ADP/ATP carrier, putative	279	18	64
	4	44.m00009	major surface antigen p30	269	17	58
	5	27.m00119	40s ribosomal protein S6, putative	207	7	37
	6	80.m00087	succinyl-CoA ligase alpha subunit, putative	169	7	25
	7	113.m00780	conserved hypothetical protein	158	4	18
	8	TgTwinScan_5545	PREDICTED: similar to MGC89105 protein [Strongylocentrotus purpuratus].;5.00E-25;gi|72115248|ref|XP_791245.1|	140	2	12
	9	76.m00016/83.m00013	elongation factor 1-alpha, putative	139	4	14
	10	59.m03411	enolase, putative	138	4	12
	11	641.m00168	malate dehydrogenase, putative	126	3	11
	12	44.m02744	40S ribosomal protein S3a, putative	116	4	18
	13	80.m00008	Hsp20/alpha crystallin domain-containing protein	102	7	27
	14	42.m00069	elongation factor 1-beta, putative	99	1	5
	15	25.m01827	mitochondrial carrier domain-containing protein	97	4	18
	16	41.m01386	conserved hypothetical protein	94	2	12
	17	TgTwinScan_5606	hypothetical protein, conserved [Plasmodium vivax].;1.00E-08;gi|156096769|ref|XP_001614418.1|	91	2	13
	18	41.m00022	hypothetical protein	84	1	8
	19	20.m00388	60S ribosomal protein L8, putative	79	3	13
	20	20.m00005	dense granule protein 7	78	2	13
	21	59.m03645	hypothetical protein	77	4	22
	22	49.m00062	coatomer epsilon subunit, putative	72	1	4
	23	20.m00378	hypothetical protein	68	2	17
	24	TgEST_95059177|EST|2003.05.20|ParaDB-1-1-906	40s ribosomal protein s4, putative [Toxoplasma gondii].;2.00E-141;gi|95007264|emb|CAJ20484.1|	67	3	9
	25	41.m01379	14 kDa phosphohistidine phosphatase, putative	57	1	7
	26	TgGlmHMM_1910	40S ribosomal protein S2, putative	54	7	2
	27	645.m00319	RNA recognition motif domain-containing protein	49	1	4
	28	74.m00460	hypothetical protein	48	2	7
75	1	583.m00682	conserved hypothetical protein	257	12	55
	2	TgEST_95060532|EST|2003.05.20|ParaDB-1-313-1332	major surface antigen p30	225	12	43
	3	55.m04698	prefoldin subunit 3, putative	220	7	38
	4	44.m00051	prohibitin-related	212	14	51
	5	44.m00009	major surface antigen p30	171	11	40
	6	76.m00016/83.m00013	elongation factor 1-alpha, putative	159	9	28
	7	TgEST_95059177|EST|2003.05.20|ParaDB-1-1-906	40s ribosomal protein s4, putative [Toxoplasma gondii].;2.00E-141;gi|95007264|emb|CAJ20484.1|	140	12	38
	8	46.m01601	hypothetical protein	138	7	19
	9	TgGlmHMM_4477	enolase, putative	136	4	17
	10	20.m00005	dense granule protein 7	136	3	23
	11	TgTwinScan_4705	hypothetical protein	122	4	3
	12	583.m00630	purine nucleoside phosphorylase, putative	114	2	8
	13	645.m00037	cathepsin L-like thiolproteinase, putative	105	2	5
	14	55.m00021	myosin light chain (TgMLC1)	97	4	38
	15	20.m03748	C2 domain-containing protein	91	2	8
	16	50.m00017	proteasome subunit alpha type 5, putative	90	6	36
	17	20.m03912	elongation factor 2, putative	89	1	1
	18	27.m00119	40s ribosomal protein S6, putative	86	5	28
	19	74.m00445	vacuolar ATP synthase subunit D, putative	84	3	17
	20	TgGlmHMM_0852	hypothetical protein	81	3	2
	21	41.m01379	14 kDa phosphohistidine phosphatase, putative	79	1	7
	22	44.m02684	ATP synthase gama chain, putative	75	2	12
	23	80.m00002	phosphoenolpyruvate carboxykinase, putative	75	1	2
	24	42.m00069	elongation factor 1-beta, putative	71	1	5
	25	55.m00250	armadillo/beta-catenin-like repeat-containing protein	67	3	14
	26	583.m05672	SRS domain-containing surface antigen, putative	66	4	14
	27	TgTigrScan_4833	DEAH-box RNA/DNA helicase, putative	63	2	1
	28	44.m00005	peroxisomal catalase	62	1	2
	29	55.m05062	ubiquitin carboxyl-terminal hydrolase isozyme, putative	61	2	7
	30	49.m00051	prohibitin, putative	58	1	3
	31	TgGlmHMM_4817	hypothetical protein	57	4	5
	32	50.m00009	ADP/ATP carrier, putative	56	2	9
	33	541.m00133	40S ribosomal protein S2, putative	53	4	15
76	1	42.m00116	adenylate kinase, putative	324	11	47
	2	44.m02684	ATP synthase gama chain, putative	291	6	30
	3	583.m00682	conserved hypothetical protein	204	8	35
	4	TgTwinScan_4705	hypothetical protein	192	5	6
	5	49.m00051	prohibitin, putative	137	8	39
	6	55.m00021	myosin light chain (TgMLC1)	128	3	26
	7	TgEST_95060532|EST|2003.05.20|ParaDB-1-313-1332	major surface antigen p30	126	6	21
	8	74.m00445	vacuolar ATP synthase subunit D, putative	124	2	13
	9	TgEST_95059177|EST|2003.05.20|ParaDB-1-1-906	40s ribosomal protein s4, putative [Toxoplasma gondii].;2.00E-141;gi|95007264|emb|CAJ20484.1|	115	8	23
	10	TgEST_95051883|EST|2003.05.20|ParaDB-1-448-1449	No significant similarity found	114	5	21
	11	35.m00882	proteasome subunit alpha type 3, putative	112	2	11
	12	55.m04698	prefoldin subunit 3, putative	109	5	37
	13	44.m00051	prohibitin-related	102	4	22
	14	TgGlmHMM_1008	hypothetical protein	97	4	1
	15	20.m00005	dense granule protein 7	93	3	20
	16	50.m00017	proteasome subunit alpha type 5, putative	92	3	22
	17	20.m03748	C2 domain-containing protein	86	1	6
	18	55.m00250	armadillo/beta-catenin-like repeat-containing protein	86	4	20
	19	50.m03320	hypothetical protein	85	4	15
	20	76.m00016/83.m00013	elongation factor 1-alpha, putative	82	2	8
	21	44.m00005	peroxisomal catalase	78	1	2
	22	59.m03410/59.m03411	enolase, putative	74	2	7
	23	80.m00002	phosphoenolpyruvate carboxykinase, putative	70	1	2
	24	TgGlmHMM_1910	40S ribosomal protein S2, putative	70	4	1
	25	50.m00026	cytochrome C1, putative	68	2	7
	26	TgGlmHMM_3204	serine-threonine phosophatase 2C	64	2	1
	27	42.m00102	splicing factor 3A subunit 2, putative	61	3	23
	28	50.m00009	ADP/ATP carrier, putative	60	2	13
	29	50.m00005	fructose-1,6-bisphosphatase, putative	57	1	4
	30	42.m00069	elongation factor 1-beta, putative	56	2	9
	31	55.m05062	ubiquitin carboxyl-terminal hydrolase isozyme, putative	55	1	3
	32	TgGlmHMM_3427	hypothetical protein	53	2	2
	33	42.m00099	hypothetical protein	52	1	6
	34	49.m03281	proteasome subunit alpha type 6, putative	50	2	11
	35	TgGlmHMM_1441	YOR3513c [Cryptosporidium hominis TU502].;4.00E-51;gi|67608568|ref|XP_666887.1|	48	2	4
	36	TGG_994468-3-54222-54548	No Blast result	46	1	9
77	1	42.m00116	adenylate kinase, putative	410	17	59
	2	55.m00021	myosin light chain (TgMLC1)	243	11	61
	3	35.m00882	proteasome subunit alpha type 3, putative	167	7	28
	4	59.m03410/59.m03411	enolase, putative	155	2	7
	5	TgGlmHMM_2246	conserved hypothetical protein	152	6	2
	6	50.m00017	proteasome subunit alpha type 5, putative	122	3	19
	7	TgEST_95060532|EST|2003.05.20|ParaDB-1-313-1332	major surface antigen p30	120	10	41
	8	20.m00005	dense granule protein 7	119	4	20
	9	49.m03281	proteasome subunit alpha type 6, putative	118	6	33
	10	49.m00051	prohibitin, putative	104	6	25
	11	50.m03320	hypothetical protein	103	5	19
	12	44.m02684	ATP synthase gama chain, putative	91	5	26
	13	39.m00366	UBX domain-containing protein	88	2	6
	14	55.m00081	proteasome subunit alpha type 7, putative	84	7	31
	15	42.m03543	hypothetical protein	80	2	19
	16	46.m01740	hypothetical protein	72	2	12
	17	52.m00018	hypothetical protein	70	6	33
	18	TgTwinScan_4705	hypothetical protein	69	2	3
	19	59.m03526	deoxyribose-phosphate aldolase, putative	68	1	6
	20	TgGlmHMM_3237	40S ribosomal protein S3, putative	66	4	2
	21	42.m00102	splicing factor 3A subunit 2, putative	62	2	12
	22	76.m00016/83.m00013	elongation factor 1-alpha, putative	61	3	9
	23	44.m00005	peroxisomal catalase	59	1	2
	24	59.m00042	pyrroline-5-carboxylase reductase, putative	56	1	3
	25	50.m00026	cytochrome C1, putative	52	2	7
	26	44.m02578	hypothetical protein	52	2	6
	27	25.m00221	40S ribosomal protein S4, putative	49	2	6
	28	551.m00238	rhoptry antigen, putative	47	1	2
	29	TgGlmHMM_3368	translation initiation factor 2 beta, putative	45	7	4
78	1	42.m00116	adenylate kinase, putative	255	10	44
	2	55.m00021	myosin light chain (TgMLC1)	206	7	53
	3	20.m00005	dense granule protein 7	185	10	43
	4	52.m00018	hypothetical protein	172	9	62
	5	44.m02801	triosephosphate isomerase, putative	132	3	10
	6	59.m03410/59.m03411	enolase, putative	101	1	3
	7	583.m00012	riboxomal protein L30/L7e, putative / wx protein	101	9	31
	8	TgGlmHMM_3427	hypothetical protein	99	5	5
	9	44.m04669	40S ribosomal protein S3, putative	96	6	28
	10	35.m00882	proteasome subunit alpha type 3, putative	96	7	31
	11	44.m00009	major surface antigen p30	95	4	16
	12	TgGlmHMM_4470	hypothetical protein	92	3	1
	13	541.m02058	vacuolar ATP synthase subunit E, putative	84	3	13
	14	TgGlmHMM_1008	hypothetical protein	81	3	1
	15	50.m00026	cytochrome C1, putative	67	2	8
	16	TgGlmHMM_3368	translation initiation factor 2 beta, putative	66	7	4
	17	113.m00016	2,3-bisphosphoglycerate-dependent phosphoglycerate mutase, (phosphoglycerate mutase), putative	66	4	18
	18	59.m03526	deoxyribose-phosphate aldolase, putative	64	1	6
	19	27.m00003	protein disulfide isomerase, putative	60	1	4
	20	20.m03709	inosine triphosphate pyrophosphatase, putative	57	1	7
	21	42.m00013	dense granule protein 3	54	3	8
	22	TgGlmHMM_2152	fibrillarin, putative	54	2	1
	23	38.m01061	acid phosphatase, putative	53	1	3
	24	TgGlmHMM_4416	cathepsin C3 [Toxoplasma gondii].;2.00E-24;gi|70919587|gb|AAZ15656.1|	53	1	3
	25	57.m00038	conserved hypothetical protein	51	2	8
	26	TgGlmHMM_1688	eukaryotic translation initiation factor 4A	49	2	1
	27	42.m03543	hypothetical protein	48	1	6
	28	33.m02203	hypothetical protein	47	1	5
	29	44.m02578	hypothetical protein	47	2	7
79	1	113.m00016	2,3-bisphosphoglycerate-dependent phosphoglycerate mutase, (phosphoglycerate mutase), putative	294	12	42
	2	20.m00005	dense granule protein 7	289	10	42
	3	541.m02058	vacuolar ATP synthase subunit E, putative	268	7	33
	4	55.m04970	eukaryotic translation initiation factor 3 subunit 11, putative	209	7	29
	5	44.m04669	40S ribosomal protein S3, putative	149	9	41
	6	TgGlmHMM_0826	TCP-1/cpn60 family chaperonin, putative	147	2	2
	7	49.m03152	proteasome subunit alpha type 4, subunit	135	5	23
	8	TgGlmHMM_4470	hypothetical protein	133	6	1
	9	44.m02801	triosephosphate isomerase, putative	130	4	12
	10	55.m00021	myosin light chain (TgMLC1)	113	3	20
	11	35.m00882	proteasome subunit alpha type 3, putative	112	4	15
	12	641.m01501	eukaryotic translation initiation factor 6, putative	110	3	11
	13	52.m00018	hypothetical protein	104	5	35
	14	46.m01740	hypothetical protein	101	4	20
	15	42.m00013	dense granule protein 3	95	3	8
	16	42.m00116	adenylate kinase, putative	93	4	22
	17	25.m00007	actin	92	4	14
	18	33.m01368	60S ribosomal protein L10a, putative	89	6	32
	19	59.m03410	enolase, putative	88	2	10
	20	46.m00029	pyrroline-5-carboxylate reductase, putative	80	4	18
	21	583.m00606	hypothetical protein	71	1	8
	22	44.m00009	major surface antigen p30	69	3	11
	23	57.m00038	conserved hypothetical protein	67	3	13
	24	33.m02203	hypothetical protein	57	5	26
	25	55.m08199	hypothetical protein	57	2	13
	26	33.m01323	hypothetical protein	56	1	8
	27	583.m05525	hypothetical protein	55	1	4
	28	46.m00002/46.m03956	fructose-1,6-bisphosphate aldolase	51	1	3
	29	583.m00012	riboxomal protein L30/L7e, putative / wx protein	50	5	22
	30	49.m03167	phosphomannomutase 2, putative	49	1	5
	31	50.m03428	ribosomal protein L7/L12, putative	48	1	6
	32	TgTigrScan_3032	RNA pseudouridylate synthase, putative	45	3	1
80	1	113.m00016	2,3-bisphosphoglycerate-dependent phosphoglycerate mutase, (phosphoglycerate mutase), putative	268	16	56
	2	20.m00005	dense granule protein 7	205	10	44
	3	49.m03152	proteasome subunit alpha type 4, subunit	201	5	31
	4	541.m02058	vacuolar ATP synthase subunit E, putative	167	8	33
	5	44.m04669	40S ribosomal protein S3, putative	161	12	42
	6	55.m08199	hypothetical protein	160	5	34
	7	55.m04970	eukaryotic translation initiation factor 3 subunit 11, putative	146	8	39
	8	46.m00029	pyrroline-5-carboxylate reductase, putative	134	4	21
	9	TgTwinScan_2044	hypothetical protein	129	4	16
	10	20.m03918	nascent polypeptide-associated complex alpha chain, putative	117	4	1
	11	33.m01368	60S ribosomal protein L10a, putative	117	8	38
	12	59.m03403	hypothetical protein	112	4	12
	13	42.m00050	triosephosphate isomerase, putative	108	7	33
	14	55.m00241	gbp1p protein (RNA bindiong protein), putative	106	4	18
	15	TgGlmHMM_0826	TCP-1/cpn60 family chaperonin, putative	103	2	2
	16	44.m02801	triosephosphate isomerase, putative	103	2	5
	17	641.m01501	eukaryotic translation initiation factor 6, putative	98	4	14
	18	42.m00038	nucleoredoxin, putative	97	3	11
	19	583.m00018	uracil phosphoribosyltransferase	95	3	12
	20	TgGlmHMM_3420	conserved hypothetical protein	93	1	1
	21	59.m03410/59.m03411	enolase, putative	89	2	6
	22	25.m00007	actin	87	2	9
	23	72.m00688	proteasome A-type and B-type domain-containing protein	73	4	21
	24	TGG_994305-3-377091-378110	surface antigen 1 [Toxoplasma gondii].;4.00E-162;gi|112523765|gb|ABI20434.1|	70	3	14
	25	42.m00015	28 kDa antigen	69	6	18
	26	33.m02203	hypothetical protein	65	6	33
	27	TgGlmHMM_1493	cytochrome C1, putative	64	4	3
	28	65.m00014	proteasome subunit alpha type 1, putative	59	3	24
	29	57.m00038	conserved hypothetical protein	57	2	8
	30	35.m00882	proteasome subunit alpha type 3, putative	57	1	7
	31	583.m00012	riboxomal protein L30/L7e, putative / wx protein	53	2	8
	32	27.m00119	40s ribosomal protein S6, putative	52	2	11
	33	80.m03992	hypothetical protein	50	2	12
	34	583.m05525	hypothetical protein	46	2	9
81	1	20.m03918	nascent polypeptide-associated complex alpha chain, putative	295	8	1
	2	55.m00241	gbp1p protein (RNA bindiong protein), putative	244	11	35
	3	42.m00038	nucleoredoxin, putative	209	6	35
	4	55.m08199	hypothetical protein	145	5	30
	5	TgTwinScan_2044	hypothetical protein	127	4	16
	6	33.m01368	60S ribosomal protein L10a, putative	123	9	42
	7	113.m00016	2,3-bisphosphoglycerate-dependent phosphoglycerate mutase, (phosphoglycerate mutase), putative	116	4	21
	8	33.m02203	hypothetical protein	106	9	40
	9	20.m00005	dense granule protein 7	98	5	31
	10	583.m00018	uracil phosphoribosyltransferase	98	3	18
	11	TgTigrScan_4445	proteasome subunit alpha type 1, putative	92	5	4
	12	42.m00050	triosephosphate isomerase, putative	91	5	22
	13	TgGlmHMM_3420	conserved hypothetical protein	88	1	1
	14	49.m03152	proteasome subunit alpha type 4, subunit	88	2	11
	15	59.m03410	enolase, putative	85	2	7
	16	76.m01678	signal recognition particle 19 kDa protein, putative	82	1	6
	17	76.m00005	proteasome subunit alpha type 2, putative	81	4	16
	18	641.m01501	eukaryotic translation initiation factor 6, putative	80	3	8
	19	42.m00015	28 kDa antigen	80	8	26
	20	583.m00606	hypothetical protein	79	2	12
	21	72.m00688	proteasome A-type and B-type domain-containing protein	79	3	13
	22	20.m03798	conserved hypothetical protein	78	3	11
	23	583.m00002	peroxidoxin 2	63	3	12
	24	46.m00002/46.m03956	fructose-1,6-bisphosphate aldolase	62	2	5
	25	25.m00211	cytochrome c oxidase, putative	62	2	8
	26	583.m05525	hypothetical protein	62	1	4
	27	46.m00029	pyrroline-5-carboxylate reductase, putative	60	1	4
	28	44.m00009	major surface antigen p30	52	1	2
	29	80.m03992	hypothetical protein	48	1	5
	30	80.m00063	tryptophanyl-tRNA synthetase, putative	47	1	2
82	1	55.m00241	gbp1p protein (RNA bindiong protein), putative	311	16	49
	2	20.m03918	nascent polypeptide-associated complex alpha chain, putative	274	9	2
	3	583.m00018	uracil phosphoribosyltransferase	219	6	27
	4	TgTwinScan_1472	oxidoreductase, putative	193	7	20
[truncated: 779 more rows]
