# Supplementary material for: The proteome of Toxoplasma gondii: integration with the genome provides novel insights into gene expression and annotation
Source: Genome Biol. 2008 Jul 21;9(7):R116. doi: 10.1186/gb-2008-9-7-r116 (PMC2530874; doi:10.1186/gb-2008-9-7-r116)
Supplement: Additional data file 7 — Listed in the columns (from left to right) are: the gel slice number, ranking of each protein hit returned from the Mascot search for that gel slice, corresponding gene annotations and descriptions, Mascot scores, number of matching peptides to each protein and sequence coverage. Further information concerning peptide sequences is available at ToxoDB. For consistency, where the release4 annotation is not identified by the peptide evidence, TwinScan gene annotation is given in preference to other alternative gene annotations assuming the returning Mascot score is equivalent. [file gb-2008-9-7-r116-S7.xls]

## Sheet: Main
Gel Slice Number	Rank	Identifier	Description	Mascot Score	Peptide Count	Sequence Coverage (%)
IF1	1	38.m01113	heat shock protein, putative	1198	24	36
	2	35.m00901	KH domain-containing protein	665	14	24
	3	49.m00060	heat shock protein 90, putative	397	11	17
	4	83.m01307	hypothetical protein	356	10	16
	5	52.m00009	valyl-tRNA synthetase, putative	254	6	6
	6	49.m03397	2-oxoglutarate dehydrogenase, putative	228	6	7
	7	49.m05723	ras-GTPase-activating protein binding protein, putative	228	8	15
	8	42.m03303	TPR domain-containing protein	162	3	4
	9	76.m00016/83.m00013	elongation factor 1-alpha, putative	159	4	13
	10	59.m03488	hypothetical protein	150	6	11
	11	46.m01654	hypothetical protein	131	3	6
	12	83.m01193	SPRY domain-containing protein	126	3	6
	13	TgTwinScan_4615	heat shock protein 90, putative	123	7	10
	14	TgGlmHMM_2013	U2 small nuclear ribonucleoprotein auxiliary factor (U2AF) 2	113	3	6
	15	59.m03410	enolase, putative	102	2	10
	16	42.m00123	phosphofructokinase, putative	87	3	3
	17	50.m03109	conserved hypothetical protein	79	4	8
	18	641.m00189	ABC transporter, putative	65	2	2
	19	52.m01657	WD-40 repeat-containing protein	58	3	7
	20	35.m00891	transportin, putative	57	3	3
	21	35.m00026	ATP-dependent RNA helicase, putative	55	2	11
	22	20.m03912	elongation factor 2, putative	54	2	3
	23	59.m07805	PWI domain containing protein	48	1	2
	24	44.m02762	NOT2/NOT3/NOT5 domain-containing protein	46	1	1
IF2	1	49.m00060	heat shock protein 90, putative	774	47	51
	2	44.m02699	DnaJ domain-containing protein	203	8	15
	3	TgTwinScan_3941	elongation factor 2, putative	190	14	25
	4	TgTigrScan_3497	transportin, putative	160	7	5
	5	83.m01307	hypothetical protein	98	2	3
	6	583.m00590	WD domain, G-beta repeat-containing protein	96	1	3
	7	38.m01113	heat shock protein, putative	89	5	9
	8	583.m05378	glycogen phosphorylase, putative	86	2	3
	9	55.m04729	heat shock protein, putative	81	4	7
	10	42.m00123	phosphofructokinase, putative	80	1	1
	11	25.m01804	myosin heavy chain, putative	47	2	3
IF3	1	TgTwinScan_3941	elongation factor 2, putative	1151	25	45
	2	49.m00060	heat shock protein 90, putative	1042	23	33
	3	37.m00743	glutaminyl-tRNA synthetase, putative	483	16	23
	4	55.m04729	heat shock protein, putative	410	10	14
	5	42.m03524	aconitate hydratase, putative	353	10	16
	6	583.m05378	glycogen phosphorylase, putative	343	12	17
	7	TgEST_95059642|EST|2003.05.20|ParaDB-3-3-2162	No Blast result	223	5	12
	8	583.m05668	hypothetical protein	201	8	16
	9	TgEST_95059764|EST|2003.05.20|ParaDB-1-1-2475	subtilisin-like protein [Toxoplasma gondii].;0;gi|15419013|gb|AAK94670.1|	195	5	9
	10	645.m00325	dynamin-like protein, putative	171	6	11
	11	20.m00373	biotin requiring domain-containing protein / 2-oxo acid dehydrogenases acyltransferase catalytic domain-containing protein	128	5	12
	12	TgTigrScan_3773	DnaJ domain-containing protein	126	5	7
	13	55.m04893	hypothetical protein	114	4	8
	14	50.m03114	surp module domain-containing protein	106	3	5
	15	583.m05295	nucleolar RNA helicase, putative	105	2	4
	16	TgTigrScan_6239	hypothetical protein, expressed [Toxoplasma gondii RH].;2.00E-19;gi|95007192|emb|CAJ20413.1|	66	1	5
	17	59.m03731	translation initiation factor eIF-2B epsilon subunit-related	49	2	3
IF4	1	TgTwinScan_3941	elongation factor 2, putative	1955	40	58
	2	59.m03661	cell division protein 48, putative	755	19	31
	3	TgGlmHMM_1291	glutaminyl-tRNA synthetase, putative	645	18	15
	4	42.m03524	aconitate hydratase, putative	422	11	16
	5	64.m00001	p97 protein	287	8	12
	6	TgGlmHMM_2577	dynamin-like protein, putative	243	8	5
	7	46.m00001	myosin A, putative	189	5	9
	8	83.m01295	N-glycosylase/DNA lyase-related	160	6	5
	9	583.m05652	hypothetical protein	135	3	7
	10	41.m00006	eukaryotic translation initiation factor 3 subunit 9, putative	113	2	2
	11	65.m01193	glucose-6-phosphate dehydrogenase, putative	98	6	5
	12	TgEST_95059642|EST|2003.05.20|ParaDB-3-3-2162	No Blast result	91	3	6
	13	583.m05622	hypothetical protein	72	3	7
	14	20.m00373	biotin requiring domain-containing protein / 2-oxo acid dehydrogenases acyltransferase catalytic domain-containing protein	68	3	5
	15	645.m00326	cell division protein 48, putative	68	2	2
IF5	1	TgEST_100109576|EST|2003.05.20|ParaDB-1-70-2568	Myosin-A (MyoA) (TgM-A).;0;gi|50400802|sp|O00934|MYOA_TOXGO	1162	26	40
	2	59.m03661	cell division protein 48, putative	975	22	37
	3	TgTwinScan_1697	p97 protein	533	13	22
	4	TgTigrScan_1836	myosin D, putative	429	10	10
	5	TgTwinScan_3941	elongation factor 2, putative	382	10	16
	6	65.m01193	glucose-6-phosphate dehydrogenase, putative	349	10	8
	7	TgTwinScan_1700	clp ATP-binding chain B1, putative	302	11	14
	8	41.m00006	eukaryotic translation initiation factor 3 subunit 9, putative	196	6	7
	9	583.m05652	hypothetical protein	169	4	10
	10	52.m01550	hypothetical protein	51	1	11
IF6	1	TgEST_100109576|EST|2003.05.20|ParaDB-1-70-2568	Myosin-A (MyoA) (TgM-A).;0;gi|50400802|sp|O00934|MYOA_TOXGO	2501	51	62
	2	TgGlmHMM_4206	myosin D, putative	674	16	11
	3	TgGlmHMM_3676	long-chain fatty acid CoA ligase, putative	671	13	28
	4	TgTwinScan_0337	heat shock protein 90, putative	433	13	22
	5	55.m05093	glutamyl-tRNA synthetase, putative	324	9	15
	6	TgGlmHMM_3227	UBA/TS-N domain (ubiquitin-associated domain)-containing protein	305	9	6
	7	20.m03715	hypothetical protein	234	6	17
	8	80.m00001	heat shock protein 90	218	6	7
	9	44.m00004	membrane skeletal protein IMC1	199	8	19
	10	20.m03912	elongation factor 2, putative	138	3	5
	11	64.m00329	clp ATP-binding chain B1, putative	114	3	4
	12	49.m03434	hypothetical protein	111	3	7
	13	TgEST_95059764|EST|2003.05.20|ParaDB-1-1-2475	subtilisin-like protein [Toxoplasma gondii].;0;gi|15419013|gb|AAK94670.1|	69	4	5
	14	20.m03792	hypothetical protein	64	2	3
	15	72.m00843	KH domain containing protein	59	1	3
	16	583.m00621	hypothetical protein	55	2	4
IF7	1	TgGlmHMM_0060	HSP90 [Toxoplasma gondii].;0;gi|31415498|gb|AAP44977.1|	1335	26	37
	2	44.m00004	membrane skeletal protein IMC1	785	19	34
	3	145.m00604	threonyl-tRNA synthetase, putative	563	16	25
	4	42.m03384	polyadenylate-binding protein, putative	306	9	13
	5	TgTwinScan_0288	protein transport protein Sec23, putative	151	5	9
	6	TgGlmHMM_3730	hypothetical protein	148	4	4
	7	49.m03399	hypothetical protein	142	2	4
	8	583.m00625	conserved hypothetical protein	140	4	11
	9	44.m02802	ATP-dependent RNA helicase, putative	131	3	4
	10	55.m05093	glutamyl-tRNA synthetase, putative	92	2	3
	11	TgGlmHMM_1674	microtubule-binding protein, putative	87	2	1
	12	50.m00056	long chain acyl-CoA synthetase, putative	79	3	4
	13	TgGlmHMM_0235	heat shock protein 90, putative	65	2	2
	14	33.m01348	aggrecan core protein-related	52	1	1
	15	20.m03912	elongation factor 2, putative	50	1	1
IF8	1	80.m00001	heat shock protein 90	1356	29	40
	2	44.m00004	membrane skeletal protein IMC1	680	17	34
	3	583.m00625	conserved hypothetical protein	419	9	25
	4	TgTwinScan_3199	acetyl-coenzyme A synthetase, putative	400	12	28
	5	38.m00021	bi-functional aminoacyl-tRNA synthetase, putative / prolyl-tRNA synthetase, putative	252	7	15
	6	583.m05329	long-chain-fatty-acid--CoA ligase, putative	240	6	11
	7	42.m03384	polyadenylate-binding protein, putative	213	6	8
	8	25.m00006	microneme protein 4 (MIC4)	162	3	5
	9	76.m01640	prolyl endopeptidase, putative	137	5	7
	10	583.m00605	long-chain-fatty-acid-CoA ligase, putative	115	4	5
	11	59.m03465	hypothetical protein	99	3	5
	12	44.m04694	kelch motif domain-containing protein	89	3	7
	13	25.m01740	ATP-dependent helicase, putative / DEAD-box protein, putative	56	2	4
	14	64.m00337	microneme protein, putative	53	2	3
IF9	1	38.m00021	bi-functional aminoacyl-tRNA synthetase, putative / prolyl-tRNA synthetase, putative	1094	23	43
	2	44.m00004	membrane skeletal protein IMC1	400	10	22
	3	59.m00055	eukaryotic translation initiation factor 3 subunit 6 interacting protein, putative	270	9	16
	4	76.m01640	prolyl endopeptidase, putative	267	8	11
	5	44.m04694	kelch motif domain-containing protein	232	5	14
	6	42.m00117	ATP-dependent RNA helicase, putative	194	4	8
	7	33.m01348	aggrecan core protein-related	190	3	9
	8	583.m05329	long-chain-fatty-acid--CoA ligase, putative	186	4	5
	9	TgTwinScan_3199	acetyl-coenzyme A synthetase, putative	170	6	12
	10	55.m00011	hydroxymethyldihydropterin pyrophosphokinase-dihydropteroate synthase	165	6	12
	11	25.m00006	microneme protein 4 (MIC4)	148	5	10
	12	20.m00372	calcium-dependent protein kinase, putative / calmodulin-domain protein kinase, putative	109	5	8
	13	46.m00001	myosin A, putative	103	4	6
	14	35.m01595	inner membrane complex protein (IMC3)	100	2	7
	15	583.m00596	lung seven transmembrane receptor domain-containing protein	87	3	5
	16	20.m03912	elongation factor 2, putative	84	3	4
	17	52.m00026	hypothetical protein	81	2	6
	18	52.m00029	alpha-galactosidase A, putative	55	1	1
IF10	1	42.m00117	ATP-dependent RNA helicase, putative	896	19	34
	2	55.m04665	glycyl-tRNA synthetase, putative	577	13	19
	3	59.m00055	eukaryotic translation initiation factor 3 subunit 6 interacting protein, putative	496	14	28
	4	TgEST_95056210|EST|2003.05.20|ParaDB-2-335-2578	hydroxymethyldihydropterin pyrophosphokinase-dihydropteroate synthase [Toxoplasma gondii].;0;gi|2731631|gb|AAB93492.1|	477	12	21
	5	TgEST_100109576|EST|2003.05.20|ParaDB-1-70-2568	Myosin-A (MyoA) (TgM-A).;0;gi|50400802|sp|O00934|MYOA_TOXGO	368	7	12
	6	44.m00020	pfs77-related	310	8	23
	7	129.m00261	CTP synthase, putative	300	9	18
	8	35.m01595	inner membrane complex protein (IMC3)	298	6	19
	9	59.m00003	heat shock protein 70, putative	167	2	4
	10	28.m00026	XPG N-terminal domain-containing protein / MKT1-related	158	4	5
	11	TgGlmHMM_2460	N-ethylmaleimide-sensitive factor	148	3	1
	12	583.m05601	hypothetical protein	140	5	15
	13	583.m05686	hypothetical protein	123	4	9
	14	55.m08219	hypothetical protein	122	3	5
	15	55.m04802	lectin-domain protein	108	3	6
	16	TgGlmHMM_2580	protein kinase domain-containing protein	97	2	2
	17	583.m00009	heat shock protein 70, putative	83	3	7
	18	55.m00017	DnaJ domain-containing protein	75	2	4
	19	641.m01470	transketolase, putative	64	3	5
	20	55.m04934	structure specific recognition protein, putative	51	1	2
IF11	1	583.m00009	heat shock protein 70, putative	1990	31	51
	2	59.m00003	heat shock protein 70, putative	557	10	23
	3	129.m00261	CTP synthase, putative	532	10	21
	4	641.m01470	transketolase, putative	527	14	24
	5	611.m00038	eukaryotic translation initiation factor 3 subunit 7, putative	451	9	26
	6	542.m00221	phenylalanyl-tRNA synthetase beta chain, putative	357	9	20
	7	55.m00005	apical membrane antigen 1, putative	346	8	17
	8	55.m04802	lectin-domain protein	346	6	11
	9	145.m00322	cysteinyl-tRNA synthetase, putative	322	7	13
	10	TgTwinScan_3628	transport protein sec13-related	193	4	10
	11	25.m01903	protein kinase domain-containing protein	169	4	8
	12	TgTwinScan_0069	tryptophanyl-tRNA synthetase, putative	129	3	6
	13	641.m00001	N-ethylmaleimide-sensitive factor	127	5	11
	14	49.m03186	nuclear associated protein (NAP), putative	72	2	4
	15	583.m05686	hypothetical protein	68	2	5
	16	33.m01266	EPN3 protein	58	1	1
	17	50.m03142	hypothetical protein	53	1	4
	18	33.m01298	conserved hypothetical protein	53	1	6
	19	49.m03344	hypothetical protein	52	1	4
	20	52.m01659	conserved hypothetical protein	47	1	2
	21	20.m03919	conserved hypothetical protein	47	1	2
	22	TgTwinScan_4077	hypothetical protein PB000891.03.0 [Plasmodium berghei strain ANKA].;5.00E-07;gi|68063997|ref|XP_673993.1|	46	1	1
IF12	1	583.m00009	heat shock protein 70, putative	2046	33	52
	2	59.m00003	heat shock protein 70, putative	1117	21	38
	3	611.m00038	eukaryotic translation initiation factor 3 subunit 7, putative	734	14	39
	4	145.m00322	cysteinyl-tRNA synthetase, putative	387	7	13
	5	TgTwinScan_0069	tryptophanyl-tRNA synthetase, putative	349	7	16
	6	55.m00005	apical membrane antigen 1, putative	318	8	19
	7	46.m00023	KH domain-containing protein	288	5	12
	8	542.m00221	phenylalanyl-tRNA synthetase beta chain, putative	212	3	7
	9	TgTigrScan_6287	signal recognition particle-related	151	3	6
	10	59.m06060	la domain-containing protein	135	4	13
	11	641.m01470	transketolase, putative	122	4	6
	12	41.m01328	splicing factor 3a protein, putative	72	2	1
	13	65.m01125	nucleoside-triphosphatase, putative	66	3	8
	14	583.m00647	splicing factor protein, putative	60	1	1
	15	583.m05407	ubiquitin carboxyl-terminal hydrolase, putative	59	1	2
	16	113.m00756	pyridoxal kinase-related	59	2	5
	17	59.m03661	cell division protein 48, putative	57	1	2
IF13	1	59.m00003	heat shock protein 70, putative	2141	34	56
	2	TgTwinScan_0069	tryptophanyl-tRNA synthetase, putative	1824	34	64
	3	TgGlmHMM_2161	heat shock protein 70, putative	995	18	19
	4	59.m06060	la domain-containing protein	602	13	36
	5	46.m00023	KH domain-containing protein	486	9	20
	6	611.m00038	eukaryotic translation initiation factor 3 subunit 7, putative	338	5	18
	7	TgTigrScan_6287	signal recognition particle-related	256	6	13
	8	641.m00185	G1 to S phase transition protein, putative	239	7	18
	9	583.m11443	hypothetical protein	183	4	12
	10	49.m00027	D-3-phosphoglycerate dehydrogenase, putative	139	5	16
	11	55.m00005	apical membrane antigen 1, putative	106	3	8
	12	44.m02718	protein phosphatase 2C, putative	82	2	3
	13	583.m05407	ubiquitin carboxyl-terminal hydrolase, putative	77	3	6
	14	20.m00331	hypothetical protein	69	2	4
	15	42.m00105	hypothetical protein	67	2	5
	16	49.m00030	TCP-1/cpn60 family chaperonin, putative	65	2	6
	17	65.m01125	nucleoside-triphosphatase, putative	65	2	4
	18	TgTwinScan_2666	AAA family ATPase, putative [Plasmodium vivax].;5.00E-111;gi|156094808|ref|XP_001613440.1|	57	1	2
	19	46.m00001	myosin A, putative	55	2	3
	20	41.m01328	splicing factor 3a protein, putative	46	1	1
IF14	1	TgTwinScan_0069	tryptophanyl-tRNA synthetase, putative	1585	25	50
	2	59.m00003	heat shock protein 70, putative	1310	23	42
	3	50.m00085	chaperone protein dnaK, putative / heat shock protein 70, putative	1099	21	42
	4	49.m00027	D-3-phosphoglycerate dehydrogenase, putative	752	16	37
	5	TgTwinScan_2666	AAA family ATPase, putative [Plasmodium vivax].;5.00E-111;gi|156094808|ref|XP_001613440.1|	429	9	17
	6	TgTwinScan_5864	protein phosphatase 2C, putative	391	7	17
	7	55.m04663	vacuolar ATP synthase, putative	336	9	21
	8	50.m00016	bifunctional dihydrofolate reductase-thymidylate synthase (DHFR-TS)	283	6	18
	9	83.m01263	ubiquitin carboxyl-terminal hydrolase, putative	257	6	18
	10	TgTwinScan_3966	lysyl-tRNA synthetase, putative	190	11	27
	11	20.m00331	hypothetical protein	176	6	14
	12	27.m00071	ATP-dependent protease ATP-binding subunit, putative	153	4	18
	13	25.m01818	mitochondrial carrier domain-containing protein	150	4	8
	14	80.m02359	26S proteasome non-ATPase regulatory subunit, putative	150	3	6
	15	TgEST_100113356|EST|2003.05.20|ParaDB-1-1-1263	No Blast result	147	3	11
	16	46.m00023	KH domain-containing protein	140	3	7
	17	583.m11443	hypothetical protein	128	3	9
	18	28.m00307	hypothetical protein	124	5	13
	19	65.m00001	nucleoside-triphosphatase I	115	3	7
	20	583.m05517	ATP-dependent RNA helicase, putative	96	2	4
	21	129.m00256	cleft lip and palate transmembrane protein 1-related	92	3	6
	22	44.m02784	rhoGAP protein, putative	80	2	6
	23	20.m03920	hypothetical protein	75	2	5
	24	20.m03958	insulinase-related	66	2	1
	25	44.m00031	membrane skeletal protein IMC1, putative	53	1	2
	26	50.m03115	serine/threonine protein phosphatase 2A B56 delta subunit, putative	51	1	1
	27	44.m00056	hypothetical protein	51	2	5
IF15	1	49.m00030	TCP-1/cpn60 family chaperonin, putative	1120	21	51
	2	50.m00085	chaperone protein dnaK, putative / heat shock protein 70, putative	1028	20	40
	3	65.m00001	nucleoside-triphosphatase I	907	20	44
	4	55.m04663	vacuolar ATP synthase, putative	843	13	32
	5	50.m00016	bifunctional dihydrofolate reductase-thymidylate synthase (DHFR-TS)	606	14	31
	6	80.m02359	26S proteasome non-ATPase regulatory subunit, putative	471	10	25
	7	20.m03931	lysyl-tRNA synthetase, putative	375	12	22
	8	76.m00002	phosphoglucomutase/parafusin related protein 1, putative	351	10	24
	9	583.m05469	serine/threonine protein phosphatase, putative	317	8	22
	10	59.m06091	proteasome PCI domain-containing protein	227	5	15
	11	20.m03920	hypothetical protein	209	4	16
	12	44.m00031	membrane skeletal protein IMC1, putative	208	5	22
	13	41.m01266	DEAD/DEAH box helicase, putative	174	4	13
	14	641.m00009	phosphoglucomutase, putative	159	3	11
	15	59.m00006	cyst matrix protein, putative	143	3	9
	16	641.m00010	UDP-N-acetyl-D-galactosamine:polypeptide N-acetylgalactosaminyltransferase T3, putative	130	2	4
	17	59.m00003	heat shock protein 70, putative	127	4	11
	18	TgTwinScan_3146	hypothetical protein	96	4	10
	19	551.m00238	rhoptry antigen, putative	87	1	2
	20	583.m00009	heat shock protein 70, putative	86	3	5
	21	TgGlmHMM_2486	splice factor [Toxoplasma gondii].;4.00E-43;gi|49037494|gb|AAT49042.1|	83	1	6
	22	113.m00009	conserved hypothetical protein	77	2	2
	23	TGG_994286-1-180061-180489	splice factor [Toxoplasma gondii].;5.00E-09;gi|49037494|gb|AAT49042.1|	75	1	10
	24	42.m00123	phosphofructokinase, putative	64	1	1
	25	TgGlmHMM_4296	ubiquitin-activating enzyme-related	58	3	1
	26	35.m00001	ABC transporter, putative	54	1	1
IF16	1	65.m00001	nucleoside-triphosphatase I	1022	23	52
	2	59.m06091	proteasome PCI domain-containing protein	926	19	37
	3	50.m00035	nucleolar protein 5A, putative	550	11	26
	4	35.m00001	ABC transporter, putative	475	11	24
	5	59.m00077	protein phosphatase 2C, putative	468	12	32
	6	59.m03367	RNA recognition motif domain-containing protein	448	11	33
	7	76.m00002	phosphoglucomutase/parafusin related protein 1, putative	418	8	20
	8	42.m03331	thioredoxin, putative	388	9	21
	9	44.m00031	membrane skeletal protein IMC1, putative	323	8	24
	10	52.m00012	protein antigen, putative	281	6	15
	11	25.m01815	nicotinate phosphoribosyltransferase, putative	261	6	11
	12	TgGlmHMM_2709	coatomer delta subunit, putative	256	6	9
	13	41.m02358	hypothetical protein	237	5	13
	14	57.m01753	RNA binding motif-containing protein	222	4	12
	15	551.m00238	rhoptry antigen, putative	199	3	8
	16	20.m03726	aspartyl-tRNA synthetase, putative	150	4	8
	17	76.m00007	peptidyl-prolyl isomerase, putative	137	4	15
	18	583.m05527	signal recognition particle 54 kda protein, putative	127	2	4
	19	25.m01850	pyridine nucleotide-disulphide oxidoreductase, putative	121	3	10
	20	TgTwinScan_7132	No Blast result	114	1	3
	21	59.m00006	cyst matrix protein, putative	113	3	11
	22	TgEST_95059158|EST|2003.05.20|ParaDB-1-3910-5379	hypothetical protein [Plasmodium falciparum 3D7] (No putative conserved domains have been detected); 0.00005	90	2	5
	23	52.m01619	delta-aminolevulinic acid dehydratase, putative	78	2	6
	24	44.m02774	nuclear receptor coactivator NCoA-62-related	76	3	7
	25	42.m00123	phosphofructokinase, putative	68	1	1
	26	55.m00097	eukaryotic translation initiation factor 2A, putative	59	3	9
	27	35.m00856	ankyrin repeat containing protein / TPR domain-containing protein	58	1	2
	28	50.m03277	endonuclease/exonuclease/phosphatase domain-containing protein	54	1	3
	29	26.m00244	WD domain, G-beta repeat-containing protein	50	1	2
IF17	1	41.m02358	hypothetical protein	581	13	34
	2	20.m03910	TCP-1/cpn60 family chaperonin, putative	474	8	18
	3	TgEST_95059158|EST|2003.05.20|ParaDB-1-3910-5379	hypothetical protein [Plasmodium falciparum 3D7] (No putative conserved domains have been detected); 0.00005	459	9	24
	4	44.m00031	membrane skeletal protein IMC1, putative	442	8	25
	5	551.m00238	rhoptry antigen, putative	392	9	23
	6	TgEST_95059192|EST|2003.05.20|ParaDB-2-275-1813	Peroxisomal catalase.;0;gi|9972804|sp|Q9XZD5|CATA_TOXGO	334	8	19
	7	641.m00192	TCP-1/cpn60 family chaperonin, putative	325	6	21
	8	76.m00007	peptidyl-prolyl isomerase, putative	286	7	21
	9	41.m01274	hypothetical protein	267	4	16
	10	33.m01380	succinate dehydrogenase [ubiquinone] flavoprotein subunit, mitochondrial, putative	251	5	13
	11	20.m03726	aspartyl-tRNA synthetase, putative	237	6	7
	12	27.m00832	arginyl-tRNA synthetase, putative	158	5	9
	13	44.m00033	EH protein, putative	130	3	9
	14	52.m01619	delta-aminolevulinic acid dehydratase, putative	130	3	10
	15	33.m02213	centromere/microtubule binding protein, putative	83	3	6
	16	65.m00001	nucleoside-triphosphatase I	79	2	6
	17	TgGlmHMM_0214	microneme protein 1 (MIC1)	56	2	3
	18	39.m00350	pfs77-related	56	2	7
	19	35.m00856	ankyrin repeat containing protein / TPR domain-containing protein	51	1	2
IF18	1	TgEST_95059837|EST|2003.05.20|ParaDB-1-112-1827	rhoptry protein 5 [Toxoplasma gondii].;0;gi|72536429|gb|AAZ73240.1|	1154	24	51
	2	551.m00238	rhoptry antigen, putative	638	16	28
	3	80.m00012	microneme protein 1 (MIC1)	593	14	39
	4	TgEST_95060210|EST|2003.05.20|ParaDB-1-304-2067	Rhoptry protein 4 precursor.;0;gi|75004889|sp|Q5Y808|ROP4_TOXGO	584	15	31
	5	44.m00005	peroxisomal catalase	553	10	32
	6	44.m00031	membrane skeletal protein IMC1, putative	422	9	29
	7	641.m00192	TCP-1/cpn60 family chaperonin, putative	279	5	17
	8	59.m03518	asparaginyl-tRNA synthetase, putative	255	6	11
	9	33.m01380	succinate dehydrogenase [ubiquinone] flavoprotein subunit, mitochondrial, putative	253	5	16
	10	44.m00023	GMP synthase, putative	219	5	14
	11	TgEST_95059158|EST|2003.05.20|ParaDB-1-3910-5379	hypothetical protein [Plasmodium falciparum 3D7] (No putative conserved domains have been detected); 0.00005	212	5	10
	12	20.m03910	TCP-1/cpn60 family chaperonin, putative	206	4	14
	13	49.m00047	TCP-1/cpn60 family chaperonin, putative	202	7	19
	14	33.m02213	centromere/microtubule binding protein, putative	191	5	17
	15	25.m00219	pyridine nucleotide-disulphide oxidoreductase domain-containing protein	186	4	13
	16	44.m04617	hypothetical protein	153	5	13
	17	49.m00052	nucleosome assembly protein-related	132	2	9
	18	59.m00003	heat shock protein 70, putative	112	2	4
	19	20.m03869	DnaJ domain-containing protein	108	4	11
	20	55.m05020	trypsin, putative	102	3	6
	21	57.m01846	fumarase, putative	92	3	6
	22	39.m00350	pfs77-related	65	2	9
	23	50.m00006	heat shock protein 60	63	2	6
	24	72.m00843	KH domain containing protein	49	1	3
IF19	1	TgEST_95059837|EST|2003.05.20|ParaDB-1-112-1827	rhoptry protein 5 [Toxoplasma gondii].;0;gi|72536429|gb|AAZ73240.1|	1265	27	53
	2	59.m03518	asparaginyl-tRNA synthetase, putative	960	23	33
	3	551.m00238	rhoptry antigen, putative	792	19	30
	4	50.m00006	heat shock protein 60	718	12	29
	5	49.m00047	TCP-1/cpn60 family chaperonin, putative	711	18	39
	6	80.m00012	microneme protein 1 (MIC1)	510	11	33
	7	20.m00365	nucleolar protein NOP5, putative	462	9	25
	8	25.m00219	pyridine nucleotide-disulphide oxidoreductase domain-containing protein	421	8	21
	9	TGG_994550-6-494880-493576	Rhoptry protein 4 precursor.;0;gi|75004889|sp|Q5Y808|ROP4_TOXGO	399	9	28
	10	44.m00031	membrane skeletal protein IMC1, putative	308	6	20
	11	55.m05020	trypsin, putative	267	5	8
	12	52.m00010	asparagine synthase, putative	264	7	17
	13	44.m00023	GMP synthase, putative	143	3	9
	14	49.m00052	nucleosome assembly protein-related	141	2	7
	15	20.m03745	RNA-binding protein, putative	134	2	5
	16	20.m03869	DnaJ domain-containing protein	96	4	11
	17	583.m00655	nucleoredoxin-related	89	2	4
	18	583.m00615	thioredoxin reductase, putative	88	3	9
	19	42.m00117	ATP-dependent RNA helicase, putative	73	1	1
	20	TgEST_95059158|EST|2003.05.20|ParaDB-1-3910-5379	hypothetical protein [Plasmodium falciparum 3D7] (No putative conserved domains have been detected); 0.00005	61	2	5
	21	72.m00396	signal recognition particle protein, putative	45	1	3
IF20	1	44.m02569	TCP-1/cpn60 family chaperonin, putative	557	21	53
	2	583.m00615	thioredoxin reductase, putative	406	14	39
	3	50.m00006	heat shock protein 60	384	9	22
	4	TgEST_95059837|EST|2003.05.20|ParaDB-1-112-1827	rhoptry protein 5 [Toxoplasma gondii].;0;gi|72536429|gb|AAZ73240.1|	377	16	33
	5	76.m00001	glucose-6-phosphate isomerase, putative	264	10	26
	6	20.m00349	TCP-1/cpn60 family chaperonin, putative	259	9	29
	7	55.m00007	pyruvate kinase, putative	224	9	29
	8	50.m03261	hypothetical protein	219	12	37
	9	20.m03954	dihydrolipoyl dehydrogenase, putative	214	14	38
	10	20.m00365	nucleolar protein NOP5, putative	212	10	31
	11	52.m00001	importin alpha, putative	207	10	30
	12	TgEST_95055942|EST|2003.05.20|ParaDB-2-38-2239	phosphoenolpyruvate carboxykinase [Toxoplasma gondii].;0;gi|21715909|dbj|BAC02911.1|	206	10	21
	13	583.m05418	DnaJ domain-containing protein	200	11	36
	14	44.m00049	inosine-5'-monophosphate dehydrogenase, putative	196	11	31
	15	59.m03518	asparaginyl-tRNA synthetase, putative	183	10	15
	16	80.m00088	cytosol aminopeptidase	171	7	19
	17	41.m00021	articulin 4	160	6	25
	18	44.m00031	membrane skeletal protein IMC1, putative	139	6	20
	19	52.m00010	asparagine synthase, putative	123	12	30
	20	641.m01564	WD-40 repeat protein, putative	123	4	14
	21	38.m00011	phosphoserine aminotransferase, putative	108	5	17
	22	49.m00052	nucleosome assembly protein-related	105	3	13
	23	35.m00873	translation initiation factor eIF-2B gamma subunit, putative	97	7	17
	24	83.m01195	NADP-specific glutamate dehydrogenase, putative	92	3	7
	25	TgTigrScan_2113	T-complex protein subunit beta [Plasmodium yoelii yoelii str. 17XNL].;2.00E-162;gi|82753168|ref|XP_727567.1|	58	2	5
	26	TGG_994304-1-98824-99144	calmodulin-like domain protein kinase isoform 3 [Toxoplasma gondii].;4.00E-44;gi|77022110|gb|ABA60892.1|	53	2	21
	27	TgGlmHMM_0892	proteasome PCI domain-containing protein	48	4	7
IF21	1	TgTwinScan_5067	cytochrome p450, putative	344	11	25
	2	20.m00382	ATP synthase alpha chain, putative	320	13	27
	3	80.m00088	cytosol aminopeptidase	319	17	38
	4	55.m00007	pyruvate kinase, putative	293	12	32
	5	162.m00001	calcium-dependent protein kinase, putative / calmodulin-domain protein kinase, putative	220	9	19
	6	50.m00020	seryl-tRNA synthetase, putative	219	9	27
	7	641.m00177	lipoamide acyltransferase component of branched-chain alpha-keto dehyrogenase complex, putative	205	6	27
	8	83.m01195	NADP-specific glutamate dehydrogenase, putative	203	7	19
	9	77.m00088	TCP-1/cpn60 family chaperonin, putative	199	11	26
	10	83.m02145	rhoptry antigen, putative	170	9	13
	11	41.m00036/57.m00003	tubulin beta chain, putative	164	7	20
	12	44.m00047	hypothetical protein	162	5	19
	13	59.m03408	conserved hypothetical protein	158	6	16
	14	59.m03655	TCP-1/cpn60 family chaperonin, putative	144	11	24
	15	44.m00052	58 kDa phosphoprotein, putative	129	2	9
	16	25.m01851	glycylpeptide N-tetradecanoyltransferase, putative	117	2	8
	17	25.m00217	proteasome PCI domain-containing protein	109	3	10
	18	551.m00238	rhoptry antigen, putative	105	2	5
	19	46.m00027	DEAD/DEAH box helicase, putative	98	4	14
	20	TgEST_95060215|EST|2003.05.20|ParaDB-2-296-2170	ROP 2 [Toxoplasma gondii].;0;gi|563627|emb|CAA85377.1|	97	10	22
	21	83.m00004	glucose-6-phosphate dehydrogenase	93	6	17
	22	46.m01699	RNA recognition motif. (a.k.a. RRM, RBD, or RNP domain)-containing protein	91	2	7
	23	583.m05418	DnaJ domain-containing protein	81	2	9
	24	583.m00645	hypothetical protein	79	3	7
	25	38.m00019	ruvB-like 1, putative	76	5	18
	26	65.m00028	26S proteasome AAA-ATPase subunit RPT1, putative	72	4	12
	27	46.m01611	phenylalanyl tRNA synthetase isoform, putative	70	6	18
	28	20.m03954	dihydrolipoyl dehydrogenase, putative	70	2	7
	29	TgGlmHMM_2580	protein kinase domain-containing protein	67	5	5
	30	41.m00021	articulin 4	65	1	5
	31	113.m00807	aspartyl aminopeptidase, putative	63	1	2
	32	80.m00002	phosphoenolpyruvate carboxykinase, putative	57	1	2
	33	59.m06112	gamma-glutamyl phosphate reductase, putative	54	1	3
	34	50.m03261	hypothetical protein	49	1	3
	35	72.m00001	non-transmembrane antigen	49	2	6
	36	80.m02343	ROP8, putative	48	2	4
	37	583.m00007	serine/threonine protein phosphatase, putative	47	3	9
IF22	1	20.m00382	ATP synthase alpha chain, putative	272	12	22
	2	41.m00036	tubulin beta chain, putative	233	8	23
	3	83.m02145	rhoptry antigen, putative	225	15	21
	4	113.m00012	TCP-1/cpn60 family chaperonin, putative	220	4	13
	5	TgEST_95060215|EST|2003.05.20|ParaDB-2-296-2170	ROP 2 [Toxoplasma gondii].;0;gi|563627|emb|CAA85377.1|	219	17	31
	6	162.m00001	calcium-dependent protein kinase, putative / calmodulin-domain protein kinase, putative	181	8	21
	7	57.m03106	26S proteasome subunit 4, putative	178	6	24
	8	TgTwinScan_0941	glycylpeptide N-tetradecanoyltransferase, putative	177	8	23
	9	46.m01699	RNA recognition motif. (a.k.a. RRM, RBD, or RNP domain)-containing protein	174	7	21
	10	80.m02343	ROP8, putative	171	9	18
	11	55.m00252	26S proteasome non-ATPase regulatory subunit, putative	168	6	19
	12	33.m01398	rhoptry antigen, putative	158	10	19
	13	50.m00020	seryl-tRNA synthetase, putative	144	7	24
	14	TgTwinScan_1615	vacuolar ATP synthase subunit B, putative	133	10	28
	15	641.m00177	lipoamide acyltransferase component of branched-chain alpha-keto dehyrogenase complex, putative	122	5	14
	16	55.m00168	ATP synthase beta chain, putative	118	7	21
	17	38.m00019	ruvB-like 1, putative	118	7	21
	18	583.m00022	tubulin alpha chain	118	4	11
	19	59.m03655	TCP-1/cpn60 family chaperonin, putative	114	10	22
	20	44.m00047	hypothetical protein	114	6	20
	21	80.m00073	ruvB-like 2, putative	101	4	11
	22	551.m00238	rhoptry antigen, putative	98	3	7
	23	83.m00004	glucose-6-phosphate dehydrogenase	93	6	15
	24	80.m00020	pyridine nucleotide-disulphide oxidoreductase, putative	86	4	6
	25	80.m00088	cytosol aminopeptidase	79	5	14
	26	583.m00007	serine/threonine protein phosphatase, putative	76	3	8
	27	583.m00676	ATP-dependent RNA helicase, putative	75	3	7
	28	46.m01590	glycine hydroxymethyltransferase, putative	73	1	3
	29	46.m00027	DEAD/DEAH box helicase, putative	68	3	8
	30	42.m00027	26S proteasome non-ATPase regulatory subunit 4, putative	64	1	3
	31	50.m00060	nudix (nucleoside diphosphate linked moiety X)-type motif 9	56	2	7
	32	TgGlmHMM_2071	adenylyl cyclase associated protein	55	3	3
	33	TgGlmHMM_4557	ubiquitin fusion degradation (UFD1) domain-containing protein	52	2	3
	34	59.m03682	glutamine synthetase, putative	49	3	6
	35	44.m00052	58 kDa phosphoprotein, putative	47	1	3
IF23	1	41.m00036	tubulin beta chain, putative	1172	23	63
	2	55.m00168	ATP synthase beta chain, putative	1162	22	51
	3	57.m00003	tubulin beta chain	1141	22	59
	4	20.m00004	mitochondrial processing peptidase alpha subunit, putative	608	12	29
	5	113.m00012	TCP-1/cpn60 family chaperonin, putative	526	9	27
	6	TgEST_95059837|EST|2003.05.20|ParaDB-1-112-1827	rhoptry protein 5 [Toxoplasma gondii].;0;gi|72536429|gb|AAZ73240.1|	490	12	26
	7	TgEST_95060215|EST|2003.05.20|ParaDB-2-296-2170	ROP 2 [Toxoplasma gondii].;0;gi|563627|emb|CAA85377.1|	436	14	27
	8	57.m01690	heterogeneous nuclear ribonucleoproteins-related	408	7	23
	9	44.m00030	conserved hypothetical protein	392	9	22
	10	46.m01590	glycine hydroxymethyltransferase, putative	358	7	21
	11	76.m00016/83.m00013	elongation factor 1-alpha, putative	291	7	15
	12	583.m00022	tubulin alpha chain	285	8	26
	13	59.m03410	enolase, putative	277	6	18
	14	41.m00027	multisynthetase complex auxiliary component p43, putative	262	7	14
	15	641.m01535	splicing factor u2af protein-related	176	3	8
	16	42.m00027	26S proteasome non-ATPase regulatory subunit 4, putative	167	5	19
	17	TgTwinScan_2780	mitochondrial processing peptidase beta subunit, putative	159	7	26
	18	42.m03595	proteasome PCI domain-containing protein	155	4	11
	19	TgEST_100118606|EST|2003.05.20|ParaDB-2-2-418	No Blast result	143	3	23
	20	37.m00775	proteasome PCI domain-containing protein	140	2	8
	21	583.m00676	ATP-dependent RNA helicase, putative	134	3	10
	22	46.m01699	RNA recognition motif. (a.k.a. RRM, RBD, or RNP domain)-containing protein	97	3	8
	23	TgTigrScan_6172	phosphofructokinase, putative	84	2	2
	24	42.m00014	histone deacetylase, putative	82	1	3
	25	46.m01727	conserved hypothetical protein	79	3	7
	26	TgTwinScan_1615	vacuolar ATP synthase subunit B, putative	74	4	13
	27	57.m00001	hexokinase	72	1	2
	28	TgEST_100119205|EST|2003.05.20|ParaDB-2-2-316	rhoptry protein, putative / protein kinase domain-containing protein	70	3	36
	29	55.m00233	casein kinase II alpha subunit, putative	69	2	4
	30	20.m00348	rab GDP dissociation inhibitor alpha, putative	59	1	4
	31	TgEST_95060687|EST|2003.05.20|ParaDB-3-57-1385	surface protein rhoptry, putative	53	1	3
	32	25.m01773	nucleolar RNA-associated protein-related	48	1	1
	33	TGG_994460-1-146434-146604	No Blast result	46	1	14
	34	50.m00060	nudix (nucleoside diphosphate linked moiety X)-type motif 9	45	1	4
	35	55.m00236	hypothetical protein	45	1	3
IF24	1	TgGlmHMM_4477	enolase, putative	1168	17	58
	2	583.m00022	tubulin alpha chain	846	14	44
	3	76.m00016/83.m00013	elongation factor 1-alpha, putative	809	17	53
	4	57.m00003	tubulin beta chain	719	14	52
	5	55.m08191	protein kinase domain-containing protein	365	9	24
	6	645.m00319	RNA recognition motif domain-containing protein	330	8	30
	7	57.m00001	hexokinase	297	7	17
	8	TgEST_95059837|EST|2003.05.20|ParaDB-1-112-1827	rhoptry protein 5 [Toxoplasma gondii].;0;gi|72536429|gb|AAZ73240.1|	292	9	23
	9	46.m01692	mitochondrial processing peptidase beta subunit, putative	291	11	28
	10	25.m02949	hypothetical protein	234	6	19
	11	46.m00024	eukaryotic translation initiation factor 2 gamma subunit, putative	224	5	23
	12	TgTwinScan_1480	proteasome PCI domain-containing protein	195	7	25
	13	27.m00003	protein disulfide isomerase, putative	193	4	14
	14	50.m03396	eukaryotic translation initiation factor 3 subunit 3, putative	190	4	10
	15	20.m03896	rhoptry protein, putative / protein kinase domain-containing protein	178	5	16
	16	25.m01782	MORN repeat-containing protein	142	2	9
	17	27.m00846	hypothetical protein	140	4	12
	18	TgEST_100118606|EST|2003.05.20|ParaDB-2-2-418	No Blast result	108	1	13
	19	583.m05445	hypothetical protein	105	1	4
	20	42.m00106	conserved hypothetical protein	81	2	9
	21	49.m00003	cAMP-dependent protein kinase regulatory subunit, putative	74	2	11
	22	35.m00026	ATP-dependent RNA helicase, putative	64	2	4
	23	42.m08072	hypothetical protein	65	2	10
	24	TgEST_100120763|EST|2003.05.20|ParaDB-2-2-1228	rhoptry protein.;1.00E-47;gi|897823|gb|AAA69859.1|	60	2	5
	25	80.m00049	hypothetical protein	57	1	2
	26	80.m00057	polypyrimidine track-binding protein, putative	55	1	1
	27	TgEST_95060687|EST|2003.05.20|ParaDB-3-57-1385	surface protein rhoptry, putative	54	1	3
	28	TgTwinScan_1868	No Blast result	48	1	2
	29	TGG_994460-1-146434-146604	No Blast result	46	1	14
IF25	1	27.m00003	protein disulfide isomerase, putative	748	21	45
	2	76.m00016/83.m00013	elongation factor 1-alpha, putative	588	21	57
	3	59.m03410	enolase, putative	393	9	32
	4	50.m05680	eukaryotic translation initiation factor 4A	310	16	55
	5	583.m00022	tubulin alpha chain	282	10	32
	6	35.m00026	ATP-dependent RNA helicase, putative	253	14	44
	7	42.m00008	adenosylhomocysteinase, putative	149	10	33
	8	80.m00057	polypyrimidine track-binding protein, putative	108	4	9
	9	69.m00140	proliferation-associated protein 2G4, putative	87	5	15
	10	TgTigrScan_0484	translation initiation factor eIF-2 [Plasmodium yoelii yoelii str. 17XNL].;0;gi|82539835|ref|XP_724276.1|	80	3	2
	11	TgTigrScan_1345	hypothetical protein	79	4	4
	12	TGG_994283-5-93982-93680	eukaryotic porin domain-containing protein	62	1	11
	13	38.m01096	eukaryotic porin domain-containing protein	60	2	6
	14	50.m03396	eukaryotic translation initiation factor 3 subunit 3, putative	59	1	3
	15	55.m08191	protein kinase domain-containing protein	58	2	3
	16	44.m00017	26S protease regulatory subunit 6b, putative	57	5	13
	17	38.m01061	acid phosphatase, putative	56	6	20
	18	TgEST_95060687|EST|2003.05.20|ParaDB-3-57-1385	surface protein rhoptry, putative	48	1	3
	19	TgGlmHMM_0380	duplicated carbonic anhydrase	48	2	1
SF1	1	38.m01113	heat shock protein, putative	1218	28	34
	2	49.m00060	heat shock protein 90, putative	1139	29	37
	3	76.m00016/83.m00013	elongation factor 1-alpha, putative	676	14	48
	4	59.m03410	enolase, putative	402	6	25
	5	50.m05680	eukaryotic translation initiation factor 4A	372	7	28
	6	27.m00003	protein disulfide isomerase, putative	290	9	29
	7	583.m00022	tubulin alpha chain	217	3	13
	8	35.m00026	ATP-dependent RNA helicase, putative	196	5	17
	9	38.m01061	acid phosphatase, putative	110	2	6
	10	641.m00189	ABC transporter, putative	109	3	4
	11	83.m01307	hypothetical protein	104	5	6
	12	TGG_994253-5-82249-80525	micronemal protein MIC2 [Toxoplasma gondii].;0;gi|1923217|gb|AAB63303.1|	102	2	6
	13	TgTwinScan_3941	elongation factor 2, putative	85	2	4
	14	TgGlmHMM_3594	cAMP-dependent protein kinase regulatory subunit [Toxoplasma gondii].;2.00E-173;gi|12698442|gb|AAK01548.1|AF288603_1	57	4	14
SF2	1	49.m00060	heat shock protein 90, putative	1647	37	43
	2	38.m01113	heat shock protein, putative	115	2	4
	3	59.m03410	enolase, putative	112	2	8
	4	59.m03731	translation initiation factor eIF-2B epsilon subunit-related	104	3	4
	5	20.m03912	elongation factor 2, putative	101	4	5
	6	76.m00016/83.m00013	elongation factor 1-alpha, putative	99	2	7
	7	35.m00026	ATP-dependent RNA helicase, putative	52	1	6
SF3	1	TgTwinScan_3941	elongation factor 2, putative	1391	29	40
	2	37.m00743	glutaminyl-tRNA synthetase, putative	816	23	36
	3	42.m03524	aconitate hydratase, putative	556	14	20
	4	49.m00060	heat shock protein 90, putative	349	11	14
	5	59.m03731	translation initiation factor eIF-2B epsilon subunit-related	136	4	7
	6	583.m05378	glycogen phosphorylase, putative	69	3	4
	7	41.m00006	eukaryotic translation initiation factor 3 subunit 9, putative	64	2	2
	8	20.m00373	biotin requiring domain-containing protein / 2-oxo acid dehydrogenases acyltransferase catalytic domain-containing protein	63	3	8
SF4	1	TgTwinScan_3941	elongation factor 2, putative	1845	41	56
	2	59.m03661	cell division protein 48, putative	719	17	31
	3	37.m00743	glutaminyl-tRNA synthetase, putative	593	14	25
	4	42.m03524	aconitate hydratase, putative	425	11	14
	5	64.m00001	p97 protein	246	6	9
	6	83.m01295	N-glycosylase/DNA lyase-related	129	4	3
	7	41.m00006	eukaryotic translation initiation factor 3 subunit 9, putative	97	2	2
SF5	1	59.m03661	cell division protein 48, putative	1048	26	38
	2	TgEST_100109576|EST|2003.05.20|ParaDB-1-70-2568	Myosin-A (MyoA) (TgM-A).;0;gi|50400802|sp|O00934|MYOA_TOXGO	761	17	25
	3	TgTwinScan_3941	elongation factor 2, putative	664	16	30
	4	65.m01193	glucose-6-phosphate dehydrogenase, putative	566	16	12
	5	41.m00006	eukaryotic translation initiation factor 3 subunit 9, putative	563	16	25
	6	TgTwinScan_1700	clp ATP-binding chain B1, putative	416	12	17
	7	64.m00001	p97 protein	244	8	14
	8	80.m00001	heat shock protein 90	185	4	5
	9	38.m01067	alanyl-tRNA synthetase, putative	128	5	6
	10	TgGlmHMM_4341	hypothetical protein PGUG_05805 [Pichia guilliermondii ATCC 6260].;5.00E-42;gi|146412141|ref|XP_001482042.1|	103	2	1
	11	583.m05710	tRNA nucleotidyltransferase-related	84	3	5
	12	TgEST_95059764|EST|2003.05.20|ParaDB-1-1-2475	subtilisin-like protein [Toxoplasma gondii].;0;gi|15419013|gb|AAK94670.1|	59	2	3
	13	42.m00042	hypothetical protein	51	2	6
	14	55.m00020	myosin D, putative	50	4	5
SF6	1	80.m00001	heat shock protein 90	660	16	24
	2	TgGlmHMM_3676	long-chain fatty acid CoA ligase, putative	579	13	26
	3	TgGlmHMM_4247	glutamyl-tRNA synthetase, putative	476	11	17
	4	TgEST_100109576|EST|2003.05.20|ParaDB-1-70-2568	Myosin-A (MyoA) (TgM-A).;0;gi|50400802|sp|O00934|MYOA_TOXGO	428	12	21
	5	145.m00604	threonyl-tRNA synthetase, putative	375	10	14
	6	50.m00056	long chain acyl-CoA synthetase, putative	245	8	12
	7	83.m01184	heat shock protein 90, putative	233	9	15
	8	59.m03661	cell division protein 48, putative	187	5	8
	9	49.m03434	hypothetical protein	183	5	10
	10	20.m03715	hypothetical protein	95	3	7
	11	TgEST_95059764|EST|2003.05.20|ParaDB-1-1-2475	subtilisin-like protein [Toxoplasma gondii].;0;gi|15419013|gb|AAK94670.1|	91	4	8
	12	80.m02131	phospholipase A2 activating protein-related	66	2	2
	13	20.m03912	elongation factor 2, putative	51	2	4
	14	49.m00060	heat shock protein 90, putative	50	1	1
SF7	1	80.m00001	heat shock protein 90	2274	44	54
	2	145.m00604	threonyl-tRNA synthetase, putative	694	14	21
	3	TgEST_100109576|EST|2003.05.20|ParaDB-1-70-2568	Myosin-A (MyoA) (TgM-A).;0;gi|50400802|sp|O00934|MYOA_TOXGO	513	10	23
	4	TgGlmHMM_2872	polyadenylate-binding protein, putative	216	10	5
	5	49.m03399	hypothetical protein	210	4	10
	6	49.m03434	hypothetical protein	123	2	4
	7	44.m02802	ATP-dependent RNA helicase, putative	119	2	2
	8	80.m00011	protein transport protein Sec23, putative	110	3	8
	9	55.m05093	glutamyl-tRNA synthetase, putative	73	2	3
	10	57.m03124	acetyl-coenzyme A synthetase, putative	76	2	4
	11	49.m03372	long-chain fatty acid CoA ligase, putative	60	2	5
	12	49.m00066	vacuolar sorting protein 35, putative	60	3	5
	13	44.m02735	patatin-like phospholipase domain-containing protein	55	2	6
SF8	1	80.m00001	heat shock protein 90	951	24	34
	2	38.m00021	bi-functional aminoacyl-tRNA synthetase, putative / prolyl-tRNA synthetase, putative	826	17	32
	3	76.m01640	prolyl endopeptidase, putative	679	15	24
	4	TgTwinScan_3199	acetyl-coenzyme A synthetase, putative	655	15	26
	5	583.m05329	long-chain-fatty-acid--CoA ligase, putative	409	9	15
	6	44.m04694	kelch motif domain-containing protein	291	9	21
	7	25.m00006	microneme protein 4 (MIC4)	180	5	8
	8	583.m00625	conserved hypothetical protein	81	1	4
	9	49.m00066	vacuolar sorting protein 35, putative	45	1	2
SF9	1	38.m00021	bi-functional aminoacyl-tRNA synthetase, putative / prolyl-tRNA synthetase, putative	1136	27	44
	2	55.m04665	glycyl-tRNA synthetase, putative	731	22	33
	3	TgEST_95056210|EST|2003.05.20|ParaDB-2-335-2578	hydroxymethyldihydropterin pyrophosphokinase-dihydropteroate synthase [Toxoplasma gondii].;0;gi|2731631|gb|AAB93492.1|	610	15	26
	4	44.m04694	kelch motif domain-containing protein	339	10	20
	5	59.m00055	eukaryotic translation initiation factor 3 subunit 6 interacting protein, putative	298	11	22
	6	583.m05329	long-chain-fatty-acid--CoA ligase, putative	175	4	7
	7	20.m00351	heat shock protein-related	170	3	6
	8	80.m00001	heat shock protein 90	163	6	11
	9	25.m00006	microneme protein 4 (MIC4)	152	6	9
	10	583.m05601	hypothetical protein	124	3	7
	11	57.m03124	acetyl-coenzyme A synthetase, putative	86	3	7
	12	20.m03912	elongation factor 2, putative	64	2	3
	13	33.m01348	aggrecan core protein-related	58	1	1
	14	76.m01640	prolyl endopeptidase, putative	54	1	1
	15	65.m00027	conserved hypothetical protein	46	1	2
SF10	1	129.m00261	CTP synthase, putative	865	18	32
	2	TgEST_95056210|EST|2003.05.20|ParaDB-2-335-2578	hydroxymethyldihydropterin pyrophosphokinase-dihydropteroate synthase [Toxoplasma gondii].;0;gi|2731631|gb|AAB93492.1|	388	8	12
	3	641.m01470	transketolase, putative	362	9	14
	4	55.m04665	glycyl-tRNA synthetase, putative	295	9	15
	5	65.m00027	conserved hypothetical protein	234	7	15
	6	583.m05601	hypothetical protein	203	4	10
	7	55.m08205	X-prolyl aminopeptidase, putative	179	5	8
	8	25.m01903	protein kinase domain-containing protein	138	3	7
	9	583.m05686	hypothetical protein	102	4	9
	10	25.m00006	microneme protein 4 (MIC4)	96	4	6
	11	583.m00009	heat shock protein 70, putative	75	3	5
	12	20.m03787	zinc finger-related	70	3	1
	13	80.m00080	conserved hypothetical protein	62	1	1
	14	38.m00021	bi-functional aminoacyl-tRNA synthetase, putative / prolyl-tRNA synthetase, putative	59	2	4
	15	542.m00221	phenylalanyl-tRNA synthetase beta chain, putative	48	1	1
SF11	1	583.m00009	heat shock protein 70, putative	1319	26	45
	2	129.m00261	CTP synthase, putative	1020	18	34
	3	641.m01470	transketolase, putative	826	17	28
	4	542.m00221	phenylalanyl-tRNA synthetase beta chain, putative	661	13	30
	5	59.m00003	heat shock protein 70, putative	433	8	17
	6	145.m00322	cysteinyl-tRNA synthetase, putative	367	9	16
	7	25.m01903	protein kinase domain-containing protein	259	6	15
	8	583.m05686	hypothetical protein	139	4	12
	9	TgTwinScan_0069	tryptophanyl-tRNA synthetase, putative	107	3	6
	10	59.m03661	cell division protein 48, putative	101	2	3
	11	113.m00756	pyridoxal kinase-related	53	1	2
SF12	1	583.m00009	heat shock protein 70, putative	1971	36	52
	2	59.m00003	heat shock protein 70, putative	1393	26	43
	3	611.m00038	eukaryotic translation initiation factor 3 subunit 7, putative	637	12	38
	4	TgTwinScan_0069	tryptophanyl-tRNA synthetase, putative	599	12	24
	5	145.m00322	cysteinyl-tRNA synthetase, putative	538	9	17
	6	59.m06060	la domain-containing protein	459	8	25
	7	46.m00023	KH domain-containing protein	289	5	12
	8	65.m01125	nucleoside-triphosphatase, putative	215	6	14
	9	542.m00221	phenylalanyl-tRNA synthetase beta chain, putative	123	2	4
	10	641.m01470	transketolase, putative	120	4	6
	11	583.m05686	hypothetical protein	97	2	6
	12	55.m00005	apical membrane antigen 1, putative	87	4	8
	13	59.m03661	cell division protein 48, putative	78	1	2
	14	55.m04612	hypothetical protein	78	2	6
	15	583.m00647	splicing factor protein, putative	64	1	1
	16	583.m05407	ubiquitin carboxyl-terminal hydrolase, putative	57	2	3
	17	113.m00756	pyridoxal kinase-related	57	1	2
	18	49.m00030	TCP-1/cpn60 family chaperonin, putative	50	1	2
SF13	1	59.m00003	heat shock protein 70, putative	1983	38	56
	2	TgTwinScan_0069	tryptophanyl-tRNA synthetase, putative	1942	32	65
	3	59.m06060	la domain-containing protein	739	13	34
	4	583.m00009	heat shock protein 70, putative	708	13	28
	5	46.m00023	KH domain-containing protein	523	9	19
	6	641.m00185	G1 to S phase transition protein, putative	232	5	14
	7	TgTwinScan_5864	protein phosphatase 2C, putative	97	3	7
	8	83.m00006	hypothetical protein	80	3	9
	9	59.m03661	cell division protein 48, putative	65	1	2
SF14	1	TgTwinScan_0069	tryptophanyl-tRNA synthetase, putative	2115	35	66
	2	59.m00003	heat shock protein 70, putative	1585	29	45
	3	50.m00085	chaperone protein dnaK, putative / heat shock protein 70, putative	724	14	28
	4	49.m00027	D-3-phosphoglycerate dehydrogenase, putative	656	14	37
	5	46.m00023	KH domain-containing protein	622	12	27
	6	TgTwinScan_5864	protein phosphatase 2C, putative	431	9	21
	7	50.m00016	bifunctional dihydrofolate reductase-thymidylate synthase (DHFR-TS)	268	6	17
	8	55.m04663	vacuolar ATP synthase, putative	228	4	10
	9	80.m02288	trypsin, putative	164	3	7
	10	TgTwinScan_3966	lysyl-tRNA synthetase, putative	160	8	15
	11	83.m01263	ubiquitin carboxyl-terminal hydrolase, putative	158	3	9
	12	583.m05517	ATP-dependent RNA helicase, putative	106	2	5
	13	59.m06060	la domain-containing protein	90	2	6
	14	20.m03889	glyoxalase, putative	66	2	1
	15	28.m00307	hypothetical protein	67	3	5
	16	59.m03661	cell division protein 48, putative	63	1	2
	17	65.m00001	nucleoside-triphosphatase I	60	3	7
SF15	1	50.m00085	chaperone protein dnaK, putative / heat shock protein 70, putative	1568	29	50
	2	50.m00016	bifunctional dihydrofolate reductase-thymidylate synthase (DHFR-TS)	1198	24	53
	3	55.m04663	vacuolar ATP synthase, putative	1071	21	49
	4	49.m00030	TCP-1/cpn60 family chaperonin, putative	884	19	47
	5	TgTwinScan_3966	lysyl-tRNA synthetase, putative	594	17	34
	6	TgEST_95060300|EST|2003.05.20|ParaDB-3-363-2255	Nucleoside-triphosphatase 2 precursor (Nucleoside-triphosphatase II) (NTPase-II) (Nucleoside triphosphate hydrolase 2).;0;gi|2499221|sp|Q27895|NTP2_TOXGO	587	12	29
	7	80.m02359	26S proteasome non-ATPase regulatory subunit, putative	575	11	28
	8	59.m00003	heat shock protein 70, putative	467	12	21
	9	TgTwinScan_5864	protein phosphatase 2C, putative	169	4	10
	10	57.m01709	ubiquitin-activating enzyme-related	123	3	6
	11	583.m05469	serine/threonine protein phosphatase, putative	97	3	9
	12	76.m00002	phosphoglucomutase/parafusin related protein 1, putative	95	1	2
	13	41.m01337	hypothetical protein	91	3	4
	14	49.m00027	D-3-phosphoglycerate dehydrogenase, putative	90	1	3
	15	TgGlmHMM_2486	splice factor [Toxoplasma gondii].;4.00E-43;gi|49037494|gb|AAT49042.1|	82	1	6
	16	TgTwinScan_0069	tryptophanyl-tRNA synthetase, putative	65	3	8
	17	TgGlmHMM_2161	heat shock protein 70, putative	56	2	3
	18	49.m03389	pre-mRNA splicing factor-related	55	2	2
SF16	1	65.m00001	nucleoside-triphosphatase I	1596	29	61
	2	641.m00009	phosphoglucomutase, putative	727	15	38
	3	76.m00002	phosphoglucomutase/parafusin related protein 1, putative	679	15	35
	4	35.m00001	ABC transporter, putative	570	12	28
	5	52.m00012	protein antigen, putative	498	11	29
	6	59.m06091	proteasome PCI domain-containing protein	476	10	23
	7	TgTigrScan_6147	nicotinate phosphoribosyltransferase, putative	301	8	4
	8	59.m00077	protein phosphatase 2C, putative	277	7	23
	9	42.m03331	thioredoxin, putative	242	4	9
	10	50.m00035	nucleolar protein 5A, putative	194	4	10
	11	49.m00030	TCP-1/cpn60 family chaperonin, putative	170	4	12
	12	TGG_994286-1-180061-180489	splice factor [Toxoplasma gondii].;5.00E-09;gi|49037494|gb|AAT49042.1|	131	2	11
	13	41.m02358	hypothetical protein	128	3	8
	14	42.m00077	oligoendopeptidase F, putative	106	3	8
	15	55.m04663	vacuolar ATP synthase, putative	94	3	8
	16	50.m00016	bifunctional dihydrofolate reductase-thymidylate synthase (DHFR-TS)	87	3	10
	17	57.m01753	RNA binding motif-containing protein	81	2	8
	18	50.m00085	chaperone protein dnaK, putative / heat shock protein 70, putative	80	3	5
	19	55.m04697	succinate-semialdehyde dehydrogenase, putative	80	2	8
	20	TgGlmHMM_2486	splice factor [Toxoplasma gondii].;4.00E-43;gi|49037494|gb|AAT49042.1|	72	1	6
	21	76.m01596	DnaJ domain-containing protein	67	3	11
	22	TgTigrScan_2203	signal recognition particle protein SRP54 [Plasmodium yoelii yoelii str. 17XNL].;2.00E-161;gi|82705448|ref|XP_726974.1|	64	2	5
	23	20.m03958	insulinase-related	59	2	1
	24	59.m03367	RNA recognition motif domain-containing protein	53	1	1
SF17	1	20.m03910	TCP-1/cpn60 family chaperonin, putative	835	17	39
	2	41.m02358	hypothetical protein	834	16	42
	3	20.m03726	aspartyl-tRNA synthetase, putative	778	15	24
	4	50.m00035	nucleolar protein 5A, putative	749	13	27
	5	76.m00007	peptidyl-prolyl isomerase, putative	712	13	39
	6	59.m00077	protein phosphatase 2C, putative	609	14	39
	7	57.m01753	RNA binding motif-containing protein	477	8	23
	8	TgEST_95059192|EST|2003.05.20|ParaDB-2-275-1813	Peroxisomal catalase.;0;gi|9972804|sp|Q9XZD5|CATA_TOXGO	439	10	27
	9	65.m00001	nucleoside-triphosphatase I	436	9	18
	10	52.m01619	delta-aminolevulinic acid dehydratase, putative	401	8	19
	11	59.m06091	proteasome PCI domain-containing protein	338	7	14
	12	641.m00192	TCP-1/cpn60 family chaperonin, putative	239	7	21
	13	44.m00023	GMP synthase, putative	165	3	6
	14	55.m04697	succinate-semialdehyde dehydrogenase, putative	154	4	9
	15	49.m00052	nucleosome assembly protein-related	154	3	13
	16	TgTigrScan_6147	nicotinate phosphoribosyltransferase, putative	120	3	1
	17	42.m03331	thioredoxin, putative	115	2	5
	18	55.m00097	eukaryotic translation initiation factor 2A, putative	113	4	8
	19	59.m00003	heat shock protein 70, putative	107	2	4
	20	33.m01380	succinate dehydrogenase [ubiquinone] flavoprotein subunit, mitochondrial, putative	102	2	3
	21	33.m02213	centromere/microtubule binding protein, putative	81	2	5
	22	TgGlmHMM_2486	splice factor [Toxoplasma gondii].;4.00E-43;gi|49037494|gb|AAT49042.1|	79	1	6
	23	TgGlmHMM_1255	ATP-binding cassette sub-family E member 1 [Toxoplasma gondii].;0;gi|70672290|gb|AAZ06362.1|	67	2	6
	24	52.m00012	protein antigen, putative	65	2	3
	25	55.m04752	hypothetical protein	54	2	6
	26	TGG_994286-1-180061-180489	splice factor [Toxoplasma gondii].;5.00E-09;gi|49037494|gb|AAT49042.1|	54	1	10
	27	TGG_994286-1-181093-181317	No Blast result	49	1	17
SF18	1	41.m02358	hypothetical protein	845	19	46
	2	20.m03910	TCP-1/cpn60 family chaperonin, putative	737	14	29
	3	TgEST_95059837|EST|2003.05.20|ParaDB-1-112-1827	rhoptry protein 5 [Toxoplasma gondii].;0;gi|72536429|gb|AAZ73240.1|	736	17	30
	4	TgEST_95059192|EST|2003.05.20|ParaDB-2-275-1813	Peroxisomal catalase.;0;gi|9972804|sp|Q9XZD5|CATA_TOXGO	679	15	39
	5	27.m00832	arginyl-tRNA synthetase, putative	474	9	17
	6	641.m00192	TCP-1/cpn60 family chaperonin, putative	431	10	31
	7	TgEST_95059158|EST|2003.05.20|ParaDB-1-3910-5379	hypothetical protein [Plasmodium falciparum 3D7] (No putative conserved domains have been detected); 0.00005	369	8	19
	8	76.m00007	peptidyl-prolyl isomerase, putative	302	7	19
	9	44.m00023	GMP synthase, putative	287	8	18
	10	33.m02213	centromere/microtubule binding protein, putative	274	6	16
	11	TgEST_95060066|EST|2003.05.20|ParaDB-1-205-1587	Micronemal protein 1 precursor.;0;gi|74833438|sp|O00834|MIC1_TOXGO	211	5	18
	12	33.m01380	succinate dehydrogenase [ubiquinone] flavoprotein subunit, mitochondrial, putative	207	4	9
	13	41.m01274/67.m00007	hypothetical protein	197	3	9
	14	44.m00031	membrane skeletal protein IMC1, putative	138	2	6
	15	59.m00003	heat shock protein 70, putative	128	3	7
	16	49.m00052	nucleosome assembly protein-related	126	2	7
	17	20.m03726	aspartyl-tRNA synthetase, putative	62	2	2
SF19	1	49.m00047	TCP-1/cpn60 family chaperonin, putative	1215	24	54
	2	TgEST_95059837|EST|2003.05.20|ParaDB-1-112-1827	rhoptry protein 5 [Toxoplasma gondii].;0;gi|72536429|gb|AAZ73240.1|	1134	24	49
	3	59.m03518	asparaginyl-tRNA synthetase, putative	1071	23	32
	4	50.m00006	heat shock protein 60	1043	19	47
	5	25.m00219	pyridine nucleotide-disulphide oxidoreductase domain-containing protein	679	14	32
	6	20.m00365	nucleolar protein NOP5, putative	670	12	36
	7	80.m00012	microneme protein 1 (MIC1)	535	12	37
	8	52.m00010	asparagine synthase, putative	516	15	36
	9	44.m00023	GMP synthase, putative	515	12	30
	10	TGG_994550-6-494880-493576	Rhoptry protein 4 precursor.;0;gi|75004889|sp|Q5Y808|ROP4_TOXGO	420	11	37
	11	57.m01846	fumarase, putative	214	3	8
	12	80.m00002	phosphoenolpyruvate carboxykinase, putative	205	3	6
	13	44.m00005	peroxisomal catalase	198	4	11
	14	57.m00021	hypothetical protein	182	5	18
	15	44.m00031	membrane skeletal protein IMC1, putative	155	2	6
	16	49.m00052	nucleosome assembly protein-related	147	3	9
	17	20.m03745	RNA-binding protein, putative	141	2	5
	18	20.m03869	DnaJ domain-containing protein	130	5	11
	19	583.m00615	thioredoxin reductase, putative	113	3	7
	20	33.m01380	succinate dehydrogenase [ubiquinone] flavoprotein subunit, mitochondrial, putative	97	2	3
	21	540.m00200	DNA-damage inducible protein-related	83	3	12
	22	TgEST_95059158|EST|2003.05.20|ParaDB-1-3910-5379	hypothetical protein [Plasmodium falciparum 3D7] (No putative conserved domains have been detected); 0.00005	64	2	5
	23	33.m02213	centromere/microtubule binding protein, putative	56	2	4
SF20	1	50.m00006	heat shock protein 60	1028	17	40
	2	20.m00365	nucleolar protein NOP5, putative	932	22	55
	3	59.m03518	asparaginyl-tRNA synthetase, putative	812	19	30
	4	TgEST_95059837|EST|2003.05.20|ParaDB-1-112-1827	rhoptry protein 5 [Toxoplasma gondii].;0;gi|72536429|gb|AAZ73240.1|	768	16	40
	5	44.m02569	TCP-1/cpn60 family chaperonin, putative	681	14	35
	6	52.m00010	asparagine synthase, putative	617	16	37
	7	44.m00049	inosine-5'-monophosphate dehydrogenase, putative	614	14	38
	8	80.m00002	phosphoenolpyruvate carboxykinase, putative	569	14	24
	9	583.m00615	thioredoxin reductase, putative	518	8	22
	10	583.m05418	DnaJ domain-containing protein	314	10	31
	11	80.m00001	heat shock protein 90	288	7	12
	12	80.m00012	microneme protein 1 (MIC1)	288	5	17
	13	80.m00088	cytosol aminopeptidase	235	5	15
	14	20.m00349	TCP-1/cpn60 family chaperonin, putative	208	4	14
	15	49.m00052	nucleosome assembly protein-related	202	4	15
	16	76.m00001	glucose-6-phosphate isomerase, putative	175	4	8
	17	76.m00019	MA3 domain protein	168	4	8
	18	35.m00873	translation initiation factor eIF-2B gamma subunit, putative	155	4	11
	19	25.m00219	pyridine nucleotide-disulphide oxidoreductase domain-containing protein	148	4	9
	20	55.m00007	pyruvate kinase, putative	136	5	18
	21	50.m03261	hypothetical protein	126	3	6
	22	38.m00011	phosphoserine aminotransferase, putative	125	4	13
	23	TgEST_95059158|EST|2003.05.20|ParaDB-1-3910-5379	hypothetical protein [Plasmodium falciparum 3D7] (No putative conserved domains have been detected); 0.00005	81	2	5
	24	49.m00047	TCP-1/cpn60 family chaperonin, putative	80	2	5
	25	44.m00031	membrane skeletal protein IMC1, putative	67	1	3
	26	641.m01564	WD-40 repeat protein, putative	58	2	4
	27	52.m00001	importin alpha, putative	46	1	2
SF21	1	55.m00007	pyruvate kinase, putative	1019	17	46
	2	44.m02569	TCP-1/cpn60 family chaperonin, putative	893	19	51
	3	80.m00088	cytosol aminopeptidase	751	17	36
	4	TgGlmHMM_2049	thioredoxin reductase, putative	602	13	24
	5	77.m00088	TCP-1/cpn60 family chaperonin, putative	559	14	28
	6	50.m03261	hypothetical protein	551	12	33
	7	76.m00001	glucose-6-phosphate isomerase, putative	438	11	25
	8	83.m01195	NADP-specific glutamate dehydrogenase, putative	385	8	21
	9	44.m00049	inosine-5'-monophosphate dehydrogenase, putative	337	7	20
	10	20.m00349	TCP-1/cpn60 family chaperonin, putative	296	4	14
	11	20.m03954	dihydrolipoyl dehydrogenase, putative	269	9	25
	12	35.m00873	translation initiation factor eIF-2B gamma subunit, putative	266	8	20
	13	583.m05418	DnaJ domain-containing protein	227	6	23
	14	38.m00011	phosphoserine aminotransferase, putative	213	5	17
	15	49.m00052	nucleosome assembly protein-related	209	5	15
	16	80.m00002	phosphoenolpyruvate carboxykinase, putative	203	4	8
	17	TgEST_100110675|EST|2003.05.20|ParaDB-1-1-261	hypothetical protein PC000352.05.0 [Plasmodium chabaudi chabaudi].;4.00E-18;gi|70948947|ref|XP_743929.1|	174	3	42
	18	25.m00217	proteasome PCI domain-containing protein	164	3	8
	19	TgEST_95059837|EST|2003.05.20|ParaDB-1-112-1827	rhoptry protein 5 [Toxoplasma gondii].;0;gi|72536429|gb|AAZ73240.1|	153	2	7
	20	52.m00010	asparagine synthase, putative	110	5	11
	21	52.m00001	importin alpha, putative	101	2	7
	22	41.m00021	articulin 4	99	2	6
	23	641.m01564	WD-40 repeat protein, putative	90	3	13
	24	583.m00019	hypothetical protein	52	1	1
SF22	1	80.m00088	cytosol aminopeptidase	543	19	41
	2	55.m00007	pyruvate kinase, putative	357	13	36
	3	59.m03655	TCP-1/cpn60 family chaperonin, putative	313	18	47
	4	50.m00020	seryl-tRNA synthetase, putative	304	13	37
	5	83.m00004	glucose-6-phosphate dehydrogenase	205	15	36
	6	44.m00052	58 kDa phosphoprotein, putative	203	3	13
	7	TgEST_100110675|EST|2003.05.20|ParaDB-1-1-261	hypothetical protein PC000352.05.0 [Plasmodium chabaudi chabaudi].;4.00E-18;gi|70948947|ref|XP_743929.1|	200	5	54
	8	46.m01611	phenylalanyl tRNA synthetase isoform, putative	193	11	28
	9	55.m00252	26S proteasome non-ATPase regulatory subunit, putative	188	7	18
	10	83.m01195	NADP-specific glutamate dehydrogenase, putative	185	10	24
	11	44.m00047	hypothetical protein	167	4	16
	12	113.m00012	TCP-1/cpn60 family chaperonin, putative	150	3	11
	13	77.m00088	TCP-1/cpn60 family chaperonin, putative	147	14	33
	14	20.m00001	chorismate synthase, putative	140	4	11
	15	TgGlmHMM_0792	ATP synthase alpha chain, putative	129	9	19
	16	TgTwinScan_0627	aspartyl aminopeptidase, putative	124	6	19
	17	TgGlmHMM_0892	proteasome PCI domain-containing protein	109	2	3
	18	83.m02145	rhoptry antigen, putative	109	9	13
	19	72.m00001	non-transmembrane antigen	104	6	14
	20	49.m00052	nucleosome assembly protein-related	103	4	15
	21	25.m01851	glycylpeptide N-tetradecanoyltransferase, putative	94	5	19
	22	645.m00330	hypothetical protein	94	2	9
	23	583.m00007	serine/threonine protein phosphatase, putative	91	9	27
	24	65.m00028	26S proteasome AAA-ATPase subunit RPT1, putative	89	7	19
	25	46.m01590	glycine hydroxymethyltransferase, putative	82	1	3
	26	162.m00001	calcium-dependent protein kinase, putative / calmodulin-domain protein kinase, putative	79	3	7
	27	641.m00177	lipoamide acyltransferase component of branched-chain alpha-keto dehyrogenase complex, putative	72	1	4
	28	41.m00036/57.m00003	tubulin beta chain, putative	69	4	16
	29	38.m01889	vacuolar ATP synthase subunit B, putative	68	3	10
	30	80.m00002	phosphoenolpyruvate carboxykinase, putative	66	1	2
	31	59.m06112	gamma-glutamyl phosphate reductase, putative	65	2	8
	32	41.m01337	hypothetical protein	59	1	1
	33	38.m00011	phosphoserine aminotransferase, putative	58	2	7
	34	38.m00019	ruvB-like 1, putative	55	5	18
	35	TGG_994699-1-2497-2658	No Blast result	55	1	20
	36	46.m01699	RNA recognition motif. (a.k.a. RRM, RBD, or RNP domain)-containing protein	54	2	7
	37	583.m05418	DnaJ domain-containing protein	53	2	9
SF23	1	113.m00012	TCP-1/cpn60 family chaperonin, putative	1049	17	48
	2	55.m00168	ATP synthase beta chain, putative	952	16	40
	3	41.m00036	tubulin beta chain, putative	647	15	51
	4	TgTwinScan_1615	vacuolar ATP synthase subunit B, putative	547	15	43
	5	46.m01590	glycine hydroxymethyltransferase, putative	411	7	23
	6	42.m03595	proteasome PCI domain-containing protein	391	10	30
	7	57.m01690	heterogeneous nuclear ribonucleoproteins-related	388	10	25
	8	55.m00252	26S proteasome non-ATPase regulatory subunit, putative	366	8	24
	9	42.m00027	26S proteasome non-ATPase regulatory subunit 4, putative	314	8	23
	10	TgEST_95060215|EST|2003.05.20|ParaDB-2-296-2170	ROP 2 [Toxoplasma gondii].;0;gi|563627|emb|CAA85377.1|	307	9	20
	11	59.m03682	glutamine synthetase, putative	298	7	18
	12	46.m01699	RNA recognition motif. (a.k.a. RRM, RBD, or RNP domain)-containing protein	293	7	24
	13	TgEST_95059837|EST|2003.05.20|ParaDB-1-112-1827	rhoptry protein 5 [Toxoplasma gondii].;0;gi|72536429|gb|AAZ73240.1|	288	7	20
	14	83.m02145	rhoptry antigen, putative	273	7	9
	15	50.m00020	seryl-tRNA synthetase, putative	250	4	10
	16	57.m03106	26S proteasome subunit 4, putative	246	8	29
	17	25.m01851	glycylpeptide N-tetradecanoyltransferase, putative	194	5	17
	18	645.m00330	hypothetical protein	189	7	17
	19	20.m00348	rab GDP dissociation inhibitor alpha, putative	178	5	18
	20	41.m00027	multisynthetase complex auxiliary component p43, putative	173	4	8
	21	TgGlmHMM_1484	conserved hypothetical protein	163	5	2
	22	TgTwinScan_1139	hypothetical iaa-amino acid hydrolase 1 precursor [Pyrococcus furiosus DSM 3638].;2.00E-69;gi|18976969|ref|NP_578326.1|	161	5	26
	23	20.m00382	ATP synthase alpha chain, putative	149	2	5
	24	59.m03410	enolase, putative	140	3	15
	25	583.m00022	tubulin alpha chain	129	3	11
	26	44.m00047	hypothetical protein	124	4	16
	27	50.m00060	nudix (nucleoside diphosphate linked moiety X)-type motif 9	123	6	20
	28	42.m00123	phosphofructokinase, putative	88	1	1
	29	TgGlmHMM_4715	heat shock protein 70, putative	73	3	2
	30	57.m00001	hexokinase	66	1	2
	31	583.m00007	serine/threonine protein phosphatase, putative	63	2	5
	32	37.m00775	proteasome PCI domain-containing protein	61	2	8
	33	641.m01535	splicing factor u2af protein-related	54	1	1
	34	TGG_994334-3-97809-98216	No Blast result	47	1	13
	35	69.m00145	adenylosuccinate synthetase, putative	44	1	4
SF24	1	TgGlmHMM_4477	enolase, putative	1173	18	56
	2	41.m00036	tubulin beta chain, putative	1016	18	59
	3	57.m00003	tubulin beta chain	959	18	61
	4	76.m00016/83.m00013	elongation factor 1-alpha, putative	683	14	47
	5	583.m00022	tubulin alpha chain	422	10	32
	6	57.m00001	hexokinase	353	11	26
	7	645.m00319	RNA recognition motif domain-containing protein	293	7	22
	8	TgEST_95059837|EST|2003.05.20|ParaDB-1-112-1827	rhoptry protein 5 [Toxoplasma gondii].;0;gi|72536429|gb|AAZ73240.1|	250	6	11
	9	46.m00024	eukaryotic translation initiation factor 2 gamma subunit, putative	249	6	25
	10	37.m00775	proteasome PCI domain-containing protein	217	5	18
	11	41.m00032	aldehyde dehydrogenase, putative	197	3	8
	12	TgEST_100118606|EST|2003.05.20|ParaDB-2-2-418	No Blast result	178	4	33
	13	TgTigrScan_1836	myosin D, putative	127	3	2
	14	46.m01590	glycine hydroxymethyltransferase, putative	124	4	10
	15	42.m00106	conserved hypothetical protein	96	1	4
	16	20.m03896	rhoptry protein, putative / protein kinase domain-containing protein	94	3	8
	17	57.m01690	heterogeneous nuclear ribonucleoproteins-related	90	2	6
	18	583.m05445	hypothetical protein	87	1	4
	19	27.m00003	protein disulfide isomerase, putative	79	3	11
	20	42.m00027	26S proteasome non-ATPase regulatory subunit 4, putative	70	1	3
	21	41.m00027	multisynthetase complex auxiliary component p43, putative	67	1	2
	22	46.m01727	conserved hypothetical protein	59	2	5
	23	TgEST_95060687|EST|2003.05.20|ParaDB-3-57-1385	surface protein rhoptry, putative	56	1	3
SF25	1	27.m00003	protein disulfide isomerase, putative	1493	27	57
	2	76.m00016/83.m00013	elongation factor 1-alpha, putative	1207	25	63
	3	TgGlmHMM_4477	enolase, putative	953	15	52
	4	50.m05680	eukaryotic translation initiation factor 4A	638	16	50
	5	583.m00022	tubulin alpha chain	624	12	41
	6	42.m00008	adenosylhomocysteinase, putative	493	13	38
	7	46.m00024	eukaryotic translation initiation factor 2 gamma subunit, putative	297	7	30
	8	35.m00026	ATP-dependent RNA helicase, putative	281	6	15
	9	80.m00049	hypothetical protein	230	6	22
	10	25.m02949	hypothetical protein	201	4	10
	11	80.m00057	polypyrimidine track-binding protein, putative	126	1	2
	12	50.m03396	eukaryotic translation initiation factor 3 subunit 3, putative	116	2	5
	13	TgEST_100120763|EST|2003.05.20|ParaDB-2-2-1228	rhoptry protein.;1.00E-47;gi|897823|gb|AAA69859.1|	103	4	6
	14	69.m00140	proliferation-associated protein 2G4, putative	88	4	12
	15	44.m00017	26S protease regulatory subunit 6b, putative	86	3	7
	16	57.m00001	hexokinase	76	2	6
	17	TgGlmHMM_2570	RNA recognition motif domain-containing protein	73	4	10
	18	42.m00106	conserved hypothetical protein	73	2	9
	19	TgEST_95060687|EST|2003.05.20|ParaDB-3-57-1385	surface protein rhoptry, putative	65	1	3
	20	55.m08191	protein kinase domain-containing protein	59	1	2
	21	37.m00775	proteasome PCI domain-containing protein	46	1	4
	22	44.m00038	thiF family domain-containing protein	45	1	3
	23	TGG_994281-1-549952-550503	No Blast result	45	1	5
