# Supplementary material for: The proteome of Toxoplasma gondii: integration with the genome provides novel insights into gene expression and annotation
Source: Genome Biol. 2008 Jul 21;9(7):R116. doi: 10.1186/gb-2008-9-7-r116 (PMC2530874; doi:10.1186/gb-2008-9-7-r116)
Supplement: Additional data file 8 — Listed in the columns (from left to right) are: the gene annotations and descriptions of each protein, the highest individual Mascot score, sequence coverage and number of matching peptides returned for that protein from all the gel slices in which it appeared, and the gel slice number that this refers to. Individual peptide amino acid sequence, MS scores and a measure of the total sequence coverage obtained is available at ToxoDB. For consistency, where the release4 annotation is not identified by the peptide evidence, TwinScan gene annotation is given in preference to other alternative gene annotations assuming the returning Mascot score is equivalent. [file gb-2008-9-7-r116-S8.xls]

## Sheet: Sheet1
Identifier	Description	Highest individual mascot score	Highest individual sequence coverage (%)	Highest individual peptide count	Slice No. that hit refers to	All slices this protein appeared in
113.m00012	TCP-1/cpn60 family chaperonin, putative	343	30	9	43	43, 44, 45
113.m00016	2,3-bisphosphoglycerate-dependent phosphoglycerate mutase, (phosphoglycerate mutase), putative	294	42	10	79	78, 79, 80, 81
113.m00755	duplicated carbonic anhydrase	133	10	5	50	47, 48, 50, 51, 99
113.m00780	conserved hypothetical protein	159	25	4	73	72, 73, 74
113.m00798	conserved hypothetical protein	456	40	8	91	91, 92
113.m00807	aspartyl aminopeptidase, putative	84	11	3	43	43
113.m00810	snRNP (small nuclear ribonucleoprotein, an RNA helicase) protein, putative	58	3	3	14	14
125.m00071	grb10 interacting GYF protein, putative	289	6	11	6	6
129.m00253	pyruvate kinase, putative	48	5	4	29	29
129.m00256	cleft lip and palate transmembrane protein 1-related	60	3	2	34	33, 34
129.m00261	CTP synthase, putative	134	13	6	31	30, 31, 32
129.m00402	60S ribosomal protein L17, putative	235	40	7	92	91, 92, 93
145.m00002	histone H2A	63	10	2	116	107, 114, 116
145.m00003	elongation factor 1-gamma, putative	342	39	9	56	55, 56
145.m00322	cysteinyl-tRNA synthetase, putative	62	7	3	32	31, 32
145.m00327	60S ribosomal protein L18, putative	129	21	4	91	91, 93
145.m00331	conserved hypothetical protein	223	13	13	17	16, 17, 88, 89
145.m00346	small nuclear ribonucleoprotein (snRNP), putative	50	4	1	100	100, 102
145.m00347	26S protease regulatory subunit 6a, putative	89	38	12	51	50, 51
145.m00604	threonyl-tRNA synthetase, putative	171	9	6	28	26, 27, 28
162.m00001	calcium-dependent protein kinase, putative / calmodulin-domain protein kinase, putative	325	19	7	44	42, 43, 44, 45
20.m00002	microneme protein 2 (MIC2)	141	8	4	17	17, 20, 21
20.m00004	mitochondrial processing peptidase alpha subunit, putative	271	28	13	45	45, 46
20.m00005	dense granule protein 7	289	42	9	79	71, 74, 75, 76, 77, 78, 79, 80, 81, 82, 83
20.m00331	hypothetical protein	67	10	4	32	32
20.m00348	rab GDP dissociation inhibitor alpha, putative	60	1	4	43	43
20.m00365	nucleolar protein NOP5, putative	345	40	12	41	39, 40, 41, 42
20.m00368	transmembrane domain-containing protein	49	2	1	2	2
20.m00372	calcium-dependent protein kinase, putative / calmodulin-domain protein kinase, putative	65	11	5	29	28, 29
20.m00373	biotin requiring domain-containing protein / 2-oxo acid dehydrogenases acyltransferase catalytic domain-containing protein	136	12	7	24	23, 24
20.m00378	hypothetical protein	68	17	2	74	74
20.m00382	ATP synthase alpha chain, putative	318	32	17	44	41, 42, 43, 44, 45, 50
20.m00388	60S ribosomal protein L8, putative	190	24	5	72	71, 72, 73, 74, 87
20.m03667	eukaryotic translation initiation factor 3 subunit 10, putative	435	28	22	16	15, 16
20.m03680	eukaryotic aspartyl protease, putative	63	5	2	73	72, 73
20.m03709	inosine triphosphate pyrophosphatase, putative	57	7	1	78	78
20.m03715	hypothetical protein	63	13	4	26	26
20.m03726	aspartyl-tRNA synthetase, putative	188	26	14	36	35, 36
20.m03745	RNA-binding protein, putative	193	15	5	37	37, 38
20.m03748	C2 domain-containing protein	91	8	2	75	75, 76
20.m03798	conserved hypothetical protein	78	11	2	81	81, 82
20.m03838	hypothetical protein	47	1	2	5	5
20.m03869	DnaJ domain-containing protein	122	14	5	38	38
20.m03882	splicing factor 3B subunit 1, putative	154	12	12	12	12
20.m03896	rhoptry protein, putative / protein kinase domain-containing protein	141	11	4	45	43, 44, 45, 47, 51, 54, 55
20.m03910	TCP-1/cpn60 family chaperonin, putative	292	28	13	36	36, 37, 38
20.m03912	elongation factor 2, putative	117	3	2	60	27, 28, 33, 40, 41, 42, 43, 44, 57, 58, 59, 60, 62, 63, 73, 75, 82, 83, 84, 85, 112, 113, 114
20.m03918	nascent polypeptide-associated complex alpha chain, putative	295	1	7	81	80, 81, 82, 83, 98
20.m03919	conserved hypothetical protein	88	2	1	31	31, 32
20.m03920	hypothetical protein	91	13	3	34	33, 34
20.m03930	20k cyclophilin	197	22	6	102	100, 101, 102, 103, 104, 107
20.m03954	dihydrolipoyl dehydrogenase, putative	110	23	7	40	40, 41
20.m03958	insulinase-related	86	1	1	72	35, 70, 72
20.m05914	microneme protein 11 (MIC11)	56	16	1	95	95
20.m05962	mitochondrial carrier domain-containing protein	131	6	3	60	59, 60, 61, 62
20.m05985	RNA-binding protein, putative	70	14	5	85	85
20.m08222	conserved hypothetical protein	52	17	3	53	53
23.m00156	hypothetical protein	81	12	1	117	117, 118
23.m00237	hypothetical protein	74	39	4	123, 125	122, 123, 124, 125
25.m00006	microneme protein 4 (MIC4)	53	3	2	25	25
25.m00007	actin	579	79	22	55	51, 52, 53, 54, 55, 56, 57, 58, 59, 63, 64, 65, 66, 67, 79, 80
25.m00008	histone H2B variant 1	166	34	5	115	114, 115, 116
25.m00203	thioredoxin, putative	87	20	6	54	54
25.m00211	cytochrome c oxidase, putative	62	8	2	81	81
25.m00216	40S ribosomal protein S17, putative	98	54	3	113	111, 112, 113
25.m00217	proteasome PCI domain-containing protein	107	8	2	43	42, 43
25.m00219	pyridine nucleotide-disulphide oxidoreductase domain-containing protein	160	17	6	40	38, 40, 41
25.m00221	40S ribosomal protein S4, putative	50	4	1	125	77, 125
25.m01736	hypothetical protein	87	1	1	9	8, 9
25.m01749	isoleucine-tRNA synthetase, putative	60	2	3	16	16
25.m01810	conserved hypothetical protein	58	5	1	122	122
25.m01818	mitochondrial carrier domain-containing protein	52	6	3	34	34
25.m01827	mitochondrial carrier domain-containing protein	119	17	4	73	72, 73, 74
25.m01850	pyridine nucleotide-disulphide oxidoreductase, putative	262	26	9	36	35, 36
25.m01851	glycylpeptide N-tetradecanoyltransferase, putative	94	11	3	43	43
25.m01856	hypothetical protein	49	5	3	9	9
25.m01882	u2 small nuclear ribonucleoprotein (snRNP), putative	103	12	2	84	83, 84
25.m01884	hypothetical protein	200	18	2	99	98, 99
25.m01903	protein kinase domain-containing protein	105	19	7	30	30
25.m02949	hypothetical protein	145	12	5	46	46, 47
25.m02955	40S ribosomal protein S28, putative	117	42	3	129	128, 129
26.m00242	RNA helicase-1	59	16	5	51	51
27.m00003	protein disulfide isomerase, putative	678	53	19	49	44, 45, 46, 47, 48, 49, 50, 51, 52, 53, 62, 63, 64, 78, 113
27.m00071	ATP-dependent protease ATP-binding subunit, putative	85	11	4	33	33, 34
27.m00081	hypothetical protein	392	57	8	92	91, 92, 93
27.m00091	hypothetical protein	153	36	7	70	70
27.m00119	40s ribosomal protein S6, putative	210	36	6	73	73, 74, 75, 80, 84
27.m00832	arginyl-tRNA synthetase, putative	88	8	4	36	36
27.m00846	hypothetical protein	150	12	4	49	47, 48, 49, 50
27.m00859	hypothetical protein	104	22	4	98	93, 94, 97, 98, 99
27.m01477	Sec61beta family protein	117	33	3	117	115, 116, 117, 118
28.m00026	XPG N-terminal domain-containing protein / MKT1-related	106	4	3	30	39, 30
28.m00301	tubulin beta chain, putative	100	10	3	70	56, 57, 63, 64, 68, 69, 70, 98, 99
28.m00303	hypothetical protein	82	11	2	62	62
28.m00306	40s ribosomal protein s19, putative	85	36	5	104	102, 103, 104
31.m00871	hypothetical protein	108	14	2	109	108, 109, 110
31.m00905	ubiquitin carboxyl-terminal hydrolase, putative	46	3	3	16	16
31.m00922	40S ribosomal protein S15, putative	102	18	2	103	103, 104
31.m00928	hypothetical protein	115	21	2	92	91, 92, 93, 94
33.m00006	MIC2-associated protein (M2AP)	66	3	1	60	59, 60
33.m00007	carbamoyl phosphate synthetase II	141	5	8	10	10, 11
33.m01280	GTP binding protein, putative	225	32	9	54	54, 55
33.m01287	peptidase M16 inactive domain-containing protein / insulinase (peptidase family M16) domain-containing protein	104	3	3	12	12, 13
33.m01303	ras-related protein, putative	47	13	3	92	92
33.m01305	mitochondrial acidic protein mam33, mitochondrial precursor.	146	20	4	100	100
33.m01321	conserved hypothetical protein	66	23	2	110	109, 110
33.m01323	hypothetical protein	56	8	1	79	79
33.m01334	hypothetical protein	92	2	3	10	10
33.m01336	small GTP-binding protein sar1, putative	96	26	5	99	98, 99
33.m01348	aggrecan core protein-related	103	9	4	28	28, 29
33.m01359	hypothetical protein	70	15	2	129	129
33.m01367	40S ribosomal protein S24, putative	123	42	6	107	106, 107, 108, 109
33.m01368	60S ribosomal protein L10a, putative	123	42	7	81	79, 80, 81, 82
33.m01380	succinate dehydrogenase [ubiquinone] flavoprotein subunit, mitochondrial, putative	184	17	8	37	34, 36, 37, 40
33.m01398	rhoptry antigen, putative	56	16	8	43	43, 59
33.m02185	toxofilin	315	26	5	91	84, 85, 86, 87, 88, 89, 90, 91, 92
33.m02203	hypothetical protein	106	40	8	81	78, 79, 80, 81, 88, 89, 90, 94, 116
33.m02208	WD-40 repeat protein, putative	60	2	2	12	12
33.m02666	hypothetical protein	137	27	2	122	122
33.m02668	intracellular protease, putative	234	28	5	104	102, 103, 104, 105, 106
35.m00001	ABC transporter, putative	190	19	7	36	35, 36
35.m00002	receptor for activated C kinase, RACK protein, putative	224	20	5	66	66, 67, 68, 69
35.m00014	cholinephosphate cytidylyltransferase, putative	45	3	1	58	58
35.m00026	ATP-dependent RNA helicase, putative	269	50	15	49	47, 48, 49, 50, 51
35.m00857	hypothetical protein	55	14	7	13	13
35.m00867	hypothetical protein	66	6	1	3	1, 2, 3
35.m00882	proteasome subunit alpha type 3, putative	167	28	6	77	76, 77, 78, 79, 80
35.m00890	hypothetical protein	57	1	1	12	12
35.m00899	conserved hypothetical protein	88	12	4	52	1, 2, 51, 52, 53
35.m00901	KH domain-containing protein	868	51	28	21	20, 21
35.m01595	inner membrane complex protein (IMC3)	136	24	8	29	27, 29, 36
37.m00001	peroxiredoxin	152	39	6	94	92, 93, 94, 95
37.m00743	glutaminyl-tRNA synthetase, putative	336	24	13	24	24, 25
37.m00750	splicing factor, putative	84	10	3	61	60, 61, 62
37.m00753	40s ribosomal protein S27, putative	54	15	1	128	128
37.m00765	neurofilament triplet H protein-related	59	1	2	4	4
37.m00775	proteasome PCI domain-containing protein	161	11	4	49	47, 48, 49, 50
38.m00002	60S acidic ribosomal protein P0	273	57	12	67	66, 67, 68, 69, 75, 85
38.m00003	microneme protein 6 (MIC6)	148	10	3	57	56, 57
38.m00006	histone H3.3 variant	57	10	2	111	107, 108, 110, 111, 112, 113, 114, 119, 120, 122, 124, 127, 128
38.m00011	phosphoserine aminotransferase, putative	108	12	3	41	40, 41
38.m00018	protein arginine N-methyltransferase 4, putative	107	4	1	55	55, 56
38.m00019	ruvB-like 1, putative	236	15	5	42	41, 42
38.m00021	bi-functional aminoacyl-tRNA synthetase, putative / prolyl-tRNA synthetase, putative	409	33	15	29	28, 29, 33
38.m01037	hypothetical protein	99	1	1	94	92, 93, 94, 95
38.m01050	conserved hypothetical protein	47	2	1	57	57
38.m01061	acid phosphatase, putative	297	27	10	51	48, 49, 51, 52, 53, 60, 78, 117
38.m01067	alanyl-tRNA synthetase, putative	499	32	26	19	17, 19, 20, 25
38.m01070	hypothetical protein	54	3	4	7	7
38.m01073	cytochrome c, putative	98	22	3	120	116, 117, 118, 119, 120, 121, 122
38.m01076	polyubiquitin, putative	135	21	6	98	98, 99
38.m01082	conserved hypothetical protein	184	52	6	98	96, 97, 98, 99
38.m01085	NSF attachment protein-related	67	6	1	64	64
38.m01089	hypothetical protein	84	8	2	96	96
38.m01096	eukaryotic porin domain-containing protein	127	13	5	51	51, 52
38.m01113	heat shock protein, putative	435	35	18	22	20, 21, 22
38.m01114	hypothetical protein	49	4	1	1	1
38.m01889	vacuolar ATP synthase subunit B, putative	78	10	3	43	43
39.m00001	actin depolymerizing factor	54	10	1	111, 116	111, 116, 119, 122, 128, 129
39.m00330	phosphoribosylpyrophosphate synthetase, putative	127	8	4	59	58, 59, 60, 61
39.m00349	conserved hypothetical protein	68	4	1	33	33
39.m00350	pfs77-related	148	16	5	35	35, 36, 37, 38
39.m00366	UBX domain-containing protein	88	6	2	77	77
39.m00367	hypothetical protein	55	14	5	26	26
41.m00001	18 kDa cyclophilin	141	37	5	109	109, 110, 111
41.m00004	acetyl-CoA carboxylase, putative	134	5	10	7	7, 8, 9, 11
41.m00005	exportin 7, putative	276	12	10	20	19, 20
41.m00006	eukaryotic translation initiation factor 3 subunit 9, putative	76	2	2	4	1, 2, 4, 25, 84, 85
41.m00014	coatomer delta subunit, putative	68	13	6	36	36
41.m00021	articulin 4	183	21	5	40	38, 39, 40, 41, 42, 61
41.m00022	hypothetical protein	84	8	1	74	74
41.m00027	multisynthetase complex auxiliary component p43, putative	71	3	2	47	46, 47
41.m00030	serine/threonine protein phosphatase, putative	122	3	2	64	63, 64, 66
41.m00031	SPFH domain / Band 7 family domain-containing protein	46	12	3	69	69
41.m00036	tubulin beta chain, putative	636	63	18	46	41, 42, 43, 44, 45, 46, 47, 49, 51, 109, 123, 127
41.m01266	DEAD/DEAH box helicase, putative	109	6	2	35	35
41.m01274	hypothetical protein	141	16	3	36	34, 36, 37
41.m01315	cell division control protein 68, putative	154	6	4	14	13, 14
41.m01328	splicing factor 3a protein, putative	59	1	2	31	31
41.m01372	hypothetical protein	57	27	2	129	129
41.m01379	14 kDa phosphohistidine phosphatase, putative	79	7	1	75	74, 75
41.m01386	conserved hypothetical protein	94	12	2	74	74
41.m01387	40s ribosomal protein S20, putative	47	18	4	114	113, 114
41.m02358	hypothetical protein	146	25	10	37, 38	36, 37, 38
41.m03144	hypothetical protein	120	23	6	67	66, 67, 68
42.m00006	serine/threonine protein phosphatase, putative	106	4	4	13	10, 13
42.m00008	adenosylhomocysteinase, putative	195	26	9	49	45, 46, 47, 48, 49, 50, 63, 68, 69, 70
42.m00013	dense granule protein 3	95	8	3	79	78, 79
42.m00014	histone deacetylase, putative	64	3	1	48	47, 48, 49
42.m00015	28 kDa antigen	80	26	5	81	80, 81, 82, 83
42.m00020	proteasome component PRE3 precursor, putative / proteasome subunit beta type 6 precursor, putative	250	40	7	98	97, 98
42.m00022	ubiquitin, putative	117	24	5	56	56
42.m00024	acyltransferase-related	59	5	2	60	60
42.m00025	RNA binding protein, putative	47	5	2	53	52, 53
42.m00026	hypothetical protein	289	14	24	11	1, 10, 11, 12, 21
42.m00027	26S proteasome non-ATPase regulatory subunit 4, putative	104	11	3	45	44, 45
42.m00037	40S ribosomal protein S18, putative	102	32	4	107	105, 106, 107, 108
42.m00038	nnucleoredoxin, putative	209	35	6	81	80, 81, 82
42.m00042	hypothetical protein	51	2	1	21	20, 21
42.m00046	hypothetical protein	62	19	2	124	124
42.m00050	triosephosphate isomerase, putative	108	33	6	80	80, 81, 82, 85
42.m00051	hypothetical protein	80	11	1	99	99, 100
42.m00065	ATP synthase, putative	83	24	3	114	112, 113, 114, 115, 116
42.m00069	elongation factor 1-beta, putative	202	26	7	70	68, 69, 70, 74, 75, 76, 83, 84
42.m00072	syntaxin, putative	56	6	1	73	73
42.m00079	cAMP-dependent protein kinase catalytic subunit, putative	138	23	6	59	58, 59, 60
42.m00084	60S ribosomal protein L3, putative	73	11	4	54	2, 53, 54, 55, 56
42.m00091	hypothetical protein	46	7	1	105	105
42.m00098	26S proteasome regulatory ATPase subunit, putative	235	22	5	55	54, 55, 56
42.m00099	hypothetical protein	52	6	1	76	76
42.m00102	splicing factor 3A subunit 2, putative	62	12	2	77	76, 77
42.m00103	DNA-binding protein HU, putative	66	14	2	104	104, 106
42.m00106	conserved hypothetical protein	99	9	2	50	50
42.m00111	ribosomal protein L15, putative	103	10	2	86	86, 87
42.m00115	exosome complex exonuclease, putative	57	6	1	64	64
42.m00116	adenylate kinase, putative	410	59	13	77	76, 77, 78, 79
42.m00117	ATP-dependent RNA helicase, putative	269	25	10	29	29, 30
42.m00122	glycogen debranching enzyme, putative	52	2	3	10	10
42.m00123	phosphofructokinase, putative	552	26	24	17	9, 10, 11, 12, 13, 14, 15, 16, 17, 18, 19, 20, 21, 23, 25, 26, 28, 35, 36, 38, 40, 43, 44, 45, 51, 52, 54, 55, 56, 57, 62
42.m00125	40S ribosomal protein S11, putative	85	38	7	100	98, 99, 100
42.m03276	eukaryotic translation initiation factor 4E, putative	54	10	2	84	84
42.m03288	conserved hypothetical protein	63	4	3	17	17
42.m03331	thioredoxin, putative	137	10	5	35	35, 36
42.m03350	aminopeptidase N, putative	191	14	15	20	19, 20, 21
42.m03384	polyadenylate-binding protein, putative	188	19	12	27	26, 27
42.m03409	hypothetical protein	56	1	1	50	49, 50
42.m03435	phosphatidylserine decarboxylase proenzyme, putative	192	30	5	68	67, 68
42.m03498	reticulon domain-containing protein	66	9	1	103	1, 101, 103, 104, 105
42.m03524	aconitate hydratase, putative	211	16	12	24	24, 25
42.m03533	oxygen-regulated protein-related / heat shock protein-related	537	30	21	18	17, 18, 19, 21, 22
42.m03543	hypothetical protein	80	19	2	77	77, 78
42.m03567	hypothetical protein	68	2	1	16	16
42.m03584	hypothetical protein	253	35	12	51	50, 51
42.m03594	14-3-3 protein homolog-related	58	6	7	18	18
42.m03595	proteasome PCI domain-containing protein	52	13	4	45	45
42.m03611	eukaryotic translation initiation factor 3 subunit 5, putative	159	26	5	64	63, 64
42.m03619	phospholipase/carboxylesterase, putative	160	31	7	71	70, 71, 72
42.m03638	hypothetical protein	47	2	1	55	55
42.m05857	hypothetical protein	54	3	1	96	95, 96
42.m08072	hypothetical protein	53	11	2	34	33, 34
44.m00001	membrane-associated calcum-binding protein, related	229	25	6	68	66, 67, 68, 69
44.m00002	peroxiredoxin 3	458	36	9	90	89, 90, 91
44.m00004	membrane skeletal protein IMC1	545	41	17	26	24, 25, 26, 27, 28
44.m00005	peroxisomal catalase	284	30	11	38	36, 37, 38, 39, 40, 41, 52, 75, 76, 77
44.m00006	lactate dehydrogenase	529	72	17	66	61, 62, 63, 64, 65, 66, 67, 68, 69, 71, 82, 83, 84, 87, 122, 123, 128
44.m00009	major surface antigen p30	391	50	14	72	62, 68, 69, 71, 72, 73, 74, 75, 78, 79, 81
44.m00011	cytochrome c, putative	56	6	1	107	107
44.m00017	26S protease regulatory subunit 6b, putative	136	10	3	84	47, 48, 83, 84
44.m00020	pfs77-related	164	9	3	58	28, 29, 57, 58, 59
44.m00023	GMP synthase, putative	61	4	2	39	36, 39
44.m00030	conserved hypothetical protein	166	14	5	45	44, 45, 46
44.m00031	membrane skeletal protein IMC1, putative	247	32	9	37	32, 33, 34, 35, 36, 37, 38, 39, 40, 41, 52, 91, 92
44.m00037	serine-threonine phosophatase 2C	647	72	16	64	62, 63, 64, 65
44.m00044	60S ribosomal protein L30, putative	92	37	3	117	117, 118, 119
44.m00047	hypothetical protein	166	33	10	42	40, 41, 42, 43
44.m00049	inosine-5'-monophosphate dehydrogenase, putative	97	17	7	39	38, 39, 40
44.m00051	prohibitin-related	212	51	12	75	75, 76
44.m00053	RNA binding motif-containing protein	46	6	1	103	103
44.m02520	conserved hypothetical protein	66	13	3	85	84, 85, 86
44.m02525	importin beta-3 subunit, putative	158	6	3	13	13, 15
44.m02556	ribosomal protein S23, putative	157	35	4	107	105, 107
44.m02565	p25-alpha domain-containing protein	88	20	2	108	108
44.m02569	TCP-1/cpn60 family chaperonin, putative	193	34	11	42	41, 42, 43
44.m02578	hypothetical protein	52	6	2	77	77, 78
44.m02589	high molecular mass nuclear antigen, putative	60	3	2	29	29
44.m02594	calcium-transporting ATPase, putative	70	3	2	10	1, 10, 11, 12, 13
44.m02603	hypothetical protein	48	12	2	64	64
44.m02604	cyclophilin, putative	88	44	6	104	104
44.m02618	mucin, putative	64	2	1	45	45
44.m02644	hypothetical protein	84	10	1	87	87, 88, 89
44.m02663	translational activator, putative	125	5	9	5	5
44.m02667	importin-related	101	11	7	18	18, 19
44.m02684	ATP synthase gama chain, putative	291	30	6	76	75, 76, 77
44.m02688	ppg3, putative	46	3	1	7	7
44.m02690	pre-mRNA splicing factor PRP8, putative	54	2	6	5	5
44.m02699	DnaJ domain-containing protein	102	8	4	22	22, 23, 24
44.m02702	3-hydroxybutyryl-CoA dehydrogenase, putative	54	6	2	52	52
44.m02708	UBA/TS-N domain (ubiquitin-associated domain)-containing protein	133	4	4	26	25, 26
44.m02716	hypothetical protein	148	40	9	56	55, 56
44.m02718	protein phosphatase 2C, putative	75	9	6	34	34
44.m02723	hypothetical protein	182	55	8	87	86, 87, 88
44.m02735	patatin-like phospholipase domain-containing protein	79	6	3	28	28, 29
44.m02744	40S ribosomal protein S3a, putative	299	49	12	73	71, 72, 73, 74
44.m02755	small heat shock protein, putative / bradyzoite-specific protein, putative	219	50	7	94	91, 93, 94, 95, 96, 97, 98
44.m02770	deoxyuridine 5'-triphosphate nucleotidohydrolase, putative	153	35	4	101	101, 102
44.m02801	triosephosphate isomerase, putative	132	10	3	78	78, 79, 80
44.m02802	ATP-dependent RNA helicase, putative	75	2	2	27	27
44.m04616	hypothetical protein	73	35	4	124	124, 125
44.m04627	conserved hypothetical protein	64	20	6	50	50, 51
44.m04667	CW-type zinc finger domain-containing protein	65	2	2	16	16
44.m04669	40S ribosomal protein S3, putative	161	42	10	80	78, 79, 80, 98
44.m04672	sepiapterin reductase, putative	145	24	4	71	70, 71
44.m04681	hypothetical protein	135	67	6	94	92, 93, 94, 95, 96
44.m04682	conserved hypothetical protein	67	4	1	84	84
44.m04690	transaldolase, putative	246	34	10	57	56, 57
44.m04692	60S ribosomal protein L28, putative	52	7	1	109	109
44.m04694	kelch motif domain-containing protein	152	15	6	28	27, 28, 29
44.m04695	hypothetical protein	119	24	7	68	67, 68
44.m06355	hypothetical protein	243	12	7	18	17, 18, 19
46.m00001	myosin A, putative	89	10	5	31, 33	31, 33
46.m00002	fructose-1,6-bisphosphate aldolase	618	58	20	58	56, 57, 58, 59, 60, 79, 81, 82, 83, 85, 86, 118, 119, 120, 121
46.m00023	KH domain-containing protein	197	19	8	32	31, 32, 33, 34
46.m00024	eukaryotic translation initiation factor 2 gamma subunit, putative	125	20	6	49	48, 49, 50, 67, 68
46.m00027	DEAD/DEAH box helicase, putative	105	13	5	42	41, 42, 43
46.m00029	pyrroline-5-carboxylate reductase, putative	134	21	4	80	79, 80, 81
46.m01590	glycine hydroxymethyltransferase, putative	123	14	5	45	43, 44, 45, 46
46.m01597	hypothetical protein	63	6	1	86	86
46.m01601	hypothetical protein	138	19	7	75	75
46.m01611	phenylalanyl tRNA synthetase isoform, putative	82	10	5	42	42, 43
46.m01635	hypothetical protein	56	3	2	13	13
46.m01654	hypothetical protein	92	7	3	21	20, 21
46.m01668	sedoheptulose-1,7 bisphosphatase, putative	50	14	4	66	66
46.m01692	mitochondrial processing peptidase beta subunit, putative	109	27	7	46	46, 47
46.m01699	RNA recognition motif. (a.k.a. RRM, RBD, or RNP domain)-containing protein	162	17	6	43	42, 43, 44, 58
46.m01701	lysine decarboxylase domain-containing protein	161	15	4	56	56
46.m01717	hypothetical protein	61	15	2	98	98
46.m01727	conserved hypothetical protein	58	7	3	45	45
46.m01740	hypothetical protein	101	20	4	79	77, 79
46.m02889	hypothetical protein	86	20	4	87	87
46.m03702	Signal recognition particle 9 kDa protein, putative	74	17	1	121	121, 122
46.m03956	fructose-bisphosphate aldolase, putative	62	5	2	81	79, 81
48.m00095	hypothetical protein	61	26	4	103	103
49.m00003	cAMP-dependent protein kinase regulatory subunit, putative	74	24	5	50	50
49.m00006	40S ribosomal protein S5, putative	128	26	5	99	92, 98, 99, 100
49.m00008	ribosomal protein L23a, putative	220	20	6	101	99, 100, 101, 102
49.m00009	tudor domain-containing protein / staphylococcal nuclease homologue domain-containing protein	336	29	20	20	18, 19, 20, 21
49.m00010	PKC-interacting cousin of thioredoxin, putative	109	49	10	84	83, 84
49.m00013	40S ribosomal protein S7, putative	167	42	6	90	89, 90
49.m00020	ribose 5-phosphate isomerase, putative	61	11	3	67	67, 68
49.m00025	SCP-like extracellular domain-containing protein	76	7	1	100	98, 100, 101, 102
49.m00027	D-3-phosphoglycerate dehydrogenase, putative	257	33	12	33	32, 33, 34, 35, 36
49.m00028	2-oxoisovalerate dehydrogenase, putative	148	31	10	56	56
49.m00030	TCP-1/cpn60 family chaperonin, putative	403	42	19	34	34, 35
49.m00031	casein kinase 1, putative	106	14	4	66	66, 67
49.m00035	hypothetical protein	105	15	4	53	52, 53
49.m00047	TCP-1/cpn60 family chaperonin, putative	146	18	7	39	38, 39, 40
49.m00048	p36 protein	147	13	4	65	64, 65, 66, 67, 83, 84
49.m00051	prohibitin, putative	137	39	7	76	75, 76, 77
49.m00052	nucleosome assembly protein-related	104	20	5	41	36, 37, 38, 39, 40, 41, 42, 51
49.m00054	hypothetical protein	77	2	1	56	56
49.m00057	developmentally regulated GTP-binding protein 1, putative	71	6	2	57	57, 58
49.m00058	60S ribosomal protein L24, putative	71	7	2	99	99, 100
49.m00060	heat shock protein 90, putative	764	45	30	23	20, 21, 22, 23, 24, 25, 27, 28, 34, 36, 37, 44, 83, 84
49.m00062	coatomer epsilon subunit, putative	72	4	1	74	74
49.m00066	vacuolar sorting protein 35, putative	107	3	2	27	27, 28
49.m03081	thioredoxin, putative	80	1	1	11	10, 11
49.m03096	60s ribosomal protein L36, putative	77	28	3	116	115, 116, 117, 118, 119
49.m03134	histone H4, putative	93	40	5	122	121, 122, 125, 126
49.m03152	proteasome subunit alpha type 4, subunit	201	31	5	80	79, 80, 81
49.m03167	phosphomannomutase 2, putative	49	5	1	79	79
49.m03239	1-acyl-sn-glycerol-3-phosphate acyltransferase, putative	46	6	1	2	2
49.m03276	protein kinase domain-containing protein	84	4	1	59	58, 59, 60, 61
49.m03281	proteasome subunit alpha type 6, putative	118	33	5	77	76, 77
49.m03342	hypothetical protein	76	12	3	83	83, 84
49.m03348	hypothetical protein	80	2	3	5	5
49.m03356	40S ribosomal protein S26, putative	51	18	2	115	115
49.m03357	HIT domain-containing protein	148	19	4	117	116, 117, 118, 119
49.m03373	haloacid dehalogenase-like hydrolase domain-containing protein	73	12	3	70	70
49.m03383	hypothetical protein	59	8	1	113	113
49.m03397	2-oxoglutarate dehydrogenase, putative	78	5	4	21	21
49.m03399	hypothetical protein	103	8	3	27	27, 28
49.m03434	hypothetical protein	99	10	4	25	25
49.m05661	60S ribosomal protein L22, putative	56	30	3	109	109, 110
49.m05723	ras-GTPase-activating protein binding protein, putative	85	9	4	22	20, 22
50.m00005	fructose-1,6-bisphosphatase, putative	109	38	12	60	59, 60, 61, 76
50.m00006	heat shock protein 60	448	41	17	39	38, 39, 40
50.m00009	ADP/ATP carrier, putative	279	64	15	74	71, 72, 73, 74, 75, 76
50.m00010	microneme protein 10 (MIC10)	63	14	3	99	97, 98, 99
50.m00011	enoyl-acyl carrier reductase	209	30	8	67	57, 66, 67
50.m00012	ribosomal protein L21, putative	71	19	3	97	96, 97, 98
50.m00014	conserved hypothetical protein	76	28	5	116	115, 116
50.m00016	bifunctional dihydrofolate reductase-thymidylate synthase (DHFR-TS)	209	35	14	34	33, 34, 35
50.m00017	proteasome subunit alpha type 5, putative	122	19	3	77	75, 76, 77
50.m00018	adenosine kinase	121	20	5	62	62
50.m00020	seryl-tRNA synthetase, putative	156	23	8	42	42, 43, 44
50.m00021	tyrosyl-tRNA synthetase, putative	48	4	2	51	51
50.m00026	cytochrome C1, putative	110	13	4	109	76, 77, 78, 107, 109
50.m00028	hypothetical protein	129	13	4	54	53, 54
50.m00035	nucleolar protein 5A, putative	134	26	10	36	35, 36, 37
50.m00038	ribulose-phosphate 3-epimerase	66	22	3	84	83, 84
50.m00042	GTP-binding nuclear protein RAN/TC4, putative	166	50	8	86	85, 86, 87
50.m00049	actin, putative	54	6	2	58	58
50.m00056	long chain acyl-CoA synthetase, putative	73	6	3	26	26
50.m00057	hypothetical protein	61	30	2	114	114
50.m00058	thioredoxin, putative	167	18	4	91	84, 89, 90, 91, 92
50.m00067	40S ribosomal protein S8, putative	230	58	10	85	84, 85, 86, 87, 101
50.m00069	thioredoxin, putative	290	32	12	54	52, 53, 54, 55
50.m00072	NAD-specific glutamate dehydrogenase, putative	247	20	16	19	18, 19, 24, 25, 67
50.m00085	chaperone protein dnaK, putative / heat shock protein 70, putative	659	41	21	34	32, 33, 34, 35, 38
50.m03065	hypothetical protein	48	8	1	118	118
50.m03067	mitotic checkpoint protein BUB3, putative	52	18	5	67	67
50.m03080	ubiquitin / ribosomal protein S27a fusion protein, putative	52	16	2	119	119
50.m03083	pyruvate dehydrogenase, putative	71	5	2	55	54, 55
50.m03099	hypothetical protein	97	2	1	21	21
50.m03103	serine protease inhibitor, putative	217	28	7	51	51, 52, 53
50.m03110	CRAL/TRIO domain-containing protein	62	7	2	43	43
50.m03114	surp module domain-containing protein	66	5	3	23	23, 24
50.m03120	vacuolar ATP synthase subunit G1, putative	232	43	3	115	115, 116, 117
50.m03207	hypothetical protein	90	5	3	19	19
50.m03231	60S ribosomal protein L26, putative	63	31	4	101	101, 102
50.m03235	ubiquitin-related	146	26	4	85	85
50.m03237	40S ribosomal protein S9, putative	94	22	3	95	95
50.m03247	aspartate aminotransferase, putative	132	5	1	55	55, 56
50.m03254	conserved hypothetical protein	59	17	4	57	56, 57
50.m03261	hypothetical protein	110	23	8	42	40, 41, 42
50.m03285	calmodulin	111	33	3	116	116
50.m03286	60s ribosomal protein L33-A, putative	76	26	4	114	114
50.m03296	translation initiation factor SUI1, putative	52	3	1	114	114
50.m03311	exportin, putative	132	6	5	19	18, 19, 20
50.m03320	hypothetical protein	103	19	5	77	76, 77
50.m03331	hypothetical protein	237	34	7	62	61, 62, 63, 64
50.m03340	conserved hypothetical protein	48	2	1	5	5
50.m03350	microtubule-binding protein, putative	57	4	3	27	27
50.m03356	caltractin (centrin), putative	54	6	1	115	115
50.m03374	hypothetical protein	57	5	4	12	12
50.m03375	26S proteasome regulatory particle non-ATPase subunit-related	50	2	1	49	49
50.m03396	eukaryotic translation initiation factor 3 subunit 3, putative	111	14	8	46, 47	46, 47, 52
50.m03408	translationally-controlled tumor protein, putative	91	29	3	94	93, 94, 95
50.m03422	histone H2B, putative	102	36	4	116	116, 117, 120
50.m03428	ribosomal protein L7/L12, putative	48	6	1	79	79
50.m05646	ras-related protein RAB7, putative	248	23	4	91	91, 92
50.m05680	eukaryotic translation initiation factor 4A	397	53	15	49	47, 48, 49, 50, 51, 52, 59, 117
52.m00001	importin alpha, putative	125	5	2	40	39, 40, 41, 42
52.m00002	P35 surface antigen	79	9	2	66	66
52.m00003	microtubial-binding protein, putative	63	20	2	120	120
52.m00007	proteasome subunit beta type 2, putative	67	4	1	96	94, 95, 96
52.m00009	valyl-tRNA synthetase, putative	310	15	10	21	21, 22
52.m00010	asparagine synthase, putative	55	12	4	39	39, 41
52.m00012	protein antigen, putative	55	5	2	36	36
52.m00018	hypothetical protein	172	62	9	78	77, 78, 79
52.m00026	hypothetical protein	46	6	2	28	28
52.m00027	hypothetical protein	98	18	2	110	109, 110
52.m00028	L12 ribosomal protein	87	18	3	103	102, 103, 104, 105, 107
52.m00029	alpha-galactosidase A, putative	93	3	2	29	29
52.m01543	rhoptry protein-related / protein kinase-related	121	13	4	53	52, 53
52.m01549	vacuolar protein sorting 29, putative	84	10	2	94	93, 94
52.m01590	hypothetical protein	46	2	1	34	34
52.m01606	importin-alpha re-exporter, putative	96	7	4	19	19
52.m01619	delta-aminolevulinic acid dehydratase, putative	175	16	6	36	36
52.m01662	conserved hypothetical protein	328	9	13	6	5, 6, 7
52.m02675	hypothetical protein	76	3	2	10	10
52.m03460	hypothetical protein	55	26	1	104	104
540.m00200	DNA-damage inducible protein-related	58	11	2	38	38
540.m00201	eukaryotic peptide chain release factor subunit, putative	132	19	6	52	51, 52
541.m00133	40S ribosomal protein S2, putative	53	15	3	75	75
541.m00134	calcium-dependent protein kinase, putative / calmodulin-domain protein kinase, putative	109	12	4	41	40, 41, 83
541.m00141	hypothetical protein	391	16	36	6	5, 6, 7, 8, 9, 10, 12
541.m00142	hypothetical protein	136	37	7	69	69, 70
541.m01147	pre-mRNA branch site p14-like protein-related	63	8	1	110	110
541.m01151	calmodulin, putative	108	52	6	123	123, 124
541.m01163	XPA-binding protein, putative	80	1	1	20	20
541.m01196	RNA binding protein, putative	136	41	10	59	59, 60
541.m01207	dihydrolipoamid dehydrogenase, putative	82	2	1	41	41
541.m01233	U1 small nuclear ribonucleoprotein, putative	56	19	2	93	93
541.m02039	histone H2B, putative	251	66	7	119	118, 119
541.m02045	collagen-related	77	2	2	10	10
541.m02058	vacuolar ATP synthase subunit E, putative	268	33	6	79	78, 79, 80
541.m02064	lysophospholipase-related	46	10	5	28	28
541.m02067	hypothetical protein	51	10	1	82	82
542.m00001	proteasome subunit beta type 7, putative	97	24	6	83	82, 83, 84
542.m00221	phenylalanyl-tRNA synthetase beta chain, putative	119	13	6	30	30, 31
542.m00223	thymidylate kinase, putative	66	9	2	71	71, 72
55.m00002	myosin C, putative	86	3	3	14	13, 14
55.m00005	apical membrane antigen 1, putative	98	13	6	30	29, 30
55.m00007	pyruvate kinase, putative	398	48	17	41	39, 40, 41, 42, 43
55.m00011	hydroxymethyldihydropterin pyrophosphokinase-dihydropteroate synthase	140	9	5	28	28
55.m00013	histone H3	48	21	5	110	110
55.m00015	14-3-3 protein, putative	488	52	15	70	67, 69, 70, 71, 72
55.m00016	DnaJ domain-containing protein	192	30	9	58	56, 57, 58
55.m00021	myosin light chain (TgMLC1)	243	61	10	77	75, 76, 77, 78, 79
55.m00072	UMP-CMP kinase, putative	66	8	2	71	70, 71
55.m00081	proteasome subunit alpha type 7, putative	84	31	6	77	77
55.m00106	peptidyl-prolyl cis-trans isomerase NIMA-interacting 1, putative	55	12	2	124	124, 125, 126
55.m00144	hypothetical protein	84	13	2	105	104, 105, 106
55.m00146	26S protease regulatory subunit 8, putative	61	11	4	54	54
55.m00167	hypothetical protein	54	6	3	16	16
55.m00168	ATP synthase beta chain, putative	573	41	15	44	44, 45, 47, 63, 64, 112
55.m00175	elongation factor Tu, putative	90	19	6	55	54, 55
55.m00189	60S ribosomal protein L13, putative	273	22	6	86	84, 85, 86
55.m00201	hypothetical protein	117	17	2	127	127
55.m00221	40s ribosomal protein S14, putative	129	44	4	110	107, 108, 109, 110, 111
55.m00224	conserved hypothetical protein	66	3	1	54	53, 54
55.m00233	casein kinase II alpha subunit, putative	107	5	2	45	44, 45, 46, 47, 48, 51
55.m00241	gbp1p protein (RNA bindiong protein), putative	330	48	13	83	70, 71, 72, 73, 80, 81, 82, 83, 84
55.m00250	armadillo/beta-catenin-like repeat-containing protein	86	20	4	76	75, 76
55.m00252	26S proteasome non-ATPase regulatory subunit, putative	102	18	6	45	44, 45
55.m00267	conserved hypothetical protein	118	16	3	86	84, 85, 86
55.m00269	eukaryotic translation intiation factor-related	48	4	3	21	21
55.m00277	conserved hypothetical protein	62	37	5	112	111, 112
55.m00280	60S ribosomal protein L7a, putative	142	40	11	72	70, 71, 72, 73
55.m00281	DNA-directed RNA polymerase, putative	54	10	1	115	115
55.m04627	calmodulin-related protein	78	10	1	105	105
55.m04635	pyridine nucleotide-disulphide oxidoreductase, putative	104	3	2	24	24
55.m04649	ATP-dependent helicase, putaive	95	25	7	55	54, 55
55.m04663	vacuolar ATP synthase, putative	370	21	8	35	33, 34, 35
55.m04665	glycyl-tRNA synthetase, putative	206	27	14	29	29
55.m04670	polyposis locus protein 1-related	72	5	1	99	99, 100
55.m04697	succinate-semialdehyde dehydrogenase, putative	74	2	1	37	37
55.m04698	prefoldin subunit 3, putative	220	38	5	75	75, 76
55.m04729	heat shock protein, putative	104	9	5	23	23, 24
55.m04760	hypothetical protein	49	19	4	63	63
55.m04791	hypothetical protein	83	2	3	17	17, 18
55.m04802	lectin-domain protein	155	14	8	30	30
55.m04808	vacuoloar ATP synthase subunit D, putative	317	36	8	57	56, 57, 58
55.m04838	orotate phosphoribosyltransferase, putative	140	29	5	72	70, 71, 72, 73
55.m04872	60S acidic ribosomal protein P1, putative	121	38	3	112	110, 111, 112
55.m04893	hypothetical protein	54	5	3	24	24
55.m04914	dynein beta chain, ciliary, putative	46	1	5	92	92
55.m04926	histone H2A, putative	193	58	5	112	85, 87, 95, 106, 109, 111, 112, 113, 114, 115, 120
55.m04942	histone H2A, putative	51	11	2	110	109, 110
55.m04970	eukaryotic translation initiation factor 3 subunit 11, putative	209	29	6	79	78, 79, 80
55.m05004	60S ribosomal protein L18a, putative	194	45	8	94	93, 94, 95, 96
55.m05006	ribosomal protein L27, putative	65	33	5	105	105, 106
55.m05008	eukaryotic translation initiation factor 1A, putative	56	15	3	93	93, 95
55.m05020	trypsin, putative	168	7	5	39	39, 40, 56, 57
55.m05028	40S ribosomal protein S16, putative	84	17	4	110	109, 110, 111
55.m05030	26S proteasome non-ATPase regulatory subunit 1, putative	181	9	7	13	12, 13, 14, 15
55.m05032	hypothetical protein	124	33	3	110	110
55.m05052	hypothetical protein	49	11	4	51	51
55.m05062	ubiquitin carboxyl-terminal hydrolase isozyme, putative	61	7	2	75	75, 76
55.m05067	10 kDa heat shock protein, mitochondrial, putative	63	28	4	116, 117	116, 117
55.m05083	glycerol-3-phosphate dehydrogenase, putative	56	3	2	33	33
55.m05093	glutamyl-tRNA synthetase, putative	55	6	4	27	27, 28
55.m05095	hypothetical protein	54	10	1	107	107
55.m05099	conserved hypothetical protein	191	35	6	99	98, 99, 100
55.m08184	hypothetical protein	217	30	6	68	64, 65, 66, 67, 68
55.m08191	protein kinase domain-containing protein	97	13	6	50	47, 48, 49, 50, 51
55.m08198	porin, putative	514	64	16	70	68, 69, 70, 71, 83
55.m08199	hypothetical protein	160	34	5	80	79, 80, 81
55.m08214	nucleosome assembly protein-related	51	5	3	14	14
55.m08219	hypothetical protein	52	11	5	30	30
55.m08224	phosphorylase B kinase gamma catalytic chain, putative	53	1	1	49	49
55.m10265	hypothetical protein	60	13	2	101	101, 102
55.m10315	hypothetical protein	53	12	1	119	119
55.m11049	NAC domain containing protein	350	38	6	92	91, 92, 93
551.m00225	hypothetical protein	99	5	2	46	44, 45, 46, 47
551.m00238	rhoptry antigen, putative	371	29	17	39	1, 2, 3, 4, 31, 34, 35, 36, 37, 38, 39, 40, 41, 42, 48, 51, 54, 55, 56, 57, 60, 61, 66, 67, 68, 75, 77, 82, 83, 84, 85, 89, 91, 92, 93, 95, 107
551.m00439	Gpi16 subunit, GPI transamidase domain-containing protein	46	1	1	28	28
57.m00001	hexokinase	109	13	4	44	42, 43, 44, 45, 47
57.m00002	glutathione/thioredoxin peroxidase, putative	73	5	1	85	84, 85, 86
57.m00003	tubulin beta chain	695	70	20	46	42, 44, 45, 46, 47, 50
57.m00005	ribosomal protein L32, putative	99	52	7	107	107, 108, 109
57.m00006	ras-related protein RAB5, putative	122	21	3	83	82, 83
57.m00015	DnaJ domain-containing protein	133	21	4	62	61, 62
57.m00024	protein kinase 3	113	22	6	58	57, 58, 59
57.m00025	40S ribosomal protein SA, putative	124	39	7	61	60, 61, 62
57.m00031	hypothetical protein	87	6	1	61	61, 62
57.m00038	conserved hypothetical protein	67	13	3	79	78, 79, 80
57.m01690	heterogeneous nuclear ribonucleoproteins-related	260	26	9	44	43, 44, 45
57.m01705	hypothetical protein	52	1	2	15	15
57.m01733	hypothetical protein	113	6	7	8	8, 9
57.m01753	RNA binding motif-containing protein	117	13	4	37	35, 36, 37, 51
57.m01771	60s ribosomal protein L31, putative	71	35	4	112	112
57.m01833	60S ribosomal protein L14, putative	121	42	5	112	112, 113, 114
57.m01846	fumarase, putative	67	2	1	36	36
57.m01848	small nuclear ribonucleoprotein, putative	71	19	2	119	119, 120
57.m01857	DnaJ domain-containing protein	76	7	2	56	56
57.m03104	DNA-directed RNA polymerase I, putative	55	8	1	58	57, 58
57.m03106	26S proteasome subunit 4, putative	77	18	5	42	41, 42, 43
57.m03124	acetyl-coenzyme A synthetase, putative	73	5	2	27	27, 29
583.m00001	SAG1-related sequence 3	230	20	6	62	59, 60, 61, 62, 63, 64
583.m00002	peroxidoxin 2	159	45	8	84	81, 82, 83, 84, 85, 126
583.m00004	RAB6 protein	99	17	4	91	91, 92
583.m00007	serine/threonine protein phosphatase, putative	83	5	2	42	42, 43
583.m00009	heat shock protein 70, putative	1202	52	28	31	30, 31, 32, 33, 34, 35, 36
583.m00012	riboxomal protein L30/L7e, putative / wx protein	101	31	8	78	78, 79, 80
583.m00014	ribosomal protein L11, putative	130	20	3	103	101, 102, 103, 104
583.m00018	uracil phosphoribosyltransferase	219	27	5	82	80, 81, 82, 83
583.m00019	hypothetical protein	740	19	35	7	5, 6, 7, 8, 9, 10, 12, 13, 15, 16, 17
583.m00021	superoxide dismutase	74	24	5	88	87, 88, 89, 91
583.m00022	tubulin alpha chain	428	54	14	47	42, 43, 44, 45, 46, 47, 48, 49, 50, 51, 52, 57, 62, 68, 69, 70, 72
583.m00591	fas apoptotic inhibitory molecule-related / lifeguard protein-related	56	5	1	1	1, 2
583.m00592	succinyl-CoA ligase, putative	179	30	11	51, 52	51, 52
583.m00596	lung seven transmembrane receptor domain-containing protein	47	1	1	29	29
583.m00597	sushi domain-containing protein / SCR repeat-containing protein	74	14	3	28	28
583.m00605	long-chain-fatty-acid-CoA ligase, putative	145	11	8	28	28
583.m00606	hypothetical protein	95	13	2	82	79, 81, 82, 83, 84
583.m00610	60S acidic ribosomal protein P2, putative	426	57	5	116	112, 114, 115, 116, 117
583.m00611	small nuclear ribonucleoprotein U1A, putative	121	9	2	56	56
583.m00614	small nuclear ribonucleoprotein (snRNP), putative	81	20	3	117	117, 118
583.m00615	thioredoxin reductase, putative	74	9	3	39	38, 39, 40
583.m00619	60s ribosomal protein L4, putative	394	33	13	52	51, 52, 53, 54
583.m00620	U2 small nuclear ribonucleoprotein auxiliary factor (U2AF) 2	75	2	1	21	21
583.m00621	hypothetical protein	157	8	4	28	26, 28, 29
583.m00625	conserved hypothetical protein	161	16	5	27	25, 26, 27, 28, 32, 41
583.m00626	hypothetical protein	95	27	4	92	91, 92, 93
583.m00630	purine nucleoside phosphorylase, putative	353	43	9	74	72, 73, 74, 75, 114, 115, 116, 117
583.m00636	hypothetical protein	297	20	8	54	53, 54, 55
583.m00637	fibrillarin, putative	178	27	5	67	66, 67, 68, 69
583.m00642	hypothetical protein	58	6	2	49	49
583.m00645	hypothetical protein	74	5	3	41	41, 42
583.m00655	nucleoredoxin-related	59	3	3	40	39, 40
583.m00656	60S ribosomal protein L23, putative	88	32	4	117	117, 118
583.m00666	ras-related protein RAB18, putative	90	8	1	89	89
583.m00670	eukaryotic translation initiation factor 2 alpha subunit, putative	137	29	7	54	54, 55
583.m00674	isocitrate dehydrogenase, putative	292	16	6	50	49, 50, 51, 52, 53
583.m00676	ATP-dependent RNA helicase, putative	145	17	6	45	44, 45, 46
583.m00682	conserved hypothetical protein	257	55	12	75	75, 76
583.m00686	branched-chain alpha-keto acid dehydrogenase, putative	124	9	2	64	64, 65, 66
583.m00704	hypothetical protein	146	8	1	85	84, 85
583.m00707	hypothetical protein	55	14	2	67	67
583.m00712	adenylyl cyclase associated protein	73	6	1	98	98
583.m05259	conserved hypothetical protein	94	2	5	6	6
583.m05298	hypothetical protein	45	5	5	25	25
583.m05329	long-chain-fatty-acid--CoA ligase, putative	272	22	14	28	27, 28, 29
583.m05356	hypothetical protein	53	17	1	54	54
583.m05357	heat shock protein 90, putative	55	1	1	21	21
583.m05359	phosphatidylinositol-4-phosphate 5-kinase, putative	76	9	2	62	62
583.m05378	glycogen phosphorylase, putative	120	12	7	24	24
583.m05380	serine/threonine protein phosphatase, putative	138	30	5	70	69, 70, 71
583.m05407	ubiquitin carboxyl-terminal hydrolase, putative	85	5	3	31	31, 32
583.m05417	glucoamylase S1/S2-related	199	4	11	7	7, 9, 12, 14
583.m05418	DnaJ domain-containing protein	124	20	6	43	42, 43, 44
583.m05430	WD-40 repeat-containing protein	137	8	8	10	10
583.m05445	hypothetical protein	98	5	1	52	51, 52,
583.m05469	serine/threonine protein phosphatase, putative	123	13	5	34	34
583.m05525	hypothetical protein	62	4	1	81	79, 80, 81, 82
583.m05526	hypothetical protein	229	35	11	56	55, 56, 57
583.m05551	hypothetical protein	70	18	1	123	123
583.m05552	60s ribosomal protein l6, putative	424	51	9	91	90, 91
583.m05554	26S proteasome non-ATPase regulatory subunit 2, putative	286	18	13	18	16, 17, 18
583.m05562	60S ribosomal protein L7a, putative	79	13	2	98	98, 99
583.m05569	hypothetical protein	59	14	2	100	100
583.m05594	hypothetical protein	69	1	1	9	9
583.m05601	hypothetical protein	64	4	2	30	30
583.m05633	splicing factor 3B subunit 2, putative	62	8	4	19	19
583.m05652	hypothetical protein	89	13	5	25	24, 25, 26
583.m05668	hypothetical protein	94	5	3	23	22, 23
583.m05672	SRS domain-containing surface antigen, putative	66	14	3	75	75, 118, 120
583.m05686	hypothetical protein	97	10	4	28	28, 29
583.m05696	hypothetical protein	130	24	2	89	89, 90, 91
583.m05701	DnaJ domain-containing protein	60	9	2	67	67
583.m05709	myosin regulatory light chain, putative	89	13	2	86	86, 87
583.m09114	ras-related protein RAB2A, putative	70	5	1	89	89, 90
583.m09169	small nuclear ribonucleoprotein E/G, putative	112	41	3	127	127, 128
583.m09175	proteasome subunit beta type 3, putative	87	7	1	90	90, 91
583.m09182	hypothetical protein	48	4	1	59	59
583.m09207	ankyrin repeat-containing protein	124	19	5	9	8, 9
583.m11389	HEAT repeat containing protein	65	5	3	28	28
583.m11414	hypothetical protein	53	10	1	57	56, 57, 58
583.m11443	hypothetical protein	124	13	5	30	30
59.m00003	heat shock protein 70, putative	1012	58	30	32	30, 31, 32, 33, 34, 36, 37, 38, 51
59.m00005	protein transport protein Sec61 alpha subunit isoform 1, putative	132	15	5	61	1, 59, 60, 61, 62
59.m00006	cyst matrix protein, putative	180	23	7	35	35, 36
59.m00030	26S proteasome non-ATPase subunit, putative	119	23	5	68	67, 68
59.m00042	pyrroline-5-carboxylase reductase, putative	56	3	1	77	77
59.m00055	eukaryotic translation initiation factor 3 subunit 6 interacting protein, putative	228	21	10	30	30
59.m00061	mitochondrial 2-oxoglutarate/malate carrier protein, putative	270	44	10	70	68, 69, 70
59.m00063	chromatin remodelling complex protein SNF2L, putative	87	2	3	9	9, 10
59.m00073	lipoate-protein ligase A, putative	53	2	1	56	56
59.m00077	protein phosphatase 2C, putative	160	20	6	36	36, 37
59.m00083	insulysin, putative	53	2	2	18	12, 18
59.m00087	TPR domain-containing protein	68	1	1	20	20
59.m00089	dense granule protein 1 / major antigenp24	79	12	2	87	85, 87
59.m00090	coatomer protein gamma 2-subunit, putative	192	10	7	18	17, 18, 19
59.m03367	RNA recognition motif domain-containing protein	167	22	7	36	35, 36
59.m03402	peptidyl-prolyl cis-trans isomerase E-related	102	11	1	101	101
59.m03403	hypothetical protein	112	12	4	80	80
59.m03406	hypothetical protein	46	8	2	84	84
59.m03408	conserved hypothetical protein	149	16	7	43	42, 43
59.m03410	enolase, putative	436	40	11	51	42, 43, 45, 46, 47, 48, 51, 52, 53, 56, 57, 58, 59, 60, 61, 67, 68, 69, 70, 71, 72, 73, 76, 77, 78, 79, 80, 81, 96, 105, 106, 114, 123, 129
59.m03411	enolase, putative	155	7	2	77	42, 43, 58, 61, 68, 72, 74, 76, 77, 78, 80, 96, 105, 106, 114, 123, 129
59.m03414	citrate synthase, putative	160	20	6	53	53, 54
59.m03441	26S proteasome regulatory subunit, putative	178	20	4	59	58, 59, 60
59.m03455	calmodulin, putative	124	49	6	126	125, 126, 127, 129
59.m03456	hypothetical protein	48	4	1	53	53
59.m03462	hypothetical protein	61	3	1	36	36
59.m03465	hypothetical protein	111	10	5	28	28
59.m03479	protease-related	48	8	4	54	54
59.m03516	40S ribosomal protein S13, putative	77	43	6	105	104, 105, 106
59.m03518	asparaginyl-tRNA synthetase, putative	279	29	16	39	37, 38, 39, 40, 42, 51, 61, 62, 87, 88, 89
59.m03526	deoxyribose-phosphate aldolase, putative	68	6	1	77	77, 78
59.m03537	small nuclear ribonucleoprotein Sm D2, putative	74	31	3	123	123, 124
59.m03541	RNA binding motif-containing protein	46	6	5	10	10
59.m03592	inhibitor-1 of protein phosphatase type 2A	65	36	8	65	64, 65
59.m03599	conserved hypothetical protein	78	14	2	68	63, 68
59.m03618	transketolase, putative	141	18	6	63	63
59.m03645	hypothetical protein	77	22	4	74	72, 73, 74
59.m03655	TCP-1/cpn60 family chaperonin, putative	248	33	12	43	42, 43, 44
59.m03661	cell division protein 48, putative	421	28	15	25	24, 25, 26, 28, 29
59.m03706	hypothetical protein	135	4	2	28	27, 28
59.m03712	replication factor C, putative	58	2	1	58	58
59.m03713	10 kDa chaperonin, putative	138	32	6	84	82, 83, 84, 85
59.m06060	la domain-containing protein	148	22	7	31	31, 32
59.m06091	proteasome PCI domain-containing protein	185	21	9	37	36, 37, 38
59.m07714	hypothetical protein	54	12	2	61	61
611.m00038	eukaryotic translation initiation factor 3 subunit 7, putative	232	33	10	31	30, 31, 32
63.m00146	54-kDa antigen, partial	48	2	1	59	59
64.m00001	p97 protein	57	4	3	24	24
64.m00002	ADP ribosylation factor 1, putative	167	44	5	105	103, 104, 105, 107
64.m00329	clp ATP-binding chain B1, putative	168	15	10	25	25
64.m00333	small nuclear ribonucleoprotein E, putative	49	19	2	126	126
64.m00337	microneme protein, putative	71	3	2	30	29, 30
641.m00001	N-ethylmaleimide-sensitive factor	61	3	2	30	30
641.m00008	ras-related protein RAB11B, putative	93	22	5	85	84, 85
641.m00009	phosphoglucomutase, putative	64	7	3	35	35
641.m00168	malate dehydrogenase, putative	522	45	15	72	69, 70, 71, 72, 73, 74
641.m00177	lipoamide acyltransferase component of branched-chain alpha-keto dehyrogenase complex, putative	467	41	12	42	41, 42, 43
641.m00178	ubiquinol-cytochrome c reductase, putative / Rieske iron-sulfur protein, putative	294	31	9	58	57, 58, 59, 60
641.m00186	ribosomal protein L5, putative	215	46	10	65	65, 66
641.m00192	TCP-1/cpn60 family chaperonin, putative	172	8	2	38	38, 39, 40, 73
641.m00193	phosphoglycerate kinase, putative	401	45	14	52	51, 52, 53, 54
641.m01460	major sperm protein domain-containing protein	327	48	9	84	82, 83, 84, 86
641.m01468	transcription initiation factor TFIID subunit 5-related	49	2	1	16	16
641.m01470	transketolase, putative	62	5	3	31, 32	30, 31, 32
641.m01480	DEAH-box RNA/DNA helicase, putative	112	3	6	7	7
641.m01501	eukaryotic translation initiation factor 6, putative	110	11	3	79	79, 80, 81
641.m01535	splicing factor u2af protein-related	148	14	5	46	45, 46, 47
641.m01538	ubiquitin-conjugating enzyme E2, putative	87	7	1	113	112, 113
641.m01564	WD-40 repeat protein, putative	151	18	5	41	41, 42
641.m01588	glycine-rich protein 2, putative	73	14	2	109	108, 109, 110, 112
641.m03153	SRS domain containing protein	111	24	5	57	56, 57
645.m00037	cathepsin L-like thiolproteinase, putative	105	5	2	75	75
645.m00319	RNA recognition motif domain-containing protein	176	28	8	46	45, 46, 74
645.m00325	dynamin-like protein, putative	86	12	6	24	24
645.m00330	hypothetical protein	135	16	6	43	41, 42, 43
65.m00001	nucleoside-triphosphatase I	287	38	14	35	33, 34, 35, 36, 37, 87
65.m00002	H4, putative	123	17	2	84	84, 85, 86
65.m00003	multiprotein bridging factor type 1, putative	48	16	1	107	107
65.m00005	phosphate carrier protein, putative	313	30	12	70	68, 69, 70, 71
65.m00014	proteasome subunit alpha type 1, putative	179	38	6	82	80, 82, 83, 84
65.m00027	conserved hypothetical protein	63	6	3	30	28, 30
65.m00028	26S proteasome AAA-ATPase subunit RPT1, putative	84	15	5	42	42
65.m01096	sec23/Sec24 domain-containing protein	48	2	1	20	20
65.m01111	nucleoside-triphosphatase II	152	23	12	36	36
65.m01125	nucleoside-triphosphatase, putative	102	3	2	32	32, 33
65.m01140	dolichol-phosphate mannosyltransferase, putative	74	16	3	84	84
65.m01193	glucose-6-phosphate dehydrogenase, putative	210	8	10	25	25, 26
65.m01203	U6 snRNA associated Sm-like protein LSm4, putative	51	10	2	118	118
69.m00139	conserved hypothetical protein	124	21	4	69	68, 69, 71, 72, 73
69.m00140	proliferation-associated protein 2G4, putative	169	27	10	51	49, 50, 51
69.m00143	hypothetical protein	83	6	6	12	12
72.m00001	non-transmembrane antigen	103	10	4	42	42
72.m00386	ubiquitin conjugation factor-related	55	2	2	18	18
72.m00391	selenophosphate synthetase-related	48	1	1	12	12
72.m00395	histidyl-tRNA synthetase, putative	237	14	12	17	16, 17, 18
72.m00688	proteasome A-type and B-type domain-containing protein	79	13	3	81	80, 81
72.m00843	KH domain containing protein	59	8	3	26	26
74.m00439	hydroxyacylglutathione hydrolase, putative	63	7	2	70	70
74.m00445	vacuolar ATP synthase subunit D, putative	124	13	2	76	75, 76
74.m00460	hypothetical protein	48	7	2	74	74
76.m00001	glucose-6-phosphate isomerase, putative	108	12	6	41	40, 41, 42
76.m00002	phosphoglucomutase/parafusin related protein 1, putative	111	10	4	35	34, 35, 68
76.m00004	dense granule protein 5 precursor, putative	163	31	2	96	96, 97, 98, 99, 100
76.m00005	proteasome subunit alpha type 2, putative	209	50	7	83	81, 82, 83
76.m00007	peptidyl-prolyl isomerase, putative	128	10	5	36	36
76.m00009	60S ribosomal protein L9, putative	166	26	4	97	96, 97, 98
76.m00010	hypothetical protein	89	6	1	58	58
76.m00016	elongation factor 1-alpha, putative	779	62	23	49	1, 2, 36, 43, 44, 45, 46, 47, 48, 49, 50, 51, 52, 53, 54, 56, 57, 58, 61, 62, 63, 64, 65, 66, 67, 68, 69, 70, 71, 72, 73, 74, 75, 76, 77, 116, 117, 118
76.m00019	MA3 domain protein	91	6	2	42	41, 42
76.m01543	hypothetical protein	55	4	2	60	60
76.m01572	ATP synthase, putative	184	29	6	98	98, 99
76.m01605	hypothetical protein	108	18	2	105	105
76.m01624	FK506-binding nuclear protein, putative	60	3	1	47	46, 47
76.m01626	SRS domain-containing surface antigen, putative	95	17	3	69	68, 69
76.m01637	U5 small nuclear ribonucleoprotein, putative	143	12	9	19	19
76.m01640	prolyl endopeptidase, putative	130	9	5	28	28, 29
76.m01665	lysophospholipase, putative	263	22	16	15	14, 15, 16
76.m01670	peroxiredoxin family protein/glutaredoxin, putative	99	21	4	83	83, 84, 85, 99, 100
76.m01672	hypothetical protein	74	14	2	103	103
76.m01677	heat shock protein-related	116	17	4	70	68, 69, 70
76.m01678	signal recognition particle 19 kDa protein, putative	82	6	1	81	81
76.m01683	hypothetical protein	82	2	1	26	25, 26
76.m02657	u6 snRNA-associated Sm-like protein, putative	50	20	2	117	117
76.m02658	translation initiation factor SUI1, putative	52	8	1	114	114
77.m00088	TCP-1/cpn60 family chaperonin, putative	144	28	11	41	41, 42
8.m00002	hypoxanthine-xanthine-guanine phosphoribosyl transferase	198	26	6	83	83
80.m00001	heat shock protein 90	947	54	30	28	26, 27, 28, 29, 30, 35, 41, 42, 51, 52, 56, 59, 61
80.m00002	phosphoenolpyruvate carboxykinase, putative	91	4	2	42	35, 36, 37, 38, 40, 41, 42, 75, 76
80.m00003	glyceraldehyde-3-phosphate dehydrogenase	623	66	19	64	61, 62, 63, 64, 65, 66, 67, 68, 69, 70, 71, 72, 73, 117
80.m00004	mu1 adaptin, putative	65	9	3	51	51
80.m00005	aspartate carbamoyltransferase	86	11	4	52	52, 53, 54
80.m00006	malate:quinone oxidoreductase, putative	158	16	7	44	43, 44
80.m00008	Hsp20/alpha crystallin domain-containing protein	102	27	6	74	73, 74
80.m00009	ras-related protein RAB11, putative	88	11	2	90	87, 89, 90
80.m00011	protein transport protein Sec23, putative	57	12	4	27	27
80.m00012	microneme protein 1 (MIC1)	151	22	7	38	35, 36, 37, 38, 39, 40
80.m00015	AP endonuclease, putative	73	3	1	44	44
80.m00017	60S ribosomal protein L10, putative	138	36	6	87	84, 86, 87, 88, 89
80.m00018	ubiquinol-cytochrome C reductase complex 14 kDa protein-related	64	12	2	95, 97	95, 96, 97
80.m00049	hypothetical protein	221	33	9	52	52, 53
80.m00050	proteasome subunit beta type 1, putative	81	7	2	87	87, 89
80.m00057	polypyrimidine track-binding protein, putative	178	8	4	50	47, 49, 50
80.m00062	60s ribosomal protein L13a, putative	151	18	4	90	90
80.m00063	tryptophanyl-tRNA synthetase, putative	47	7	2	35, 81	35, 36, 81
80.m00073	ruvB-like 2, putative	64	2	1	42	42
80.m00075	hypothetical protein	60	9	1	105	104, 105
80.m00086	macrophage migration inhibitory factor, putative	84	38	4	125	124, 125, 126, 127
80.m00087	succinyl-CoA ligase alpha subunit, putative	169	25	6	74	72, 73, 74
80.m00088	cytosol aminopeptidase	421	41	16	42	41, 42, 43, 44
80.m00090	oxidoreductase, putative	49	6	1	66	66, 67
80.m00095	leucyl-tRNA synthetase, putative	348	17	14	16	15, 16
80.m02155	proliferating-cell nucleolar antigen p120-related protein	61	2	1	19	19
80.m02161	hypothetical protein	255	36	13	59	58, 59, 60, 61, 64, 65, 69, 70, 71
80.m02206	methionyl-tRNA synthetase, putative	67	9	6	21	21
80.m02220	60s ribosomal protein L19, putative	99	21	4	87	85, 86, 87, 91
80.m02221	conserved hypothetical protein	74	4	3	24	24
80.m02225	adipocyte plasma membrane-associated protein-related	161	14	4	52	52, 53, 54
80.m02240	ubiquitin / ribosomal protein CEP52 fusion protein, putative	135	51	6	98	98, 99
80.m02245	eukaryotic translation initiation factor 3 delta subunit, putative	81	8	2	65	64, 65
80.m02267	ubiquitin-activating enzyme E1, putative	186	12	9	17	16, 17, 18, 34
80.m02294	hypothetical protein	87	10	2	84	83, 84
80.m02298	clathrin heavy chain, putative	492	19	23	11	10, 11, 12, 14, 20, 21
80.m02313	CCR4-Not complex component, Not1 domain-containing protein	96	2	3	6	6
80.m02340	nucleolar phosphoprotein (nucleolin), putative	67	5	3	19	19, 21
80.m02342	RNA binding motif-containing protein	206	8	3	26	26
80.m02343	ROP8, putative	145	25	11	44	43, 44, 45
80.m02359	26S proteasome non-ATPase regulatory subunit, putative	104	6	2	34	34
80.m03946	hypothetical protein	67	6	1	87	87
80.m03969	BNR/Asp-box repeat domain-containing protein	133	9	5	18	18, 19
80.m03970	hypothetical protein	49	8	2	91	91
80.m03992	hypothetical protein	50	12	2	80	80, 81
83.m00004	glucose-6-phosphate dehydrogenase	96	14	5	44	43, 44
83.m00005	carboxyvinyl-carboxyphosphonate phosphorylmutase, putative	74	10	2	69	69
83.m00013	elongation factor 1-alpha, putative	779	62	23	49	36, 43, 44, 45, 46, 47, 48, 49, 50, 51, 52, 53, 54, 56, 57, 58, 61, 62, 63, 64, 65, 66, 67, 68, 69, 70, 71, 72, 73, 74, 75, 76, 77, 116, 117, 118
83.m00017	profilin-related	128	63	6	86	83, 84, 85, 86, 87, 88, 93, 94, 98, 129
83.m01195	NADP-specific glutamate dehydrogenase, putative	125	14	6	40	40, 41
83.m01206	ran-specific GTPase-activating protein, putative	131	28	4	71	70, 71, 72
83.m01245	thioredoxin, putative	192	66	5	127	126, 127, 128, 129
83.m01262	DEAD/DEAH box helicase, putative	188	7	13	6	6, 7, 36
83.m01278	eukaryotic translation initiation factor 3, putative	289	21	6	63	63, 64
83.m01280	hypothetical protein	49	1	1	30	30
83.m01285	hypothetical protein	51	3	1	65	63, 65
83.m01295	N-glycosylase/DNA lyase-related	150	8	6	24	23, 24
83.m01307	hypothetical protein	155	19	11	22	22
83.m02145	rhoptry antigen, putative	252	19	14	43	35, 36, 41, 42, 43, 44, 56, 57
83.m02148	eukaryotic translation initiation factor 3 subunit 8, putative	151	8	6	20	19, 20, 82
86.m00001	nucleoside diphosphate kinase, putative	118	45	6	107	107
86.m00365	hypothetical protein	62	10	3	63	62, 63
TgTwinScan_0069	tryptophanyl-tRNA synthetase, putative	1347	63	29	33	31, 32, 33, 34, 46, 58, 61
TgTwinScan_0104	pyridine nucleotide-disulphide oxidoreductase, putative	79	10	5	44	44
TgTwinScan_0216	ubiquitin-activating enzyme E1, putative	50	3	3	34	34
TgTwinScan_0234	No Blast result	90	21	2	129	128, 129
TgTwinScan_0337	heat shock protein 90, putative	106	10	7	26	26
TgTwinScan_0345	sybindin-like family domain-containing protein	83	4	1	120	120
TgTwinScan_0384	translocation protein Sec62, putative	47	8	3	56	56
TgTwinScan_0627	aspartyl aminopeptidase, putative	114	16	5	42	42
TgTwinScan_0716	small nuclear ribonucleoprotein (snRNP), putative	71	27	4	101	101
TgTwinScan_1108	vesicle transport-related protein, putative [Plasmodium vivax].;7.00E-73;gi|156081875|ref|XP_001608430.1|	62	1	1	34	34
TgTwinScan_1300	succinate dehydrogenase [ubiquinone] flavoprotein subunit, mitochondrial, putative	92	8	6	38	38
TgTwinScan_1327	tgd057 [Toxoplasma gondii].;4.00E-77;gi|35187725|gb|AAQ84336.1|	66	21	3	103	103, 104, 105, 106
TgTwinScan_1379	transportin, putative	88	1	1	23	23
TgTwinScan_1472	oxidoreductase, putative	443	35	10	83	70, 71, 82, 83, 84, 85, 86
TgTwinScan_1570	PREDICTED: similar to ankyrin 2,3/unc44 [Strongylocentrotus purpuratus].;9.00E-12;gi|115694497|ref|XP_785836.2|	58	4	1	68	68
TgTwinScan_1592	dihydrolipoamide succinyltransferase component of 2-oxoglutaratedehydrogenase complex, putative	54	6	3	54	54
TgTwinScan_1615	vacuolar ATP synthase subunit B, putative	174	25	9	45	44, 45
TgTwinScan_1697	p97 protein	194	13	8	25	25, 26
TgTwinScan_1700	clp ATP-binding chain B1, putative	329	21	15	26	26
TgTwinScan_1952	hypothetical protein	70	6	5	7	7, 8
TgTwinScan_2044	hypothetical protein	129	16	3	80	80, 81, 82
TgTwinScan_2331	RNA recognition motif domain-containing protein	160	37	9	47	47
TgTwinScan_2666	AAA family ATPase, putative [Plasmodium vivax].;5.00E-111;gi|156094808|ref|XP_001613440.1|	190	20	10	34	34, 35
TgTwinScan_2684	hypothetical protein	55	2	1	26	26
TgTwinScan_2780	mitochondrial processing peptidase beta subunit, putative	109	17	4	45	45
TgTwinScan_2834	ethylene inducible protein, putative	114	22	5	70	70
TgTwinScan_3071	heterogeneous nuclear ribonucleoproteins-related	77	8	3	43	43
TgTwinScan_3199	acetyl-coenzyme A synthetase, putative	199	19	10	28	28
TgTwinScan_3263	protein phosphatases PP1 regulatory subunit, putative	75	9	2	52	52
TgTwinScan_3373	hydroxyacylglutathione hydrolase, putative	89	11	2	71	71
TgTwinScan_3510	hypothetical protein LOC734869 [Xenopus laevis].;2.00E-10;gi|148237990|ref|NP_001089804.1|	48	3	1	66	66
TgTwinScan_3565	conserved hypothetical protein	68	13	3	60	59, 60
TgTwinScan_3941	elongation factor 2, putative	700	51	28	24	22, 23, 24, 25, 26, 29, 36
TgTwinScan_4263	surface protein PspC-related	160	7	7	7	6, 7
TgTwinScan_4462	putative translation initiation factor 5A2 [Toxoplasma gondii].;2.00E-83;gi|22035890|emb|CAD43147.1|	187	52	8	101	98, 100, 101, 102, 103, 104
TgTwinScan_4656	conserved hypothetical protein	48	9	2	98	98
TgTwinScan_4681	glucoamylase S1/S2-related	47	2	3	13	13
TgTwinScan_4705	hypothetical protein	288	12	14	21	20, 21, 22, 75, 76, 77
TgTwinScan_5067	cytochrome p450, putative	241	23	9	42	41, 42, 43
TgTwinScan_5157	eukaryotic translation initiation factor 4E, putative	59	13	3	83	83
TgTwinScan_5253	aminopeptidase N, putative	50	3	2	19	19
TgTwinScan_5441	elongation factor 1-beta, putative	310	65	13	71	71, 72
TgTwinScan_5545	PREDICTED: similar to MGC89105 protein [Strongylocentrotus purpuratus].;5.00E-25;gi|72115248|ref|XP_791245.1|	187	17	3	73	72, 73, 74
TgTwinScan_5592	FK506-binding protein 1, putative	56	35	2	125	125, 126
TgTwinScan_5606	hypothetical protein, conserved [Plasmodium vivax].;1.00E-08;gi|156096769|ref|XP_001614418.1|	106	21	3	73	73, 74
TgTwinScan_5634	importin beta-3 subunit, putative	350	19	14	14	14
TgTwinScan_5756	hypothetical protein PC000140.00.0 [Plasmodium chabaudi chabaudi].;3.00E-08;gi|70942227|ref|XP_741304.1|	278	18	17	9	9, 10
TgTwinScan_5774	40S ribosomal protein S25 [Pfiesteria piscicida].;4.00E-17;gi|112253591|gb|ABI14382.1|	78	30	3	121	121, 122
TgTwinScan_5864	protein phosphatase 2C, putative	110	28	11	35	35
TgTwinScan_6217	cAMP-dependent protein kinase regulatory subunit, putative	214	40	11	51	51
TgTwinScan_6740	Ribosomal protein, 40S subunit [Plasmodium chabaudi chabaudi].;1.00E-28;gi|70952267|ref|XP_745313.1|	80	54	3	129	129
TgTwinScan_7205	hypothetical protein PC000829.01.0 [Plasmodium chabaudi chabaudi].;4.00E-65;gi|70951278|ref|XP_744892.1|	160	5	6	5	4, 5
TgTigrScan_0597	myosin light chain-related	103	13	5	55	55
TgTigrScan_0627	conserved hypothetical protein	44	1	2	34	34
TgTigrScan_0675	26S proteasome non-ATPase regulatory subunit 1, putative	57	2	2	87	87
TgTigrScan_0849	phosphorylase B kinase gamma catalytic chain, putative	54	2	3	48, 50	48, 50
TgTigrScan_1025	rhoptry protein, putative / protein kinase domain-containing protein	92	10	7	46	46
TgTigrScan_1036	SIK1 nucleolar protein Nop56 [Cryptosporidium parvum Iowa II].;2.00E-105;gi|66356396|ref|XP_625376.1|	70	7	4	37	37
TgTigrScan_1154	lysine decarboxylase domain-containing protein	116	2	3	55	55, 57
TgTigrScan_1345	hypothetical protein	259	7	7	51	51
TgTigrScan_1555	hypothetical protein	85	1	2	83	83
TgTigrScan_1805	40S ribosomal protein S25 [Pfiesteria piscicida].;6.00E-17;gi|112253591|gb|ABI14382.1|	65	5	1	119	119
TgTigrScan_1836	myosin D, putative	83	4	4	27	27
TgTigrScan_1900	hypothetical protein	71	4	3	109	109
TgTigrScan_2547	conserved hypothetical protein	116	8	3	51	51
TgTigrScan_3032	RNA pseudouridylate synthase, putative	45	1	3	79	79
TgTigrScan_3097	hypothetical protein	53	8	4	21	21
TgTigrScan_3127	peroxiredoxin family protein/glutaredoxin, putative	47	10	2	82	82
TgTigrScan_3236	rhoptry protein-related / protein kinase-related	67	13	3	52	52
TgTigrScan_3441	inner membrane complex protein (IMC3)	133	4	7	28	28, 30
TgTigrScan_3506	chromatin remodelling complex protein SNF2L, putative	67	3	5	8	8
TgTigrScan_4405	thioredoxin, putative	60	11	3	56	56
TgTigrScan_4445	proteasome subunit alpha type 1, putative	92	4	5	81	81
TgTigrScan_4815	major sperm protein domain-containing protein	128	4	5	85	85
TgTigrScan_4833	DEAH-box RNA/DNA helicase, putative	63	1	2	75	75
TgTigrScan_4864	60S ribosomal protein L23, putative	69	5	3	116	116
TgTigrScan_5031	GMP synthase, putative	51	13	5	38	38
TgTigrScan_5155	cAMP-dependent protein kinase regulatory subunit, putative	132	38	12	52	52
TgTigrScan_5351	46 kDa FK506-binding nuclear protein, putative	59	6	3	54	54, 55
TgTigrScan_5386	unknown [Toxoplasma gondii].;1.00E-42;gi|1888467|emb|CAA72343.1|	47	2	2	69	69
TgTigrScan_5407	60s ribosomal protein L13a, putative	63	5	5	89	89, 91
TgTigrScan_5548	N-myristoyltransferase, putative [Toxoplasma gondii].;0;gi|95007396|emb|CAJ20616.1|	127	8	4	42	42
TgTigrScan_5699	60S acidic ribosomal protein P1, putative	109	8	4	113	113
TgTigrScan_5949	alanyl-tRNA synthetase, putative	167	8	12	18	18, 21, 54
TgTigrScan_5952	conserved hypothetical protein [Aspergillus terreus NIH2624].;4.00E-06;gi|115397975|ref|XP_001214579.1|	79	8	3	27	27
TgTigrScan_6147	nicotinate phosphoribosyltransferase, putative	63	2	4	36	36
TgTigrScan_6172	phosphofructokinase, putative	163	4	5	29	29
TgTigrScan_6327	26S protease regulatory subunit 6b, putative	65	3	2	46	46
TgTigrScan_6364	calmodulin	123	4	3	119	119, 120
TgTigrScan_6584	ribosomal protein L5, putative	82	6	5	64	64
TgTigrScan_6701	replication factor C subunit 2, putative [Plasmodium vivax].;2.00E-51;gi|156093657|ref|XP_001612867.1|	56	3	1	60	60
TgTigrScan_6927	coatomer beta subunit, putative / beta-coat protein, putative	75	2	9	18	18
TgTigrScan_7112	glycyl-tRNA synthetase, putative	93	11	7	30	30
TgTigrScan_7197	RNA recognition motif domain-containing protein	57	12	6	48	48, 65
TgTigrScan_7725	adenosinetriphosphatase.;0;gi|833757|gb|AAC41569.1|	153	29	11	36	36
TgTigrScan_7728	26S proteasome AAA-ATPase subunit RPT1, putative	58	3	2	41	41
TgTigrScan_8112	conserved hypothetical protein	48	7	3	112	112
TgTigrScan_8271	heat shock protein hsp70 homologue [Plasmodium falciparum 3D7].;0;gi|124804504|ref|XP_001348022.1|	45	3	3	30	30
TgGlmHMM_0019	hypothetical protein	109	5	3	13	13
TgGlmHMM_0129	ras-related protein RAB11, putative	104	10	6	88	88
TgGlmHMM_0214	microneme protein 1 (MIC1)	98	7	3	37	37
TgGlmHMM_0278	profilin-related	63	12	2	99	99
TgGlmHMM_0283	carboxyvinyl-carboxyphosphonate phosphorylmutase, putative	71	2	1	70	70
TgGlmHMM_0298	ubiquitin carboxyl-terminal hydrolase, putative	70	3	5	33	33
TgGlmHMM_0310	eukaryotic translation initiation factor 3, putative	123	4	5	65	65
TgGlmHMM_0318	hypothetical protein	55	7	3	64	64
TgGlmHMM_0380	duplicated carbonic anhydrase	110	2	6	49	49
TgGlmHMM_0477	60S ribosomal protein L18, putative	254	5	8	92	92
TgGlmHMM_0687	TCP-1/cpn60 family chaperonin, putative	166	10	6	41	41, 42
TgGlmHMM_0702	mitochondrial processing peptidase alpha subunit homolog [Toxoplasma gondii].;0;gi|6003679|gb|AAF00541.1|AF187883_1	77	15	6	44	44
TgGlmHMM_0797	No Blast result	113	6	5	38	38
TgGlmHMM_0826	TCP-1/cpn60 family chaperonin, putative	325	13	16	36	16, 34, 35, 36, 37, 61, 79, 80
TgGlmHMM_0852	hypothetical protein	81	2	3	75	75
TgGlmHMM_1008	hypothetical protein	97	1	4	76	71, 76, 78
TgGlmHMM_1028	hypothetical protein	164	3	9	71	71
TgGlmHMM_1121	intracellular protease, putative	76	1	2	107	107
TgGlmHMM_1184	hypothetical protein	48	2	2	123	123
TgGlmHMM_1197	succinate dehydrogenase [ubiquinone] flavoprotein subunit, mitochondrial, putative	71	3	2	39	39
TgGlmHMM_1441	YOR3513c [Cryptosporidium hominis TU502].;4.00E-51;gi|67608568|ref|XP_666887.1|	48	4	2	76	76
TgGlmHMM_1493	cytochrome C1, putative	64	3	4	80	80
TgGlmHMM_1683	hypothetical protein	71	2	7	12	12
TgGlmHMM_1688	eukaryotic translation initiation factor 4A	49	1	2	78	78
TgGlmHMM_1717	chaperone protein dnaK, putative / heat shock protein 70, putative	68	1	3	99	99
TgGlmHMM_1910	40S ribosomal protein S2, putative	70	1	4	76	74, 76
TgGlmHMM_2071	adenylyl cyclase associated protein	49	2	3	99	99
TgGlmHMM_2152	fibrillarin, putative	54	1	2	78	78
TgGlmHMM_2161	heat shock protein 70, putative	87	5	4	29	29
TgGlmHMM_2173	hypothetical protein	58	1	2	48	48
TgGlmHMM_2191	rhoptry protein 13 [Toxoplasma gondii].;0;gi|71559154|gb|AAZ38160.1|	133	16	4	65	64, 65, 66
TgGlmHMM_2207	hypothetical protein	117	2	6	11	11
TgGlmHMM_2246	conserved hypothetical protein	152	2	6	77	77
TgGlmHMM_2294	hypothetical protein	84	1	3	101	101
TgGlmHMM_2485	No Blast result	48	3	4	68	68
TgGlmHMM_2486	splice factor [Toxoplasma gondii].;4.00E-43;gi|49037494|gb|AAT49042.1|	55	6	1	36	36
TgGlmHMM_2547	glycine-rich protein 2, putative	49	3	4	111	111
TgGlmHMM_2717	tubulin beta chain, putative	65	2	3	48	40, 48, 110, 124
TgGlmHMM_2838	adhesion regulating molecule, putative	96	1	2	59	59
TgGlmHMM_3037	hypothetical protein	282	6	12	52	52
TgGlmHMM_3170	hypothetical protein [Paramecium tetraurelia].;2.00E-55;gi|145510176|ref|XP_001441021.1|	272	10	15	8	8
TgGlmHMM_3182	hypothetical protein	71	1	4	120	120
TgGlmHMM_3204	serine-threonine phosophatase 2C	64	1	2	76	76
TgGlmHMM_3237	40S ribosomal protein S3, putative	66	2	4	77	77
TgGlmHMM_3238	lactate dehydrogenase	90	17	7	70	70
TgGlmHMM_3241	hypothetical protein	84	3	4	117	117, 118
TgGlmHMM_3261	vacuolar proton-translocating ATPase subunit, putative	211	5	5	92	92
TgGlmHMM_3327	hypothetical protein	73	1	2	21	21
TgGlmHMM_3350	hypothetical protein, conserved [Eimeria tenella].;1.00E-21;gi|118490882|ref|XP_001238750.1|	51	6	8	12	12
TgGlmHMM_3368	translation initiation factor 2 beta, putative	66	4	7	78	77, 78
TgGlmHMM_3403	RNA recognition motif. (a.k.a. RRM, RBD, or RNP domain)-containing protein	131	2	6	41	41
TgGlmHMM_3420	conserved hypothetical protein	93	1	1	80	80, 81
TgGlmHMM_3427	hypothetical protein	99	5	5	78	76, 78
TgGlmHMM_3435	aminomethyltransferase, putative	81	2	2	38	38
TgGlmHMM_3485	histone H4, putative	68	3	7	120	120
TgGlmHMM_3496	serine:pyruvate/alanine:glyoxylate aminotransferase, putative	91	4	6	60	59, 60
TgGlmHMM_3676	long-chain fatty acid CoA ligase, putative	191	21	9	27	26, 27, 28
TgGlmHMM_3703	developmentally regulated GTP-binding protein 1, putative	55	2	2	59	59
TgGlmHMM_3780	asparagine synthase, putative	55	2	4	39	39
TgGlmHMM_3972	heat shock protein, putative	54	3	3	26	26
TgGlmHMM_4045	conserved hypothetical protein	67	1	2	99	99
TgGlmHMM_4095	DnaJ domain-containing protein	57	5	4	29	29
TgGlmHMM_4113	hypothetical protein	47	1	2	119	119
TgGlmHMM_4141	ATP synthase beta chain, putative	474	21	15	46	46
TgGlmHMM_4177	eukaryotic translation initiation factor 1A, putative	91	9	5	94	94
TgGlmHMM_4198	14-3-3 protein, putative	380	35	14	68	68
TgGlmHMM_4206	myosin D, putative	429	15	19	26	25, 26
TgGlmHMM_4214	hypothetical protein	99	8	7	53	52, 53
TgGlmHMM_4293	hypothetical protein	72	4	6	16	16
TgGlmHMM_4416	cathepsin C3 [Toxoplasma gondii].;2.00E-24;gi|70919587|gb|AAZ15656.1|	53	3	1	78	78
TgGlmHMM_4449	No Blast result	74	5	2	35	35
TgGlmHMM_4470	hypothetical protein	133	1	6	79	78, 79
TgGlmHMM_4477	enolase, putative	800	56	16	49	49, 50, 75
TgGlmHMM_4494	glyceraldehyde-3-phosphate dehydrogenase	59	2	6	54	54
TgGlmHMM_4528	insulysin, putative	324	12	16	11	10, 11
TgGlmHMM_4631	oxidoreductase, putative	64	2	2	64	64
TgGlmHMM_4715	heat shock protein 70, putative	89	5	5	35	35, 52
TgGlmHMM_4817	hypothetical protein	57	5	4	75	75
TgGlmHMM_4893	SRS domain-containing surface antigen, putative	69	1	3	67	67
TgEST_100109576|EST|2003.05.20|ParaDB-1-70-2568	Myosin-A (MyoA) (TgM-A).;0;gi|50400802|sp|O00934|MYOA_TOXGO	1026	62	43	26	24, 25, 26, 27, 28, 29, 30, 32
TgEST_100110675|EST|2003.05.20|ParaDB-1-1-261	hypothetical protein PC000352.05.0 [Plasmodium chabaudi chabaudi].;4.00E-18;gi|70948947|ref|XP_743929.1|	100	40	3	42	41, 42, 43
TgEST_100114983|EST|2003.05.20|ParaDB-2-2-334	glycine hydroxymethyltransferase, putative	71	14	1	46	46
TgEST_100119205|EST|2003.05.20|ParaDB-2-2-316	rhoptry protein, putative / protein kinase domain-containing protein	48	22	3	45	45
TgEST_100120599|EST|2003.05.20|ParaDB-1-1-327	No Blast result	48	29	2	41	41
TgEST_100120613|EST|2003.05.20|ParaDB-3-3-728	Homo sapiens laminin receptor 1 (ribosomal protein SA, 67kDa) [synthetic construct].;2.00E-116;gi|30585305|gb|AAP36925.1|	101	12	2	58	58
TgEST_100120763|EST|2003.05.20|ParaDB-2-2-1228	rhoptry protein.;1.00E-47;gi|897823|gb|AAA69859.1|	65	9	5	48	43, 44, 45, 47, 48, 49
TgEST_100120985|EST|2003.05.20|ParaDB-3-3-380	glutaredoxin, putative [Plasmodium falciparum 3D7].;5.00E-18;gi|124504793|ref|XP_001351139.1|	106	27	3	126	124, 125, 126, 127
TgEST_100121275|EST|2003.05.20|ParaDB-3-3-818	No Blast result	45	13	2	49	49
TgEST_95055942|EST|2003.05.20|ParaDB-2-38-2239	phosphoenolpyruvate carboxykinase [Toxoplasma gondii].;0;gi|21715909|dbj|BAC02911.1|	149	12	6	39	39
TgEST_95056210|EST|2003.05.20|ParaDB-2-335-2578	hydroxymethyldihydropterin pyrophosphokinase-dihydropteroate synthase [Toxoplasma gondii].;0;gi|2731631|gb|AAB93492.1|	261	16	9	29	29
TgEST_95057377|EST|2003.05.20|ParaDB-3-117-1559	Hexokinase.;0;gi|37537876|sp|Q969A8|HXK_TOXGO	84	9	4	46	46
TgEST_95058066|EST|2003.05.20|ParaDB-3-3-1667	No Blast result	45	12	5	44	44
TgEST_95058606|EST|2003.05.20|ParaDB-1-1-1641	membrane anchor for myosin XIV precursor [Toxoplasma gondii].;0;gi|46948064|gb|AAT07037.1|	441	26	9	50	50
TgEST_95058821|EST|2003.05.20|ParaDB-3-3-1337	hypothetical protein, conserved [Toxoplasma gondii].;0;gi|95007459|emb|CAJ20680.1|	154	28	10	55	55
TgEST_95059158|EST|2003.05.20|ParaDB-1-3910-5379	No Blast result	160	22	7	35	35, 36, 37, 38
TgEST_95059177|EST|2003.05.20|ParaDB-1-1-906	40s ribosomal protein s4, putative [Toxoplasma gondii].;2.00E-141;gi|95007264|emb|CAJ20484.1|	140	38	12	75	74, 75, 76, 104, 105, 106
TgEST_95059302|EST|2003.05.20|ParaDB-2-125-601	ribosomal protein S23 [Cryptosporidium parvum Iowa II].;2.00E-61;gi|126649277|ref|XP_001388310.1|	189	49	6	106	106
TgEST_95059605|EST|2003.05.20|ParaDB-1-1-2028	micronemal protein MIC2 [Toxoplasma gondii].;0;gi|1923217|gb|AAB63303.1|	141	12	5	16	16
TgEST_95059642|EST|2003.05.20|ParaDB-3-3-2162	No Blast result	155	22	9	24	24
TgEST_95059837|EST|2003.05.20|ParaDB-1-112-1827	rhoptry protein 5 [Toxoplasma gondii].;0;gi|72536429|gb|AAZ73240.1|	696	50	23	39	34, 35, 36, 37, 38, 39, 40, 42, 43, 44, 45, 46, 47, 51, 52, 54, 58, 59, 62, 93, 94
TgEST_95059926|EST|2003.05.20|ParaDB-2-20-457	actin depolymerizing factor [Toxoplasma gondii].;5.00E-63;gi|2342858|gb|AAC47717.1|	185	41	6	114	112, 113, 114, 115, 126
TgEST_95060118|EST|2003.05.20|ParaDB-2-62-511	hypothetical protein	120	59	6	97	97, 98
TgEST_95060164|EST|2003.05.20|ParaDB-1-202-1119	dense granule protein GRA8 [Toxoplasma gondii].;8.00E-48;gi|5901701|gb|AAD55381.1|	121	17	6	65	63, 64, 65, 68
TgEST_95060210|EST|2003.05.20|ParaDB-1-304-2067	Rhoptry protein 4 precursor.;0;gi|75004889|sp|Q5Y808|ROP4_TOXGO	126	19	8	53	52, 53, 54
TgEST_95060215|EST|2003.05.20|ParaDB-2-296-2170	ROP 2 [Toxoplasma gondii].;0;gi|563627|emb|CAA85377.1|	219	27	13	44	42, 43, 44, 45
TgEST_95060224|EST|2003.05.20|ParaDB-1-1-690	ROP8 [Toxoplasma gondii].;2.00E-114;gi|2293519|gb|AAC47797.1|	67	16	3	44	44
TgEST_95060300|EST|2003.05.20|ParaDB-3-363-2255	Nucleoside-triphosphatase 2 precursor (Nucleoside-triphosphatase II) (NTPase-II) (Nucleoside triphosphate hydrolase 2).;0;gi|2499221|sp|Q27895|NTP2_TOXGO	279	38	17	36	35, 36
TgEST_95060517|EST|2003.05.20|ParaDB-1-316-912	surface antigen P22 [Toxoplasma gondii].;7.00E-82;gi|13957751|gb|AAK50636.1|AF357577_1	280	40	5	93	92, 93, 94, 95, 96, 97, 98, 99, 100, 101, 104, 105, 106, 107, 108, 109, 112, 113
TgEST_95060532|EST|2003.05.20|ParaDB-1-313-1332	major surface antigen p30	519	65	16	73	70, 73, 74, 75, 76, 77, 106
TgEST_95060687|EST|2003.05.20|ParaDB-3-57-1385	surface protein rhoptry, putative	76	3	1	45	44, 45, 46, 47, 48, 49, 51, 52, 53, 56, 58, 59, 60, 61, 62, 84, 85
TgEST_95060871|EST|2003.05.20|ParaDB-2-197-832	dense granule antigen GRA6 [Toxoplasma gondii].;7.00E-60;gi|89572495|dbj|BAE86893.1|	104	36	6	70	70, 71
TGG_990272-4-511-77	rhoptry neck protein 4 [Toxoplasma gondii].;3.00E-26;gi|71559166|gb|AAZ38166.1|	55	22	1	17	17, 18, 19
TGG_990573-5-1431-436	rhoptry antigen, putative	218	28	10	40	40
TGG_994256-6-57912-57712	nicotinate phosphoribosyltransferase, putative	71	16	1	36	36
TGG_994264-4-476254-476024	No Blast result	63	14	1	126	1, 2, 13, 14, 16, 17, 19, 20, 22, 23, 25, 28, 38, 47, 61, 63, 64, 84, 86, 88, 92, 93, 96, 97, 98, 99, 100, 101, 102, 103, 104, 105, 106, 108, 109, 110, 111, 112, 113, 115, 116, 117, 118, 124, 126, 127, 129
TGG_994267-5-52256-51876	No Blast result	46	8	1	126	126
TGG_994278-1-165829-166527	conserved hypothetical protein	60	5	1	45	45
TGG_994283-5-93982-93680	eukaryotic porin domain-containing protein	67	11	1	52	52
TGG_994286-1-180061-180489	splice factor [Toxoplasma gondii].;5.00E-09;gi|49037494|gb|AAT49042.1|	84	10	1	35	35
TGG_994290-3-124500-125255	No Blast result	47	5	1	52	52
TGG_994297-3-58935-59285	ribose 5-phosphate isomerase, putative	61	11	1	67	67
TGG_994299-4-191764-190157	Polyphosphate kinase 2 family [Burkholderia pseudomallei 1710b].;4.00E-16;gi|76818401|ref|YP_335445.1|	72	19	6	11	10, 11
TGG_994299-6-80390-77730	No Blast result	56	8	4	29	29
TGG_994300-2-26561-27043	elongation factor 1-alpha, putative [Toxoplasma gondii RH].;2.00E-71;gi|95007114|emb|CAJ20335.1|	78	34	4	45	45
TGG_994300-2-96686-97543	hypothetical protein PY07066 [Plasmodium yoelii yoelii str. 17XNL].;1.00E-06;gi|82753879|ref|XP_727853.1|	81	16	3	50	50
TGG_994305-3-377091-378110	surface antigen 1 [Toxoplasma gondii].;4.00E-162;gi|112523765|gb|ABI20434.1|	70	14	3	80	80
TGG_994306-3-191379-192524	No Blast result	47	2	1	52	52
TGG_994309-4-577343-576882	mitochondrial carrier protein family protein [Babesia bovis].;4.00E-06;gi|156088481|ref|XP_001611647.1|	122	23	2	71	71
TGG_994316-1-617059-617994	No Blast result	48	2	1	110	110
TGG_994322-2-20597-20896	rhoptry neck protein 4 [Toxoplasma gondii].;5.00E-28;gi|71559166|gb|AAZ38166.1|	67	36	2	18	15, 18, 29
TGG_994324-6-227283-223624	histidyl-tRNA synthetase (EC 6.1.1.21) (Histidine--tRNA ligase) (HisRS) [Cryptosporidium hominis TU502].;2.00E-115;gi|67603065|ref|XP_666521.1|	48	1	2	15	15
TGG_994329-1-308896-309207	No Blast result	62	12	1	122	122
TGG_994329-2-267839-270796	No Blast result	63	3	2	7	7
TGG_994350-3-608886-609221	No Blast result	45	8	1	2, 65	2, 65
TGG_994352-2-150056-150541	No Blast result	49	5	1	106, 107	106, 107
TGG_994353-4-753123-752491	No Blast result	45	6	1	84	84
TGG_994387-4-277328-276294	No Blast result	45	2	1	52	52
TGG_994460-1-146434-146604	No Blast result	47	14	1	44	44, 45, 46
TGG_994463-2-365477-365659	No Blast result	48	14	1	121	121
TGG_994467-5-299191-298610	No Blast result	108	9	1	13	13
TGG_994468-3-54222-54548	No Blast result	46	9	1	76	76
TGG_994471-4-68380-67565	No Blast result	62	4	1	6	6
TGG_994472-1-217357-217656	ubiquitin-related	149	29	2	85	85
TGG_994472-6-382278-381811	actin, putative	63	7	1	58	58
TGG_994474-6-244488-242626	No Blast result	44	3	2	31	31
TGG_994481-1-884980-886215	phosphate carrier protein, putative	73	4	2	71	71
TGG_994481-5-157677-157192	No Blast result	61	6	1	103	23, 27, 42, 62, 63, 70, 72, 78, 102, 103, 116
TGG_994527-3-237381-237707	No Blast result	47	9	1	40	40
TGG_994530-1-494032-495066	heat shock protein 90, putative	70	3	1	44	44
TGG_994535-6-464208-463819	No Blast result	69	24	3	111	111
TGG_994535-6-494619-492778	hypothetical protein OsI_013187 [Oryza sativa (indica cultivar-group)].;8.00E-17;gi|125545815|gb|EAY91954.1|	88	5	2	43	43, 47
TGG_994545-4-80567-80166	conserved hypothetical protein	120	18	2	68	68
TGG_994550-6-494880-493576	Rhoptry protein 4 precursor.;0;gi|75004889|sp|Q5Y808|ROP4_TOXGO	257	53	18	38	37, 38, 39, 40
TGG_994562-1-101143-101514	rhoptry neck protein 2 [Toxoplasma gondii].;1.00E-37;gi|71559160|gb|AAZ38163.1|	66	24	3	17	17
TGG_994586-2-164681-165361	No Blast result	50	4	1	17	17
TGG_994594-6-390478-390179	No Blast result	49	14	1	85	85
TGG_994626-4-425491-425225	rhoptry neck protein 3 [Toxoplasma gondii].;2.00E-39;gi|71559162|gb|AAZ38164.1|	57	26	1	1	1
TGG_994626-5-97581-97240	No Blast result	75	17	2	128	128
TGG_994675-6-271393-271241	hypothetical protein, conserved [Plasmodium falciparum 3D7].;1.00E-16;gi|124808510|ref|XP_001348332.1|	60	27	1	25	25
TGG_994683-5-743832-743350	No Blast result	52	8	1	52	52
TGG_994694-2-226538-227893	Tubulin beta chain (Beta-tubulin).;0;gi|135499|sp|P10878|TBB_TOXGO	189	31	10	43	43
