# Supplementary material for: The proteome of Toxoplasma gondii: integration with the genome provides novel insights into gene expression and annotation
Source: Genome Biol. 2008 Jul 21;9(7):R116. doi: 10.1186/gb-2008-9-7-r116 (PMC2530874; doi:10.1186/gb-2008-9-7-r116)
Supplement: Additional data file 9 — Listed in the columns (from left to right) are: the gene annotations and descriptions of each protein, the highest individual Mascot score, sequence coverage and number of matching peptides returned for that protein from all the gel slices in which it appeared, and the gel slice number that this refers to. Individual peptide amino acid sequence, MS scores and a measure of the total sequence coverage obtained is available at ToxoDB. For consistency, where the release4 annotation is not identified by the peptide evidence, TwinScan gene annotation is given in preference to other alternative gene annotations assuming the returning Mascot score is equivalent. [file gb-2008-9-7-r116-S9.xls]

## Sheet: Main
Identifier	Description	Highest individual mascot score	Highest individual sequence coverage (%)	Highest individual peptide count	Slice No. that hit refers to	All slices this protein appeared in
113.m00009	conserved hypothetical protein	77	2	2	IF15	IF15
113.m00012	TCP-1/cpn60 family chaperonin, putative	1049	48	17	SF23	IF22, IF23, SF22, SF23
113.m00756	pyridoxal kinase-related	59	5	2	IF12	IF12, SF11, SF12
113.m00807	aspartyl aminopeptidase, putative	63	2	1	IF21	IF21
129.m00256	cleft lip and palate transmembrane protein 1-related	92	6	3	IF14	IF14
129.m00261	CTP synthase, putative	1020	34	18	SF11	IF10, IF11, SF10, SF11
145.m00322	cysteinyl-tRNA synthetase, putative	538	17	9	SF12	IF11, IF12, SF11, SF12
145.m00604	threonyl-tRNA synthetase, putative	694	21	14	SF7	IF7, SF6, SF7
162.m00001	calcium-dependent protein kinase, putative / calmodulin-domain protein kinase, putative	220	19	9	IF21	IF21, IF22, SF22
20.m00001	chorismate synthase, putative	140	11	4	SF22	SF22
20.m00004	mitochondrial processing peptidase alpha subunit, putative	608	29	12	IF23	IF23
20.m00331	hypothetical protein	176	14	6	IF14	IF13, IF14
20.m00348	rab GDP dissociation inhibitor alpha, putative	178	18	5	SF23	IF23, SF23
20.m00349	TCP-1/cpn60 family chaperonin, putative	296	14	4	SF21	IF20, SF20, SF21
20.m00351	heat shock protein-related	170	6	3	SF9	SF9
20.m00365	nucleolar protein NOP5, putative	932	55	22	SF20	IF19, IF20, SF19, SF20
20.m00372	calcium-dependent protein kinase, putative / calmodulin-domain protein kinase, putative	109	8	5	IF9	IF9
20.m00373	biotin requiring domain-containing protein / 2-oxo acid dehydrogenases acyltransferase catalytic domain-containing protein	128	12	5	IF3	IF3, IF4, SF3
20.m00382	ATP synthase alpha chain, putative	320	27	13	IF21	IF21, IF22, SF23
20.m03715	hypothetical protein	234	17	6	IF6	IF6, SF6
20.m03726	aspartyl-tRNA synthetase, putative	778	24	15	SF17	IF16, IF17, SF17, SF18
20.m03745	RNA-binding protein, putative	141	5	2	SF19	IF19, SF19
20.m03787	zinc finger-related	70	1	3	SF10	SF10
20.m03792	hypothetical protein	64	3	2	IF6	IF6
20.m03869	DnaJ domain-containing protein	130	11	5	SF19	IF18, IF19, SF19
20.m03889	glyoxalase, putative	66	1	2	SF14	SF14
20.m03896	rhoptry protein, putative / protein kinase domain-containing protein	178	16	5	IF24	IF24, SF24
20.m03910	TCP-1/cpn60 family chaperonin, putative	835	39	17	SF17	IF17, IF18, SF17, SF18
20.m03912	elongation factor 2, putative	138	5	3	IF6	IF1, IF6, IF7, IF9, SF2, SF6, SF9
20.m03919	conserved hypothetical protein	47	2	1	IF11	IF11
20.m03920	hypothetical protein	209	16	4	IF15	IF14, IF15
20.m03931	lysyl-tRNA synthetase, putative	375	22	12	IF15	IF15
20.m03954	dihydrolipoyl dehydrogenase, putative	269	25	9	SF21	IF20, IF21, SF21
20.m03958	insulinase-related	66	1	2	IF14	IF14, SF16
25.m00006	microneme protein 4 (MIC4)	180	8	5	SF8	IF8, IF9, SF8, SF9, SF10
25.m00217	proteasome PCI domain-containing protein	164	8	3	SF21	IF21, SF21
25.m00219	pyridine nucleotide-disulphide oxidoreductase domain-containing protein	679	32	14	SF19	IF18, IF19, SF19, SF20
25.m01740	ATP-dependent helicase, putative / DEAD-box protein, putative	56	4	2	IF8	IF8
25.m01773	nucleolar RNA-associated protein-related	48	1	1	IF23	IF23
25.m01782	MORN repeat-containing protein	142	9	2	IF24	IF24
25.m01804	myosin heavy chain, putative	47	3	2	IF2	IF2
25.m01815	nicotinate phosphoribosyltransferase, putative	261	11	6	IF16	IF16
25.m01818	mitochondrial carrier domain-containing protein	150	8	4	IF14	IF14
25.m01850	pyridine nucleotide-disulphide oxidoreductase, putative	121	10	3	IF16	IF16
25.m01851	glycylpeptide N-tetradecanoyltransferase, putative	194	17	5	SF23	IF21, SF22, SF23
25.m01903	protein kinase domain-containing protein	259	15	6	SF11	IF11, SF10, SF11
25.m02949	hypothetical protein	234	19	6	IF24	IF24, SF25
26.m00244	WD domain, G-beta repeat-containing protein	50	2	1	IF16	IF16
27.m00003	protein disulfide isomerase, putative	1493	57	27	SF25	IF24, IF25, SF1, SF24, SF25
27.m00071	ATP-dependent protease ATP-binding subunit, putative	153	18	4	IF14	IF14
27.m00832	arginyl-tRNA synthetase, putative	474	17	9	SF18	IF17, SF18
27.m00846	hypothetical protein	140	12	4	IF24	IF24
28.m00026	XPG N-terminal domain-containing protein / MKT1-related	158	5	4	IF10	IF10
28.m00307	hypothetical protein	124	13	5	IF14	IF14, SF14
33.m01266	EPN3 protein	58	1	1	IF11	IF11
33.m01298	conserved hypothetical protein	53	6	1	IF11	IF11
33.m01348	aggrecan core protein-related	190	9	3	IF9	IF7, IF9, SF9
33.m01380	succinate dehydrogenase [ubiquinone] flavoprotein subunit, mitochondrial, putative	253	16	5	IF18	IF17, IF18, SF17, SF18, SF19
33.m01398	rhoptry antigen, putative	158	19	10	IF22	IF22
33.m02213	centromere/microtubule binding protein, putative	274	16	6	SF18	IF17, IF18, SF17, SF18, SF19
35.m00001	ABC transporter, putative	570	28	12	SF16	IF15, IF16, SF16
35.m00026	ATP-dependent RNA helicase, putative	281	15	6	SF25	IF1, IF24, IF25, SF1, SF2, SF25
35.m00856	ankyrin repeat containing protein / TPR domain-containing protein	58	2	1	IF16	IF16, IF17
35.m00873	translation initiation factor eIF-2B gamma subunit, putative	266	20	8	SF21	IF20, SF20, SF21
35.m00891	transportin, putative	57	3	3	IF1	IF1
35.m00901	KH domain-containing protein	665	24	14	IF1	IF1
35.m01595	inner membrane complex protein (IMC3)	298	19	6	IF10	IF9, IF10
37.m00743	glutaminyl-tRNA synthetase, putative	816	36	23	SF3	IF3, SF3, SF4
37.m00775	proteasome PCI domain-containing protein	217	18	5	SF24	IF23, SF23, SF24, SF25
38.m00011	phosphoserine aminotransferase, putative	213	17	5	SF21	IF20, SF20, SF21, SF22
38.m00019	ruvB-like 1, putative	118	21	7	IF22	IF21, IF22, SF22
38.m00021	bi-functional aminoacyl-tRNA synthetase, putative / prolyl-tRNA synthetase, putative	1136	44	27	SF9	IF8, IF9, SF8, SF9, SF10
38.m01061	acid phosphatase, putative	110	6	2	SF1	IF25, SF1
38.m01067	alanyl-tRNA synthetase, putative	128	6	5	SF5	SF5
38.m01096	eukaryotic porin domain-containing protein	60	6	2	IF25	IF25
38.m01113	heat shock protein, putative	1218	34	28	SF1	IF1, IF2, SF1, SF2
38.m01889	vacuolar ATP synthase subunit B, putative	68	10	3	SF22	SF22
39.m00350	pfs77-related	65	9	2	IF18	IF17, IF18
41.m00006	eukaryotic translation initiation factor 3 subunit 9, putative	563	25	16	SF5	IF4, IF5, SF3, SF4, SF5
41.m00021	articulin 4	160	25	6	IF20	IF20, IF21, SF21
41.m00027	multisynthetase complex auxiliary component p43, putative	262	14	7	IF23	IF23, SF23, SF24
41.m00032	aldehyde dehydrogenase, putative	197	8	3	SF24	SF24
41.m00036	tubulin beta chain, putative	1172	63	23	IF23	IF22, IF23, SF23, SF24, IF21, SF22
41.m01266	DEAD/DEAH box helicase, putative	174	13	4	IF15	IF15
41.m01274	hypothetical protein	267	16	4	IF17	IF17, SF18
41.m01328	splicing factor 3a protein, putative	72	1	2	IF12	IF12, IF13
41.m01337	hypothetical protein	91	4	3	SF15	SF15, SF22
41.m02358	hypothetical protein	845	46	19	SF18	IF16, IF17, SF16, SF17, SF18
42.m00008	adenosylhomocysteinase, putative	493	38	13	SF25	IF25, SF25
42.m00014	histone deacetylase, putative	82	3	1	IF23	IF23
42.m00027	26S proteasome non-ATPase regulatory subunit 4, putative	314	23	8	SF23	IF22, IF23, SF23, SF24
42.m00042	hypothetical protein	51	6	2	SF5	SF5
42.m00077	oligoendopeptidase F, putative	106	8	3	SF16	SF16
42.m00105	hypothetical protein	67	5	2	IF13	IF13
42.m00106	conserved hypothetical protein	96	4	1	SF24	IF24, SF24, SF25
42.m00117	ATP-dependent RNA helicase, putative	896	34	19	IF10	IF9, IF10, IF19
42.m00123	phosphofructokinase, putative	88	1	1	SF23	IF1, IF2, IF15, IF16, SF23
42.m03303	TPR domain-containing protein	162	4	3	IF1	IF1
42.m03331	thioredoxin, putative	388	21	9	IF16	IF16, SF16, SF17
42.m03384	polyadenylate-binding protein, putative	306	13	9	IF7	IF7, IF8
42.m03524	aconitate hydratase, putative	556	20	14	SF3	IF3, IF4, SF3, SF4
42.m03595	proteasome PCI domain-containing protein	391	30	10	SF23	IF23, SF23
42.m08072	hypothetical protein	65	10	2	IF24	IF24
44.m00004	membrane skeletal protein IMC1	785	34	19	IF7	IF6, IF7, IF8, IF9
44.m00005	peroxisomal catalase	553	32	10	IF18	IF18, SF19
44.m00017	26S protease regulatory subunit 6b, putative	86	7	3	SF25	IF25, SF25
44.m00020	pfs77-related	310	23	8	IF10	IF10
44.m00023	GMP synthase, putative	515	30	12	SF19	IF18, IF19, SF17, SF18, SF19
44.m00030	conserved hypothetical protein	392	22	9	IF23	IF23
44.m00031	membrane skeletal protein IMC1, putative	422	29	9	IF18	IF14, IF15, IF16, IF17, IF18, IF19, IF20, SF18, SF19, SF20
44.m00033	EH protein, putative	130	9	3	IF17	IF17
44.m00038	thiF family domain-containing protein	45	3	1	SF25	SF25
44.m00047	hypothetical protein	167	16	4	SF22	IF21, IF22, SF22, SF23
44.m00049	inosine-5'-monophosphate dehydrogenase, putative	614	38	14	SF20	IF20, SF20, SF21
44.m00052	58 kDa phosphoprotein, putative	203	13	3	SF22	IF21, IF22, SF22
44.m00056	hypothetical protein	51	5	2	IF14	IF14
44.m02569	TCP-1/cpn60 family chaperonin, putative	893	51	19	SF21	IF20, SF20, SF21
44.m02699	DnaJ domain-containing protein	203	15	8	IF2	IF2
44.m02718	protein phosphatase 2C, putative	82	3	2	IF13	IF13
44.m02735	patatin-like phospholipase domain-containing protein	55	6	2	SF7	SF7
44.m02762	NOT2/NOT3/NOT5 domain-containing protein	46	1	1	IF1	IF1
44.m02774	nuclear receptor coactivator NCoA-62-related	76	7	3	IF16	IF16
44.m02784	rhoGAP protein, putative	80	6	2	IF14	IF14
44.m02802	ATP-dependent RNA helicase, putative	131	4	3	IF7	IF7, SF7
44.m04617	hypothetical protein	153	13	5	IF18	IF18
44.m04694	kelch motif domain-containing protein	339	20	10	SF9	IF8, IF9, SF8, SF9
46.m00001	myosin A, putative	189	9	5	IF4	IF4, IF9, IF13
46.m00023	KH domain-containing protein	622	27	12	SF14	IF12, IF13, IF14, SF12, SF13, SF14
46.m00024	eukaryotic translation initiation factor 2 gamma subunit, putative	297	30	7	SF25	IF24, SF24, SF25
46.m00027	DEAD/DEAH box helicase, putative	98	14	4	IF21	IF21, IF22
46.m01590	glycine hydroxymethyltransferase, putative	411	23	7	SF23	IF22, IF23, SF22, SF23, SF24
46.m01611	phenylalanyl tRNA synthetase isoform, putative	193	28	11	SF22	IF21, SF22
46.m01654	hypothetical protein	131	6	3	IF1	IF1
46.m01692	mitochondrial processing peptidase beta subunit, putative	291	28	11	IF24	IF24
46.m01699	RNA recognition motif. (a.k.a. RRM, RBD, or RNP domain)-containing protein	293	24	7	SF23	IF21, IF22, IF23, SF22, SF23
46.m01727	conserved hypothetical protein	79	7	3	IF23	IF23, SF24
49.m00003	cAMP-dependent protein kinase regulatory subunit, putative	74	11	2	IF24	IF24
49.m00027	D-3-phosphoglycerate dehydrogenase, putative	752	37	16	IF14	IF13, IF14, SF14, SF15
49.m00030	TCP-1/cpn60 family chaperonin, putative	1120	51	21	IF15	IF13, IF15, SF12, SF15, SF16
49.m00047	TCP-1/cpn60 family chaperonin, putative	1215	54	24	SF19	IF18, IF19, SF19, SF20
49.m00052	nucleosome assembly protein-related	209	15	5	SF21	IF18, IF19, IF20, SF17, SF18, SF19, SF20, SF21, SF22
49.m00060	heat shock protein 90, putative	1647	43	37	SF2	IF1, IF2, IF3, SF1, SF2, SF3, SF6
49.m00066	vacuolar sorting protein 35, putative	60	5	3	SF7	SF7, SF8
49.m03186	nuclear associated protein (NAP), putative	72	4	2	IF11	IF11
49.m03344	hypothetical protein	52	4	1	IF11	IF11
49.m03372	long-chain fatty acid CoA ligase, putative	60	5	2	SF7	SF7
49.m03389	pre-mRNA splicing factor-related	55	2	2	SF15	SF15
49.m03397	2-oxoglutarate dehydrogenase, putative	228	7	6	IF1	IF1
49.m03399	hypothetical protein	210	10	4	SF7	IF7, SF7
49.m03434	hypothetical protein	183	10	5	SF6	IF6, SF6, SF7
49.m05723	ras-GTPase-activating protein binding protein, putative	228	15	8	IF1	IF1
50.m00006	heat shock protein 60	1043	47	19	SF19	IF18, IF19, IF20, SF19, SF20
50.m00016	bifunctional dihydrofolate reductase-thymidylate synthase (DHFR-TS)	1198	53	24	SF15	IF14, IF15, SF14, SF15, SF16
50.m00020	seryl-tRNA synthetase, putative	304	37	13	SF22	IF21, IF22, SF22, SF23
50.m00035	nucleolar protein 5A, putative	749	27	13	SF17	IF16, SF16, SF17
50.m00056	long chain acyl-CoA synthetase, putative	245	12	8	SF6	IF7, SF6
50.m00060	nudix (nucleoside diphosphate linked moiety X)-type motif 9	123	20	6	SF23	IF22, IF23, SF23
50.m00085	chaperone protein dnaK, putative / heat shock protein 70, putative	1568	50	29	SF15	IF14, IF15, SF14, SF15, SF16
50.m03109	conserved hypothetical protein	79	8	4	IF1	IF1
50.m03114	surp module domain-containing protein	106	5	3	IF3	IF3
50.m03115	serine/threonine protein phosphatase 2A B56 delta subunit, putative	51	1	1	IF14	IF14
50.m03142	hypothetical protein	53	4	1	IF11	IF11
50.m03261	hypothetical protein	551	33	12	SF21	IF20, IF21, SF20, SF21
50.m03277	endonuclease/exonuclease/phosphatase domain-containing protein	54	3	1	IF16	IF16
50.m03396	eukaryotic translation initiation factor 3 subunit 3, putative	190	10	4	IF24	IF24, IF25, SF25
50.m05680	eukaryotic translation initiation factor 4A	638	50	16	SF25	IF25, SF1, SF25
52.m00001	importin alpha, putative	207	30	10	IF20	IF20, SF20, SF21
52.m00009	valyl-tRNA synthetase, putative	254	6	6	IF1	IF1
52.m00010	asparagine synthase, putative	617	37	16	SF20	IF19, IF20, SF19, SF20, SF21
52.m00012	protein antigen, putative	498	29	11	SF16	IF16, SF16, SF17
52.m00026	hypothetical protein	81	6	2	IF9	IF9
52.m00029	alpha-galactosidase A, putative	55	1	1	IF9	IF9
52.m01550	hypothetical protein	51	11	1	IF5	IF5
52.m01619	delta-aminolevulinic acid dehydratase, putative	401	19	8	SF17	IF16, IF17, SF17
52.m01657	WD-40 repeat-containing protein	58	7	3	IF1	IF1
52.m01659	conserved hypothetical protein	47	2	1	IF11	IF11
540.m00200	DNA-damage inducible protein-related	83	12	3	SF19	SF19
542.m00221	phenylalanyl-tRNA synthetase beta chain, putative	661	30	13	SF11	IF11, IF12, SF10, SF11, SF12
55.m00005	apical membrane antigen 1, putative	346	17	8	IF11	IF11, IF12, IF13, SF12
55.m00007	pyruvate kinase, putative	1019	46	17	SF21	IF20, IF21, SF20, SF21, SF22
55.m00011	hydroxymethyldihydropterin pyrophosphokinase-dihydropteroate synthase	165	12	6	IF9	IF9
55.m00017	DnaJ domain-containing protein	75	4	2	IF10	IF10
55.m00020	myosin D, putative	50	5	4	SF5	SF5
55.m00097	eukaryotic translation initiation factor 2A, putative	113	8	4	SF17	IF16, SF17
55.m00168	ATP synthase beta chain, putative	1162	51	22	IF23	IF22, IF23, SF23
55.m00233	casein kinase II alpha subunit, putative	69	4	2	IF23	IF23
55.m00236	hypothetical protein	45	3	1	IF23	IF23
55.m00252	26S proteasome non-ATPase regulatory subunit, putative	366	24	8	SF23	IF22, SF22, SF23
55.m04612	hypothetical protein	78	6	2	SF12	SF12
55.m04663	vacuolar ATP synthase, putative	1071	49	21	SF15	IF14, IF15, SF14, SF15, SF16
55.m04665	glycyl-tRNA synthetase, putative	731	33	22	SF9	IF10, SF9, SF10
55.m04697	succinate-semialdehyde dehydrogenase, putative	154	9	4	SF17	SF16, SF17
55.m04729	heat shock protein, putative	410	14	10	IF3	IF2, IF3
55.m04752	hypothetical protein	54	6	2	SF17	SF17
55.m04802	lectin-domain protein	346	11	6	IF11	IF10, IF11
55.m04893	hypothetical protein	114	8	4	IF3	IF3
55.m04934	structure specific recognition protein, putative	51	2	1	IF10	IF10
55.m05020	trypsin, putative	267	8	5	IF19	IF18, IF19
55.m05093	glutamyl-tRNA synthetase, putative	324	15	9	IF6	IF6, IF7, SF7
55.m08191	protein kinase domain-containing protein	365	24	9	IF24	IF24, IF25, SF25
55.m08205	X-prolyl aminopeptidase, putative	179	8	5	SF10	SF10
55.m08219	hypothetical protein	122	5	3	IF10	IF10
551.m00238	rhoptry antigen, putative	792	30	19	IF19	IF15, IF16, IF17, IF18, IF19, IF21, IF22
57.m00001	hexokinase	353	26	11	SF24	IF23, IF24, SF23, SF24, SF25
57.m00003	tubulin beta chain	1141	59	22	IF23	IF21, IF23, IF24, SF22, SF24
57.m00021	hypothetical protein	182	18	5	SF19	SF19
57.m01690	heterogeneous nuclear ribonucleoproteins-related	408	23	7	IF23	IF23, SF23, SF24
57.m01709	ubiquitin-activating enzyme-related	123	6	3	SF15	SF15
57.m01753	RNA binding motif-containing protein	477	23	8	SF17	IF16, SF16, SF17
57.m01846	fumarase, putative	214	8	3	SF19	IF18, SF19
57.m03106	26S proteasome subunit 4, putative	246	29	8	SF23	IF22, SF23
57.m03124	acetyl-coenzyme A synthetase, putative	86	7	3	SF9	SF7, SF9
583.m00007	serine/threonine protein phosphatase, putative	91	27	9	SF22	IF21, IF22, SF22, SF23
583.m00009	heat shock protein 70, putative	2046	52	33	IF12	IF10, IF11, IF12, IF15, SF10, SF11, SF12, SF13
583.m00019	hypothetical protein	52	1	1	SF21	SF21
583.m00022	tubulin alpha chain	846	44	14	IF24	IF22, IF23, IF24, IF25, SF1, SF23, SF24, SF25
583.m00590	WD domain, G-beta repeat-containing protein	96	3	1	IF2	IF2
583.m00596	lung seven transmembrane receptor domain-containing protein	87	5	3	IF9	IF9
583.m00605	long-chain-fatty-acid-CoA ligase, putative	115	5	4	IF8	IF8
583.m00615	thioredoxin reductase, putative	518	22	8	SF20	IF19, IF20, SF19, SF20
583.m00621	hypothetical protein	55	4	2	IF6	IF6
583.m00625	conserved hypothetical protein	419	25	9	IF8	IF7, IF8, SF8
583.m00645	hypothetical protein	79	7	3	IF21	IF21
583.m00647	splicing factor protein, putative	64	1	1	SF12	IF12, SF12
583.m00655	nucleoredoxin-related	89	4	2	IF19	IF19
583.m00676	ATP-dependent RNA helicase, putative	134	10	3	IF23	IF22, IF23
583.m05295	nucleolar RNA helicase, putative	105	4	2	IF3	IF3
583.m05329	long-chain-fatty-acid--CoA ligase, putative	409	15	9	SF8	IF8, IF9, SF8, SF9
583.m05378	glycogen phosphorylase, putative	343	17	12	IF3	IF2, IF3, SF3
583.m05407	ubiquitin carboxyl-terminal hydrolase, putative	77	6	3	IF13	IF12, IF13, SF12
583.m05418	DnaJ domain-containing protein	314	31	10	SF20	IF20, IF21, SF20, SF21, SF22
583.m05445	hypothetical protein	105	4	1	IF24	IF24, SF24
583.m05469	serine/threonine protein phosphatase, putative	317	22	8	IF15	IF15, SF15
583.m05517	ATP-dependent RNA helicase, putative	106	5	2	SF14	IF14, SF14
583.m05527	signal recognition particle 54 kda protein, putative	127	4	2	IF16	IF16
583.m05601	hypothetical protein	203	10	4	SF10	IF10, SF9, SF10
583.m05622	hypothetical protein	72	7	3	IF4	IF4
583.m05652	hypothetical protein	169	10	4	IF5	IF4, IF5
583.m05668	hypothetical protein	201	16	8	IF3	IF3
583.m05686	hypothetical protein	139	12	4	SF11	IF10, IF11, SF10, SF11, SF12
583.m05710	tRNA nucleotidyltransferase-related	84	5	3	SF5	SF5
583.m11443	hypothetical protein	183	12	4	IF13	IF13, IF14
59.m00003	heat shock protein 70, putative	2141	56	34	IF13	IF10, IF11, IF12, IF13, IF14, IF15, IF18, SF11, SF12, SF13, SF14, SF15, SF17, SF18
59.m00006	cyst matrix protein, putative	143	9	3	IF15	IF15, IF16
59.m00055	eukaryotic translation initiation factor 3 subunit 6 interacting protein, putative	496	28	14	IF10	IF9, IF10, SF9
59.m00077	protein phosphatase 2C, putative	609	39	14	SF17	IF16, SF16, SF17
59.m03367	RNA recognition motif domain-containing protein	448	33	11	IF16	IF16, SF16
59.m03408	RNA recognition motif domain-containing protein	158	16	6	IF21	IF21
59.m03410	conserved hypothetical protein	402	25	6	SF1	IF1, IF23, IF25, SF1, SF2, SF23
59.m03465	enolase, putative	99	5	3	IF8	IF8
59.m03488	hypothetical protein	150	11	6	IF1	IF1
59.m03518	hypothetical protein	1071	32	23	SF19	IF18, IF19, IF20, SF19, SF20
59.m03655	asparaginyl-tRNA synthetase, putative	313	47	18	SF22	IF21, IF22, SF22
59.m03661	TCP-1/cpn60 family chaperonin, putative	1048	38	26	SF5	IF4, IF5, IF12, SF4, SF5, SF6, SF11, SF12, SF13, SF14
59.m03682	cell division protein 48, putative	298	18	7	SF23	IF22, SF23
59.m03731	glutamine synthetase, putative	136	7	4	SF3	IF3, SF2, SF3
59.m06060	translation initiation factor eIF-2B epsilon subunit-related	739	34	13	SF13	IF12, IF13, SF12, SF13, SF14
59.m06091	la domain-containing protein	926	37	19	IF16	IF15, IF16, SF16, SF17
59.m06112	proteasome PCI domain-containing protein	65	8	2	SF22	IF21, SF22
59.m07805	gamma-glutamyl phosphate reductase, putative	48	2	1	IF1	IF1
611.m00038	PWI domain containing protein	734	39	14	IF12	IF11, IF12, IF13, SF12
64.m00001	eukaryotic translation initiation factor 3 subunit 7, putative	287	12	8	IF4	IF4, SF4, SF5
64.m00329	p97 protein	114	4	3	IF6	IF6
64.m00337	clp ATP-binding chain B1, putative	53	3	2	IF8	IF8
641.m00001	microneme protein, putative	127	11	5	IF11	IF11
641.m00009	N-ethylmaleimide-sensitive factor	727	38	15	SF16	IF15, SF16
641.m00010	phosphoglucomutase, putative	130	4	2	IF15	IF15
641.m00177	UDP-N-acetyl-D-galactosamine:polypeptide N-acetylgalactosaminyltransferase T3, putative	205	27	6	IF21	IF21, IF22, SF22
641.m00185	lipoamide acyltransferase component of branched-chain alpha-keto dehyrogenase complex, putative	239	18	7	IF13	IF13, SF13
641.m00189	G1 to S phase transition protein, putative	109	4	3	SF1	IF1, SF1
641.m00192	ABC transporter, putative	431	31	10	SF18	IF17, IF18, SF17, SF18
641.m01470	TCP-1/cpn60 family chaperonin, putative	826	28	17	SF11	IF10, IF11, IF12, SF10, SF11, SF12
641.m01535	transketolase, putative	176	8	3	IF23	IF23, SF23
641.m01564	splicing factor u2af protein-related	123	14	4	IF20	IF20, SF20, SF21
645.m00319	WD-40 repeat protein, putative	330	30	8	IF24	IF24, SF24
645.m00325	RNA recognition motif domain-containing protein	171	11	6	IF3	IF3
645.m00326	dynamin-like protein, putative	68	2	2	IF4	IF4
645.m00330	cell division protein 48, putative	189	17	7	SF23	SF22, SF23
65.m00001	hypothetical protein	1596	61	29	SF16	IF14, IF15, IF16, IF17, SF14, SF16, SF17
65.m00027	nucleoside-triphosphatase I	234	15	7	SF10	SF9, SF10
65.m00028	conserved hypothetical protein	89	19	7	SF22	IF21, SF22
65.m01125	26S proteasome AAA-ATPase subunit RPT1, putative	215	14	6	SF12	IF12, IF13, SF12
65.m01193	nucleoside-triphosphatase, putative	566	12	16	SF5	IF4, IF5, SF5
67.m00007	glucose-6-phosphate dehydrogenase, putative	197	9	3	SF18	SF18
69.m00140	hypothetical protein	88	12	4	SF25	IF25, SF25
69.m00145	proliferation-associated protein 2G4, putative	44	4	1	SF23	SF23
72.m00001	adenylosuccinate synthetase, putative	104	14	6	SF22	IF21, SF22
72.m00396	non-transmembrane antigen	45	3	1	IF19	IF19
72.m00843	signal recognition particle protein, putative	59	3	1	IF6	IF6, IF18
76.m00001	KH domain containing protein	438	25	11	SF21	IF20, SF20, SF21
76.m00002	glucose-6-phosphate isomerase, putative	679	35	15	SF16	IF15, IF16, SF15, SF16
76.m00007	phosphoglucomutase/parafusin related protein 1, putative	712	39	13	SF17	IF16, IF17, SF17, SF18
76.m00016	peptidyl-prolyl isomerase, putative	1207	63	25	SF25	IF16, IF17, SF17, SF18, IF1, IF23, IF24, IF25, SF1, SF2, SF24, SF25
76.m00019	elongation factor 1-alpha, putative	168	8	4	SF20	SF20
76.m01596	MA3 domain protein	67	11	3	SF16	SF16
76.m01640	DnaJ domain-containing protein	679	24	15	SF8	IF8, IF9, SF8, SF9
77.m00088	prolyl endopeptidase, putative	559	28	14	SF21	IF21, SF21, SF22
80.m00001	TCP-1/cpn60 family chaperonin, putative	2274	54	44	SF7	IF6, IF8, SF5, SF6, SF7, SF8, SF9, SF20
80.m00002	heat shock protein 90	569	24	14	SF20	IF21, SF19, SF20, SF21, SF22
80.m00011	phosphoenolpyruvate carboxykinase, putative	110	8	3	SF7	SF7
80.m00012	protein transport protein Sec23, putative	593	39	14	IF18	IF18, IF19, SF19, SF20
80.m00020	microneme protein 1 (MIC1)	86	6	4	IF22	IF22
80.m00049	pyridine nucleotide-disulphide oxidoreductase, putative	230	22	6	SF25	IF24, SF25
80.m00057	hypothetical protein	126	2	1	SF25	IF24, IF25, SF25
80.m00073	polypyrimidine track-binding protein, putative	101	11	4	IF22	IF22
80.m00080	ruvB-like 2, putative	62	1	1	SF10	SF10
80.m00088	conserved hypothetical protein	751	36	17	SF21	IF20, IF21, IF22, SF20, SF21, SF22
80.m02131	cytosol aminopeptidase	66	2	2	SF6	SF6
80.m02288	phospholipase A2 activating protein-related	164	7	3	SF14	SF14
80.m02343	trypsin, putative	171	18	9	IF22	IF21, IF22
80.m02359	ROP8, putative	575	28	11	SF15	IF14, IF15, SF15
83.m00004	26S proteasome non-ATPase regulatory subunit, putative	205	36	15	SF22	IF21, IF22, SF22
83.m00006	glucose-6-phosphate dehydrogenase	80	9	3	SF13	SF13
83.m00013	hypothetical protein	1207	63	25	SF25	IF1, IF23, IF24, IF25, SF1, SF2, SF24, SF25
83.m01184	elongation factor 1-alpha, putative	233	15	9	SF6	SF6
83.m01193	heat shock protein 90, putative	126	6	3	IF1	IF1
83.m01195	SPRY domain-containing protein	385	21	8	SF21	IF20, IF21, SF21, SF22
83.m01263	NADP-specific glutamate dehydrogenase, putative	257	18	6	IF14	IF14, SF14
83.m01295	ubiquitin carboxyl-terminal hydrolase, putative	160	5	6	IF4	IF4, SF4
83.m01307	N-glycosylase/DNA lyase-related	356	16	10	IF1	IF1, IF2, SF1
83.m02145	hypothetical protein	273	9	7	SF23	IF21, IF22, SF22, SF23
TgEST_100109576|EST|2003.05.20|ParaDB-1-70-2568	Myosin-A (MyoA) (TgM-A).;0;gi|50400802|sp|O00934|MYOA_TOXGO	2501	62	51	IF6	IF5, IF6, IF10, SF5, SF6, SF7
TgEST_100110675|EST|2003.05.20|ParaDB-1-1-261	hypothetical protein PC000352.05.0 [Plasmodium chabaudi chabaudi].;4.00E-18;gi|70948947|ref|XP_743929.1|	200	54	5	SF22	SF21, SF22
TgEST_100113356|EST|2003.05.20|ParaDB-1-1-1263	No Blast result	147	11	3	IF14	IF14
TgEST_100119205|EST|2003.05.20|ParaDB-2-2-316	rhoptry protein, putative / protein kinase domain-containing protein	70	36	3	IF23	IF23
TgEST_100120763|EST|2003.05.20|ParaDB-2-2-1228	rhoptry protein.;1.00E-47;gi|897823|gb|AAA69859.1|	103	6	4	SF25	IF24, SF25
TgEST_95055942|EST|2003.05.20|ParaDB-2-38-2239	phosphoenolpyruvate carboxykinase [Toxoplasma gondii].;0;gi|21715909|dbj|BAC02911.1|	206	21	10	IF20	IF20
TgEST_95056210|EST|2003.05.20|ParaDB-2-335-2578	hydroxymethyldihydropterin pyrophosphokinase-dihydropteroate synthase [Toxoplasma gondii].;0;gi|2731631|gb|AAB93492.1|	610	26	15	SF9	IF10, SF9, SF10
TgEST_95059158|EST|2003.05.20|ParaDB-1-3910-5379	No Blast result	459	24	9	IF17	IF16, IF17, IF18, IF19, SF18, SF19, SF20
TgEST_95059192|EST|2003.05.20|ParaDB-2-275-1813	Peroxisomal catalase.;0;gi|9972804|sp|Q9XZD5|CATA_TOXGO	679	39	15	SF18	IF17, SF17, SF18
TgEST_95059642|EST|2003.05.20|ParaDB-3-3-2162	No Blast result	223	12	5	IF3	IF3, IF4
TgEST_95059764|EST|2003.05.20|ParaDB-1-1-2475	subtilisin-like protein [Toxoplasma gondii].;0;gi|15419013|gb|AAK94670.1|	195	9	5	IF3	IF3, IF6, SF5, SF6
TgEST_95059837|EST|2003.05.20|ParaDB-1-112-1827	rhoptry protein 5 [Toxoplasma gondii].;0;gi|72536429|gb|AAZ73240.1|	1265	53	27	IF19	IF18, IF19, IF20, IF23, IF24, SF18, SF19, SF20, SF21, SF23, SF24
TgEST_95060066|EST|2003.05.20|ParaDB-1-205-1587	Micronemal protein 1 precursor.;0;gi|74833438|sp|O00834|MIC1_TOXGO	211	18	5	SF18	SF18
TgEST_95060210|EST|2003.05.20|ParaDB-1-304-2067	Rhoptry protein 4 precursor.;0;gi|75004889|sp|Q5Y808|ROP4_TOXGO	584	31	15	IF18	IF18
TgEST_95060215|EST|2003.05.20|ParaDB-2-296-2170	ROP 2 [Toxoplasma gondii].;0;gi|563627|emb|CAA85377.1|	436	27	14	IF23	IF21, IF22, IF23, SF23
TgEST_95060300|EST|2003.05.20|ParaDB-3-363-2255	Nucleoside-triphosphatase 2 precursor (Nucleoside-triphosphatase II) (NTPase-II) (Nucleoside triphosphate hydrolase 2).;0;gi|2499221|sp|Q27895|NTP2_TOXGO	587	29	12	SF15	SF15
TgEST_95060687|EST|2003.05.20|ParaDB-3-57-1385	surface protein rhoptry, putative	65	3	1	SF25	IF23, IF24, IF25, SF24, SF25
TGG_994253-5-82249-80525	micronemal protein MIC2 [Toxoplasma gondii].;0;gi|1923217|gb|AAB63303.1|	102	6	2	SF1	SF1
TGG_994281-1-549952-550503	No Blast result	45	5	1	SF25	SF25
TGG_994283-5-93982-93680	eukaryotic porin domain-containing protein	62	11	1	IF25	IF25
TGG_994286-1-180061-180489	splice factor [Toxoplasma gondii].;5.00E-09;gi|49037494|gb|AAT49042.1|	131	11	2	SF16	IF15, SF16, SF17
TGG_994286-1-181093-181317	No Blast result	49	17	1	SF17	SF17
TGG_994304-1-98824-99144	calmodulin-like domain protein kinase isoform 3 [Toxoplasma gondii].;4.00E-44;gi|77022110|gb|ABA60892.1|	53	21	2	IF20	IF20
TGG_994334-3-97809-98216	No Blast result	47	13	1	SF23	SF23
TGG_994460-1-146434-146604	No Blast result	46	14	1	IF23, IF24	IF23, IF24
TGG_994550-6-494880-493576	Rhoptry protein 4 precursor.;0;gi|75004889|sp|Q5Y808|ROP4_TOXGO	420	37	11	SF19	IF19, SF19
TGG_994699-1-2497-2658	No Blast result	55	20	1	SF22	SF22
TgGlmHMM_0060	HSP90 [Toxoplasma gondii].;0;gi|31415498|gb|AAP44977.1|	1335	37	26	IF7	IF7
TgGlmHMM_0214	microneme protein 1 (MIC1)	56	3	2	IF17	IF17
TgGlmHMM_0235	heat shock protein 90, putative	65	2	2	IF7	IF7
TgGlmHMM_0380	duplicated carbonic anhydrase	48	1	2	IF25	IF25
TgGlmHMM_0792	ATP synthase alpha chain, putative	129	19	9	SF22	SF22
TgGlmHMM_0892	proteasome PCI domain-containing protein	109	3	2	SF22	IF20, SF22
TgGlmHMM_1255	ATP-binding cassette sub-family E member 1 [Toxoplasma gondii].;0;gi|70672290|gb|AAZ06362.1|	67	6	2	SF17	SF17
TgGlmHMM_1291	glutaminyl-tRNA synthetase, putative	645	15	18	IF4	IF4
TgGlmHMM_1484	conserved hypothetical protein	163	2	5	SF23	SF23
TgGlmHMM_1674	microtubule-binding protein, putative	87	1	2	IF7	IF7
TgGlmHMM_2013	U2 small nuclear ribonucleoprotein auxiliary factor (U2AF) 2	113	6	3	IF1	IF1
TgGlmHMM_2049	thioredoxin reductase, putative	602	24	13	SF21	SF21
TgGlmHMM_2071	adenylyl cyclase associated protein	55	3	3	IF22	IF22
TgGlmHMM_2161	heat shock protein 70, putative	995	19	18	IF13	IF13, SF15
TgGlmHMM_2460	N-ethylmaleimide-sensitive factor	148	1	3	IF10	IF10
TgGlmHMM_2486	splice factor [Toxoplasma gondii].;4.00E-43;gi|49037494|gb|AAT49042.1|	83	6	1	IF15	IF15, SF15, SF16, SF17
TgGlmHMM_2570	RNA recognition motif domain-containing protein	73	10	4	SF25	SF25
TgGlmHMM_2577	dynamin-like protein, putative	243	5	8	IF4	IF4
TgGlmHMM_2580	protein kinase domain-containing protein	97	2	2	IF10	IF10, IF21
TgGlmHMM_2709	coatomer delta subunit, putative	256	9	6	IF16	IF16
TgGlmHMM_2872	polyadenylate-binding protein, putative	216	5	10	SF7	SF7
TgGlmHMM_3227	UBA/TS-N domain (ubiquitin-associated domain)-containing protein	305	6	9	IF6	IF6
TgGlmHMM_3594	cAMP-dependent protein kinase regulatory subunit [Toxoplasma gondii].;2.00E-173;gi|12698442|gb|AAK01548.1|AF288603_1	57	14	4	SF1	SF1
TgGlmHMM_3676	long-chain fatty acid CoA ligase, putative	671	28	13	IF6	IF6, SF6
TgGlmHMM_3730	hypothetical protein	148	4	4	IF7	IF7
TgGlmHMM_4206	myosin D, putative	674	11	16	IF6	IF6
TgGlmHMM_4247	glutamyl-tRNA synthetase, putative	476	17	11	SF6	SF6
TgGlmHMM_4296	ubiquitin-activating enzyme-related	58	1	3	IF15	IF15
TgGlmHMM_4341	hypothetical protein PGUG_05805 [Pichia guilliermondii ATCC 6260].;5.00E-42;gi|146412141|ref|XP_001482042.1|	103	1	2	SF5	SF5
TgGlmHMM_4477	enolase, putative	1173	56	18	SF24	IF24, SF24, SF25
TgGlmHMM_4557	ubiquitin fusion degradation (UFD1) domain-containing protein	52	3	2	IF22	IF22
TgGlmHMM_4715	heat shock protein 70, putative	73	2	3	SF23	SF23
TgTigrScan_0484	translation initiation factor eIF-2 [Plasmodium yoelii yoelii str. 17XNL].;0;gi|82539835|ref|XP_724276.1|	80	2	3	IF25	IF25
TgTigrScan_1345	hypothetical protein	79	4	4	IF25	IF25
TgTigrScan_1836	myosin D, putative	429	10	10	IF5	IF5, SF24
TgTigrScan_2113	T-complex protein subunit beta [Plasmodium yoelii yoelii str. 17XNL].;2.00E-162;gi|82753168|ref|XP_727567.1|	58	5	2	IF20	IF20
TgTigrScan_2203	signal recognition particle protein SRP54 [Plasmodium yoelii yoelii str. 17XNL].;2.00E-161;gi|82705448|ref|XP_726974.1|	64	5	2	SF16	SF16
TgTigrScan_3497	transportin, putative	160	5	7	IF2	IF2
TgTigrScan_3773	DnaJ domain-containing protein	126	7	5	IF3	IF3
TgTigrScan_6147	nicotinate phosphoribosyltransferase, putative	301	4	8	SF16	SF16, SF17
TgTigrScan_6172	phosphofructokinase, putative	84	2	2	IF23	IF23
TgTigrScan_6239	hypothetical protein, expressed [Toxoplasma gondii RH].;2.00E-19;gi|95007192|emb|CAJ20413.1|	66	5	1	IF3	IF3
TgTigrScan_6287	signal recognition particle-related	256	13	6	IF13	IF12, IF13
TgTwinScan_0069	tryptophanyl-tRNA synthetase, putative	2115	66	35	SF14	IF11, IF12, IF13, IF14, SF11, SF12, SF13, SF14, SF15
TgTwinScan_0288	protein transport protein Sec23, putative	151	9	5	IF7	IF7
TgTwinScan_0337	heat shock protein 90, putative	433	22	13	IF6	IF6
TgTwinScan_0627	aspartyl aminopeptidase, putative	124	19	6	SF22	SF22
TgTwinScan_0941	glycylpeptide N-tetradecanoyltransferase, putative	177	23	8	IF22	IF22
TgTwinScan_1139	hypothetical iaa-amino acid hydrolase 1 precursor [Pyrococcus furiosus DSM 3638].;2.00E-69;gi|18976969|ref|NP_578326.1|	161	26	5	SF23	SF23
TgTwinScan_1480	proteasome PCI domain-containing protein	195	25	7	IF24	IF24
TgTwinScan_1615	vacuolar ATP synthase subunit B, putative	547	43	15	SF23	IF22, IF23, SF23
TgTwinScan_1697	p97 protein	533	22	13	IF5	IF5
TgTwinScan_1700	clp ATP-binding chain B1, putative	416	17	12	SF5	IF5, SF5
TgTwinScan_1868	No Blast result	48	2	1	IF24	IF24
TgTwinScan_2666	AAA family ATPase, putative [Plasmodium vivax].;5.00E-111;gi|156094808|ref|XP_001613440.1|	429	17	9	IF14	IF13, IF14
TgTwinScan_2780	mitochondrial processing peptidase beta subunit, putative	159	26	7	IF23	IF23
TgTwinScan_3146	hypothetical protein	96	10	4	IF15	IF15
TgTwinScan_3199	acetyl-coenzyme A synthetase, putative	655	26	15	SF8	IF8, IF9, SF8
TgTwinScan_3628	transport protein sec13-related	193	10	4	IF11	IF11
TgTwinScan_3941	elongation factor 2, putative	1955	58	40	IF4	IF2, IF3, IF4, IF5, SF1, SF3, SF4, SF5
TgTwinScan_3966	lysyl-tRNA synthetase, putative	594	34	17	SF15	IF14, SF14, SF15
TgTwinScan_4077	hypothetical protein PB000891.03.0 [Plasmodium berghei strain ANKA].;5.00E-07;gi|68063997|ref|XP_673993.1|	46	1	1	IF11	IF11
TgTwinScan_4615	heat shock protein 90, putative	123	10	7	IF1	IF1
TgTwinScan_5067	cytochrome p450, putative	344	25	11	IF21	IF21
TgTwinScan_5864	protein phosphatase 2C, putative	431	21	9	SF14	IF14, SF13, SF14, SF15
TgTwinScan_7132	No Blast result	3	1		IF16	IF16
