# Supplementary material for: The proteome of Toxoplasma gondii: integration with the genome provides novel insights into gene expression and annotation
Source: Genome Biol. 2008 Jul 21;9(7):R116. doi: 10.1186/gb-2008-9-7-r116 (PMC2530874; doi:10.1186/gb-2008-9-7-r116)
Supplement: Additional data file 10 — The unprocessed results from MudPIT analysis lists: gene annotations and descriptions for each protein; alternative gene annotation for that region of the scaffold; total Xcorr scores for each protein hit; individual Xcorr scores theoretical mass and pI values and sequences for each individual matching peptide. [file gb-2008-9-7-r116-S10.xls]

## Sheet: Main
DTASelect v2.0.2
/data/5/jhprieto/Toxo/Toxo_sol
/scratch/yates/Other_Toxoplasma_gondii_na_10-16-2006_con_reversed.fasta
SEQUEST 3.0 in SQT format.
--fp 0.05 --DB
TRUE	Use criteria
0	Minimum peptide confidence
0.05	Peptide false positive rate
0	Minimum protein confidence
1	Protein false positive rate
1	Minimum charge state
9	Maximum charge state
0	Minimum ion proportion
1000	Maximum Sp rank
-1	Minimum Sp score
Include	Modified peptide inclusion
Any	Tryptic status requirement
TRUE	Multiple, ambiguous IDs allowed
Ignore	Peptide validation handling
XCorr	Purge duplicate peptides by protein
FALSE	Include only loci with unique peptide
TRUE	Remove subset proteins
Ignore	Locus validation handling
0	Minimum modified peptides per locus
1000	Minimum redundancy for low coverage loci
2	Minimum peptides per locus
Locus	Sequence Count	Spectrum Count	Sequence Coverage	Length	MolWt	pI	Validation Status	Descriptive Name
Unique	FileName	XCorr	DeltCN	Conf%	M+H+	CalcM+H+	TotalIntensity	SpR	ZScore	IonProportion	Redundancy	Sequence
Reverse_TGG_994319-4-59903-59568	20	55	0.973	112	9116	8.3	U
*	PARC_Toxo_sol_rep6_07_itms.22508.22508.3	5.3907	0.204	99.7	2693.9	2695.81	12101	3	5.013	24.2	4	-.IEAAAASAAAAASASASAAAASASAAAASASASS.A
*	PARC_Toxo_sol_rep6_07_itms.23385.23385.3	5.7977	0.1764	99.7	3157.16	3154.29	11518.1	3	4.773	21.8	4	-.IEAAAASAAAAASASASAAAASASAAAASASASSAASASA.S
*	PARC_Toxo_sol_rep6_07_itms.22780.22780.3	5.5557	0.1392	99	2768.06	2769.85	14505.6	26	4.094	21.4	1	A.AASAAAAASASASAAAASASAAAASASASSAASASA.S
*	PARC_Toxo_sol_rep6_07_itms.00724.00724.3	5.3373	0.1611	99.1	2699.15	2698.77	12012.9	86	4.615	22.1	2	A.ASAAAAASASASAAAASASAAAASASASSAASASA.S
*	PARC_Toxo_sol_rep6_07_itms.22914.22914.3	5.2244	0.1573	98.9	2628.35	2627.7	11843.5	44	5.27	23.5	2	A.SAAAAASASASAAAASASAAAASASASSAASASA.S
*	PARC_Toxo_sol_rep6_07_itms.00722.00722.3	6.5657	0.0704	98.9	2962.49	2960.01	12612.2	41	4.715	20.3	1	A.ASASASAAAASASAAAASASASSAASASASASASAAAS.A
*	PARC_Toxo_sol_rep6_07_itms.00552.00552.3	6.8745	0.0956	99.6	3029.09	3031.09	11824.7	6	5.478	22.4	7	A.ASASASAAAASASAAAASASASSAASASASASASAAASA.C
*	PARC_Toxo_sol_rep6_07_itms.23015.23015.3	6.5123	0.0194	96.4	3490.97	3491.54	13698.3	70	4.195	17.4	1	A.ASASASAAAASASAAAASASASSAASASASASASAAASACAAAS.A
*	PARC_Toxo_sol_rep6_07_itms.23513.23513.3	5.3043	0.0867	95.5	2891.57	2888.93	11694.4	21	5.015	23.6	1	A.SASASAAAASASAAAASASASSAASASASASASAAAS.A
*	PARC_Toxo_sol_rep6_07_itms.23318.23318.3	6.8298	0.0479	98.7	2958.41	2960.01	11619.2	4	4.906	25.7	5	A.SASASAAAASASAAAASASASSAASASASASASAAASA.C
*	PARC_Toxo_sol_rep6_07_itms.22249.22249.3	4.8521	0.1209	95.5	3486.71	3489.56	13576.3	338	4.581	15.3	1	S.ASAAASASASASASASSAASASAAAAASASASAAASASAAASASA.S
*	PARC_Toxo_sol_rep6_07_itms.23244.23244.3	7.1261	0.0884	99.6	3420.86	3418.48	13194.5	58	5.424	19.2	6	S.AAASASASASASASSAASASAAAAASASASAAASASAAASASAS.A
*	PARC_Toxo_sol_rep6_07_itms.23163.23163.3	7.0382	0.0457	98.9	2962.49	2960.01	13753.4	2	4.446	25.7	8	S.ASASASASSAASASAAAAASASASAAASASAAASASAS.A
*	PARC_Toxo_sol_rep6_07_itms.23238.23238.2	3.9831	0.0813	98.3	2327.75	2327.38	12240.4	250	3.429	25.9	1	S.SAASASAAAAASASASAAASASAAASASAS.A
*	PARC_Toxo_sol_rep6_08_itms.22999.22999.3	5.0319	0.2061	99.5	3033.38	3034.27	10506.1	1	5.109	23.6	1	S.SAASASAAAAASASASAAASASAAASASASARRLLP.L
*	PARC_Toxo_sol_rep6_07_itms.23108.23108.3	5.8489	0.1928	99.9	3160.37	3157.47	13383.1	8	4.604	21.5	4	S.AASASAAAAASASASAAASASAAASASASARRLLPLP.L
*	PARC_Toxo_sol_rep6_07_itms.22910.22910.3	6.1985	0.0805	98.5	2238.11	2240.3	12835.1	1	5.899	33.9	1	A.ASASAAAAASASASAAASASAAASASASA.R
*	PARC_Toxo_sol_rep6_08_itms.22978.22978.3	3.9038	0.2829	99.2	2098.97	2098.14	10096.8	260	5.392	27.9	1	A.SASAAAAASASASAAASASAAASASAS.A
*	PARC_Toxo_sol_rep6_07_itms.21914.21914.2	3.4321	0.0876	95.6	1711.15	1710.75	12356.5	108	3.983	38.1	2	A.AAASASASAAASASAAASASAS.A
*	PARC_Toxo_sol_rep6_08_itms.22149.22149.3	5.1372	0.2114	99.6	2630.15	2627.92	12504.6	45	5.005	23.3	2	A.AAASASASAAASASAAASASASARRLLPLP.L
TGG_994319-4-59903-59568	20	73	0.911	112	9116	8.3	U	No Blast result
*	PARC_Toxo_sol_rep6_07_itms.22459.22459.3	6.9886	0.1196	99.9	3486.74	3489.56	13102.9	7	6.541	20.5	2	R.ASASASAAASASAAASASASAAAAASASAASSASASASASASAAA.S
*	PARC_Toxo_sol_rep6_07_itms.21465.21465.3	5.9296	0.0499	96	2957.39	2960.01	12127.2	14	5.038	23.6	1	A.SASASAAASASAAASASASAAAAASASAASSASASASA.S
*	PARC_Toxo_sol_rep6_07_itms.21639.21639.3	5.9105	0.0917	98.3	3486.74	3489.56	12871	3	6.105	20.5	1	S.ASASAAASASAAASASASAAAAASASAASSASASASASASAAASA.S
*	PARC_Toxo_sol_rep6_07_itms.00048.00048.3	5.6411	0.1506	99.4	2254.4	2256.3	10326.3	1	5.301	35.7	31	A.SASAAASASAAASASASAAAAASASAASS.A
*	PARC_Toxo_sol_rep6_07_itms.23103.23103.3	5.5651	0.1133	98.2	2891.66	2888.93	11563.5	7	4.532	23.6	1	A.SASAAASASAAASASASAAAAASASAASSASASASAS.A
*	PARC_Toxo_sol_rep6_07_itms.22933.22933.3	6.6349	0.0552	98.6	2961.5	2960.01	12355.6	43	4.48	20.9	2	A.SASAAASASAAASASASAAAAASASAASSASASASASA.S
*	PARC_Toxo_sol_rep6_07_itms.00279.00279.3	6.8369	0.1381	99.9	3420.2	3418.48	12110.1	2	5.753	20.3	2	A.SASAAASASAAASASASAAAAASASAASSASASASASASAAASA.S
*	PARC_Toxo_sol_rep6_07_itms.00162.00162.3	5.5168	0.082	96.5	2171.21	2169.22	12146	10	5.734	29.6	8	S.ASAAASASAAASASASAAAAASASAASS.A
*	PARC_Toxo_sol_rep6_06_itms.22949.22949.3	6.1791	0.0353	96.1	2961.5	2960.01	13372.4	5	4.857	23	2	A.SASAAASASASAAAAASASAASSASASASASASAAASA.S
*	PARC_Toxo_sol_rep6_06_itms.23159.23159.3	6.5387	0.0133	96	2962.58	2960.01	12215	7	4.199	23.6	1	A.SAAASASASAAAAASASAASSASASASASASAAASASA.A
*	PARC_Toxo_sol_rep6_07_itms.23606.23606.3	7.3664	0.0564	99.5	3030.65	3031.09	12804.3	2	4.576	25	4	A.SAAASASASAAAAASASAASSASASASASASAAASASAA.A
*	PARC_Toxo_sol_rep6_07_itms.21604.21604.3	6.5559	0.0735	98.9	3423.23	3420.46	12716	26	4.724	17.9	1	A.SAAASASASAAAAASASAASSASASASASASAAASASAAACAS.A
*	PARC_Toxo_sol_rep6_08_itms.20843.20843.3	5.0318	0.1577	98.5	2431.79	2430.46	12138.9	253	4.761	22.5	1	A.SASASAAAAASASAASSASASASASASAAAS.A
*	PARC_Toxo_sol_rep6_07_itms.00967.00967.3	5.1926	0.0922	95.2	2499.77	2501.54	12975.6	6	4.181	28.2	1	A.SASASAAAAASASAASSASASASASASAAASA.S
*	PARC_Toxo_sol_rep6_07_itms.21444.21444.3	5.9048	0.0731	97.5	3490.91	3491.54	13098.5	100	5.077	16.9	2	S.ASAAAAASASAASSASASASASASAAASASAAACASAAASASAS.A
*	PARC_Toxo_sol_rep6_07_itms.00508.00508.3	6.4023	0.0391	97.2	2964.35	2961.99	12237.9	64	4.648	20.1	3	S.ASASASASASAAASASAAACASAAASASASASASAAS.S
*	PARC_Toxo_sol_rep6_07_itms.23238.23238.3	6.7332	0.0032	96.2	3491.12	3491.54	12240.4	48	4.46	17.4	1	S.ASASASASAAASASAAACASAAASASASASASAASSASASAAAA.S
*	PARC_Toxo_sol_rep6_07_itms.21959.21959.3	4.9881	0.1771	98.9	2434.61	2432.44	12377.2	29	4.371	26.7	7	A.CASAAASASASASASAASSASASAAAASAS.A
*	PARC_Toxo_sol_rep6_07_itms.22563.22563.3	5.5383	0.0833	96.6	3156.35	3154.29	11425.9	1	5.992	23.7	1	S.ASASAASSASASAAAASASAAAASASASAAAAASAAAAEI.-
*	PARC_Toxo_sol_rep6_06_itms.23104.23104.3	5.2917	0.1237	97.9	2765.09	2766.89	13032.7	9	3.703	24.3	1	A.ASSASASAAAASASAAAASASASAAAAASAAAAEI.-
76.m00005	29	238	0.818	236	25867	5.3	U	proteasome subunit alpha type 2, putative
TgTwinScan_3592	29	238	0.745	259	28295	6.1	U
TgTigrScan_3630	29	238	0.818	236	25867	5.3	U
TgGlmHMM_4948	29	238	0.818	236	25867	5.3	U
	PARC_Toxo_sol_rep4_10_itms.04382.04382.2	4.9515	0.47	100	1852.59	1851.96	10001.9	1	7.972	64.7	6	M.AGDGEYSFSLTTFSPSGK.L
	PARC_Toxo_sol_rep7_05_itms.05549.05549.2	3.0732	0.1853	98.8	1082.43	1082.29	4117.5	45	4.191	85	3	R.VQQGAPALGIK.A
	PARC_Toxo_sol_rep3_08_itms.03138.03138.1	2.3753	0.2163	97.1	1083.72	1082.29	7383.2	6	4.783	65	3	R.VQQGAPALGIK.A
	PARC_Toxo_sol_rep3_12_itms.05405.05405.2	3.5456	0.2344	99.6	1228.29	1228.48	6190.8	1	5.063	81.8	1	K.AKNGVVIAAEKK.L
	PARC_Toxo_sol_rep3_08_itms.02893.02893.2	3.1519	0.1866	99.2	1028.77	1029.22	4915.7	1	5.734	94.4	1	K.NGVVIAAEKK.L
	PARC_Toxo_sol_rep3_09_itms.03467.03467.2	4.3302	0.2221	99.8	1474.61	1473.71	5561.7	1	5.889	79.2	1	K.KLTTPLIEESSVR.K
	PARC_Toxo_sol_rep3_12_itms.07472.07472.2	4.5944	0.3909	100	1632.31	1632.79	7795.1	1	7.128	80.8	1	R.KVEHFTPNIGCVCA.G
	PARC_Toxo_sol_rep4_12_itms.07885.07885.2	4.715	0.4029	100	2266.83	2267.49	5823.9	1	7.379	65.8	6	R.KVEHFTPNIGCVCAGMPADY.R
	PARC_Toxo_sol_rep7_02_itms.07609.07609.1	2.547	0.2969	98.5	1625.82	1626.75	7176.9	1	6.297	53.6	1	F.TPNIGCVCAGMPADY.R
	PARC_Toxo_sol_rep4_06_itms.08880.08880.2	4.2769	0.3421	100	2343.89	2342.63	5475.3	1	6.502	55	2	F.YNSPISVSQLVQDVAAVMQEY.T
	PARC_Toxo_sol_rep6_05_itms.18915.18915.2	4.5061	0.2759	100	2067.39	2065.35	4429.9	1	5.974	72.2	1	N.SPISVSQLVQDVAAVMQEY.T
	PARC_Toxo_sol_rep4_06_itms.08953.08953.2	4.0809	0.4426	100	1978.01	1978.27	4455.8	1	8.117	64.7	5	S.PISVSQLVQDVAAVMQEY.T
	PARC_Toxo_sol_rep4_06_itms.08775.08775.2	4.4649	0.3392	100	1882.31	1881.15	5935.8	1	7.528	75	1	P.ISVSQLVQDVAAVMQEY.T
	PARC_Toxo_sol_rep4_12_itms.08713.08713.1	2.8261	0.1847	96.7	1484.39	1482.68	5130.2	29	4.482	50	1	E.YTQSGGVRPFGLSL.L
	PARC_Toxo_sol_rep4_12_itms.08717.08717.2	3.3809	0.2563	99.4	1484.89	1482.68	6755.3	1	5.496	65.4	1	E.YTQSGGVRPFGLSL.L
	PARC_Toxo_sol_rep4_12_itms.08589.08589.2	3.3983	0.1833	99	1319.89	1319.5	4626.2	1	4.568	70.8	1	Y.TQSGGVRPFGLSL.L
	PARC_Toxo_sol_rep3_04_itms.04769.04769.2	5.0229	0.5221	100	2710.49	2711.95	6067.3	1	8.873	47.8	1	L.VAGYDEYGPQLYQVDPSGAYFGWK.A
	PARC_Toxo_sol_rep3_04_itms.04685.04685.2	6.164	0.3599	100	2615.59	2612.81	7130.6	1	7.339	56.8	8	V.AGYDEYGPQLYQVDPSGAYFGWK.A
	PARC_Toxo_sol_rep4_09_itms.05325.05325.2	5.5826	0.4983	100	2541.55	2541.74	6252.7	1	8.626	61.9	11	A.GYDEYGPQLYQVDPSGAYFGWK.A
	PARC_Toxo_sol_rep3_08_itms.05638.05638.2	3.4512	0.3357	99.8	2079.45	2077.3	6581.9	1	6.509	58.8	1	E.YGPQLYQVDPSGAYFGWK.A
	PARC_Toxo_sol_rep6_07_itms.08128.08128.2	5.3581	0.368	100	1916.37	1914.13	6918.8	1	7.099	71.9	5	Y.GPQLYQVDPSGAYFGWK.A
	PARC_Toxo_sol_rep6_05_itms.15229.15229.3	3.6995	0.2567	97.9	3074.21	3073.56	5431.8	2	4.703	23	1	A.KTFLEKRYNPDIELEDAIHTAILTLK.E
	PARC_Toxo_sol_rep3_07_itms.07398.07398.2	6.3474	0.3746	100	2172.59	2170.47	6968.7	1	7.104	72.2	26	R.YNPDIELEDAIHTAILTLK.E
	PARC_Toxo_sol_rep3_06_itms.06640.06640.3	4.4578	0.3366	100	2006.57	2007.29	6017.2	1	5.891	44.1	7	Y.NPDIELEDAIHTAILTLK.E
	PARC_Toxo_sol_rep6_11_itms.14522.14522.2	6.8402	0.4365	100	2007.65	2007.29	8343.4	1	8.815	67.6	120	Y.NPDIELEDAIHTAILTLK.E
	PARC_Toxo_sol_rep6_11_itms.13988.13988.2	4.9784	0.3835	100	1893.87	1893.19	6372.5	1	7.726	75	12	N.PDIELEDAIHTAILTLK.E
	PARC_Toxo_sol_rep3_06_itms.02845.02845.2	5.0405	0.2814	100	2304.89	2302.52	7052.3	1	5.783	57.5	1	E.GFEGAMNEHNIEIGVVGEDRK.F
	PARC_Toxo_sol_rep3_06_itms.05059.05059.2	4.4023	0.2032	99.7	1692.75	1690.93	9366.4	1	5.579	71.4	3	R.ILTPAEIKDYLGEVE.-
	PARC_Toxo_sol_rep3_04_itms.03128.03128.2	3.815	0.1754	99.4	1464.47	1464.61	6333.5	6	4.629	75	7	L.TPAEIKDYLGEVE.-
TgGlmHMM_1373	24	74	0.813	187	20734	4.5	U
38.m01892	24	74	0.813	187	20734	4.5	U	elongation factor 1, putative
TgTwinScan_1564	24	74	0.813	187	20734	4.5	U
TgTigrScan_4051	24	74	0.813	187	20734	4.5	U
	PARC_Toxo_sol_rep4_04_itms.04598.04598.2	4.6139	0.3189	100	3096.17	3094.37	4261.1	1	6.355	37.5	9	M.VTAFATSDELATPCTYYTLTWGDAAAAPK.K
	PARC_Toxo_sol_rep3_04_itms.04067.04067.2	5.2949	0.2838	100	2675.75	2675.87	3553.3	1	7.411	47.9	7	F.ATSDELATPCTYYTLTWGDAAAAPK.K
	PARC_Toxo_sol_rep4_04_itms.03850.03850.2	4.1791	0.2688	99.8	2502.57	2503.69	5743.8	1	8.132	40.9	3	T.SDELATPCTYYTLTWGDAAAAPK.K
	PARC_Toxo_sol_rep3_10_itms.04432.04432.3	6.0145	0.4008	100	2644.34	2644.76	8918	1	7.412	45.7	3	K.KAAVDDDDFDLFGEESAEDKEAVK.K
	PARC_Toxo_sol_rep3_05_itms.02934.02934.3	7.4761	0.4538	100	2773.52	2772.94	8529.1	1	8.404	45.8	7	K.KAAVDDDDFDLFGEESAEDKEAVKK.L
	PARC_Toxo_sol_rep4_05_itms.03529.03529.2	5.7951	0.4704	100	2088.57	2089.09	8099.9	1	8.475	69.4	1	K.AAVDDDDFDLFGEESAEDK.E
	PARC_Toxo_sol_rep3_05_itms.03180.03180.3	4.315	0.2853	99.9	2465	2463.77	7609.6	1	5.753	32.1	1	K.SMLVIEVKPADADTDLDDVCKK.V
	PARC_Toxo_sol_rep6_04_itms.05258.05258.2	3.9404	0.0765	98.4	1563.51	1563.62	8088.5	1	5.064	76.9	2	V.KPADADTDLDDVCK.K
	PARC_Toxo_sol_rep3_07_itms.03192.03192.2	3.1441	0.1773	98.3	1469.25	1466.71	5247.1	2	4.184	75	1	S.IQMEGVTWGEGMK.K
	PARC_Toxo_sol_rep3_05_itms.09198.09198.2	4.347	0.4872	100	3546.39	3547.92	7933.7	1	8.77	40	1	K.LQVQCVILDDVVNTNALVDEIEEIGMTEEEK.Q
	PARC_Toxo_sol_rep3_10_itms.00273.00273.3	6.5871	0.4526	100	3548.69	3547.92	8043.1	1	8.752	35.8	6	K.LQVQCVILDDVVNTNALVDEIEEIGMTEEEK.Q
	PARC_Toxo_sol_rep3_05_itms.08757.08757.3	6.2955	0.38	100	3803.84	3804.22	7270.6	1	6.377	28.9	5	K.LQVQCVILDDVVNTNALVDEIEEIGMTEEEKQK.R
	PARC_Toxo_sol_rep6_05_itms.15980.15980.3	4.2239	0.2924	99.7	3436.91	3434.76	6553.7	2	4.94	25.9	1	L.QVQCVILDDVVNTNALVDEIEEIGMTEEEK.Q
	PARC_Toxo_sol_rep4_05_itms.05934.05934.2	5.1911	0.4523	100	2594.77	2593.77	8203.7	1	7.89	47.7	5	L.DDVVNTNALVDEIEEIGMTEEEK.Q
	PARC_Toxo_sol_rep3_04_itms.05967.05967.2	3.9509	0.4328	100	2363.59	2363.6	8155.4	1	7.442	50	7	D.VVNTNALVDEIEEIGMTEEEK.Q
	PARC_Toxo_sol_rep6_04_itms.09812.09812.2	2.936	0.3138	99.3	2165.03	2165.33	9138.2	2	5.109	41.7	1	V.NTNALVDEIEEIGMTEEEK.Q
	PARC_Toxo_sol_rep3_07_itms.08787.08787.2	3.2296	0.1262	96.1	1910.53	1908.08	6515.9	1	4.463	60	1	L.VDEIEEIGMTEEEKQK.R
	PARC_Toxo_sol_rep3_07_itms.06075.06075.3	4.3093	0.2686	99.6	3373.91	3373.48	3450.3	10	4.724	26.7	3	R.QKEEADDEDDDEEDFGGLVQSAEIVSFNKL.-
	PARC_Toxo_sol_rep6_04_itms.09414.09414.2	3.6637	0.2382	99.5	2747.33	2745.78	7526	1	5.401	41.7	4	E.ADDEDDDEEDFGGLVQSAEIVSFNK.L
	PARC_Toxo_sol_rep4_06_itms.05680.05680.2	5.3512	0.4507	100	2858.75	2858.94	11576	1	8.304	46	1	E.ADDEDDDEEDFGGLVQSAEIVSFNKL.-
	PARC_Toxo_sol_rep4_07_itms.05620.05620.3	3.9298	0.2903	99.4	2861.03	2858.94	6567.2	2	4.987	30	1	E.ADDEDDDEEDFGGLVQSAEIVSFNKL.-
	PARC_Toxo_sol_rep7_05_itms.10455.10455.2	2.8034	0.2477	98	2674.69	2674.7	2961.4	10	4.155	30.4	1	A.DDEDDDEEDFGGLVQSAEIVSFNK.L
	PARC_Toxo_sol_rep6_06_itms.12090.12090.2	3.0819	0.1798	97.4	2787.27	2787.86	8514.6	1	4.381	29.2	2	A.DDEDDDEEDFGGLVQSAEIVSFNKL.-
	PARC_Toxo_sol_rep6_04_itms.11843.11843.2	3.2311	0.1426	96.8	2675.59	2672.77	2923.5	235	4.01	32.6	1	D.DEDDDEEDFGGLVQSAEIVSFNKL.-
42.m00050	49	235	0.763	253	27890	6.1	U	triosephosphate isomerase, putative
TgTwinScan_5404	49	235	0.763	253	27890	6.1	U
TgTigrScan_0366	49	235	0.763	253	27890	6.1	U
TgGlmHMM_2939	49	235	0.668	289	31761	6.8	U
	PARC_Toxo_sol_rep3_12_itms.07925.07925.2	2.7876	0.139	97.4	1045.19	1045.19	5064.6	18	5.073	75	1	R.TPWVGGNWK.C
	PARC_Toxo_sol_rep6_11_itms.07844.07844.1	2.5358	0.178	96.1	1045.87	1045.19	4723.1	1	4.48	68.8	3	R.TPWVGGNWK.C
	PARC_Toxo_sol_rep4_04_itms.03025.03025.2	4.7235	0.3841	100	1815.37	1815.91	7224	1	7.674	65.6	7	K.CNGTVGSITDLCGEFGK.T
	PARC_Toxo_sol_rep6_04_itms.06498.06498.1	3.1139	0.3657	97.5	1656.88	1655.77	3895.6	1	6.841	53.3	4	C.NGTVGSITDLCGEFGK.T
	PARC_Toxo_sol_rep7_03_itms.07072.07072.2	4.6567	0.4159	100	1656.95	1655.77	7528.6	1	8.143	66.7	9	C.NGTVGSITDLCGEFGK.T
	PARC_Toxo_sol_rep7_03_itms.07089.07089.2	4.1028	0.27	99.8	1541.65	1541.66	7756	1	6.77	64.3	2	N.GTVGSITDLCGEFGK.T
	PARC_Toxo_sol_rep6_04_itms.06455.06455.2	3.6944	0.2777	99.8	1383.65	1383.51	6842.9	1	6.038	75	1	T.VGSITDLCGEFGK.T
	PARC_Toxo_sol_rep3_09_itms.06774.06774.2	3.9562	0.2277	99.6	1705.51	1705.05	4245.1	1	4.631	70	12	K.TIDVVIFPPALHAPLT.R
	PARC_Toxo_sol_rep6_10_itms.12766.12766.2	3.2832	0.194	98.6	1605.45	1603.95	4923.4	1	4.532	64.3	2	T.IDVVIFPPALHAPLT.R
	PARC_Toxo_sol_rep6_07_itms.10196.10196.1	2.8809	0.1941	97.2	1605.57	1603.95	5143.9	1	4.59	53.6	1	T.IDVVIFPPALHAPLT.R
	PARC_Toxo_sol_rep6_12_itms.19743.19743.1	2.427	0.2223	97.5	1375.6	1375.7	4236.9	5	5.377	54.2	2	D.VVIFPPALHAPLT.R
	PARC_Toxo_sol_rep3_12_itms.09362.09362.2	3.0821	0.1118	95.2	1375.61	1375.7	4180.7	1	5.277	83.3	1	D.VVIFPPALHAPLT.R
	PARC_Toxo_sol_rep7_08_itms.09255.09255.1	1.787	0.2692	97.7	1275.92	1276.56	5147.7	1	4.757	54.5	1	V.VIFPPALHAPLT.R
	PARC_Toxo_sol_rep3_10_itms.06813.06813.1	2.3375	0.1894	96	918.06	917.096	3156.6	1	5.253	75	1	F.PPALHAPLT.R
	PARC_Toxo_sol_rep7_10_itms.07022.07022.1	2.735	0.2814	98.5	1205.63	1206.31	3951	1	5.846	72.2	4	K.YHVGLQNCSK.T
	PARC_Toxo_sol_rep7_10_itms.07048.07048.2	3.2634	0.2861	99.8	1209.29	1206.31	5115.1	1	5.381	83.3	4	K.YHVGLQNCSK.T
	PARC_Toxo_sol_rep3_11_itms.03867.03867.2	3.5866	0.4204	100	1737.67	1734.96	3110.1	1	7.527	66.7	1	K.THNGAFTGEISVEMIK.D
	PARC_Toxo_sol_rep3_11_itms.06993.06993.2	4.2292	0.3581	100	2170.09	2167.44	6397	1	6.545	65.8	3	K.THNGAFTGEISVEMIKDFGL.R
	PARC_Toxo_sol_rep7_03_itms.05409.05409.1	2.7673	0.3167	98.7	1225.65	1226.28	6595	1	6.104	70	1	Y.YGESDEVVAEK.V
	PARC_Toxo_sol_rep3_04_itms.02245.02245.2	3.8471	0.4243	100	1226.45	1226.28	6180.2	1	7.779	90	3	Y.YGESDEVVAEK.V
	PARC_Toxo_sol_rep7_03_itms.05117.05117.2	3.4335	0.1488	99.3	1062.73	1063.11	4673.2	3	4.543	83.3	1	Y.GESDEVVAEK.V
	PARC_Toxo_sol_rep4_06_itms.02587.02587.2	3.2278	0.0105	97	957.212	957.158	4654	9	3.093	92.9	3	K.VNIILQEK.D
	PARC_Toxo_sol_rep7_04_itms.10099.10099.2	3.706	0.1063	98.1	2060.67	2058.26	5874.2	1	4.673	63.9	1	R.EANKTNDVVDAQLAACLPK.I
	PARC_Toxo_sol_rep6_04_itms.06254.06254.2	5.4489	0.3046	100	1617.15	1615.79	9551.9	1	6.916	85.7	13	K.TNDVVDAQLAACLPK.I
	PARC_Toxo_sol_rep6_04_itms.06285.06285.1	2.8687	0.2732	98.5	1617.86	1615.79	7840	1	4.86	53.6	3	K.TNDVVDAQLAACLPK.I
	PARC_Toxo_sol_rep6_04_itms.06272.06272.1	2.4503	0.2611	98.3	1513.62	1514.68	4474.5	1	5.703	61.5	2	T.NDVVDAQLAACLPK.I
	PARC_Toxo_sol_rep7_03_itms.06888.06888.2	5.0747	0.3109	100	1514.73	1514.68	9075.2	1	6.572	88.5	2	T.NDVVDAQLAACLPK.I
	PARC_Toxo_sol_rep3_10_itms.05578.05578.2	4.3737	0.3674	100	1604.45	1603.9	6388.9	1	6.596	78.6	9	R.VVIAYEPVWAIGTGK.V
	PARC_Toxo_sol_rep6_07_itms.08509.08509.1	2.5284	0.2185	97.5	1604.68	1603.9	6726.6	2	4.491	50	2	R.VVIAYEPVWAIGTGK.V
	PARC_Toxo_sol_rep3_06_itms.03854.03854.2	4.1124	0.3188	100	1504.67	1504.77	5221.9	1	6.258	80.8	5	V.VIAYEPVWAIGTGK.V
	PARC_Toxo_sol_rep3_06_itms.03602.03602.2	3.8038	0.3551	100	1405.45	1405.64	5036	1	6.613	79.2	7	V.IAYEPVWAIGTGK.V
	PARC_Toxo_sol_rep3_06_itms.03219.03219.1	2.342	0.2674	98.3	1291.61	1292.48	5265.1	1	5.976	54.5	1	I.AYEPVWAIGTGK.V
	PARC_Toxo_sol_rep4_06_itms.03128.03128.2	3.9218	0.2824	99.9	1292.37	1292.48	4002.1	1	5.322	86.4	7	I.AYEPVWAIGTGK.V
	PARC_Toxo_sol_rep3_06_itms.03193.03193.2	2.8792	0.3252	99.6	1221.45	1221.4	3485.7	1	5.487	90	1	A.YEPVWAIGTGK.V
	PARC_Toxo_sol_rep4_06_itms.03125.03125.1	2.9229	0.2177	98	1221.63	1221.4	5322.3	1	4.868	65	1	A.YEPVWAIGTGK.V
	PARC_Toxo_sol_rep4_05_itms.02774.02774.1	2.8564	0.2778	98.6	1057.56	1058.22	2870.6	1	5.834	77.8	3	Y.EPVWAIGTGK.V
	PARC_Toxo_sol_rep4_05_itms.02780.02780.2	2.2905	0.2624	96.9	1058.15	1058.22	6231.3	92	5.797	66.7	1	Y.EPVWAIGTGK.V
	PARC_Toxo_sol_rep4_10_itms.02965.02965.1	2.8385	0.2597	98.6	1529.63	1530.68	5534.3	1	6.402	57.7	2	K.VATPAQAQEVHEHI.R
	PARC_Toxo_sol_rep6_07_itms.05378.05378.2	4.1803	0.402	100	1530.59	1530.68	7256.2	1	6.478	65.4	7	K.VATPAQAQEVHEHI.R
	PARC_Toxo_sol_rep3_06_itms.02254.02254.1	2.4859	0.1888	96.1	1430.7	1431.55	4948.8	1	4.867	58.3	1	V.ATPAQAQEVHEHI.R
	PARC_Toxo_sol_rep7_05_itms.05124.05124.2	3.9251	0.2488	99.8	1432.19	1431.55	4670.3	1	5.281	75	3	V.ATPAQAQEVHEHI.R
	PARC_Toxo_sol_rep6_07_itms.05178.05178.2	3.8903	0.1479	99.4	1360.27	1360.47	8988.3	1	4.183	81.8	4	A.TPAQAQEVHEHI.R
	PARC_Toxo_sol_rep7_05_itms.04957.04957.2	3.7028	0.2566	99.8	1259.41	1259.36	6559.2	7	4.614	70	1	T.PAQAQEVHEHI.R
	PARC_Toxo_sol_rep3_04_itms.02207.02207.2	3.2566	0.1534	99.3	960.932	961.06	7672.4	4	4.097	87.5	2	K.VSEDVANKV.R
	PARC_Toxo_sol_rep7_12_itms.11745.11745.2	3.3179	0.1846	99.4	1115.47	1117.25	3124.6	363	5.168	77.8	1	K.VSEDVANKVR.I
	PARC_Toxo_sol_rep7_04_itms.22389.22389.2	3.1776	0.1922	98.2	3236.73	3236.65	5377.5	199	4.708	21	2	R.IVYGGSVNASNSTELILQPDLDGFLVGGASLK.K
	PARC_Toxo_sol_rep6_04_itms.14565.14565.3	5.3685	0.2687	100	3239.39	3236.65	7269.3	1	5.684	33.9	72	R.IVYGGSVNASNSTELILQPDLDGFLVGGASLK.K
	PARC_Toxo_sol_rep3_09_itms.07058.07058.3	5.5107	0.2688	100	3364.43	3364.82	4966.8	1	5.555	26.6	12	R.IVYGGSVNASNSTELILQPDLDGFLVGGASLKK.D
	PARC_Toxo_sol_rep4_11_itms.05618.05618.2	4.4129	0.3067	100	1338.41	1338.61	6499	1	6.36	86.4	3	K.KDFLDIIASGMK.K
583.m05356	15	28	0.66	141	13845	4.4	U	hypothetical protein
TgTwinScan_4614	15	28	0.589	158	15792	4.6	U
TgGlmHMM_2099	15	28	0.201	463	48567	5	U
	PARC_Toxo_sol_rep4_09_itms.02954.02954.2	4.1279	0.3791	100	2431.59	2431.66	7498.3	1	6.794	43.8	8	R.ESGSAASPEKPANPEPAVPAAPVEK.K
	PARC_Toxo_sol_rep4_05_itms.02352.02352.3	4.1371	0.235	98.7	2431.61	2431.66	6418.1	2	5.154	34.4	3	R.ESGSAASPEKPANPEPAVPAAPVEK.K
	PARC_Toxo_sol_rep6_07_itms.05461.05461.2	4.2277	0.3282	100	2302.53	2302.55	6614	1	6.505	43.5	1	E.SGSAASPEKPANPEPAVPAAPVEK.K
	PARC_Toxo_sol_rep7_03_itms.05944.05944.3	7.2487	0.4376	100	4103.18	4103.35	6868.7	1	7.449	25.6	1	T.EAAPAGETAEAATAEAAPVENAEEAKPAPEAATTEAAPAEPAK.L
	PARC_Toxo_sol_rep7_03_itms.05607.05607.3	5.3356	0.374	100	3306.11	3305.53	4202.9	1	6.179	28	1	A.EAATAEAAPVENAEEAKPAPEAATTEAAPAEPAK.L
	PARC_Toxo_sol_rep3_04_itms.02303.02303.3	6.3565	0.3982	100	3034.1	3034.26	3758.3	1	8.159	37.5	2	A.TAEAAPVENAEEAKPAPEAATTEAAPAEPAK.L
	PARC_Toxo_sol_rep6_04_itms.05298.05298.2	3.763	0.2682	99.7	2861.23	2862.08	5246.3	1	5.384	39.3	1	A.EAAPVENAEEAKPAPEAATTEAAPAEPAK.L
	PARC_Toxo_sol_rep6_04_itms.05294.05294.3	6.2432	0.4689	100	2861.48	2862.08	8948.9	1	9.04	35.7	2	A.EAAPVENAEEAKPAPEAATTEAAPAEPAK.L
	PARC_Toxo_sol_rep7_04_itms.05235.05235.2	4.384	0.269	99.9	2732.11	2732.96	5033	1	6.196	46.3	2	E.AAPVENAEEAKPAPEAATTEAAPAEPAK.L
	PARC_Toxo_sol_rep6_04_itms.05049.05049.2	3.8323	0.2899	99.8	2080.61	2080.26	5988.7	1	6.9	57.5	1	A.EEAKPAPEAATTEAAPAEPAK.L
	PARC_Toxo_sol_rep6_04_itms.05064.05064.2	4.883	0.2713	100	1624.31	1622.77	6076.6	1	7.513	71.9	1	K.PAPEAATTEAAPAEPAK.L
	PARC_Toxo_sol_rep4_10_itms.03540.03540.2	3.0976	0.2137	99	1221.69	1221.48	6780.3	1	4.276	77.3	2	K.LAVEISGPPPLK.A
	PARC_Toxo_sol_rep4_06_itms.02510.02510.2	2.9428	0.2307	99.2	1037.29	1037.24	4949.9	1	4.755	83.3	1	A.VEISGPPPLK.A
	PARC_Toxo_sol_rep7_09_itms.06778.06778.1	2.4061	0.2509	98.1	1301.88	1302.52	3313.3	1	5.106	62.5	1	K.APPPPPQAAIQSK.K
	PARC_Toxo_sol_rep7_10_itms.06799.06799.2	2.6923	0.2278	97.9	1231.31	1231.44	3195.1	200	4.638	63.6	1	A.PPPPPQAAIQSK.K
42.m00123	211	1276	0.644	1225	131362	6.2	U	phosphofructokinase, putative
TgTwinScan_5494	211	1276	0.644	1225	131362	6.2	U
TgGlmHMM_3001	211	1276	0.613	1287	138162	6.4	U
	PARC_Toxo_sol_rep7_04_itms.06858.06858.2	4.7784	0.4859	100	2621.93	2622.68	7940	1	8.772	52.1	1	K.GTTSAHPEADAVETFFESQASSQSH.L
	PARC_Toxo_sol_rep3_05_itms.05415.05415.3	3.7315	0.2915	99.1	4135.82	4136.3	5535.3	1	5.582	19.7	1	K.GTTSAHPEADAVETFFESQASSQSHLFSPQLADEATPNE.V
	PARC_Toxo_sol_rep4_12_itms.09454.09454.3	5.7143	0.4812	100	4306.01	4306.51	6483.7	1	8.045	22.5	43	K.GTTSAHPEADAVETFFESQASSQSHLFSPQLADEATPNEVA.R
	PARC_Toxo_sol_rep7_10_itms.10957.10957.2	2.8304	0.2826	98.8	1871.15	1872.26	6101.3	12	5.584	47.1	1	H.FKPVLPPVFSSPTGVVTV.P
	PARC_Toxo_sol_rep7_10_itms.09989.09989.2	3.4096	0.2661	99.4	3028.03	3029.47	5731.9	2	4.959	33.3	1	H.FKPVLPPVFSSPTGVVTVPCNDTDLVNK.Q
	PARC_Toxo_sol_rep4_12_itms.07904.07904.2	2.8258	0.1127	95.4	1072.07	1071.3	5256.8	1	3.413	77.8	2	F.KPVLPPVFSS.P
	PARC_Toxo_sol_rep7_07_itms.06537.06537.1	2.9822	0.2204	98.1	1072.79	1071.3	3736.3	1	4.845	77.8	6	F.KPVLPPVFSS.P
	PARC_Toxo_sol_rep7_09_itms.08852.08852.2	3.5643	0.2414	99.5	1426.45	1425.71	6149.9	1	5.5	76.9	1	F.KPVLPPVFSSPTGV.V
	PARC_Toxo_sol_rep7_09_itms.09679.09679.1	3.0956	0.2357	98.4	1725.94	1725.08	5406.2	1	5.518	53.1	2	F.KPVLPPVFSSPTGVVTV.P
	PARC_Toxo_sol_rep5_11_itms.09609.09609.2	3.0953	0.2093	98.3	1726.41	1725.08	8982.9	6	4.954	50	8	F.KPVLPPVFSSPTGVVTV.P
	PARC_Toxo_sol_rep7_09_itms.09035.09035.2	4.3331	0.3906	100	2881.87	2882.29	4811.4	1	7.053	40.4	1	F.KPVLPPVFSSPTGVVTVPCNDTDLVNK.Q
	PARC_Toxo_sol_rep7_03_itms.06115.06115.1	2.6165	0.1896	96.5	1829.83	1830.01	6983.1	1	4.612	50	1	S.PTGVVTVPCNDTDLVNK.Q
	PARC_Toxo_sol_rep7_03_itms.06087.06087.2	3.6568	0.2012	99.3	1830.99	1830.01	3542.8	1	4.732	59.4	1	S.PTGVVTVPCNDTDLVNK.Q
	PARC_Toxo_sol_rep3_04_itms.02194.02194.2	3.7051	0.2317	99.8	1176.17	1176.23	6658.6	12	4.716	77.8	2	V.PCNDTDLVNK.Q
	PARC_Toxo_sol_rep4_10_itms.03309.03309.3	4.8312	0.396	100	2393.54	2393.54	7806	1	7.382	37.5	1	V.PCNDTDLVNKQDEVNNAPHVL.S
	PARC_Toxo_sol_rep3_04_itms.03014.03014.3	5.5205	0.3371	100	3263.24	3264.45	7978.8	1	6.111	33	1	V.PCNDTDLVNKQDEVNNAPHVLSAQDQDIL.A
	PARC_Toxo_sol_rep3_04_itms.05697.05697.3	4.7471	0.3801	100	3682.13	3682.95	6507	1	6.425	23.4	1	V.PCNDTDLVNKQDEVNNAPHVLSAQDQDILASLF.P
	PARC_Toxo_sol_rep3_04_itms.06385.06385.3	5.4004	0.45	100	4584.08	4584.92	6752.5	1	7.742	24.4	1	V.PCNDTDLVNKQDEVNNAPHVLSAQDQDILASLFPNTINTNF.C
	PARC_Toxo_sol_rep6_07_itms.11253.11253.2	3.3174	0.2517	99.3	1828.21	1826.06	6035.2	22	4.709	46.9	1	N.APHVLSAQDQDILASLF.P
	PARC_Toxo_sol_rep7_07_itms.08647.08647.3	5.838	0.4715	100	2517.92	2518.84	5456.8	1	7.979	41.7	22	R.VGVVLSGGQAAGGHNVICGIFDYVK.R
	PARC_Toxo_sol_rep3_11_itms.05677.05677.2	6.337	0.5184	100	2518.63	2518.84	9941.4	1	9.035	58.3	69	R.VGVVLSGGQAAGGHNVICGIFDYVK.R
	PARC_Toxo_sol_rep6_08_itms.12767.12767.2	3.5764	0.2257	99.4	2291.23	2291.53	5294.4	1	5.166	43.2	2	V.GVVLSGGQAAGGHNVICGIFDYV.K
	PARC_Toxo_sol_rep6_12_itms.20220.20220.3	5.8856	0.4319	100	2418.86	2419.71	8326.6	1	7.15	40.2	12	V.GVVLSGGQAAGGHNVICGIFDYVK.R
	PARC_Toxo_sol_rep5_08_itms.10525.10525.2	5.7168	0.3909	100	2419.57	2419.71	7775.4	1	7.399	54.3	37	V.GVVLSGGQAAGGHNVICGIFDYVK.R
	PARC_Toxo_sol_rep5_08_itms.10413.10413.2	5.6928	0.4846	100	2361.87	2362.66	11267.7	1	7.944	56.8	3	G.VVLSGGQAAGGHNVICGIFDYVK.R
	PARC_Toxo_sol_rep5_08_itms.10669.10669.2	3.6639	0.3213	99.8	2262.75	2263.52	4151.6	1	5.595	38.1	1	V.VLSGGQAAGGHNVICGIFDYVK.R
	PARC_Toxo_sol_rep5_08_itms.10654.10654.2	4.1018	0.3724	100	2166.67	2164.39	5588.8	1	6.736	50	2	V.LSGGQAAGGHNVICGIFDYVK.R
	PARC_Toxo_sol_rep3_09_itms.06358.06358.2	2.9299	0.2282	98.1	1923.27	1923.06	8050.9	3	4.867	41.7	1	L.SGGQAAGGHNVICGIFDYV.K
	PARC_Toxo_sol_rep4_12_itms.08762.08762.2	6.0637	0.4926	100	2050.39	2051.23	6447.6	1	9.408	65.8	24	L.SGGQAAGGHNVICGIFDYVK.R
	PARC_Toxo_sol_rep7_06_itms.07483.07483.3	4.9293	0.3461	100	2051.54	2051.23	8825.2	1	5.823	39.5	7	L.SGGQAAGGHNVICGIFDYVK.R
	PARC_Toxo_sol_rep5_08_itms.09679.09679.2	5.5703	0.4188	100	1966.85	1964.15	9204.2	1	8.203	66.7	4	S.GGQAAGGHNVICGIFDYVK.R
	PARC_Toxo_sol_rep5_08_itms.09662.09662.2	2.5613	0.2686	97.1	1909.23	1907.1	3021.4	29	5.712	50	1	G.GQAAGGHNVICGIFDYVK.R
	PARC_Toxo_sol_rep6_12_itms.19553.19553.2	2.6094	0.3038	98.4	1721.87	1721.92	2600.2	375	5.218	50	1	Q.AAGGHNVICGIFDYVK.R
	PARC_Toxo_sol_rep4_12_itms.09534.09534.2	3.0414	0.3177	99.4	1500.95	1500.7	4118.7	1	5.493	64.3	1	R.VNPASTVFGFLGGPH.G
	PARC_Toxo_sol_rep3_12_itms.10548.10548.2	3.8636	0.4791	100	1891.07	1891.14	3391.1	1	8.251	63.9	1	R.VNPASTVFGFLGGPHGVFS.H
	PARC_Toxo_sol_rep3_11_itms.07959.07959.3	3.6288	0.2527	97.2	2891.6	2892.2	5316	1	5.241	27.9	1	R.VNPASTVFGFLGGPHGVFSHEYVELTE.A
	PARC_Toxo_sol_rep7_11_itms.15732.15732.3	5.3463	0.3853	100	3432.2	3432.86	6115.4	1	6.865	33.1	2	R.VNPASTVFGFLGGPHGVFSHEYVELTEAIIDK.Y
	PARC_Toxo_sol_rep7_12_itms.23154.23154.3	4.2973	0.3706	100	3594.83	3596.03	8793.5	1	6.266	28.1	2	R.VNPASTVFGFLGGPHGVFSHEYVELTEAIIDKY.R
	PARC_Toxo_sol_rep7_06_itms.08558.08558.2	4.1712	0.3821	100	1401.49	1401.56	6135.2	1	7.899	80.8	2	V.NPASTVFGFLGGPH.G
	PARC_Toxo_sol_rep5_08_itms.10719.10719.2	3.7543	0.3897	100	1458.33	1458.62	9078.6	1	6.704	67.9	2	V.NPASTVFGFLGGPHG.V
	PARC_Toxo_sol_rep3_12_itms.10274.10274.2	3.1327	0.1948	98.1	1791.55	1792	5985.6	1	4.614	55.9	1	V.NPASTVFGFLGGPHGVFS.H
	PARC_Toxo_sol_rep7_11_itms.10788.10788.2	4.3886	0.4314	100	2057.73	2058.26	5850.5	1	7.305	57.9	4	V.NPASTVFGFLGGPHGVFSHE.Y
	PARC_Toxo_sol_rep7_10_itms.13084.13084.2	3.1409	0.2423	99	2792.17	2793.06	8549.5	1	4.62	30	1	V.NPASTVFGFLGGPHGVFSHEYVELTE.A
	PARC_Toxo_sol_rep7_06_itms.07873.07873.2	4.022	0.3816	100	1287.51	1287.46	5321.4	1	7.522	79.2	1	N.PASTVFGFLGGPH.G
	PARC_Toxo_sol_rep3_12_itms.09335.09335.2	4.2058	0.4796	100	1343.91	1344.51	5144.9	1	8.108	76.9	5	N.PASTVFGFLGGPHG.V
	PARC_Toxo_sol_rep7_08_itms.11854.11854.2	4.4606	0.4142	100	1678.99	1677.9	7969.2	1	7.926	59.4	1	N.PASTVFGFLGGPHGVFS.H
	PARC_Toxo_sol_rep7_11_itms.09824.09824.2	4.6319	0.2524	99.9	1945.91	1944.16	4711.5	1	6.339	58.3	4	N.PASTVFGFLGGPHGVFSHE.Y
	PARC_Toxo_sol_rep3_11_itms.04824.04824.2	3.6339	0.3329	99.8	2075.63	2076.27	5172.1	1	5.848	58.3	2	F.GFLGGPHGVFSHEYVELTE.A
	PARC_Toxo_sol_rep7_09_itms.07093.07093.2	2.7727	0.2339	98.9	1024.15	1024.08	5074.8	4	5.028	72.2	1	L.GGPHGVFSHE.Y
	PARC_Toxo_sol_rep7_07_itms.06433.06433.2	3.442	0.3359	99.8	1760.21	1758.88	5738.2	1	5.458	53.3	4	L.GGPHGVFSHEYVELTE.A
	PARC_Toxo_sol_rep4_08_itms.04048.04048.2	3.3133	0.1195	98.4	1295.59	1294.49	5430.9	60	4.2	75	3	Y.VELTEAIIDKY.R
	PARC_Toxo_sol_rep4_06_itms.01882.01882.2	2.9515	0.2438	99.5	1127.77	1128.23	5317.2	4	4.212	81.2	6	R.HKIETDEQK.Q
	PARC_Toxo_sol_rep3_07_itms.07189.07189.2	2.7712	0.2072	96.2	2736.17	2737.08	9196.3	1	4.188	34	1	K.LQLNGLVVIGGDDSNTNAAILAEYFK.S
	PARC_Toxo_sol_rep7_05_itms.09704.09704.2	7.0103	0.4919	100	2384.33	2382.63	5801	1	8.569	70.5	117	L.NGLVVIGGDDSNTNAAILAEYFK.S
	PARC_Toxo_sol_rep6_06_itms.10190.10190.2	5.107	0.3279	100	2271.45	2268.53	4637.3	1	6.24	57.1	15	N.GLVVIGGDDSNTNAAILAEYFK.S
	PARC_Toxo_sol_rep4_05_itms.04247.04247.2	6.4405	0.4324	100	2098.45	2098.32	9586	1	7.56	76.3	9	L.VVIGGDDSNTNAAILAEYFK.S
	PARC_Toxo_sol_rep7_03_itms.08044.08044.2	5.2435	0.3799	100	1900.73	1900.05	9100.2	1	6.445	61.8	3	V.IGGDDSNTNAAILAEYFK.S
	PARC_Toxo_sol_rep7_03_itms.07840.07840.1	2.7308	0.3459	98.5	1785.59	1786.89	8234.8	31	5.716	37.5	1	I.GGDDSNTNAAILAEYFK.S
	PARC_Toxo_sol_rep7_03_itms.07818.07818.2	5.1269	0.4173	100	1786.63	1786.89	8194.3	1	7.359	65.6	2	I.GGDDSNTNAAILAEYFK.S
	PARC_Toxo_sol_rep4_10_itms.02702.02702.2	3.4591	0.4121	100	1354.89	1355.42	4243.6	1	7.101	75	1	K.SKGSSTSVCGCPK.T
	PARC_Toxo_sol_rep3_06_itms.01977.01977.2	2.523	0.2644	98.3	1140.15	1140.17	4063.6	18	4.866	65	2	K.GSSTSVCGCPK.T
	PARC_Toxo_sol_rep3_10_itms.04924.04924.2	2.587	0.2125	96.4	1374.17	1374.5	2722.3	3	3.949	72.7	1	F.VEISFGFDTACK.T
	PARC_Toxo_sol_rep4_09_itms.03744.03744.2	3.4319	0.2056	99.6	1146.23	1146.25	5366.3	1	4.445	88.9	4	E.ISFGFDTACK.T
	PARC_Toxo_sol_rep3_07_itms.02619.02619.2	3.578	0.3281	100	996.132	996.067	3707.9	1	6.521	87.5	1	M.TGGNTYHFV.R
	PARC_Toxo_sol_rep3_09_itms.06924.06924.3	5.2249	0.4794	100	3022.58	3025.41	7389.8	1	8.459	36.5	9	R.SASLITLECALQTHPNYTFIGEEVMAK.K
	PARC_Toxo_sol_rep3_08_itms.06879.06879.2	4.4017	0.2394	99.8	3025.89	3025.41	8554.2	1	5.992	38.5	6	R.SASLITLECALQTHPNYTFIGEEVMAK.K
	PARC_Toxo_sol_rep3_07_itms.04824.04824.3	4.3727	0.2255	99.1	2667.38	2667.02	7111.2	1	5.475	34.1	1	L.ITLECALQTHPNYTFIGEEVMAK.K
	PARC_Toxo_sol_rep3_09_itms.04350.04350.2	2.9062	0.1959	96.8	2051.37	2050.34	4971	2	4.293	52.9	2	C.ALQTHPNYTFIGEEVMAK.K
	PARC_Toxo_sol_rep7_05_itms.11495.11495.2	3.0966	0.2176	98.9	1456.47	1455.69	7637.9	1	4.663	66.7	1	R.QLVEALVDLVEAR.Y
	PARC_Toxo_sol_rep3_11_itms.08707.08707.2	3.4413	0.2699	99.5	1878.75	1876.25	5331.8	1	5.442	56.2	1	K.GKQYGVVLLPEGLIEFI.P
	PARC_Toxo_sol_rep4_03_itms.07192.07192.1	2.4893	0.216	97.3	1400.84	1399.71	4803.5	55	4.196	50	1	Y.GVVLLPEGLIEFI.P
	PARC_Toxo_sol_rep4_12_itms.00414.00414.2	6.0008	0.3716	100	2346.97	2346.73	4053.1	1	6.985	67.5	2	L.PEGLIEFIPEVGVLINEINHI.V
	PARC_Toxo_sol_rep7_11_itms.21952.21952.3	4.4195	0.3217	100	3350.69	3350.84	5637.7	1	5.215	24.2	2	L.PEGLIEFIPEVGVLINEINHIVAAGDFEVSK.L
	PARC_Toxo_sol_rep6_06_itms.11817.11817.2	3.8324	0.1738	99.3	1560.59	1560.83	6503.1	1	4.73	76.9	2	F.IPEVGVLINEINHI.V
	PARC_Toxo_sol_rep6_07_itms.14248.14248.2	3.9812	0.3019	99.8	1730.53	1731.05	4215	1	5.518	66.7	4	F.IPEVGVLINEINHIVA.A
	PARC_Toxo_sol_rep3_11_itms.09549.09549.3	4.701	0.234	99.6	2564.06	2564.94	9397.7	1	5.491	38	2	F.IPEVGVLINEINHIVAAGDFEVSK.L
	PARC_Toxo_sol_rep3_06_itms.06113.06113.2	4.0774	0.3352	100	1617.79	1617.89	5484	1	5.968	71.4	2	I.PEVGVLINEINHIVA.A
	PARC_Toxo_sol_rep3_10_itms.08562.08562.3	6.6316	0.4423	100	2451.86	2451.78	7748.6	1	8.011	47.7	92	I.PEVGVLINEINHIVAAGDFEVSK.L
	PARC_Toxo_sol_rep3_12_itms.10978.10978.2	5.8376	0.4601	100	2451.89	2451.78	8228.1	1	7.95	59.1	12	I.PEVGVLINEINHIVAAGDFEVSK.L
	PARC_Toxo_sol_rep6_11_itms.11744.11744.2	3.4516	0.2692	99.5	2129.01	2126.42	3165.1	1	5.432	44.7	1	V.GVLINEINHIVAAGDFEVSK.L
	PARC_Toxo_sol_rep3_12_itms.06732.06732.3	4.3754	0.2616	99.9	2061.29	2061.32	5272.3	1	5.412	41.2	1	L.LDRDPHGNVQVAMIHTEK.L
	PARC_Toxo_sol_rep4_05_itms.04697.04697.3	6.1786	0.4524	100	2782.67	2782.99	6704.1	1	8.448	39	15	R.SGYPSDFDATYCYGLGNVAGALIQNK.V
	PARC_Toxo_sol_rep4_04_itms.04719.04719.2	5.0722	0.4077	100	2783.75	2782.99	7585	1	8.416	56	115	R.SGYPSDFDATYCYGLGNVAGALIQNK.V
	PARC_Toxo_sol_rep4_04_itms.04778.04778.2	4.8248	0.5618	100	2694.77	2695.91	7019.3	1	9.741	54.2	3	S.GYPSDFDATYCYGLGNVAGALIQNK.V
	PARC_Toxo_sol_rep4_04_itms.04750.04750.2	3.9611	0.4312	100	2477.07	2475.68	5861.8	1	6.956	47.7	1	Y.PSDFDATYCYGLGNVAGALIQNK.V
	PARC_Toxo_sol_rep6_07_itms.07821.07821.2	3.3513	0.0937	95.1	1915.91	1914.13	8938.4	3	4.41	50	1	D.ATYCYGLGNVAGALIQNK.V
	PARC_Toxo_sol_rep3_09_itms.04664.04664.2	4.6789	0.3508	100	1577.49	1578.77	8976	1	6.961	85.7	3	Y.CYGLGNVAGALIQNK.V
	PARC_Toxo_sol_rep3_08_itms.04517.04517.2	4.8126	0.2597	100	1419.57	1418.64	7491.1	1	5.057	80.8	4	C.YGLGNVAGALIQNK.V
	PARC_Toxo_sol_rep3_08_itms.03863.03863.2	4.1458	0.2381	99.8	1255.59	1255.46	6208.5	1	5.149	70.8	6	Y.GLGNVAGALIQNK.V
	PARC_Toxo_sol_rep3_06_itms.05519.05519.2	3.75	0.0449	96.5	1634.37	1633.89	5627.5	2	4.823	61.5	1	L.VDIERPLFQAFAQV.R
	PARC_Toxo_sol_rep4_11_itms.04732.04732.2	3.5779	0.1569	99.2	1419.45	1419.67	4787.9	4	4.557	72.7	1	D.IERPLFQAFAQV.R
	PARC_Toxo_sol_rep7_10_itms.09253.09253.2	2.8548	0.106	95.3	1177.91	1177.39	5040.1	2	3.896	83.3	1	E.RPLFQAFAQV.R
	PARC_Toxo_sol_rep4_10_itms.06958.06958.3	6.0015	0.5514	100	4653.38	4653.26	4759.7	1	9.79	26.1	3	R.LEDVYQIPGPMQLNTPTPVLPYTLVGAPSTASLLSSSSPQSLGHS.R
	PARC_Toxo_sol_rep3_09_itms.06260.06260.2	4.5983	0.4834	100	3167.87	3168.53	6361.1	1	7.746	37.1	4	L.NTPTPVLPYTLVGAPSTASLLSSSSPQSLGHS.R
	PARC_Toxo_sol_rep4_09_itms.05535.05535.3	5.0215	0.3506	100	3171.17	3168.53	8014.9	1	5.847	29.8	1	L.NTPTPVLPYTLVGAPSTASLLSSSSPQSLGHS.R
	PARC_Toxo_sol_rep3_10_itms.06270.06270.2	5.4346	0.3797	100	2953.03	2953.32	6033.9	1	7.816	44.8	2	T.PTPVLPYTLVGAPSTASLLSSSSPQSLGHS.R
	PARC_Toxo_sol_rep6_08_itms.11548.11548.3	4.3712	0.428	100	2954.48	2953.32	8860	2	7.355	24.1	1	T.PTPVLPYTLVGAPSTASLLSSSSPQSLGHS.R
	PARC_Toxo_sol_rep3_07_itms.03185.03185.2	5.9929	0.386	100	2185.31	2185.4	6372	1	7.761	68.2	7	Y.TLVGAPSTASLLSSSSPQSLGHS.R
	PARC_Toxo_sol_rep6_07_itms.06594.06594.2	4.8026	0.4736	100	2083.55	2084.29	6056.8	1	8.217	50	1	T.LVGAPSTASLLSSSSPQSLGHS.R
	PARC_Toxo_sol_rep4_06_itms.02714.02714.2	4.9063	0.4644	100	1969.97	1971.13	7232.1	1	7.812	60	3	L.VGAPSTASLLSSSSPQSLGHS.R
	PARC_Toxo_sol_rep7_04_itms.05828.05828.2	3.4021	0.2471	99.3	1871.89	1872	6345.5	1	5.096	50	1	V.GAPSTASLLSSSSPQSLGHS.R
	PARC_Toxo_sol_rep3_11_itms.06285.06285.2	3.8643	0.1862	99.4	1913.89	1911.3	3430.6	2	4.436	63.3	1	H.SRLEFEPLLNPLLLQK.E
	PARC_Toxo_sol_rep4_09_itms.06553.06553.2	5.0527	0.2514	100	1668.59	1668.03	4681.6	1	5.244	84.6	19	R.LEFEPLLNPLLLQK.E
	PARC_Toxo_sol_rep4_09_itms.05885.05885.2	4.2295	0.1141	99.4	1554.51	1554.87	6058.9	1	4.894	83.3	9	L.EFEPLLNPLLLQK.E
	PARC_Toxo_sol_rep3_08_itms.06303.06303.2	3.8972	0.0755	98.9	1428.05	1425.75	3404.1	2	3.598	81.8	12	E.FEPLLNPLLLQK.E
	PARC_Toxo_sol_rep4_09_itms.04648.04648.2	3.1651	0.2556	99.5	1278.43	1278.58	4810.6	16	4.779	70	11	F.EPLLNPLLLQK.E
	PARC_Toxo_sol_rep4_06_itms.03775.03775.1	3.5307	0.1798	97.4	1278.96	1278.58	3561.5	37	4.029	70	6	F.EPLLNPLLLQK.E
	PARC_Toxo_sol_rep3_12_itms.09137.09137.2	3.7355	0.1517	99.6	1149.55	1149.46	5832.8	1	3.814	88.9	3	E.PLLNPLLLQK.E
	PARC_Toxo_sol_rep7_04_itms.05108.05108.2	4.7788	0.1062	99.5	1904.69	1905	7533.3	1	5.78	71.1	3	K.ETAVVAGAAAHPGAEACNAH.I
	PARC_Toxo_sol_rep4_11_itms.04047.04047.3	6.4114	0.4346	100	3216.98	3215.56	8082.7	1	7.239	25.8	45	K.ETAVVAGAAAHPGAEACNAHIQALFPALGAEAK.D
	PARC_Toxo_sol_rep7_06_itms.05043.05043.2	6.118	0.3471	100	1776.75	1775.88	7459.6	1	7.353	75	11	E.TAVVAGAAAHPGAEACNAH.I
	PARC_Toxo_sol_rep7_10_itms.08947.08947.2	3.5683	0.4007	100	3085.31	3086.44	7252.7	2	7.771	27.4	1	E.TAVVAGAAAHPGAEACNAHIQALFPALGAEAK.D
	PARC_Toxo_sol_rep5_11_itms.08704.08704.3	6.5208	0.2893	100	3085.58	3086.44	9015.5	1	8.215	32.3	24	E.TAVVAGAAAHPGAEACNAHIQALFPALGAEAK.D
	PARC_Toxo_sol_rep7_06_itms.04977.04977.2	5.021	0.3162	100	1677.39	1674.78	6604.1	1	5.812	70.6	6	T.AVVAGAAAHPGAEACNAH.I
	PARC_Toxo_sol_rep5_08_itms.06516.06516.2	3.8116	0.2908	99.8	1915.29	1916.07	7610.5	1	5.576	57.9	1	T.AVVAGAAAHPGAEACNAHIQ.A
	PARC_Toxo_sol_rep5_11_itms.08829.08829.3	5.0093	0.3604	100	2985.05	2985.34	5452.5	1	6.591	24.2	3	T.AVVAGAAAHPGAEACNAHIQALFPALGAEAK.D
	PARC_Toxo_sol_rep4_10_itms.02808.02808.2	4.557	0.4052	100	1602.87	1603.7	5974.7	1	6.744	75	3	A.VVAGAAAHPGAEACNAH.I
	PARC_Toxo_sol_rep5_08_itms.06046.06046.2	3.6712	0.2371	99.5	1504.35	1504.57	6258.4	1	5.23	76.7	1	V.VAGAAAHPGAEACNAH.I
	PARC_Toxo_sol_rep5_08_itms.09503.09503.3	5.0221	0.2133	99.6	2815.01	2815.13	7648.4	8	5.402	24.1	2	V.VAGAAAHPGAEACNAHIQALFPALGAEAK.D
	PARC_Toxo_sol_rep3_12_itms.08760.08760.2	3.8208	0.1848	99.4	1469.03	1466.72	4188.1	3	4.809	73.1	1	A.HIQALFPALGAEAK.D
	PARC_Toxo_sol_rep3_07_itms.03853.03853.2	3.5284	0.226	99.5	1329.91	1329.58	5427.2	1	4.735	83.3	4	H.IQALFPALGAEAK.D
	PARC_Toxo_sol_rep7_04_itms.06864.06864.1	2.8139	0.2664	98.6	1331.46	1329.58	6176.1	161	6.354	50	1	H.IQALFPALGAEAK.D
	PARC_Toxo_sol_rep4_11_itms.05477.05477.3	4.4456	0.3232	100	2530.43	2528.89	3341.3	1	6.387	35.9	3	K.CAVGVVLVGPERPGYANVLCGLVQ.R
	PARC_Toxo_sol_rep4_11_itms.05443.05443.2	5.1847	0.3229	100	2530.65	2528.89	6020.7	1	6.385	50	7	K.CAVGVVLVGPERPGYANVLCGLVQ.R
	PARC_Toxo_sol_rep3_10_itms.05064.05064.2	3.4506	0.2779	99.6	1811.91	1811.13	6671.5	3	5.27	44.1	1	C.AVGVVLVGPERPGYANVL.C
	PARC_Toxo_sol_rep3_10_itms.04722.04722.2	4.9626	0.3659	100	1970.65	1971.27	5482.2	1	8.05	63.9	3	C.AVGVVLVGPERPGYANVLC.G
	PARC_Toxo_sol_rep3_09_itms.04837.04837.2	3.7358	0.2133	99.4	2028.39	2028.33	3825.3	1	5.424	44.7	1	C.AVGVVLVGPERPGYANVLCG.L
	PARC_Toxo_sol_rep4_11_itms.05363.05363.3	3.723	0.2129	95.7	2368.49	2368.75	2943.1	87	4.394	26.1	3	C.AVGVVLVGPERPGYANVLCGLVQ.R
	PARC_Toxo_sol_rep4_11_itms.05380.05380.2	4.9979	0.4012	100	2371.23	2368.75	6544.8	1	7.093	50	11	C.AVGVVLVGPERPGYANVLCGLVQ.R
	PARC_Toxo_sol_rep3_10_itms.04655.04655.2	4.188	0.3183	100	1902.05	1900.19	6359.4	1	6.017	61.8	4	A.VGVVLVGPERPGYANVLC.G
	PARC_Toxo_sol_rep6_11_itms.11009.11009.2	4.5923	0.4342	100	2299.39	2297.67	6406.5	1	7.84	52.4	7	A.VGVVLVGPERPGYANVLCGLVQ.R
	PARC_Toxo_sol_rep7_05_itms.06488.06488.1	2.3943	0.1939	96.2	1800.06	1801.06	7110.3	1	4.229	46.9	1	V.GVVLVGPERPGYANVLC.G
	PARC_Toxo_sol_rep7_05_itms.06487.06487.2	3.4769	0.3858	99.9	1800.39	1801.06	6083.3	1	6.202	65.6	2	V.GVVLVGPERPGYANVLC.G
	PARC_Toxo_sol_rep7_05_itms.08439.08439.2	4.323	0.4292	100	2197.09	2198.54	6658.9	1	7.298	52.5	5	V.GVVLVGPERPGYANVLCGLVQ.R
	PARC_Toxo_sol_rep3_09_itms.04154.04154.2	3.7486	0.2945	99.8	1746.95	1744.01	8069	1	6.146	63.3	1	G.VVLVGPERPGYANVLC.G
	PARC_Toxo_sol_rep3_10_itms.04325.04325.2	3.2124	0.2409	99.1	1801.55	1801.06	6086.8	1	4.541	53.1	1	G.VVLVGPERPGYANVLCG.L
	PARC_Toxo_sol_rep6_10_itms.11215.11215.2	3.9865	0.2598	99.8	2142.41	2141.48	3692.6	7	5.671	47.4	1	G.VVLVGPERPGYANVLCGLVQ.R
	PARC_Toxo_sol_rep3_09_itms.03840.03840.2	3.1239	0.2281	98.7	1646.19	1644.88	2531.6	10	5.368	57.1	1	V.VLVGPERPGYANVLC.G
	PARC_Toxo_sol_rep3_10_itms.05103.05103.2	3.7174	0.2202	99.4	1832.63	1830.06	5419.8	1	5.519	56.2	5	L.VGPERPGYANVLCGLVQ.R
	PARC_Toxo_sol_rep4_11_itms.04138.04138.2	3.4111	0.279	99.5	1730.21	1730.93	5991.4	62	5.986	50	2	V.GPERPGYANVLCGLVQ.R
	PARC_Toxo_sol_rep4_07_itms.02575.02575.1	1.8375	0.2145	95.7	857.64	858.069	3929.8	128	4.778	62.5	2	R.VALLGGTVK.G
	PARC_Toxo_sol_rep4_05_itms.02804.02804.1	2.3157	0.224	97.3	1417.79	1418.6	4678.8	34	5.289	50	1	R.GLLTNDCVVIGEK.E
	PARC_Toxo_sol_rep4_05_itms.02797.02797.2	3.9187	0.2724	99.8	1419.31	1418.6	8983.1	1	5.647	79.2	12	R.GLLTNDCVVIGEK.E
	PARC_Toxo_sol_rep6_04_itms.05300.05300.1	2.18	0.2114	96.7	1033.51	1034.12	4260.1	3	4.771	75	1	T.NDCVVIGEK.E
	PARC_Toxo_sol_rep3_12_itms.09550.09550.2	3.3435	0.2331	99.2	1781.77	1782.05	9861.1	8	5.255	52.9	2	M.IGGTTLHAAVLSELLASQ.R
	PARC_Toxo_sol_rep5_08_itms.09428.09428.2	2.8559	0.2241	98.8	1195.53	1195.45	7938.5	1	4.53	85	1	R.FPAHGALQLLK.E
	PARC_Toxo_sol_rep7_10_itms.07657.07657.2	3.0521	0.1299	99	880.092	880.078	5130	1	3.466	100	1	A.HGALQLLK.E
	PARC_Toxo_sol_rep4_05_itms.03812.03812.2	6.1511	0.3502	100	1838.45	1836.07	10507.6	1	7.33	70.6	24	K.VASEMIANLLTDSNSAAK.Y
	PARC_Toxo_sol_rep3_04_itms.03427.03427.2	6.0349	0.4091	100	1736.57	1736.93	9411.9	1	8.097	78.1	6	V.ASEMIANLLTDSNSAAK.Y
	PARC_Toxo_sol_rep4_04_itms.03329.03329.1	3.8048	0.3318	97.8	1736.66	1736.93	4739.9	1	6.998	56.2	6	V.ASEMIANLLTDSNSAAK.Y
	PARC_Toxo_sol_rep7_03_itms.07253.07253.2	4.8844	0.349	100	1665.43	1665.86	8897.2	1	7.275	70	2	A.SEMIANLLTDSNSAAK.Y
	PARC_Toxo_sol_rep7_03_itms.07285.07285.1	2.6579	0.1969	97	1665.78	1665.86	3831	500	4.481	36.7	1	A.SEMIANLLTDSNSAAK.Y
	PARC_Toxo_sol_rep4_10_itms.04015.04015.2	4.1225	0.2667	99.8	2111.45	2110.29	5071.4	1	5.23	60.5	1	V.SGGLEAECEVGLQTHPNVVL.S
	PARC_Toxo_sol_rep3_06_itms.02994.02994.2	4.6077	0.4039	100	2815.31	2816.06	7697.1	1	6.675	42	2	V.SGGLEAECEVGLQTHPNVVLSSQQFK.T
	PARC_Toxo_sol_rep3_06_itms.02997.02997.3	5.4736	0.4327	100	2815.55	2816.06	7562.8	1	6.886	37	1	V.SGGLEAECEVGLQTHPNVVLSSQQFK.T
	PARC_Toxo_sol_rep7_10_itms.07662.07662.2	4.2693	0.2866	99.9	1882.85	1883.16	4508.3	1	5.435	59.4	2	E.VGLQTHPNVVLSSQQFK.T
	PARC_Toxo_sol_rep7_10_itms.07665.07665.3	4.5799	0.3537	100	1884.2	1883.16	9068.8	7	6.025	40.6	1	E.VGLQTHPNVVLSSQQFK.T
	PARC_Toxo_sol_rep7_10_itms.07525.07525.2	4.2258	0.2734	99.8	1783.81	1784.03	4605.9	1	5.133	66.7	1	V.GLQTHPNVVLSSQQFK.T
	PARC_Toxo_sol_rep3_12_itms.06915.06915.2	3.4202	0.3942	99.9	1613.41	1613.81	5488.5	1	6.678	61.5	1	L.QTHPNVVLSSQQFK.T
	PARC_Toxo_sol_rep3_10_itms.08198.08198.2	5.256	0.3676	100	1463.45	1463.71	6933.3	1	7.947	88.5	6	K.TLGEIVTFVADAVK.A
	PARC_Toxo_sol_rep3_04_itms.04905.04905.2	4.7166	0.3721	100	1362.53	1362.61	6265.3	1	7.702	87.5	2	T.LGEIVTFVADAVK.A
	PARC_Toxo_sol_rep4_10_itms.04369.04369.2	4.5728	0.3572	100	1249.19	1249.45	7394.4	1	7.179	86.4	9	L.GEIVTFVADAVK.A
	PARC_Toxo_sol_rep7_05_itms.06975.06975.1	2.4846	0.2097	97	1250.4	1249.45	2107.3	29	5.022	63.6	1	L.GEIVTFVADAVK.A
	PARC_Toxo_sol_rep7_10_itms.09820.09820.2	4.4366	0.2198	99.8	1894.25	1892.21	3780.9	1	4.992	68.8	2	K.KNFGVAVINENLFALNK.E
	PARC_Toxo_sol_rep3_10_itms.06365.06365.2	6.1053	0.34	100	1765.89	1764.03	9505.3	1	6.846	90	51	K.NFGVAVINENLFALNK.E
	PARC_Toxo_sol_rep3_08_itms.06207.06207.2	4.3773	0.2	99.7	1651.85	1649.93	7376	1	5.014	78.6	6	N.FGVAVINENLFALNK.E
	PARC_Toxo_sol_rep3_06_itms.03889.03889.2	4.7945	0.3741	100	1502.01	1502.75	9239	1	6.71	80.8	5	F.GVAVINENLFALNK.E
	PARC_Toxo_sol_rep3_06_itms.03199.03199.2	3.994	0.2452	99.9	1275.53	1275.49	5997.2	1	5.401	90	3	A.VINENLFALNK.E
	PARC_Toxo_sol_rep4_05_itms.02954.02954.2	3.5537	0.1402	99.4	1176.59	1176.36	9341.2	199	4.323	77.8	1	V.INENLFALNK.E
	PARC_Toxo_sol_rep3_12_itms.07247.07247.2	3.0866	0.2032	98.6	1377.53	1377.55	5438.7	3	4.56	66.7	1	F.LTHPPQPASGVCL.A
	PARC_Toxo_sol_rep3_12_itms.06900.06900.2	2.7243	0.2029	97.2	1264.45	1264.39	4881.1	91	3.956	59.1	1	L.THPPQPASGVCL.A
	PARC_Toxo_sol_rep7_08_itms.07040.07040.1	1.6443	0.3413	98.5	1162.58	1163.28	2863.8	1	5.41	65	1	T.HPPQPASGVCL.A
	PARC_Toxo_sol_rep4_12_itms.08450.08450.2	4.1635	0.2616	99.9	1548.53	1547.79	4401.1	1	5.141	70.8	2	R.ELFTSLPVTFQHK.L
	PARC_Toxo_sol_rep7_09_itms.06998.06998.2	2.5425	0.1901	96.3	1269.67	1269.45	5527.9	2	4.324	77.8	1	I.RDIEVHQFPK.A
	PARC_Toxo_sol_rep4_08_itms.03090.03090.2	3.1046	0.1598	99.1	1113.13	1113.26	7839.1	2	4.508	87.5	3	R.DIEVHQFPK.A
	PARC_Toxo_sol_rep4_12_itms.06024.06024.2	2.8738	0.0949	97.5	997.652	998.17	4067.4	1	4.16	92.9	2	D.IEVHQFPK.A
	PARC_Toxo_sol_rep7_12_itms.22812.22812.2	5.3428	0.3818	100	1684.45	1682.08	9904.8	1	7.152	86.7	5	R.FPAHELIAAMVAAVLK.K
	PARC_Toxo_sol_rep7_12_itms.21439.21439.2	5.3203	0.36	100	1537.41	1534.9	8314	1	7.019	85.7	10	F.PAHELIAAMVAAVLK.K
	PARC_Toxo_sol_rep7_12_itms.21084.21084.2	3.4279	0.3268	99.8	1437.73	1437.78	6729.3	1	5.828	73.1	1	P.AHELIAAMVAAVLK.K
	PARC_Toxo_sol_rep3_09_itms.07384.07384.2	5.5835	0.4739	100	2300.49	2300.45	6098.1	1	8.942	65	5	E.KDAGTFSGSFSPLCFEFSDSL.R
	PARC_Toxo_sol_rep6_11_itms.12720.12720.2	3.1738	0.1667	97.5	2331.45	2328.46	5590.8	20	4.284	37.5	2	K.DAGTFSGSFSPLCFEFSDSLR.A
	PARC_Toxo_sol_rep7_04_itms.06462.06462.2	3.1457	0.3222	99.5	1673.21	1670.78	7689.4	2	6.259	57.1	1	S.YPSLYDCSLGSTLGH.L
	PARC_Toxo_sol_rep3_12_itms.05964.05964.2	2.7992	0.2165	98.5	1146.31	1146.29	3387.8	27	5.624	70	1	M.HALPSHAVQVS.V
	PARC_Toxo_sol_rep6_10_itms.12312.12312.2	4.3469	0.2543	99.8	2737.17	2735.12	7601.3	11	5.254	36	2	H.ALPSHAVQVSVANPTSCPTVFEPLVL.P
	PARC_Toxo_sol_rep7_11_itms.12834.12834.3	3.8361	0.3316	99.7	4367.93	4369.94	5583.4	111	5.268	14.3	1	H.ALPSHAVQVSVANPTSCPTVFEPLVLPLAASAAQLHGLCVSSA.A
	PARC_Toxo_sol_rep6_10_itms.08377.08377.2	3.2651	0.2294	99	2243.39	2241.47	3985.6	1	4.782	45	1	A.LPSHAVQVSVANPTSCPTVFE.P
	PARC_Toxo_sol_rep5_08_itms.11542.11542.2	4.7154	0.3495	100	2663.45	2664.04	7512.5	2	7.125	41.7	2	A.LPSHAVQVSVANPTSCPTVFEPLVL.P
	PARC_Toxo_sol_rep7_05_itms.14027.14027.3	4.6735	0.2096	99.1	3222.77	3221.65	4089.4	1	5.03	29.2	2	V.SVANPTSCPTVFEPLVLPLAASAAQLHGLCV.S
	PARC_Toxo_sol_rep6_07_itms.11860.11860.2	3.594	0.2534	99.5	2706.63	2705.09	9782.6	44	5.181	26	1	S.VANPTSCPTVFEPLVLPLAASAAQLH.G
	PARC_Toxo_sol_rep6_09_itms.15619.15619.3	4.3985	0.3407	100	3223.19	3221.65	5852.9	1	5.514	32.5	4	S.VANPTSCPTVFEPLVLPLAASAAQLHGLCVS.S
	PARC_Toxo_sol_rep6_09_itms.15544.15544.3	4.1487	0.2123	97.9	3382.31	3379.81	6864.7	1	5.042	25.8	2	S.VANPTSCPTVFEPLVLPLAASAAQLHGLCVSSA.A
	PARC_Toxo_sol_rep7_02_itms.14739.14739.2	3.0555	0.1597	96.3	2470.33	2468.82	6493.7	3	4.551	37	1	V.ANPTSCPTVFEPLVLPLAASAAQL.H
	PARC_Toxo_sol_rep4_03_itms.04549.04549.1	2.0625	0.2506	97.7	1573.78	1574.78	6203.9	6	5.464	50	1	A.NPTSCPTVFEPLVL.P
	PARC_Toxo_sol_rep6_10_itms.16091.16091.3	4.095	0.248	98.9	2964.59	2964.36	5639.7	1	4.613	32.4	1	A.NPTSCPTVFEPLVLPLAASAAQLHGLCV.S
	PARC_Toxo_sol_rep7_05_itms.13855.13855.2	3.5979	0.267	99.6	2965.35	2964.36	7579.1	11	5.045	27.8	1	A.NPTSCPTVFEPLVLPLAASAAQLHGLCV.S
	PARC_Toxo_sol_rep7_06_itms.07003.07003.2	3.3752	0.3503	99.8	1522.17	1521.77	6551.7	1	6.602	71.4	1	V.LPLAASAAQLHGLCV.S
	PARC_Toxo_sol_rep3_09_itms.03873.03873.2	4.0886	0.3203	100	2041.09	2040.25	4563.5	1	5.593	47.5	1	L.PLAASAAQLHGLCVSSAAVSE.T
	PARC_Toxo_sol_rep7_03_itms.08992.08992.2	4.3913	0.3214	100	2510.29	2508.72	8219.1	1	7.116	52.2	1	E.SASEDAVSQLVAQGMQSGWVEAEK.Y
	PARC_Toxo_sol_rep3_07_itms.02938.02938.1	2.4721	0.2761	98.6	1591.72	1592.76	6835.1	2	5.082	50	3	K.YCNPGPLQFAEPAK.D
	PARC_Toxo_sol_rep3_07_itms.02917.02917.2	3.3528	0.2173	99.2	1592.33	1592.76	6228.5	1	5.648	65.4	9	K.YCNPGPLQFAEPAK.D
	PARC_Toxo_sol_rep3_06_itms.03609.03609.2	4.0756	0.2575	99.8	2286.79	2284.45	6878.7	1	5.641	50	5	K.YCNPGPLQFAEPAKDYYYS.R
	PARC_Toxo_sol_rep6_10_itms.09205.09205.2	3.5062	0.3574	99.8	2439.99	2440.64	8373.4	1	5.833	47.4	1	K.YCNPGPLQFAEPAKDYYYSR.S
	PARC_Toxo_sol_rep3_07_itms.02819.02819.2	3.5911	0.1478	99	1429.73	1429.58	4121.3	1	4.287	70.8	3	Y.CNPGPLQFAEPAK.D
	PARC_Toxo_sol_rep4_10_itms.04144.04144.2	4.2194	0.3629	100	2121.57	2121.28	3855.9	1	5.894	44.1	3	Y.CNPGPLQFAEPAKDYYYS.R
	PARC_Toxo_sol_rep6_07_itms.06248.06248.1	2.5896	0.2421	98.1	1269.71	1269.44	3879.8	21	4.781	54.5	3	C.NPGPLQFAEPAK.D
	PARC_Toxo_sol_rep6_07_itms.06268.06268.2	3.4736	0.2394	99.6	1271.61	1269.44	5435	1	5.22	72.7	5	C.NPGPLQFAEPAK.D
	PARC_Toxo_sol_rep4_09_itms.04093.04093.2	4.3741	0.3025	100	1963.39	1961.14	8561.2	1	6.821	53.1	9	C.NPGPLQFAEPAKDYYYS.R
	PARC_Toxo_sol_rep7_05_itms.05983.05983.1	2.5406	0.3605	98.3	1154.9	1155.34	5314	37	6.06	55	1	N.PGPLQFAEPAK.D
	PARC_Toxo_sol_rep3_08_itms.03663.03663.2	3.4113	0.3115	99.8	1156.17	1155.34	6709.2	1	6.528	85	6	N.PGPLQFAEPAK.D
	PARC_Toxo_sol_rep4_10_itms.04130.04130.2	4.3365	0.2807	99.9	1848.41	1847.03	6940.9	1	5.876	60	10	N.PGPLQFAEPAKDYYYS.R
	PARC_Toxo_sol_rep4_09_itms.03935.03935.2	3.2777	0.1886	98.5	1749.59	1749.92	5119.2	1	4.649	64.3	2	P.GPLQFAEPAKDYYYS.R
80.m00088	48	134	0.641	563	59842	7	U	cytosol aminopeptidase
TgTwinScan_0231	48	134	0.641	563	59842	7	U
	PARC_Toxo_sol_rep4_08_itms.03218.03218.1	2.0843	0.2053	96.1	924.64	924.172	6802	73	4.605	62.5	2	R.VPAPLTVVK.T
	PARC_Toxo_sol_rep6_10_itms.08307.08307.2	3.4852	0.0772	95.4	1731.73	1730.97	6184.9	6	4.584	56.7	1	V.KTDPTAIPFVGCQPAK.K
	PARC_Toxo_sol_rep6_04_itms.06305.06305.2	3.5028	0.2556	99.5	1603.59	1602.79	3987.3	1	5.323	71.4	3	K.TDPTAIPFVGCQPAK.K
	PARC_Toxo_sol_rep4_12_itms.07377.07377.2	3.5398	0.1305	98.1	1731.39	1730.97	4085	57	4.384	56.7	2	K.TDPTAIPFVGCQPAKK.V
	PARC_Toxo_sol_rep7_12_itms.21165.21165.3	5.2825	0.2762	100	4122.53	4123.55	7380.9	1	4.984	23.6	2	R.MEAVDISEAEKYSGDLIVFSVLAPGCFHDAPNASQPQK.G
	PARC_Toxo_sol_rep6_10_itms.12991.12991.2	4.4968	0.3792	100	2919.93	2920.22	4527	1	6.719	38.5	5	K.YSGDLIVFSVLAPGCFHDAPNASQPQK.G
	PARC_Toxo_sol_rep3_11_itms.06358.06358.3	5.2026	0.3019	100	2920.07	2920.22	4661.9	1	5.622	30.8	12	K.YSGDLIVFSVLAPGCFHDAPNASQPQK.G
	PARC_Toxo_sol_rep3_11_itms.03138.03138.2	4.8693	0.3546	100	2023.93	2025.19	6397.8	1	6.432	58.3	3	F.SVLAPGCFHDAPNASQPQK.G
	PARC_Toxo_sol_rep3_12_itms.05745.05745.2	4.0912	0.2897	99.8	1725.77	1725.82	7889.5	1	6.605	60	3	L.APGCFHDAPNASQPQK.G
	PARC_Toxo_sol_rep3_10_itms.06747.06747.2	3.3788	0.2561	99.4	1655.79	1654.75	8905.3	9	5.057	60.7	1	A.PGCFHDAPNASQPQK.G
	PARC_Toxo_sol_rep3_07_itms.03079.03079.1	2.8065	0.2396	98.2	1136.75	1137.36	5924.7	17	4.824	60	3	K.GPIALPELAQK.F
	PARC_Toxo_sol_rep3_07_itms.03067.03067.2	3.375	0.208	99.4	1137.31	1137.36	3397.4	3	4.904	80	4	K.GPIALPELAQK.F
	PARC_Toxo_sol_rep7_10_itms.11795.11795.3	4.0667	0.3957	100	2302.28	2299.69	5995.8	1	6.475	42.9	1	K.GPIALPELAQKFDDAVGQGMLK.D
	PARC_Toxo_sol_rep3_06_itms.07027.07027.3	5.828	0.3622	100	3247.73	3246.7	4858.4	2	6.179	26.7	5	K.GPIALPELAQKFDDAVGQGMLKDAVEAADFK.A
	PARC_Toxo_sol_rep7_10_itms.13222.13222.3	6.4621	0.3902	100	3445.04	3445.96	4727.6	1	7.201	34.4	9	K.GPIALPELAQKFDDAVGQGMLKDAVEAADFKAK.M
	PARC_Toxo_sol_rep7_12_itms.18474.18474.3	4.2124	0.3998	100	2326.64	2327.61	5805.1	1	6.055	33.3	1	K.FDDAVGQGMLKDAVEAADFKAK.M
	PARC_Toxo_sol_rep7_12_itms.18481.18481.2	4.3921	0.3637	100	2327.79	2327.61	9440.3	1	6.855	52.4	2	K.FDDAVGQGMLKDAVEAADFKAK.M
	PARC_Toxo_sol_rep7_12_itms.13216.13216.2	3.3486	0.2903	99.8	1166.47	1165.29	5018.1	1	5.412	80	1	K.DAVEAADFKAK.M
	PARC_Toxo_sol_rep4_10_itms.04825.04825.2	4.0765	0.1918	99.6	1835.25	1833.13	6574.7	2	5.258	55.6	5	Q.LAALGFGSIAEVTPSAVTK.A
	PARC_Toxo_sol_rep4_08_itms.04250.04250.2	4.2678	0.4371	100	1718.87	1719.98	9463.1	1	7.869	64.7	1	L.AALGFGSIAEVTPSAVTK.A
	PARC_Toxo_sol_rep4_06_itms.03389.03389.2	3.9117	0.3197	99.9	1650.23	1648.9	8098.6	1	5.811	65.6	1	A.ALGFGSIAEVTPSAVTK.A
	PARC_Toxo_sol_rep7_12_itms.18381.18381.2	3.8966	0.2388	99.8	1121.73	1122.37	7073.5	1	5.722	90	1	K.AAAAFASMLLR.G
	PARC_Toxo_sol_rep7_12_itms.17569.17569.2	4.7644	0.3305	100	1583.63	1580.84	9637.1	1	6.273	76.7	3	K.AAAAFASMLLRGSGEK.A
	PARC_Toxo_sol_rep7_12_itms.16795.16795.3	3.7465	0.1861	96.2	1780.22	1780.1	4933	1	5.19	42.6	1	K.AAAAFASMLLRGSGEKAK.T
	PARC_Toxo_sol_rep7_12_itms.14182.14182.2	3.8939	0.3111	99.8	1873.43	1874.15	4042.6	1	6.089	61.8	1	R.GSGEKAKTVAVVLPTCQK.V
	PARC_Toxo_sol_rep7_12_itms.14869.14869.3	5.8177	0.4093	100	2702.75	2703	5970.4	1	6.888	34	1	R.GSGEKAKTVAVVLPTCQKVCPSAEGQ.R
	PARC_Toxo_sol_rep7_12_itms.14457.14457.2	3.8521	0.298	99.9	1414.75	1415.68	7927.9	1	5.385	70.8	1	K.AKTVAVVLPTCQK.V
	PARC_Toxo_sol_rep7_12_itms.15095.15095.2	4.4106	0.3521	100	2244.01	2244.53	5797.5	1	6.222	47.5	2	K.AKTVAVVLPTCQKVCPSAEGQ.R
	PARC_Toxo_sol_rep4_06_itms.02578.02578.2	3.6745	0.142	99.3	1217.29	1216.43	5411.3	1	4.687	90	4	K.TVAVVLPTCQK.V
	PARC_Toxo_sol_rep7_09_itms.07604.07604.2	4.5642	0.4168	100	2047.41	2045.27	5917.8	1	7.496	61.1	9	K.TVAVVLPTCQKVCPSAEGQ.R
	PARC_Toxo_sol_rep6_12_itms.16116.16116.3	4.3955	0.3298	100	2199.77	2201.46	5839.7	1	6.304	35.5	4	K.TVAVVLPTCQKVCPSAEGQR.K
	PARC_Toxo_sol_rep3_12_itms.07383.07383.2	4.9961	0.4559	100	2200.81	2201.46	4937.9	1	8.129	57.9	2	K.TVAVVLPTCQKVCPSAEGQR.K
	PARC_Toxo_sol_rep4_09_itms.00372.00372.2	3.98	0.2115	99.6	1919.11	1917.25	6478.8	6	4.371	56.2	2	R.VVTSFLETLLVELQPDL.R
	PARC_Toxo_sol_rep3_09_itms.02320.02320.2	2.9033	0.2677	98.8	1641.13	1639.72	4978.2	1	5.123	64.3	1	K.GDREDGKHSGPQVEK.L
	PARC_Toxo_sol_rep4_06_itms.03267.03267.2	2.4354	0.2393	95.2	1496.31	1493.66	2723.9	153	4.816	62.5	1	K.LTLFTDDVEAVNR.A
	PARC_Toxo_sol_rep6_10_itms.13217.13217.2	3.0695	0.1662	96.7	2977.69	2978.38	9069.6	31	4.463	25.9	1	R.AKVVAPGVYFAQELVNAPANYCNPVTLA.R
	PARC_Toxo_sol_rep6_08_itms.13077.13077.3	4.7044	0.2151	99.3	2938.25	2935.32	8133.1	1	4.823	32.7	1	K.VVAPGVYFAQELVNAPANYCNPVTLAR.A
	PARC_Toxo_sol_rep4_06_itms.02768.02768.2	4.7648	0.384	100	1658.63	1658.8	8220.6	1	6.433	71.4	2	E.AGLEAEVLQQDDIEK.L
	PARC_Toxo_sol_rep7_11_itms.09377.09377.2	3.2426	0.1889	98.6	1650.49	1648.95	5152.5	2	4.179	61.5	1	K.GSLFPPQFIHLTYK.S
	PARC_Toxo_sol_rep7_12_itms.17405.17405.2	2.6962	0.2265	96.4	1916.87	1917.18	3424.7	118	4.86	38.2	1	R.VAFVGKGICFDAGGYNLK.T
	PARC_Toxo_sol_rep3_09_itms.06453.06453.3	4.8643	0.3359	100	2871.29	2871.29	10435.1	1	6.183	35	2	R.ALGELKPENVEVHFLVAACENMISAK.S
	PARC_Toxo_sol_rep3_09_itms.03118.03118.2	4.3464	0.1882	99.7	1465.47	1465.61	8069.8	1	5.809	69.2	5	K.SYRPGDVITASNGK.T
	PARC_Toxo_sol_rep3_10_itms.03158.03158.2	4.0342	0.1885	99.7	1377.87	1378.53	8192.7	3	4.958	70.8	4	S.YRPGDVITASNGK.T
	PARC_Toxo_sol_rep3_11_itms.02882.02882.2	3.9111	0.2837	99.9	1214.85	1215.35	4962.5	1	5.52	86.4	3	Y.RPGDVITASNGK.T
	PARC_Toxo_sol_rep4_10_itms.05165.05165.2	4.0261	0.354	100	1307.05	1307.53	7820.4	1	6.93	90.9	1	R.LTLADALVYAEK.T
	PARC_Toxo_sol_rep7_12_itms.24745.24745.2	3.4253	0.2575	99.4	2092.67	2091.45	6645.8	3	4.858	45	11	K.ADTIVDVATLTGAVIVALGYK.Y
	PARC_Toxo_sol_rep7_12_itms.18160.18160.2	3.8564	0.2385	99.7	1375.53	1375.65	8817.2	1	6.225	76.9	1	K.GKGGSIIAAVFLNK.F
	PARC_Toxo_sol_rep3_12_itms.09505.09505.2	4.3619	0.2887	100	1191.29	1190.43	8627.8	1	5.756	81.8	1	K.GGSIIAAVFLNK.F
55.m08199	18	146	0.637	223	24594	7.2	U	hypothetical protein
	PARC_Toxo_sol_rep4_10_itms.05403.05403.2	3.8372	0.2678	99.7	1927.23	1926.19	8404.6	4	4.912	46.9	3	K.FNSLTFVSMPELTAPDR.R
	PARC_Toxo_sol_rep4_08_itms.04727.04727.2	4.7831	0.3581	100	1778.31	1779.02	7024.1	1	7.492	73.3	11	F.NSLTFVSMPELTAPDR.R
	PARC_Toxo_sol_rep3_04_itms.02980.02980.2	4.358	0.404	100	1594.89	1595.76	9090.3	1	7.14	80.8	3	V.AAVFENDDLNEVMK.H
	PARC_Toxo_sol_rep3_06_itms.03229.03229.2	3.4399	0.2266	99.7	1178.27	1178.33	5784.7	1	4.931	83.3	3	F.VGNVWNVDFK.N
	PARC_Toxo_sol_rep4_05_itms.02732.02732.2	4.2992	0.3184	100	1382.39	1382.6	6372.2	1	6.628	79.2	6	K.NTQLVLPVADPSK.R
	PARC_Toxo_sol_rep3_05_itms.02828.02828.1	3.521	0.2381	98.6	1383.69	1382.6	4920.8	1	6.225	66.7	4	K.NTQLVLPVADPSK.R
	PARC_Toxo_sol_rep4_09_itms.03152.03152.2	4.7547	0.2921	100	1723.49	1723.84	5649.3	1	7.255	82.1	4	F.YVCSISTTYVESEGK.R
	PARC_Toxo_sol_rep6_04_itms.05378.05378.2	2.8146	0.2894	99.2	1301.25	1301.39	6185.2	1	5.14	68.2	1	C.SISTTYVESEGK.R
	PARC_Toxo_sol_rep4_09_itms.04130.04130.2	3.0888	0.2435	99.4	1311.63	1310.46	8445.2	1	5.07	80	2	G.IGYSDSFFMDK.C
	PARC_Toxo_sol_rep4_12_itms.07312.07312.2	4.6106	0.1434	99.6	2474.05	2475.8	6327.5	1	7.063	52.3	9	K.TYQSTVLELKPVQGGDESIKPGK.L
	PARC_Toxo_sol_rep4_11_itms.03958.03958.3	5.2058	0.3082	100	3721.91	3723.14	3904.6	1	5.699	26.6	4	K.TYQSTVLELKPVQGGDESIKPGKLELSVECCQK.N
	PARC_Toxo_sol_rep7_05_itms.05888.05888.2	4.3479	0.0489	98.6	2373.91	2374.7	6498.1	2	6.255	42.9	1	T.YQSTVLELKPVQGGDESIKPGK.L
*	PARC_Toxo_sol_rep6_09_itms.12720.12720.2	4.581	0.3926	100	2823.87	2823.99	9581	1	7.391	50	16	K.NHGPDVPPDVQDSVLEAFQASLDDEK.N
*	PARC_Toxo_sol_rep3_06_itms.05535.05535.3	6.0252	0.3672	100	2824.28	2823.99	7813.4	1	6.977	40	21	K.NHGPDVPPDVQDSVLEAFQASLDDEK.N
*	PARC_Toxo_sol_rep3_05_itms.05010.05010.2	4.3909	0.408	100	3136.79	3137.34	7931.6	1	7.737	41.1	2	K.NHGPDVPPDVQDSVLEAFQASLDDEKNKA.-
*	PARC_Toxo_sol_rep3_05_itms.05077.05077.3	6.1227	0.4332	100	3137.21	3137.34	4897.3	1	7.6	34.8	10	K.NHGPDVPPDVQDSVLEAFQASLDDEKNKA.-
*	PARC_Toxo_sol_rep6_04_itms.10844.10844.3	5.1518	0.3552	100	2573.21	2572.74	7328.2	1	6.555	42.4	5	H.GPDVPPDVQDSVLEAFQASLDDEK.N
*	PARC_Toxo_sol_rep6_04_itms.10823.10823.2	5.0238	0.2671	100	2574.55	2572.74	3738.9	1	6.393	54.3	41	H.GPDVPPDVQDSVLEAFQASLDDEK.N
83.m01206	20	39	0.604	212	24292	5	U	ran-specific GTPase-activating protein, putative
TgTwinScan_0361	20	39	0.604	212	24292	5	U
TgGlmHMM_0257	20	39	0.604	212	24292	5	U
	PARC_Toxo_sol_rep7_04_itms.04388.04388.1	2.8016	0.2537	98.5	1212.59	1213.33	5983.9	1	5.106	68.2	1	K.PAQPAEATQATK.E
	PARC_Toxo_sol_rep4_05_itms.02012.02012.2	3.3331	0.2987	99.7	1212.71	1213.33	3140.2	1	5.496	77.3	2	K.PAQPAEATQATK.E
	PARC_Toxo_sol_rep7_03_itms.07180.07180.2	3.6669	0.1749	99.1	2470.91	2470.57	6402.4	2	6.05	40	1	D.NFNPEEEVTEGNWNTPQVEVH.A
	PARC_Toxo_sol_rep7_03_itms.06902.06902.2	3.614	0.2151	99.7	1254.53	1254.3	7542.6	1	4.699	88.9	1	T.GEEDEDVFWK.H
	PARC_Toxo_sol_rep7_03_itms.06913.06913.1	2.712	0.2193	97.7	1255.74	1254.3	9266.7	3	4.811	66.7	3	T.GEEDEDVFWK.H
	PARC_Toxo_sol_rep3_04_itms.02305.02305.2	3.8248	0.2575	99.7	1407.27	1407.48	5860.4	1	5.469	65.4	1	W.VSSTGDAQAAGEWK.E
	PARC_Toxo_sol_rep7_03_itms.05433.05433.2	3.0112	0.3274	99.6	1220.73	1221.27	6990.7	1	5.87	86.4	1	S.STGDAQAAGEWK.E
	PARC_Toxo_sol_rep4_12_itms.06640.06640.2	4.7869	0.4628	100	1680.23	1680.91	8193.5	1	7.79	82.1	1	K.IVANHYVVASGVYCK.L
	PARC_Toxo_sol_rep4_12_itms.06308.06308.2	4.5145	0.3667	100	1567.37	1567.75	7129.2	1	7.193	73.1	7	I.VANHYVVASGVYCK.L
	PARC_Toxo_sol_rep6_12_itms.14785.14785.2	3.7677	0.2918	99.8	1467.73	1468.62	8241.1	1	5.952	83.3	1	V.ANHYVVASGVYCK.L
	PARC_Toxo_sol_rep6_12_itms.14710.14710.2	3.5643	0.2077	99.5	1398.85	1397.54	7832.7	1	5.939	81.8	3	A.NHYVVASGVYCK.L
	PARC_Toxo_sol_rep3_05_itms.04502.04502.2	5.1766	0.3691	100	2070.57	2071.35	5451.1	1	6.919	73.5	1	W.TVMDFAEGELKNEQFALK.F
	PARC_Toxo_sol_rep3_05_itms.02667.02667.2	4.7206	0.2756	100	1624.61	1624.83	9125.4	1	5.165	84.6	1	D.FAEGELKNEQFALK.F
	PARC_Toxo_sol_rep4_11_itms.02983.02983.2	3.8314	0.1871	99.6	1440.29	1439.61	5982.9	1	4.193	81.8	7	K.FGQVEQAQEFKK.K
	PARC_Toxo_sol_rep3_06_itms.02182.02182.2	3.4917	0.2035	99.5	1291.87	1292.43	8086.3	1	4.877	80	2	F.GQVEQAQEFKK.K
	PARC_Toxo_sol_rep6_12_itms.13977.13977.2	3.1307	0.2323	99.2	1319.53	1320.53	6170.4	1	4.489	77.3	1	K.KKFEEAAALNAK.I
	PARC_Toxo_sol_rep3_06_itms.02357.02357.2	4.0598	0.2636	100	1191.93	1192.36	5816.9	3	4.896	80	2	K.KFEEAAALNAK.I
	PARC_Toxo_sol_rep4_12_itms.06043.06043.1	3.0488	0.1952	97.5	1193.55	1192.36	4133.6	3	4.935	70	1	K.KFEEAAALNAK.I
	PARC_Toxo_sol_rep4_01_itms.01479.01479.1	2.2899	0.189	95.9	917.76	917.007	3165.2	12	4.271	62.5	1	F.EEAAALNAK.I
	PARC_Toxo_sol_rep3_05_itms.01844.01844.2	3.8321	0.0753	97.7	1693.93	1692.77	3173.5	24	3.682	60.7	1	F.GVEAEGEEKTEKEEK.K
49.m03281	21	52	0.593	253	28114	6.6	U	proteasome subunit alpha type 6, putative
TgTwinScan_6227	21	52	0.568	264	29335	6.4	U
	PARC_Toxo_sol_rep3_10_itms.05432.05432.2	5.901	0.4107	100	2227.59	2227.54	6897.3	1	8.198	77.8	2	R.HITIFSPDGNLYQVEYAMK.A
	PARC_Toxo_sol_rep4_10_itms.05328.05328.2	5.0371	0.4479	100	2090.71	2090.4	5285.8	1	8.256	64.7	12	H.ITIFSPDGNLYQVEYAMK.A
	PARC_Toxo_sol_rep4_06_itms.02485.02485.2	2.8241	0.1237	96.1	1192.77	1193.32	6548.8	30	3.441	77.8	1	R.NCNLTCVAIK.G
	PARC_Toxo_sol_rep6_01_itms.04606.04606.1	2.8017	0.2057	97.5	1192.22	1192.28	6792	1	4.918	65	2	K.GDDSACLVVQK.K
	PARC_Toxo_sol_rep7_12_itms.11096.11096.1	3.217	0.2128	98.1	1238.94	1239.42	5536	5	4.963	65	2	K.KVAAHQLTQDK.H
	PARC_Toxo_sol_rep7_12_itms.11075.11075.2	4.0211	0.328	100	1239.25	1239.42	5892.1	1	6.424	85	4	K.KVAAHQLTQDK.H
	PARC_Toxo_sol_rep4_08_itms.02755.02755.1	2.7919	0.1859	96.7	1110.76	1111.24	5022.5	31	4.398	66.7	2	K.VAAHQLTQDK.H
	PARC_Toxo_sol_rep3_08_itms.02737.02737.2	3.377	0.125	99	1112.17	1111.24	7613.5	1	4.855	88.9	3	K.VAAHQLTQDK.H
	PARC_Toxo_sol_rep3_11_itms.07729.07729.3	4.0089	0.2237	97.8	3216.56	3216.55	5439.3	1	4.787	29.5	2	K.HLDSSFVSSLYTLSPTIGSCLVGVFPDCR.S
	PARC_Toxo_sol_rep7_02_itms.09129.09129.1	2.5785	0.2261	97.8	1611.62	1609.75	6236.3	214	4.119	42.9	1	L.SPTIGSCLVGVFPDC.R
	PARC_Toxo_sol_rep3_07_itms.02349.02349.2	3.3326	0.2798	99.7	1272.17	1270.39	5577.8	1	5.718	85	1	R.ARQEAGEFAYK.N
	PARC_Toxo_sol_rep3_10_itms.04273.04273.3	5.2342	0.2988	100	2594.3	2593.92	4809.2	1	6.849	34.1	2	R.ARQEAGEFAYKNGYDMPVYALAK.R
	PARC_Toxo_sol_rep3_05_itms.03074.03074.2	3.6312	0.3691	100	1342.43	1342.55	5808.7	1	6.313	81.8	2	K.NGYDMPVYALAK.R
	PARC_Toxo_sol_rep4_07_itms.02999.02999.1	2.6017	0.3637	98.1	1072.66	1073.19	2273.8	1	6.254	66.7	5	F.DPAGFFAGYK.A
	PARC_Toxo_sol_rep4_07_itms.02990.02990.2	3.6139	0.2869	99.9	1073.27	1073.19	4719.6	1	5.764	88.9	4	F.DPAGFFAGYK.A
	PARC_Toxo_sol_rep3_11_itms.09397.09397.3	3.6531	0.3333	99.9	2192.93	2193.55	5205.7	7	5.605	34.7	1	K.EVIECAISAMQHVLAMDFK.A
	PARC_Toxo_sol_rep3_11_itms.09422.09422.2	4.743	0.427	100	2193.05	2193.55	8829.3	1	7.396	63.9	1	K.EVIECAISAMQHVLAMDFK.A
	PARC_Toxo_sol_rep3_11_itms.07569.07569.3	4.4441	0.4184	100	2064.14	2064.43	3886.7	1	7.135	52.9	1	E.VIECAISAMQHVLAMDFK.A
	PARC_Toxo_sol_rep3_11_itms.07575.07575.2	6.1452	0.47	100	2066.67	2064.43	7798.1	1	9.028	76.5	2	E.VIECAISAMQHVLAMDFK.A
	PARC_Toxo_sol_rep3_05_itms.03104.03104.2	5.4091	0.3632	100	2107.01	2108.27	7600.4	1	7.945	70.6	1	R.ILSEHEVEDHLTSIAERE.-
	PARC_Toxo_sol_rep3_05_itms.02553.02553.2	5.2913	0.3978	100	1881.69	1881.95	8471	1	8.055	80	1	L.SEHEVEDHLTSIAERE.-
42.m00008	47	157	0.583	477	51811	6.4	U	adenosylhomocysteinase, putative
TgTwinScan_5315	47	157	0.588	473	51241	6.3	U
TgTigrScan_1788	47	157	0.507	548	59934	7	U
TgGlmHMM_2885	47	157	0.583	477	51811	6.4	U
	PARC_Toxo_sol_rep7_12_itms.25405.25405.2	3.13	0.1748	97.5	1932.27	1929.28	3881.9	3	4.895	50	4	I.SGSLHMTVQTAVLIETLK.A
	PARC_Toxo_sol_rep3_11_itms.03827.03827.2	5.7906	0.4352	100	2180.53	2180.36	8264.9	1	7.599	72.2	4	R.WCSCNIFSTQDHAAAAIVK.N
	PARC_Toxo_sol_rep4_12_itms.07984.07984.3	4.3877	0.2322	99.6	2180.54	2180.36	3933.5	1	5.089	40.3	1	R.WCSCNIFSTQDHAAAAIVK.N
	PARC_Toxo_sol_rep3_09_itms.03583.03583.2	5.3972	0.444	100	1993.49	1994.14	7866	1	7.54	79.4	3	W.CSCNIFSTQDHAAAAIVK.N
	PARC_Toxo_sol_rep3_08_itms.03533.03533.3	3.9293	0.2173	98.8	1994.99	1994.14	6770.8	1	4.676	41.2	1	W.CSCNIFSTQDHAAAAIVK.N
	PARC_Toxo_sol_rep7_05_itms.05902.05902.2	5.1191	0.4068	100	1833.83	1834.01	8386.1	1	7.945	75	10	C.SCNIFSTQDHAAAAIVK.N
	PARC_Toxo_sol_rep6_10_itms.08380.08380.2	4.079	0.2784	99.8	1589.13	1586.79	3453.9	1	5.469	75	2	C.NIFSTQDHAAAAIVK.N
	PARC_Toxo_sol_rep3_09_itms.03228.03228.2	4.574	0.2987	100	1472.63	1472.68	7453.1	1	6.38	80.8	2	N.IFSTQDHAAAAIVK.N
	PARC_Toxo_sol_rep3_08_itms.03887.03887.2	3.2319	0.187	99.3	1108.21	1108.24	7281.9	5	3.826	77.8	5	K.NNSAAVFAWK.G
	PARC_Toxo_sol_rep4_10_itms.03678.03678.2	2.7869	0.1778	98.4	996.532	994.138	5614.5	16	3.802	93.8	1	N.NSAAVFAWK.G
	PARC_Toxo_sol_rep3_05_itms.05473.05473.3	5.6095	0.4215	100	2920.97	2921.23	6479.7	1	7.412	32.1	11	M.ALTWGEGAGPDLLVDDGGDATLLIHEGVK.A
	PARC_Toxo_sol_rep3_05_itms.05399.05399.2	3.9083	0.271	99.8	2924.23	2921.23	6324.6	1	6.05	32.1	4	M.ALTWGEGAGPDLLVDDGGDATLLIHEGVK.A
	PARC_Toxo_sol_rep6_04_itms.07677.07677.2	3.6582	0.2187	99.4	2264.05	2263.51	7875.2	9	4.91	38.6	3	E.GAGPDLLVDDGGDATLLIHEGVK.A
	PARC_Toxo_sol_rep4_10_itms.03314.03314.2	3.2681	0.2332	99.2	1425.35	1425.58	7880.1	1	5.04	73.1	1	D.DGGDATLLIHEGVK.A
	PARC_Toxo_sol_rep3_04_itms.02613.02613.2	4.0734	0.3417	100	1631.39	1630.81	4185.7	1	7.035	76.7	3	R.SGALPDPAATDNLEMK.V
	PARC_Toxo_sol_rep7_03_itms.06157.06157.2	3.5744	0.2441	99.6	1415.55	1415.6	8138.6	6	5.408	70.8	1	A.LPDPAATDNLEMK.V
	PARC_Toxo_sol_rep4_04_itms.02168.02168.2	3.2722	0.2306	99.5	1117.13	1117.16	7924.2	1	5.163	80	3	K.GVSEETTTGVH.R
	PARC_Toxo_sol_rep4_12_itms.08285.08285.2	5.0988	0.3562	100	1861.69	1862.14	3658.8	1	6.682	80	4	K.KELLFPAINVNDCVTK.S
	PARC_Toxo_sol_rep3_07_itms.03594.03594.3	5.051	0.2124	100	1862.9	1862.14	6544.4	5	5.478	46.7	2	K.KELLFPAINVNDCVTK.S
	PARC_Toxo_sol_rep4_07_itms.03989.03989.2	3.8039	0.2482	99.6	1736.23	1733.97	5169.5	1	5.214	64.3	3	K.ELLFPAINVNDCVTK.S
	PARC_Toxo_sol_rep4_07_itms.03770.03770.2	4.3209	0.333	100	1607.51	1604.85	5089.9	1	5.936	84.6	12	E.LLFPAINVNDCVTK.S
	PARC_Toxo_sol_rep3_07_itms.03167.03167.2	3.677	0.3633	100	1491.17	1491.69	3437.2	2	5.732	75	2	L.LFPAINVNDCVTK.S
	PARC_Toxo_sol_rep4_06_itms.02674.02674.2	4.3018	0.2972	100	1379.35	1378.53	6130.2	1	5.075	90.9	8	L.FPAINVNDCVTK.S
	PARC_Toxo_sol_rep7_04_itms.05874.05874.1	2.7486	0.1648	95.2	1379.73	1378.53	4242.3	1	4.029	68.2	4	L.FPAINVNDCVTK.S
	PARC_Toxo_sol_rep4_10_itms.03609.03609.2	3.4123	0.3873	100	1150.63	1151.31	4850.6	1	6.44	90	4	R.VVICGFGDVGK.G
	PARC_Toxo_sol_rep3_05_itms.02603.02603.1	2.2953	0.187	95.3	1051.51	1052.18	3710.3	5	5.165	77.8	2	V.VICGFGDVGK.G
	PARC_Toxo_sol_rep4_05_itms.02558.02558.2	3.2159	0.2685	99.7	1052.21	1052.18	3712.2	1	5.886	88.9	1	V.VICGFGDVGK.G
	PARC_Toxo_sol_rep4_03_itms.06548.06548.2	3.8225	0.3091	99.8	2067.37	2066.34	7336.6	1	6.069	61.1	1	R.VVVTEVDPICALQAAMEGY.S
	PARC_Toxo_sol_rep7_05_itms.09664.09664.2	3.5597	0.3818	99.9	2256.59	2254.5	3713	1	6.035	45.2	3	Y.SVSTLESQLATADIFISATGNK.D
	PARC_Toxo_sol_rep3_10_itms.07347.07347.3	3.4158	0.2631	96.5	2994.35	2995.38	6171.3	1	5.249	28.7	1	K.NNAIVGNIGHFDNEVDMAGLLAWPGIQK.V
	PARC_Toxo_sol_rep3_09_itms.07367.07367.2	4.7374	0.3403	100	2995.11	2995.38	8313.7	1	6.804	38.9	3	K.NNAIVGNIGHFDNEVDMAGLLAWPGIQK.V
	PARC_Toxo_sol_rep3_10_itms.07320.07320.2	4.1014	0.1853	99.5	2880.51	2881.28	4867.6	1	5.831	46.2	1	N.NAIVGNIGHFDNEVDMAGLLAWPGIQK.V
	PARC_Toxo_sol_rep4_12_itms.08585.08585.2	2.9852	0.2094	99.1	1083.37	1083.32	5362	36	4.666	72.2	1	A.GLLAWPGIQK.V
	PARC_Toxo_sol_rep3_06_itms.05014.05014.2	3.455	0.109	96.9	1757.19	1757.98	6435.9	4	3.588	56.7	3	R.FIFPEDNHGVIVLAEG.R
	PARC_Toxo_sol_rep3_08_itms.05415.05415.2	4.5607	0.3617	100	1915.59	1914.17	5575.6	1	6.682	75	3	R.FIFPEDNHGVIVLAEGR.L
	PARC_Toxo_sol_rep7_04_itms.06644.06644.1	3.059	0.246	98.5	1497.91	1497.65	6103.1	25	5.555	50	2	I.FPEDNHGVIVLAEG.R
	PARC_Toxo_sol_rep4_06_itms.03115.03115.2	3.1263	0.1406	96.6	1497.97	1497.65	4391.4	17	3.869	61.5	1	I.FPEDNHGVIVLAEG.R
	PARC_Toxo_sol_rep3_06_itms.02873.02873.2	4.0967	0.3438	100	1656.25	1653.84	3361.9	1	5.569	75	3	I.FPEDNHGVIVLAEGR.L
	PARC_Toxo_sol_rep3_10_itms.03602.03602.2	3.2919	0.2875	99.6	1364.19	1364.53	5030.9	222	5.386	58.3	1	N.LGCATGHPSFVMS.C
	PARC_Toxo_sol_rep6_06_itms.09628.09628.2	3.6419	0.3824	100	2165.61	2166.4	6815.7	1	7.018	50	3	C.SFTNQTLAQLDLWDNVATK.R
	PARC_Toxo_sol_rep4_07_itms.03992.03992.2	4.0463	0.4346	100	1930.51	1932.14	3150.9	1	8.675	68.8	9	F.TNQTLAQLDLWDNVATK.R
	PARC_Toxo_sol_rep4_09_itms.04885.04885.2	3.3313	0.3324	99.7	1831.63	1831.04	6846	2	5.2	50	1	T.NQTLAQLDLWDNVATK.R
	PARC_Toxo_sol_rep4_04_itms.03130.03130.2	3.8491	0.3112	100	1175.31	1175.33	6953.4	1	5.897	88.9	4	Q.LDLWDNVATK.R
	PARC_Toxo_sol_rep7_10_itms.10094.10094.3	5.385	0.457	100	3300.86	3303.76	4276.8	1	8.564	38.8	8	R.LHLPALGCELTTMSQEQAAYVGIKPEGPYK.S
	PARC_Toxo_sol_rep6_08_itms.10667.10667.3	4.8295	0.3547	100	3055.07	3053.46	7270.2	1	6.297	31.5	2	H.LPALGCELTTMSQEQAAYVGIKPEGPYK.S
	PARC_Toxo_sol_rep6_07_itms.05821.05821.2	4.292	0.3435	100	1865.75	1866.08	7651.2	1	6.867	62.5	1	M.SQEQAAYVGIKPEGPYK.S
	PARC_Toxo_sol_rep6_12_itms.13932.13932.2	3.0003	0.2721	99.6	1088.31	1088.29	4226.3	1	5.436	83.3	5	Y.VGIKPEGPYK.S
TgTwinScan_5919	7	57	0.582	170	18162	5.9	U
44.m02770	7	57	0.582	170	18162	5.9	U	deoxyuridine 5'-triphosphate nucleotidohydrolase, putative
	PARC_Toxo_sol_rep7_12_itms.17004.17004.2	3.4053	0.1602	98.8	1526.59	1526.88	5553.3	1	5.46	66.7	1	-.MLLRVQALTPEVR.A
	PARC_Toxo_sol_rep3_11_itms.04515.04515.3	6.4611	0.538	100	3845.27	3848.19	6879.6	1	9.189	31.6	7	R.AMYAAHGHYHEGDSGVDLFVVQDQEIQPGETAFVK.L
	PARC_Toxo_sol_rep7_09_itms.08834.08834.2	3.5661	0.3014	99.9	1373.67	1373.66	5276.8	4	5.803	80	2	Q.EKNVSWLIMPR.S
	PARC_Toxo_sol_rep7_09_itms.16194.16194.3	5.1541	0.4156	100	2347.22	2346.68	4918.5	1	6.505	36.9	23	R.IVQAVAFSGEGITLELVDELNK.T
	PARC_Toxo_sol_rep7_06_itms.17928.17928.2	3.9712	0.2544	99.7	2347.33	2346.68	8568.2	7	5.123	35.7	21	R.IVQAVAFSGEGITLELVDELNK.T
	PARC_Toxo_sol_rep3_06_itms.05947.05947.2	2.946	0.1686	95.8	1938.09	1935.18	5736.9	1	4.113	58.8	1	A.VAFSGEGITLELVDELNK.T
	PARC_Toxo_sol_rep7_03_itms.05710.05710.2	4.786	0.3404	100	1813.85	1812.91	8491.4	1	6.659	61.8	2	R.GEGGFGSTTCPAGEPEMK.K
76.m00001	67	216	0.561	563	63171	7.3	U	glucose-6-phosphate isomerase, putative
TgTigrScan_0961	67	216	0.561	563	63171	7.3	U
	PARC_Toxo_sol_rep7_06_itms.04960.04960.1	3.4054	0.2508	98.6	1426.8	1427.52	5358.8	1	5.618	58.3	2	M.APTQLEQCASHGK.L
	PARC_Toxo_sol_rep4_08_itms.02827.02827.2	4.0844	0.2897	100	1426.87	1427.52	8374.6	1	6.612	83.3	4	M.APTQLEQCASHGK.L
	PARC_Toxo_sol_rep3_09_itms.02870.02870.3	3.594	0.2118	98.8	1429.28	1427.52	5757.4	1	5.447	54.2	1	M.APTQLEQCASHGK.L
	PARC_Toxo_sol_rep3_09_itms.02818.02818.2	4.1381	0.2402	99.9	1357.43	1356.44	7121.4	1	5.231	86.4	3	A.PTQLEQCASHGK.L
	PARC_Toxo_sol_rep3_07_itms.02100.02100.2	3.2581	0.2309	99.5	1261.35	1259.33	7327	11	4.682	75	4	P.TQLEQCASHGK.L
	PARC_Toxo_sol_rep7_12_itms.19125.19125.2	3.015	0.18	96.9	1990.65	1988.29	5821.3	1	4.403	59.4	1	R.QKITLETLQHLVNLAHE.R
	PARC_Toxo_sol_rep3_08_itms.07058.07058.2	3.344	0.2653	99.6	1394.59	1394.65	3389	2	4.844	81.8	1	K.ITLETLQHLVNL.A
	PARC_Toxo_sol_rep7_06_itms.09162.09162.2	4.3483	0.3371	100	1730.63	1731.99	8166.8	1	6.504	78.6	18	K.ITLETLQHLVNLAHE.R
	PARC_Toxo_sol_rep7_06_itms.09157.09157.1	3.3141	0.2933	98.7	1731.92	1731.99	6536.1	1	5.945	50	2	K.ITLETLQHLVNLAHE.R
	PARC_Toxo_sol_rep3_11_itms.06054.06054.3	3.834	0.312	100	1732.07	1731.99	3699.7	2	5.726	46.4	2	K.ITLETLQHLVNLAHE.R
	PARC_Toxo_sol_rep4_11_itms.04330.04330.2	3.4972	0.1921	99.1	1617.45	1618.83	3896.7	1	5.038	69.2	1	I.TLETLQHLVNLAHE.R
	PARC_Toxo_sol_rep4_08_itms.05118.05118.2	3.0449	0.1893	99	1109.23	1109.27	5059.3	3	4.115	88.9	4	K.NVLDEVHAVL.R
	PARC_Toxo_sol_rep7_07_itms.13053.13053.3	4.1505	0.3098	99.8	2640.8	2638.98	10637.8	1	5.253	35	1	S.IGIGGSYLGTEFVHLALAAEGYAAEK.A
	PARC_Toxo_sol_rep3_12_itms.10732.10732.2	5.6046	0.4363	100	2524.85	2525.82	11283.9	1	7.742	47.9	1	I.GIGGSYLGTEFVHLALAAEGYAAEK.A
	PARC_Toxo_sol_rep3_12_itms.10722.10722.3	5.0267	0.3749	100	2526.38	2525.82	8649.2	1	7.068	39.6	2	I.GIGGSYLGTEFVHLALAAEGYAAEK.A
	PARC_Toxo_sol_rep3_07_itms.06518.06518.2	3.3224	0.1604	98	1968.23	1967.23	5003.6	1	4.923	50	2	R.QIHFLANVDPVDVWLAE.R
	PARC_Toxo_sol_rep3_05_itms.05139.05139.2	4.6822	0.3187	100	1534.47	1533.76	4792.6	1	6.448	80.8	26	R.GFDPEETLVVVISK.T
	PARC_Toxo_sol_rep6_12_itms.16312.16312.2	5.1867	0.4337	100	1849.75	1850	6434.5	1	7.384	67.6	8	R.ALGAHFCAVSTNLDGTSK.F
	PARC_Toxo_sol_rep4_12_itms.06940.06940.2	3.8623	0.3313	99.9	1779.39	1778.93	5261.4	1	6.446	59.4	3	A.LGAHFCAVSTNLDGTSK.F
	PARC_Toxo_sol_rep4_12_itms.06458.06458.2	4.8136	0.4335	100	1665.51	1665.77	6741.4	1	7.656	76.7	8	L.GAHFCAVSTNLDGTSK.F
	PARC_Toxo_sol_rep6_12_itms.15117.15117.2	3.1772	0.2919	99.4	1611.49	1608.71	7545	2	5.368	60.7	1	G.AHFCAVSTNLDGTSK.F
	PARC_Toxo_sol_rep7_09_itms.22692.22692.3	4.3509	0.2868	99.8	3101.15	3098.48	8077	1	5.357	25	1	R.YSVTSAVGILPLALQYGYDVAQEFLNGAH.A
	PARC_Toxo_sol_rep7_05_itms.19052.19052.2	3.2049	0.2508	99.1	2390.77	2390.7	8662.7	1	4.962	40.5	1	V.GILPLALQYGYDVAQEFLNGAH.A
	PARC_Toxo_sol_rep3_09_itms.05979.05979.2	3.8309	0.3942	100	2249.59	2250.49	8389.3	1	6.793	55.3	2	Y.GYDVAQEFLNGAHAMDVHFK.T
	PARC_Toxo_sol_rep3_10_itms.05963.05963.3	4.0606	0.2853	99.8	2250.59	2250.49	5373.9	1	5.247	34.2	2	Y.GYDVAQEFLNGAHAMDVHFK.T
	PARC_Toxo_sol_rep7_10_itms.07692.07692.2	4.9324	0.4329	100	1700.27	1701.94	8210.5	1	7.819	78.6	6	R.FPAHIQQLTMESNGK.R
	PARC_Toxo_sol_rep3_12_itms.06635.06635.2	4.3598	0.2313	99.8	1554.39	1554.76	6753.7	1	5.892	73.1	1	F.PAHIQQLTMESNGK.R
	PARC_Toxo_sol_rep3_10_itms.08359.08359.3	5.8899	0.4572	100	3257	3255.53	6934	1	7.73	29.5	4	K.TLDFDVGEIFFGEPGTNGQHSFYQLIHQG.R
	PARC_Toxo_sol_rep3_11_itms.07685.07685.3	4.522	0.2606	99.7	3412.49	3411.71	6139.9	1	5.652	26.7	1	K.TLDFDVGEIFFGEPGTNGQHSFYQLIHQGR.V
	PARC_Toxo_sol_rep3_11_itms.08038.08038.3	5.6498	0.4187	100	3153.29	3154.42	5942.3	1	7.685	29.6	7	T.LDFDVGEIFFGEPGTNGQHSFYQLIHQG.R
	PARC_Toxo_sol_rep3_11_itms.08139.08139.2	3.7623	0.3985	100	3154.91	3154.42	5570.2	1	6.329	33.3	2	T.LDFDVGEIFFGEPGTNGQHSFYQLIHQG.R
	PARC_Toxo_sol_rep3_07_itms.06918.06918.3	5.0033	0.3925	100	3041.99	3041.26	6243	1	6.618	28.8	4	L.DFDVGEIFFGEPGTNGQHSFYQLIHQG.R
	PARC_Toxo_sol_rep4_10_itms.05810.05810.2	3.888	0.2778	99.8	1854.43	1851.97	8049.6	3	5.7	56.2	1	D.FDVGEIFFGEPGTNGQH.S
	PARC_Toxo_sol_rep7_06_itms.11724.11724.2	3.9008	0.4126	100	2925.21	2926.17	6046.6	1	6.826	42	6	D.FDVGEIFFGEPGTNGQHSFYQLIHQG.R
	PARC_Toxo_sol_rep3_11_itms.07277.07277.3	4.7939	0.3453	100	2927.63	2926.17	5435.3	1	6.329	31	4	D.FDVGEIFFGEPGTNGQHSFYQLIHQG.R
	PARC_Toxo_sol_rep7_05_itms.09617.09617.2	3.6119	0.2734	99.6	2778.33	2779	6161.2	1	5.056	45.8	1	F.DVGEIFFGEPGTNGQHSFYQLIHQG.R
	PARC_Toxo_sol_rep5_08_itms.11157.11157.3	3.5223	0.2657	97.6	2661.92	2663.91	5766.6	1	4.657	31.5	1	D.VGEIFFGEPGTNGQHSFYQLIHQG.R
	PARC_Toxo_sol_rep6_11_itms.10939.10939.2	4.7569	0.3521	100	2665.09	2663.91	5635.2	1	6.689	50	4	D.VGEIFFGEPGTNGQHSFYQLIHQG.R
	PARC_Toxo_sol_rep5_08_itms.10397.10397.3	4.2691	0.2103	98.5	2564.54	2564.78	4910	11	5.229	34.1	1	V.GEIFFGEPGTNGQHSFYQLIHQG.R
	PARC_Toxo_sol_rep6_11_itms.10180.10180.2	4.1447	0.3285	100	2564.93	2564.78	6119	1	6.266	45.5	4	V.GEIFFGEPGTNGQHSFYQLIHQG.R
	PARC_Toxo_sol_rep6_12_itms.17472.17472.2	4.4648	0.2933	100	1973.55	1971.1	5075.8	1	5.567	61.8	2	F.GEPGTNGQHSFYQLIHQG.R
	PARC_Toxo_sol_rep3_07_itms.03928.03928.2	3.0004	0.2501	99.3	1281.49	1281.5	2685.4	1	4.59	85	1	R.VIPAEFIGFCK.S
	PARC_Toxo_sol_rep3_07_itms.03412.03412.1	2.4461	0.249	98.1	1181.61	1182.37	6381.7	1	5.303	66.7	6	V.IPAEFIGFCK.S
	PARC_Toxo_sol_rep4_08_itms.04040.04040.2	3.7634	0.2823	100	1183.23	1182.37	3701.9	1	4.909	88.9	11	V.IPAEFIGFCK.S
	PARC_Toxo_sol_rep3_07_itms.04888.04888.3	5.5866	0.3408	100	3037.22	3036.39	6816.5	1	6.408	35.6	7	K.LKEEPVSNHDELMSNFFAQPDALAFGK.T
	PARC_Toxo_sol_rep3_06_itms.04755.04755.2	4.2322	0.3457	100	3037.85	3036.39	8927.2	1	6.73	40.4	3	K.LKEEPVSNHDELMSNFFAQPDALAFGK.T
	PARC_Toxo_sol_rep3_05_itms.04625.04625.3	5.0498	0.3934	100	2922.35	2923.23	6425.5	1	6.635	38	2	L.KEEPVSNHDELMSNFFAQPDALAFGK.T
	PARC_Toxo_sol_rep6_05_itms.09495.09495.2	3.6112	0.3132	99.8	2668.47	2665.94	5566.4	1	6.067	39.1	1	E.EPVSNHDELMSNFFAQPDALAFGK.T
	PARC_Toxo_sol_rep7_11_itms.15757.15757.3	6.2299	0.3487	100	3486.83	3488.01	7122.3	1	6.688	33.6	2	K.TFPGDRPSCMLLFPEISPFHIGQLLALYEH.R
	PARC_Toxo_sol_rep7_11_itms.15897.15897.3	6.5081	0.272	100	3388.73	3386.9	7329.2	1	6.446	34.8	4	T.FPGDRPSCMLLFPEISPFHIGQLLALYEH.R
	PARC_Toxo_sol_rep3_11_itms.07209.07209.2	4.2658	0.1967	99.8	1498.71	1498.76	8411.4	1	4.51	83.3	2	L.FPEISPFHIGQLL.A
	PARC_Toxo_sol_rep3_11_itms.07113.07113.2	3.6433	0.2279	99.5	1569.51	1569.84	8017.5	1	4.993	80.8	3	L.FPEISPFHIGQLLA.L
	PARC_Toxo_sol_rep3_11_itms.08868.08868.2	3.7453	0.2636	99.7	1974.91	1975.29	7712.8	2	6.314	59.4	1	L.FPEISPFHIGQLLALYE.H
	PARC_Toxo_sol_rep7_11_itms.13470.13470.3	4.291	0.2551	99.8	2112.44	2112.44	10390.6	1	4.855	44.1	1	L.FPEISPFHIGQLLALYEH.R
	PARC_Toxo_sol_rep3_10_itms.06568.06568.2	3.7242	0.0969	98.8	1351.45	1351.59	6969.6	42	3.98	77.3	2	F.PEISPFHIGQLL.A
	PARC_Toxo_sol_rep3_11_itms.07108.07108.3	5.5814	0.4051	100	1964.99	1965.26	6390.7	1	7.128	48.4	1	F.PEISPFHIGQLLALYEH.R
	PARC_Toxo_sol_rep3_12_itms.10232.10232.2	4.9526	0.3711	100	1965.91	1965.26	9279.6	1	6.407	65.6	3	F.PEISPFHIGQLLALYEH.R
	PARC_Toxo_sol_rep7_12_itms.19689.19689.2	4.2136	0.2409	99.8	1627.87	1625.87	9585.3	1	6.281	80.8	2	I.SPFHIGQLLALYEH.R
	PARC_Toxo_sol_rep4_05_itms.06642.06642.2	3.2087	0.1847	98.2	2016.97	2015.24	7557.4	4	4.324	53.1	1	E.HRVAVEGWLWGINSFDQ.W
	PARC_Toxo_sol_rep4_09_itms.04404.04404.2	4.0555	0.2692	99.9	1493.73	1493.66	5529.8	1	6.031	70.8	2	G.INSFDQWGVELGK.V
	PARC_Toxo_sol_rep4_08_itms.04140.04140.2	3.8576	0.1687	99.5	1380.39	1380.5	9932.5	5	5.058	81.8	2	I.NSFDQWGVELGK.V
	PARC_Toxo_sol_rep4_08_itms.03829.03829.2	3.7648	0.2314	99.8	1179.47	1179.32	7305.2	1	5.698	88.9	1	S.FDQWGVELGK.V
	PARC_Toxo_sol_rep3_12_itms.05143.05143.2	3.9704	0.3606	100	2088.61	2089.19	4070.1	1	6.612	63.9	1	R.EGKAPHESGQSELCSSTRK.I
	PARC_Toxo_sol_rep7_04_itms.04763.04763.1	2.3701	0.2816	98.6	1489.66	1490.49	3359.9	1	5.948	50	1	K.APHESGQSELCSST.R
	PARC_Toxo_sol_rep3_05_itms.02162.02162.2	3.3632	0.2732	99.5	1490.33	1490.49	3939.4	1	5.935	73.1	1	K.APHESGQSELCSST.R
	PARC_Toxo_sol_rep3_12_itms.06213.06213.2	4.388	0.2111	100	1373.63	1373.6	7078.9	1	5.211	90	3	R.KILEHYVQQSK.A
	PARC_Toxo_sol_rep3_09_itms.03153.03153.2	3.5525	0.2739	99.8	1244.77	1245.42	8486.6	1	5.171	88.9	2	K.ILEHYVQQSK.A
TgGlmHMM_4627	19	48	0.551	283	31931	4.2	U
59.m03592	19	48	0.551	283	31931	4.2	U	inhibitor-1 of protein phosphatase type 2A
TgTwinScan_7412	19	48	0.551	283	31931	4.2	U
	PARC_Toxo_sol_rep3_06_itms.05480.05480.2	3.924	0.2302	99.7	1503.03	1503.71	7442.2	1	5.895	80.8	1	K.AAGEEMVELILDGR.Q
	PARC_Toxo_sol_rep3_06_itms.02402.02402.2	4.236	0.2223	99.9	1314.47	1314.44	7333.9	1	5.647	81.8	3	K.SVSHEASDLLQK.L
	PARC_Toxo_sol_rep3_06_itms.02404.02404.1	3.4552	0.2991	98.7	1314.63	1314.44	5811.3	1	5.613	72.7	2	K.SVSHEASDLLQK.L
	PARC_Toxo_sol_rep3_06_itms.02365.02365.2	3.0868	0.1952	99	1226.85	1227.36	4923.6	1	4.965	75	3	S.VSHEASDLLQK.L
	PARC_Toxo_sol_rep4_08_itms.03004.03004.2	3.1291	0.1981	99.2	1128.41	1128.23	5293.6	1	4.457	83.3	2	V.SHEASDLLQK.L
	PARC_Toxo_sol_rep3_12_itms.08579.08579.3	5.15	0.2867	100	2336.54	2336.63	4793.8	1	6.363	38.8	3	K.FTCNQTGLHSVEGFPVMPSVK.T
	PARC_Toxo_sol_rep3_12_itms.08587.08587.2	5.1421	0.313	100	2336.73	2336.63	7383.2	1	6.523	52.5	10	K.FTCNQTGLHSVEGFPVMPSVK.T
	PARC_Toxo_sol_rep6_12_itms.17910.17910.2	3.5001	0.2794	99.6	1928.91	1928.21	4626.8	7	5.774	50	1	C.NQTGLHSVEGFPVMPSVK.T
	PARC_Toxo_sol_rep3_05_itms.03809.03809.2	3.3733	0.2159	99.1	1911.93	1911.16	6791.4	1	4.326	67.6	1	K.TLELTDNHISGGLEALVK.S
	PARC_Toxo_sol_rep3_06_itms.03817.03817.2	3.5602	0.3417	99.8	1812.41	1810.06	9791.1	1	5.729	62.5	2	T.LELTDNHISGGLEALVK.S
	PARC_Toxo_sol_rep3_06_itms.02992.02992.2	3.8482	0.2633	99.7	1566.73	1567.78	6497.6	1	5.761	64.3	3	E.LTDNHISGGLEALVK.S
	PARC_Toxo_sol_rep4_11_itms.03343.03343.2	3.1508	0.114	95.2	1454.27	1454.62	5780	1	4.438	61.5	1	L.TDNHISGGLEALVK.S
	PARC_Toxo_sol_rep5_08_itms.07613.07613.2	2.6524	0.1947	96.2	1238.63	1238.43	5475.2	106	4.109	59.1	1	D.NHISGGLEALVK.S
	PARC_Toxo_sol_rep3_09_itms.09087.09087.3	6.3209	0.4276	100	3493.28	3493.87	7073.4	1	7.281	36.2	6	R.TFEVLEPLKDLCNLEHLGLDMSPISNQSEY.R
	PARC_Toxo_sol_rep3_08_itms.08835.08835.3	5.011	0.285	100	3392.9	3392.77	6720.1	1	5.853	30.4	2	T.FEVLEPLKDLCNLEHLGLDMSPISNQSEY.R
	PARC_Toxo_sol_rep4_10_itms.04892.04892.2	2.9388	0.2288	98.1	2320.43	2321.53	3015.3	3	4.751	47.4	1	D.LCNLEHLGLDMSPISNQSEY.R
	PARC_Toxo_sol_rep4_07_itms.03154.03154.3	5.9235	0.5218	100	5599.79	5600.23	7205.8	1	8.276	21.3	4	L.EDDDEEDEDDFNPDGEEEEDEDFDEEEEEDRLEGEEACEGAEGELEGK.K
	PARC_Toxo_sol_rep4_04_itms.01798.01798.2	5.2684	0.281	100	1419.21	1419.44	7942.7	1	6.368	91.7	1	R.KNDAGEDENEAVK.H
	PARC_Toxo_sol_rep4_04_itms.01805.01805.2	3.2934	0.3148	99.8	1290.43	1291.27	5999.3	1	5.149	77.3	1	K.NDAGEDENEAVK.H
TgTwinScan_5649	28	119	0.541	364	40268	6.3	U
44.m04690	28	119	0.541	364	40268	6.3	U	transaldolase, putative
	PARC_Toxo_sol_rep3_06_itms.01827.01827.2	4.4633	0.3059	100	1325.49	1325.42	8311.7	1	6.383	80.8	5	R.VSAAHEGAASPEAK.H
	PARC_Toxo_sol_rep7_12_itms.15836.15836.2	4.0092	0.3331	100	1730.17	1730.83	5773.4	1	5.743	59.4	1	K.TNETNGGAAQNALEALR.L
	PARC_Toxo_sol_rep4_11_itms.04370.04370.2	3.4977	0.1363	98.1	1776.73	1776.13	4633.3	2	5.252	56.2	1	R.LLSVVVADTGDFVALKK.Y
	PARC_Toxo_sol_rep3_10_itms.04235.04235.2	2.715	0.2174	96.7	1424.53	1421.63	7823.7	1	4.491	65.4	1	L.SVVVADTGDFVALK.K
	PARC_Toxo_sol_rep4_11_itms.03250.03250.2	4.4283	0.2975	100	1550.47	1549.81	4220.6	1	6.097	75	1	L.SVVVADTGDFVALKK.Y
	PARC_Toxo_sol_rep3_10_itms.03697.03697.2	3.9737	0.3926	100	1669.47	1669.92	3729.6	1	7.248	71.4	4	K.YVPHDATTNPSLLLK.A
	PARC_Toxo_sol_rep3_12_itms.07479.07479.2	4.3114	0.35	100	1506.51	1506.74	2798.9	1	7.213	65.4	19	Y.VPHDATTNPSLLLK.A
	PARC_Toxo_sol_rep6_11_itms.07389.07389.1	3.528	0.3063	98.5	1507.04	1506.74	5972.5	1	6.49	57.7	5	Y.VPHDATTNPSLLLK.A
	PARC_Toxo_sol_rep3_07_itms.02627.02627.2	3.6498	0.3624	100	1310.51	1310.49	6052	1	6.47	81.8	4	P.HDATTNPSLLLK.A
	PARC_Toxo_sol_rep3_05_itms.03724.03724.2	5.2487	0.4104	100	2061.43	2062.36	9433.2	1	7.831	66.7	2	K.AASMPQYAHLMDEAVEVAK.K
	PARC_Toxo_sol_rep3_06_itms.03734.03734.2	4.2712	0.3393	100	1919.65	1920.21	8890.6	1	6.511	68.8	1	A.SMPQYAHLMDEAVEVAK.K
	PARC_Toxo_sol_rep4_04_itms.08437.08437.2	3.8332	0.3611	100	1989.97	1989.18	5686.2	1	6.71	71.9	2	K.VEPDDELVEEVIDQLFV.R
	PARC_Toxo_sol_rep3_04_itms.09309.09309.3	3.5601	0.1892	95.9	1890.2	1890.05	5517.1	2	4.823	40	1	V.EPDDELVEEVIDQLFV.R
	PARC_Toxo_sol_rep7_03_itms.17740.17740.2	4.1353	0.2929	99.9	1892.33	1890.05	4485.2	1	5.911	73.3	20	V.EPDDELVEEVIDQLFV.R
	PARC_Toxo_sol_rep4_04_itms.08170.08170.2	3.9769	0.2713	99.8	1763.49	1760.94	6351.1	1	5.9	78.6	1	E.PDDELVEEVIDQLFV.R
	PARC_Toxo_sol_rep4_10_itms.03739.03739.2	2.9702	0.0343	97.3	806.212	805.993	3952.8	15	3.59	100	1	R.FGVEILK.I
	PARC_Toxo_sol_rep7_12_itms.25012.25012.2	3.3033	0.2882	99.5	2432.65	2433.76	7782.6	37	5.088	30.4	2	K.IVPGVVSTEVSAALSFDVQASVEK.A
	PARC_Toxo_sol_rep7_10_itms.01248.01248.3	4.6316	0.2963	99.9	2435.81	2433.76	5901.6	1	6.065	37	25	K.IVPGVVSTEVSAALSFDVQASVEK.A
	PARC_Toxo_sol_rep7_10_itms.14469.14469.2	2.9748	0.2602	98.8	2480.99	2480.81	9931.2	20	5.543	29.5	1	K.EGIHCNMTLLFSFAQAVAAAEAK.A
	PARC_Toxo_sol_rep3_10_itms.07749.07749.2	3.9467	0.4262	100	1640.11	1638.9	10862.1	1	7.319	80	3	M.TLLFSFAQAVAAAEAK.A
	PARC_Toxo_sol_rep7_03_itms.05640.05640.1	3.3596	0.3133	98.5	1647.74	1647.83	3693.2	1	5.521	56.7	2	K.VAEYVGAQDPGVQSVK.R
	PARC_Toxo_sol_rep3_04_itms.02357.02357.2	4.5622	0.2562	99.9	1648.53	1647.83	6887.9	1	5.708	73.3	3	K.VAEYVGAQDPGVQSVK.R
	PARC_Toxo_sol_rep6_04_itms.05303.05303.2	3.8614	0.1795	99.3	1548.19	1548.69	9131.9	1	4.95	71.4	1	V.AEYVGAQDPGVQSVK.R
	PARC_Toxo_sol_rep7_04_itms.04920.04920.1	2.4432	0.232	97.7	1184.72	1185.32	3589.3	3	4.654	63.6	1	Y.VGAQDPGVQSVK.R
	PARC_Toxo_sol_rep4_07_itms.03612.03612.2	3.7969	0.2254	99.7	1300.43	1299.55	5358.5	1	5.185	90.9	8	R.VTVSPALLEELK.N
	PARC_Toxo_sol_rep4_06_itms.03210.03210.2	2.7506	0.1442	95.2	1201.37	1200.42	5162.1	13	3.828	75	2	V.TVSPALLEELK.N
	PARC_Toxo_sol_rep6_04_itms.04898.04898.2	4.0593	0.3335	100	1693.47	1693.67	4329.1	1	6.597	73.3	1	L.GEPTESVEASDAEDEK.K
	PARC_Toxo_sol_rep6_04_itms.04859.04859.2	3.2564	0.3558	99.7	1636.89	1636.62	5890.4	1	6.347	50	1	G.EPTESVEASDAEDEK.K
583.m00615	49	205	0.529	522	56010	5.7	U	thioredoxin reductase, putative
TgTigrScan_0965	49	205	0.514	537	58341	6.5	U
	PARC_Toxo_sol_rep4_05_itms.03824.03824.3	5.5194	0.3588	100	3428.9	3429.57	6958	1	7.618	25	1	M.APTNTNNGAPSCADGEFDYDLAVIGGGSGGLACAK.M
	PARC_Toxo_sol_rep3_09_itms.06373.06373.3	5.4544	0.4369	100	3199.04	3199.52	5762.9	1	8.27	33.6	11	E.TVVFDFVQPSTQGSTWGLGGTCVNVGCVPK.Y
	PARC_Toxo_sol_rep6_06_itms.09689.09689.2	5.1457	0.4775	100	3201.49	3199.52	9358.9	1	8.612	41.4	15	E.TVVFDFVQPSTQGSTWGLGGTCVNVGCVPK.Y
	PARC_Toxo_sol_rep6_06_itms.09417.09417.3	4.849	0.3457	100	3098.27	3098.41	8894.8	1	6.36	28.6	2	T.VVFDFVQPSTQGSTWGLGGTCVNVGCVPK.Y
	PARC_Toxo_sol_rep6_06_itms.09418.09418.2	4.9247	0.4694	100	3098.45	3098.41	7887.7	1	9.129	41.1	2	T.VVFDFVQPSTQGSTWGLGGTCVNVGCVPK.Y
	PARC_Toxo_sol_rep6_06_itms.09818.09818.2	3.3522	0.3457	99.7	2262.75	2263.44	6664.8	1	5.89	42.9	1	Q.PSTQGSTWGLGGTCVNVGCVPK.Y
	PARC_Toxo_sol_rep6_07_itms.05833.05833.2	4.1138	0.3687	100	1418.51	1418.57	9810.9	5	7.169	65.4	3	W.GLGGTCVNVGCVPK.Y
	PARC_Toxo_sol_rep7_08_itms.06432.06432.1	2.0625	0.2938	98.5	948.55	949.014	3313.8	1	5.516	66.7	1	H.HTGLAGANAH.W
	PARC_Toxo_sol_rep6_12_itms.15211.15211.2	3.5649	0.3598	99.9	1403.47	1404.48	6066	1	5.932	69.2	1	H.TGLAGANAHWDGPH.M
	PARC_Toxo_sol_rep7_05_itms.00869.00869.2	4.1539	0.2408	99.8	1809.73	1810.97	8088.8	1	4.837	67.9	17	K.GKFEEQVDWGVCVEK.V
	PARC_Toxo_sol_rep7_09_itms.07637.07637.3	5.4729	0.3807	100	2071.67	2072.37	5421.5	1	6.99	50	11	R.NIVVAVGGRPHIPEEVEGAK.E
	PARC_Toxo_sol_rep3_12_itms.07605.07605.2	5.8333	0.3233	100	2071.69	2072.37	5120.6	1	7.883	63.2	27	R.NIVVAVGGRPHIPEEVEGAK.E
	PARC_Toxo_sol_rep3_11_itms.05755.05755.3	8.0773	0.4634	100	3505.07	3505.99	8999.4	1	8.64	35.2	1	R.NIVVAVGGRPHIPEEVEGAKELAITSDDIFSLK.Q
	PARC_Toxo_sol_rep7_09_itms.07482.07482.2	4.973	0.3947	100	1957.61	1958.27	6577.4	1	7.416	55.6	5	N.IVVAVGGRPHIPEEVEGAK.E
	PARC_Toxo_sol_rep7_09_itms.07562.07562.3	3.282	0.2792	98.1	1957.88	1958.27	7362.3	161	4.814	31.9	1	N.IVVAVGGRPHIPEEVEGAK.E
	PARC_Toxo_sol_rep3_12_itms.06905.06905.2	5.0043	0.2128	99.9	1844.85	1845.11	6157.8	2	5.536	61.8	2	I.VVAVGGRPHIPEEVEGAK.E
	PARC_Toxo_sol_rep7_09_itms.07074.07074.2	4.26	0.2014	99.7	1745.25	1745.98	5194	6	4.543	56.2	2	V.VAVGGRPHIPEEVEGAK.E
	PARC_Toxo_sol_rep7_10_itms.07000.07000.2	4.0789	0.215	99.7	1646.53	1646.84	7225.6	2	5.307	66.7	2	V.AVGGRPHIPEEVEGAK.E
	PARC_Toxo_sol_rep3_06_itms.02317.02317.2	2.9055	0.1516	97.3	1206.33	1206.34	2922.1	27	3.896	85	2	R.PHIPEEVEGAK.E
	PARC_Toxo_sol_rep4_06_itms.03378.03378.2	3.1422	0.2707	99.6	1210.43	1210.37	4792.6	3	5.637	80	3	L.AITSDDIFSLK.Q
	PARC_Toxo_sol_rep4_05_itms.03214.03214.2	3.2938	0.3076	99.8	1139.31	1139.29	3655.3	14	5.34	72.2	8	A.ITSDDIFSLK.Q
	PARC_Toxo_sol_rep7_03_itms.06925.06925.2	3.1454	0.1183	99.1	925.112	925.026	4357.9	22	4.28	92.9	1	T.SDDIFSLK.Q
	PARC_Toxo_sol_rep4_05_itms.02803.02803.2	4.2088	0.3421	100	1819.99	1819.94	6611.9	1	5.091	76.7	2	R.QCAEQVGLCLEEAGVR.I
	PARC_Toxo_sol_rep4_08_itms.03470.03470.2	4.206	0.2541	99.8	1531.31	1531.67	7319.6	1	6.077	76.9	4	C.AEQVGLCLEEAGVR.I
	PARC_Toxo_sol_rep3_05_itms.02482.02482.2	7.1805	0.5168	100	2149.85	2149.32	10203.2	1	9.217	72.5	9	R.KADTSNLNLQAAGVETTETGK.I
	PARC_Toxo_sol_rep7_03_itms.06038.06038.2	4.5097	0.4053	100	2020.77	2021.15	7586	1	7.906	60.5	1	K.ADTSNLNLQAAGVETTETGK.I
	PARC_Toxo_sol_rep6_05_itms.10332.10332.3	6.2349	0.3854	100	3474.98	3474.81	8511.7	1	8.113	32.8	18	K.IVCDGDSHTSAPSVYAIGDAVENFPELTPVAIK.A
	PARC_Toxo_sol_rep3_05_itms.05635.05635.3	4.2413	0.2934	99.7	3362.57	3361.65	4866.4	60	5.453	21	2	I.VCDGDSHTSAPSVYAIGDAVENFPELTPVAIK.A
	PARC_Toxo_sol_rep7_03_itms.10652.10652.3	4.705	0.3158	100	3102.17	3102.38	8147.3	1	7.26	26.7	4	C.DGDSHTSAPSVYAIGDAVENFPELTPVAIK.A
	PARC_Toxo_sol_rep6_04_itms.10247.10247.2	5.0527	0.412	100	3102.85	3102.38	8184.5	1	7.824	44.8	2	C.DGDSHTSAPSVYAIGDAVENFPELTPVAIK.A
	PARC_Toxo_sol_rep6_05_itms.10142.10142.3	4.5787	0.322	100	2987.78	2987.29	7526.9	1	6.549	32.1	1	D.GDSHTSAPSVYAIGDAVENFPELTPVAIK.A
	PARC_Toxo_sol_rep4_09_itms.06245.06245.2	3.8031	0.2908	99.8	2592.79	2590.93	8588.1	1	6.352	37.5	1	H.TSAPSVYAIGDAVENFPELTPVAIK.A
	PARC_Toxo_sol_rep3_04_itms.04235.04235.2	5.2054	0.3284	100	1884.79	1885.17	6201.6	1	6.676	73.5	6	Y.AIGDAVENFPELTPVAIK.A
	PARC_Toxo_sol_rep7_03_itms.07887.07887.2	4.8946	0.3935	100	1813.85	1814.09	5813	1	7.057	68.8	2	A.IGDAVENFPELTPVAIK.A
	PARC_Toxo_sol_rep4_04_itms.03334.03334.2	4.3684	0.2871	100	1528.51	1528.79	3973	1	5.389	73.1	2	D.AVENFPELTPVAIK.A
	PARC_Toxo_sol_rep7_04_itms.06754.06754.2	2.9577	0.1868	97.8	1489.63	1489.71	7189.9	3	4.767	54.2	1	N.IPTTVFTPIEYAH.T
	PARC_Toxo_sol_rep4_06_itms.03278.03278.2	4.6697	0.263	100	2316.31	2314.47	6038	1	5.531	50	3	I.PTTVFTPIEYAHTGYSEEAAE.A
	PARC_Toxo_sol_rep3_05_itms.02602.02602.2	5.022	0.2793	100	1670.11	1670.87	7065	1	6.204	85.7	3	R.KSPEDVDITPPCLAK.L
	PARC_Toxo_sol_rep4_04_itms.02648.02648.2	3.8262	0.3515	100	1541.71	1542.69	5330	1	6.177	73.1	2	K.SPEDVDITPPCLAK.L
	PARC_Toxo_sol_rep6_04_itms.05978.05978.1	2.8838	0.2709	98.6	1543.82	1542.69	6610.1	3	5.148	50	3	K.SPEDVDITPPCLAK.L
	PARC_Toxo_sol_rep3_11_itms.06022.06022.2	2.9709	0.2806	99	1872.17	1873.18	6342.3	2	5.547	58.8	1	K.VVGIHFVGPNAGELMQGF.A
	PARC_Toxo_sol_rep3_12_itms.10598.10598.2	3.4663	0.4938	100	2225.63	2227.63	4204.6	1	7.019	52.4	1	K.VVGIHFVGPNAGELMQGFALAV.R
	PARC_Toxo_sol_rep3_11_itms.05822.05822.2	3.5575	0.2855	99.7	1774.31	1774.05	7276	1	5.828	65.6	3	V.VGIHFVGPNAGELMQGF.A
	PARC_Toxo_sol_rep3_12_itms.10540.10540.2	2.9735	0.229	98.3	2130.85	2128.5	3120.5	386	5.373	37.5	1	V.VGIHFVGPNAGELMQGFALAV.R
	PARC_Toxo_sol_rep3_12_itms.10388.10388.2	3.2184	0.3886	99.8	2028.57	2029.36	6390	1	6.532	50	2	V.GIHFVGPNAGELMQGFALAV.R
	PARC_Toxo_sol_rep3_12_itms.10343.10343.2	3.789	0.2257	99.5	1972.63	1972.31	4604.5	1	5.413	61.1	1	G.IHFVGPNAGELMQGFALAV.R
	PARC_Toxo_sol_rep3_12_itms.08897.08897.2	4.813	0.4228	100	2060.65	2061.37	5015.6	1	7.631	72.2	4	K.CVGIHPTNAEAFMALTVTK.A
	PARC_Toxo_sol_rep3_12_itms.08898.08898.3	5.3296	0.3211	100	2061.17	2061.37	9455.3	1	6.611	47.2	2	K.CVGIHPTNAEAFMALTVTK.A
	PARC_Toxo_sol_rep3_12_itms.08870.08870.2	4.0418	0.3521	100	1901.81	1901.23	5353.6	1	6.357	61.8	5	C.VGIHPTNAEAFMALTVTK.A
TgTigrScan_6172	185	1172	0.524	1297	140982	8.5	U	phosphofructokinase, putative
	PARC_Toxo_sol_rep7_10_itms.10957.10957.2	2.8304	0.2826	98.8	1871.15	1872.26	6101.3	12	5.584	47.1	1	H.FKPVLPPVFSSPTGVVTV.P
	PARC_Toxo_sol_rep7_10_itms.09989.09989.2	3.4096	0.2661	99.4	3028.03	3029.47	5731.9	2	4.959	33.3	1	H.FKPVLPPVFSSPTGVVTVPCNDTDLVNK.Q
	PARC_Toxo_sol_rep4_12_itms.07904.07904.2	2.8258	0.1127	95.4	1072.07	1071.3	5256.8	1	3.413	77.8	2	F.KPVLPPVFSS.P
	PARC_Toxo_sol_rep7_07_itms.06537.06537.1	2.9822	0.2204	98.1	1072.79	1071.3	3736.3	1	4.845	77.8	6	F.KPVLPPVFSS.P
	PARC_Toxo_sol_rep7_09_itms.08852.08852.2	3.5643	0.2414	99.5	1426.45	1425.71	6149.9	1	5.5	76.9	1	F.KPVLPPVFSSPTGV.V
	PARC_Toxo_sol_rep7_09_itms.09679.09679.1	3.0956	0.2357	98.4	1725.94	1725.08	5406.2	1	5.518	53.1	2	F.KPVLPPVFSSPTGVVTV.P
	PARC_Toxo_sol_rep5_11_itms.09609.09609.2	3.0953	0.2093	98.3	1726.41	1725.08	8982.9	6	4.954	50	8	F.KPVLPPVFSSPTGVVTV.P
	PARC_Toxo_sol_rep7_09_itms.09035.09035.2	4.3331	0.3906	100	2881.87	2882.29	4811.4	1	7.053	40.4	1	F.KPVLPPVFSSPTGVVTVPCNDTDLVNK.Q
	PARC_Toxo_sol_rep7_03_itms.06115.06115.1	2.6165	0.1896	96.5	1829.83	1830.01	6983.1	1	4.612	50	1	S.PTGVVTVPCNDTDLVNK.Q
	PARC_Toxo_sol_rep7_03_itms.06087.06087.2	3.6568	0.2012	99.3	1830.99	1830.01	3542.8	1	4.732	59.4	1	S.PTGVVTVPCNDTDLVNK.Q
	PARC_Toxo_sol_rep3_04_itms.02194.02194.2	3.7051	0.2317	99.8	1176.17	1176.23	6658.6	12	4.716	77.8	2	V.PCNDTDLVNK.Q
	PARC_Toxo_sol_rep4_10_itms.03309.03309.3	4.8312	0.396	100	2393.54	2393.54	7806	1	7.382	37.5	1	V.PCNDTDLVNKQDEVNNAPHVL.S
	PARC_Toxo_sol_rep3_04_itms.03014.03014.3	5.5205	0.3371	100	3263.24	3264.45	7978.8	1	6.111	33	1	V.PCNDTDLVNKQDEVNNAPHVLSAQDQDIL.A
	PARC_Toxo_sol_rep3_04_itms.05697.05697.3	4.7471	0.3801	100	3682.13	3682.95	6507	1	6.425	23.4	1	V.PCNDTDLVNKQDEVNNAPHVLSAQDQDILASLF.P
	PARC_Toxo_sol_rep3_04_itms.06385.06385.3	5.4004	0.45	100	4584.08	4584.92	6752.5	1	7.742	24.4	1	V.PCNDTDLVNKQDEVNNAPHVLSAQDQDILASLFPNTINTNF.C
	PARC_Toxo_sol_rep6_07_itms.11253.11253.2	3.3174	0.2517	99.3	1828.21	1826.06	6035.2	22	4.709	46.9	1	N.APHVLSAQDQDILASLF.P
	PARC_Toxo_sol_rep7_07_itms.08647.08647.3	5.838	0.4715	100	2517.92	2518.84	5456.8	1	7.979	41.7	22	R.VGVVLSGGQAAGGHNVICGIFDYVK.R
	PARC_Toxo_sol_rep3_11_itms.05677.05677.2	6.337	0.5184	100	2518.63	2518.84	9941.4	1	9.035	58.3	69	R.VGVVLSGGQAAGGHNVICGIFDYVK.R
	PARC_Toxo_sol_rep6_08_itms.12767.12767.2	3.5764	0.2257	99.4	2291.23	2291.53	5294.4	1	5.166	43.2	2	V.GVVLSGGQAAGGHNVICGIFDYV.K
	PARC_Toxo_sol_rep6_12_itms.20220.20220.3	5.8856	0.4319	100	2418.86	2419.71	8326.6	1	7.15	40.2	12	V.GVVLSGGQAAGGHNVICGIFDYVK.R
	PARC_Toxo_sol_rep5_08_itms.10525.10525.2	5.7168	0.3909	100	2419.57	2419.71	7775.4	1	7.399	54.3	37	V.GVVLSGGQAAGGHNVICGIFDYVK.R
	PARC_Toxo_sol_rep5_08_itms.10413.10413.2	5.6928	0.4846	100	2361.87	2362.66	11267.7	1	7.944	56.8	3	G.VVLSGGQAAGGHNVICGIFDYVK.R
	PARC_Toxo_sol_rep5_08_itms.10669.10669.2	3.6639	0.3213	99.8	2262.75	2263.52	4151.6	1	5.595	38.1	1	V.VLSGGQAAGGHNVICGIFDYVK.R
	PARC_Toxo_sol_rep5_08_itms.10654.10654.2	4.1018	0.3724	100	2166.67	2164.39	5588.8	1	6.736	50	2	V.LSGGQAAGGHNVICGIFDYVK.R
	PARC_Toxo_sol_rep3_09_itms.06358.06358.2	2.9299	0.2282	98.1	1923.27	1923.06	8050.9	3	4.867	41.7	1	L.SGGQAAGGHNVICGIFDYV.K
	PARC_Toxo_sol_rep4_12_itms.08762.08762.2	6.0637	0.4926	100	2050.39	2051.23	6447.6	1	9.408	65.8	24	L.SGGQAAGGHNVICGIFDYVK.R
	PARC_Toxo_sol_rep7_06_itms.07483.07483.3	4.9293	0.3461	100	2051.54	2051.23	8825.2	1	5.823	39.5	7	L.SGGQAAGGHNVICGIFDYVK.R
	PARC_Toxo_sol_rep5_08_itms.09679.09679.2	5.5703	0.4188	100	1966.85	1964.15	9204.2	1	8.203	66.7	4	S.GGQAAGGHNVICGIFDYVK.R
	PARC_Toxo_sol_rep5_08_itms.09662.09662.2	2.5613	0.2686	97.1	1909.23	1907.1	3021.4	29	5.712	50	1	G.GQAAGGHNVICGIFDYVK.R
	PARC_Toxo_sol_rep6_12_itms.19553.19553.2	2.6094	0.3038	98.4	1721.87	1721.92	2600.2	375	5.218	50	1	Q.AAGGHNVICGIFDYVK.R
	PARC_Toxo_sol_rep4_12_itms.09534.09534.2	3.0414	0.3177	99.4	1500.95	1500.7	4118.7	1	5.493	64.3	1	R.VNPASTVFGFLGGPH.G
	PARC_Toxo_sol_rep3_12_itms.10548.10548.2	3.8636	0.4791	100	1891.07	1891.14	3391.1	1	8.251	63.9	1	R.VNPASTVFGFLGGPHGVFS.H
	PARC_Toxo_sol_rep3_11_itms.07959.07959.3	3.6288	0.2527	97.2	2891.6	2892.2	5316	1	5.241	27.9	1	R.VNPASTVFGFLGGPHGVFSHEYVELTE.A
	PARC_Toxo_sol_rep7_11_itms.15732.15732.3	5.3463	0.3853	100	3432.2	3432.86	6115.4	1	6.865	33.1	2	R.VNPASTVFGFLGGPHGVFSHEYVELTEAIIDK.Y
	PARC_Toxo_sol_rep7_12_itms.23154.23154.3	4.2973	0.3706	100	3594.83	3596.03	8793.5	1	6.266	28.1	2	R.VNPASTVFGFLGGPHGVFSHEYVELTEAIIDKY.R
	PARC_Toxo_sol_rep7_06_itms.08558.08558.2	4.1712	0.3821	100	1401.49	1401.56	6135.2	1	7.899	80.8	2	V.NPASTVFGFLGGPH.G
	PARC_Toxo_sol_rep5_08_itms.10719.10719.2	3.7543	0.3897	100	1458.33	1458.62	9078.6	1	6.704	67.9	2	V.NPASTVFGFLGGPHG.V
	PARC_Toxo_sol_rep3_12_itms.10274.10274.2	3.1327	0.1948	98.1	1791.55	1792	5985.6	1	4.614	55.9	1	V.NPASTVFGFLGGPHGVFS.H
	PARC_Toxo_sol_rep7_11_itms.10788.10788.2	4.3886	0.4314	100	2057.73	2058.26	5850.5	1	7.305	57.9	4	V.NPASTVFGFLGGPHGVFSHE.Y
	PARC_Toxo_sol_rep7_10_itms.13084.13084.2	3.1409	0.2423	99	2792.17	2793.06	8549.5	1	4.62	30	1	V.NPASTVFGFLGGPHGVFSHEYVELTE.A
	PARC_Toxo_sol_rep7_06_itms.07873.07873.2	4.022	0.3816	100	1287.51	1287.46	5321.4	1	7.522	79.2	1	N.PASTVFGFLGGPH.G
	PARC_Toxo_sol_rep3_12_itms.09335.09335.2	4.2058	0.4796	100	1343.91	1344.51	5144.9	1	8.108	76.9	5	N.PASTVFGFLGGPHG.V
	PARC_Toxo_sol_rep7_08_itms.11854.11854.2	4.4606	0.4142	100	1678.99	1677.9	7969.2	1	7.926	59.4	1	N.PASTVFGFLGGPHGVFS.H
	PARC_Toxo_sol_rep7_11_itms.09824.09824.2	4.6319	0.2524	99.9	1945.91	1944.16	4711.5	1	6.339	58.3	4	N.PASTVFGFLGGPHGVFSHE.Y
	PARC_Toxo_sol_rep3_11_itms.04824.04824.2	3.6339	0.3329	99.8	2075.63	2076.27	5172.1	1	5.848	58.3	2	F.GFLGGPHGVFSHEYVELTE.A
	PARC_Toxo_sol_rep7_09_itms.07093.07093.2	2.7727	0.2339	98.9	1024.15	1024.08	5074.8	4	5.028	72.2	1	L.GGPHGVFSHE.Y
	PARC_Toxo_sol_rep7_07_itms.06433.06433.2	3.442	0.3359	99.8	1760.21	1758.88	5738.2	1	5.458	53.3	4	L.GGPHGVFSHEYVELTE.A
	PARC_Toxo_sol_rep4_08_itms.04048.04048.2	3.3133	0.1195	98.4	1295.59	1294.49	5430.9	60	4.2	75	3	Y.VELTEAIIDKY.R
	PARC_Toxo_sol_rep4_06_itms.01882.01882.2	2.9515	0.2438	99.5	1127.77	1128.23	5317.2	4	4.212	81.2	6	R.HKIETDEQK.Q
	PARC_Toxo_sol_rep3_07_itms.07189.07189.2	2.7712	0.2072	96.2	2736.17	2737.08	9196.3	1	4.188	34	1	K.LQLNGLVVIGGDDSNTNAAILAEYFK.S
	PARC_Toxo_sol_rep7_05_itms.09704.09704.2	7.0103	0.4919	100	2384.33	2382.63	5801	1	8.569	70.5	117	L.NGLVVIGGDDSNTNAAILAEYFK.S
	PARC_Toxo_sol_rep6_06_itms.10190.10190.2	5.107	0.3279	100	2271.45	2268.53	4637.3	1	6.24	57.1	15	N.GLVVIGGDDSNTNAAILAEYFK.S
	PARC_Toxo_sol_rep4_05_itms.04247.04247.2	6.4405	0.4324	100	2098.45	2098.32	9586	1	7.56	76.3	9	L.VVIGGDDSNTNAAILAEYFK.S
	PARC_Toxo_sol_rep7_03_itms.08044.08044.2	5.2435	0.3799	100	1900.73	1900.05	9100.2	1	6.445	61.8	3	V.IGGDDSNTNAAILAEYFK.S
	PARC_Toxo_sol_rep7_03_itms.07840.07840.1	2.7308	0.3459	98.5	1785.59	1786.89	8234.8	31	5.716	37.5	1	I.GGDDSNTNAAILAEYFK.S
	PARC_Toxo_sol_rep7_03_itms.07818.07818.2	5.1269	0.4173	100	1786.63	1786.89	8194.3	1	7.359	65.6	2	I.GGDDSNTNAAILAEYFK.S
	PARC_Toxo_sol_rep4_10_itms.02702.02702.2	3.4591	0.4121	100	1354.89	1355.42	4243.6	1	7.101	75	1	K.SKGSSTSVCGCPK.T
	PARC_Toxo_sol_rep3_06_itms.01977.01977.2	2.523	0.2644	98.3	1140.15	1140.17	4063.6	18	4.866	65	2	K.GSSTSVCGCPK.T
	PARC_Toxo_sol_rep3_10_itms.04924.04924.2	2.587	0.2125	96.4	1374.17	1374.5	2722.3	3	3.949	72.7	1	F.VEISFGFDTACK.T
	PARC_Toxo_sol_rep4_09_itms.03744.03744.2	3.4319	0.2056	99.6	1146.23	1146.25	5366.3	1	4.445	88.9	4	E.ISFGFDTACK.T
	PARC_Toxo_sol_rep3_07_itms.02619.02619.2	3.578	0.3281	100	996.132	996.067	3707.9	1	6.521	87.5	1	M.TGGNTYHFV.R
	PARC_Toxo_sol_rep3_09_itms.06924.06924.3	5.2249	0.4794	100	3022.58	3025.41	7389.8	1	8.459	36.5	9	R.SASLITLECALQTHPNYTFIGEEVMAK.K
	PARC_Toxo_sol_rep3_08_itms.06879.06879.2	4.4017	0.2394	99.8	3025.89	3025.41	8554.2	1	5.992	38.5	6	R.SASLITLECALQTHPNYTFIGEEVMAK.K
	PARC_Toxo_sol_rep3_07_itms.04824.04824.3	4.3727	0.2255	99.1	2667.38	2667.02	7111.2	1	5.475	34.1	1	L.ITLECALQTHPNYTFIGEEVMAK.K
	PARC_Toxo_sol_rep3_09_itms.04350.04350.2	2.9062	0.1959	96.8	2051.37	2050.34	4971	2	4.293	52.9	2	C.ALQTHPNYTFIGEEVMAK.K
	PARC_Toxo_sol_rep7_05_itms.11495.11495.2	3.0966	0.2176	98.9	1456.47	1455.69	7637.9	1	4.663	66.7	1	R.QLVEALVDLVEAR.Y
	PARC_Toxo_sol_rep3_11_itms.08707.08707.2	3.4413	0.2699	99.5	1878.75	1876.25	5331.8	1	5.442	56.2	1	K.GKQYGVVLLPEGLIEFI.P
	PARC_Toxo_sol_rep4_03_itms.07192.07192.1	2.4893	0.216	97.3	1400.84	1399.71	4803.5	55	4.196	50	1	Y.GVVLLPEGLIEFI.P
	PARC_Toxo_sol_rep4_12_itms.00414.00414.2	6.0008	0.3716	100	2346.97	2346.73	4053.1	1	6.985	67.5	2	L.PEGLIEFIPEVGVLINEINHI.V
	PARC_Toxo_sol_rep7_11_itms.21952.21952.3	4.4195	0.3217	100	3350.69	3350.84	5637.7	1	5.215	24.2	2	L.PEGLIEFIPEVGVLINEINHIVAAGDFEVSK.L
	PARC_Toxo_sol_rep6_06_itms.11817.11817.2	3.8324	0.1738	99.3	1560.59	1560.83	6503.1	1	4.73	76.9	2	F.IPEVGVLINEINHI.V
	PARC_Toxo_sol_rep6_07_itms.14248.14248.2	3.9812	0.3019	99.8	1730.53	1731.05	4215	1	5.518	66.7	4	F.IPEVGVLINEINHIVA.A
	PARC_Toxo_sol_rep3_11_itms.09549.09549.3	4.701	0.234	99.6	2564.06	2564.94	9397.7	1	5.491	38	2	F.IPEVGVLINEINHIVAAGDFEVSK.L
	PARC_Toxo_sol_rep3_06_itms.06113.06113.2	4.0774	0.3352	100	1617.79	1617.89	5484	1	5.968	71.4	2	I.PEVGVLINEINHIVA.A
	PARC_Toxo_sol_rep3_10_itms.08562.08562.3	6.6316	0.4423	100	2451.86	2451.78	7748.6	1	8.011	47.7	92	I.PEVGVLINEINHIVAAGDFEVSK.L
	PARC_Toxo_sol_rep3_12_itms.10978.10978.2	5.8376	0.4601	100	2451.89	2451.78	8228.1	1	7.95	59.1	12	I.PEVGVLINEINHIVAAGDFEVSK.L
	PARC_Toxo_sol_rep6_11_itms.11744.11744.2	3.4516	0.2692	99.5	2129.01	2126.42	3165.1	1	5.432	44.7	1	V.GVLINEINHIVAAGDFEVSK.L
	PARC_Toxo_sol_rep3_12_itms.06732.06732.3	4.3754	0.2616	99.9	2061.29	2061.32	5272.3	1	5.412	41.2	1	L.LDRDPHGNVQVAMIHTEK.L
	PARC_Toxo_sol_rep4_05_itms.04697.04697.3	6.1786	0.4524	100	2782.67	2782.99	6704.1	1	8.448	39	15	R.SGYPSDFDATYCYGLGNVAGALIQNK.V
	PARC_Toxo_sol_rep4_04_itms.04719.04719.2	5.0722	0.4077	100	2783.75	2782.99	7585	1	8.416	56	115	R.SGYPSDFDATYCYGLGNVAGALIQNK.V
	PARC_Toxo_sol_rep4_04_itms.04778.04778.2	4.8248	0.5618	100	2694.77	2695.91	7019.3	1	9.741	54.2	3	S.GYPSDFDATYCYGLGNVAGALIQNK.V
	PARC_Toxo_sol_rep4_04_itms.04750.04750.2	3.9611	0.4312	100	2477.07	2475.68	5861.8	1	6.956	47.7	1	Y.PSDFDATYCYGLGNVAGALIQNK.V
	PARC_Toxo_sol_rep6_07_itms.07821.07821.2	3.3513	0.0937	95.1	1915.91	1914.13	8938.4	3	4.41	50	1	D.ATYCYGLGNVAGALIQNK.V
	PARC_Toxo_sol_rep3_09_itms.04664.04664.2	4.6789	0.3508	100	1577.49	1578.77	8976	1	6.961	85.7	3	Y.CYGLGNVAGALIQNK.V
	PARC_Toxo_sol_rep3_08_itms.04517.04517.2	4.8126	0.2597	100	1419.57	1418.64	7491.1	1	5.057	80.8	4	C.YGLGNVAGALIQNK.V
	PARC_Toxo_sol_rep3_08_itms.03863.03863.2	4.1458	0.2381	99.8	1255.59	1255.46	6208.5	1	5.149	70.8	6	Y.GLGNVAGALIQNK.V
	PARC_Toxo_sol_rep3_06_itms.05519.05519.2	3.75	0.0449	96.5	1634.37	1633.89	5627.5	2	4.823	61.5	1	L.VDIERPLFQAFAQV.R
	PARC_Toxo_sol_rep4_11_itms.04732.04732.2	3.5779	0.1569	99.2	1419.45	1419.67	4787.9	4	4.557	72.7	1	D.IERPLFQAFAQV.R
	PARC_Toxo_sol_rep7_10_itms.09253.09253.2	2.8548	0.106	95.3	1177.91	1177.39	5040.1	2	3.896	83.3	1	E.RPLFQAFAQV.R
	PARC_Toxo_sol_rep4_10_itms.06958.06958.3	6.0015	0.5514	100	4653.38	4653.26	4759.7	1	9.79	26.1	3	R.LEDVYQIPGPMQLNTPTPVLPYTLVGAPSTASLLSSSSPQSLGHS.R
	PARC_Toxo_sol_rep3_09_itms.06260.06260.2	4.5983	0.4834	100	3167.87	3168.53	6361.1	1	7.746	37.1	4	L.NTPTPVLPYTLVGAPSTASLLSSSSPQSLGHS.R
	PARC_Toxo_sol_rep4_09_itms.05535.05535.3	5.0215	0.3506	100	3171.17	3168.53	8014.9	1	5.847	29.8	1	L.NTPTPVLPYTLVGAPSTASLLSSSSPQSLGHS.R
	PARC_Toxo_sol_rep3_10_itms.06270.06270.2	5.4346	0.3797	100	2953.03	2953.32	6033.9	1	7.816	44.8	2	T.PTPVLPYTLVGAPSTASLLSSSSPQSLGHS.R
	PARC_Toxo_sol_rep6_08_itms.11548.11548.3	4.3712	0.428	100	2954.48	2953.32	8860	2	7.355	24.1	1	T.PTPVLPYTLVGAPSTASLLSSSSPQSLGHS.R
	PARC_Toxo_sol_rep3_07_itms.03185.03185.2	5.9929	0.386	100	2185.31	2185.4	6372	1	7.761	68.2	7	Y.TLVGAPSTASLLSSSSPQSLGHS.R
	PARC_Toxo_sol_rep6_07_itms.06594.06594.2	4.8026	0.4736	100	2083.55	2084.29	6056.8	1	8.217	50	1	T.LVGAPSTASLLSSSSPQSLGHS.R
	PARC_Toxo_sol_rep4_06_itms.02714.02714.2	4.9063	0.4644	100	1969.97	1971.13	7232.1	1	7.812	60	3	L.VGAPSTASLLSSSSPQSLGHS.R
	PARC_Toxo_sol_rep7_04_itms.05828.05828.2	3.4021	0.2471	99.3	1871.89	1872	6345.5	1	5.096	50	1	V.GAPSTASLLSSSSPQSLGHS.R
	PARC_Toxo_sol_rep3_11_itms.06285.06285.2	3.8643	0.1862	99.4	1913.89	1911.3	3430.6	2	4.436	63.3	1	H.SRLEFEPLLNPLLLQK.E
	PARC_Toxo_sol_rep4_09_itms.06553.06553.2	5.0527	0.2514	100	1668.59	1668.03	4681.6	1	5.244	84.6	19	R.LEFEPLLNPLLLQK.E
	PARC_Toxo_sol_rep4_09_itms.05885.05885.2	4.2295	0.1141	99.4	1554.51	1554.87	6058.9	1	4.894	83.3	9	L.EFEPLLNPLLLQK.E
	PARC_Toxo_sol_rep3_08_itms.06303.06303.2	3.8972	0.0755	98.9	1428.05	1425.75	3404.1	2	3.598	81.8	12	E.FEPLLNPLLLQK.E
	PARC_Toxo_sol_rep4_09_itms.04648.04648.2	3.1651	0.2556	99.5	1278.43	1278.58	4810.6	16	4.779	70	11	F.EPLLNPLLLQK.E
	PARC_Toxo_sol_rep4_06_itms.03775.03775.1	3.5307	0.1798	97.4	1278.96	1278.58	3561.5	37	4.029	70	6	F.EPLLNPLLLQK.E
	PARC_Toxo_sol_rep3_12_itms.09137.09137.2	3.7355	0.1517	99.6	1149.55	1149.46	5832.8	1	3.814	88.9	3	E.PLLNPLLLQK.E
	PARC_Toxo_sol_rep7_04_itms.05108.05108.2	4.7788	0.1062	99.5	1904.69	1905	7533.3	1	5.78	71.1	3	K.ETAVVAGAAAHPGAEACNAH.I
	PARC_Toxo_sol_rep4_11_itms.04047.04047.3	6.4114	0.4346	100	3216.98	3215.56	8082.7	1	7.239	25.8	45	K.ETAVVAGAAAHPGAEACNAHIQALFPALGAEAK.D
	PARC_Toxo_sol_rep7_06_itms.05043.05043.2	6.118	0.3471	100	1776.75	1775.88	7459.6	1	7.353	75	11	E.TAVVAGAAAHPGAEACNAH.I
	PARC_Toxo_sol_rep7_10_itms.08947.08947.2	3.5683	0.4007	100	3085.31	3086.44	7252.7	2	7.771	27.4	1	E.TAVVAGAAAHPGAEACNAHIQALFPALGAEAK.D
	PARC_Toxo_sol_rep5_11_itms.08704.08704.3	6.5208	0.2893	100	3085.58	3086.44	9015.5	1	8.215	32.3	24	E.TAVVAGAAAHPGAEACNAHIQALFPALGAEAK.D
	PARC_Toxo_sol_rep7_06_itms.04977.04977.2	5.021	0.3162	100	1677.39	1674.78	6604.1	1	5.812	70.6	6	T.AVVAGAAAHPGAEACNAH.I
	PARC_Toxo_sol_rep5_08_itms.06516.06516.2	3.8116	0.2908	99.8	1915.29	1916.07	7610.5	1	5.576	57.9	1	T.AVVAGAAAHPGAEACNAHIQ.A
	PARC_Toxo_sol_rep5_11_itms.08829.08829.3	5.0093	0.3604	100	2985.05	2985.34	5452.5	1	6.591	24.2	3	T.AVVAGAAAHPGAEACNAHIQALFPALGAEAK.D
	PARC_Toxo_sol_rep4_10_itms.02808.02808.2	4.557	0.4052	100	1602.87	1603.7	5974.7	1	6.744	75	3	A.VVAGAAAHPGAEACNAH.I
	PARC_Toxo_sol_rep5_08_itms.06046.06046.2	3.6712	0.2371	99.5	1504.35	1504.57	6258.4	1	5.23	76.7	1	V.VAGAAAHPGAEACNAH.I
	PARC_Toxo_sol_rep5_08_itms.09503.09503.3	5.0221	0.2133	99.6	2815.01	2815.13	7648.4	8	5.402	24.1	2	V.VAGAAAHPGAEACNAHIQALFPALGAEAK.D
	PARC_Toxo_sol_rep3_12_itms.08760.08760.2	3.8208	0.1848	99.4	1469.03	1466.72	4188.1	3	4.809	73.1	1	A.HIQALFPALGAEAK.D
	PARC_Toxo_sol_rep3_07_itms.03853.03853.2	3.5284	0.226	99.5	1329.91	1329.58	5427.2	1	4.735	83.3	4	H.IQALFPALGAEAK.D
	PARC_Toxo_sol_rep7_04_itms.06864.06864.1	2.8139	0.2664	98.6	1331.46	1329.58	6176.1	161	6.354	50	1	H.IQALFPALGAEAK.D
	PARC_Toxo_sol_rep4_11_itms.05477.05477.3	4.4456	0.3232	100	2530.43	2528.89	3341.3	1	6.387	35.9	3	K.CAVGVVLVGPERPGYANVLCGLVQ.R
	PARC_Toxo_sol_rep4_11_itms.05443.05443.2	5.1847	0.3229	100	2530.65	2528.89	6020.7	1	6.385	50	7	K.CAVGVVLVGPERPGYANVLCGLVQ.R
	PARC_Toxo_sol_rep3_10_itms.05064.05064.2	3.4506	0.2779	99.6	1811.91	1811.13	6671.5	3	5.27	44.1	1	C.AVGVVLVGPERPGYANVL.C
	PARC_Toxo_sol_rep3_10_itms.04722.04722.2	4.9626	0.3659	100	1970.65	1971.27	5482.2	1	8.05	63.9	3	C.AVGVVLVGPERPGYANVLC.G
	PARC_Toxo_sol_rep3_09_itms.04837.04837.2	3.7358	0.2133	99.4	2028.39	2028.33	3825.3	1	5.424	44.7	1	C.AVGVVLVGPERPGYANVLCG.L
	PARC_Toxo_sol_rep4_11_itms.05363.05363.3	3.723	0.2129	95.7	2368.49	2368.75	2943.1	87	4.394	26.1	3	C.AVGVVLVGPERPGYANVLCGLVQ.R
	PARC_Toxo_sol_rep4_11_itms.05380.05380.2	4.9979	0.4012	100	2371.23	2368.75	6544.8	1	7.093	50	11	C.AVGVVLVGPERPGYANVLCGLVQ.R
	PARC_Toxo_sol_rep3_10_itms.04655.04655.2	4.188	0.3183	100	1902.05	1900.19	6359.4	1	6.017	61.8	4	A.VGVVLVGPERPGYANVLC.G
	PARC_Toxo_sol_rep6_11_itms.11009.11009.2	4.5923	0.4342	100	2299.39	2297.67	6406.5	1	7.84	52.4	7	A.VGVVLVGPERPGYANVLCGLVQ.R
	PARC_Toxo_sol_rep7_05_itms.06488.06488.1	2.3943	0.1939	96.2	1800.06	1801.06	7110.3	1	4.229	46.9	1	V.GVVLVGPERPGYANVLC.G
	PARC_Toxo_sol_rep7_05_itms.06487.06487.2	3.4769	0.3858	99.9	1800.39	1801.06	6083.3	1	6.202	65.6	2	V.GVVLVGPERPGYANVLC.G
	PARC_Toxo_sol_rep7_05_itms.08439.08439.2	4.323	0.4292	100	2197.09	2198.54	6658.9	1	7.298	52.5	5	V.GVVLVGPERPGYANVLCGLVQ.R
	PARC_Toxo_sol_rep3_09_itms.04154.04154.2	3.7486	0.2945	99.8	1746.95	1744.01	8069	1	6.146	63.3	1	G.VVLVGPERPGYANVLC.G
	PARC_Toxo_sol_rep3_10_itms.04325.04325.2	3.2124	0.2409	99.1	1801.55	1801.06	6086.8	1	4.541	53.1	1	G.VVLVGPERPGYANVLCG.L
	PARC_Toxo_sol_rep6_10_itms.11215.11215.2	3.9865	0.2598	99.8	2142.41	2141.48	3692.6	7	5.671	47.4	1	G.VVLVGPERPGYANVLCGLVQ.R
	PARC_Toxo_sol_rep3_09_itms.03840.03840.2	3.1239	0.2281	98.7	1646.19	1644.88	2531.6	10	5.368	57.1	1	V.VLVGPERPGYANVLC.G
	PARC_Toxo_sol_rep3_10_itms.05103.05103.2	3.7174	0.2202	99.4	1832.63	1830.06	5419.8	1	5.519	56.2	5	L.VGPERPGYANVLCGLVQ.R
	PARC_Toxo_sol_rep4_11_itms.04138.04138.2	3.4111	0.279	99.5	1730.21	1730.93	5991.4	62	5.986	50	2	V.GPERPGYANVLCGLVQ.R
	PARC_Toxo_sol_rep4_07_itms.02575.02575.1	1.8375	0.2145	95.7	857.64	858.069	3929.8	128	4.778	62.5	2	R.VALLGGTVK.G
	PARC_Toxo_sol_rep4_05_itms.02804.02804.1	2.3157	0.224	97.3	1417.79	1418.6	4678.8	34	5.289	50	1	R.GLLTNDCVVIGEK.E
	PARC_Toxo_sol_rep4_05_itms.02797.02797.2	3.9187	0.2724	99.8	1419.31	1418.6	8983.1	1	5.647	79.2	12	R.GLLTNDCVVIGEK.E
	PARC_Toxo_sol_rep6_04_itms.05300.05300.1	2.18	0.2114	96.7	1033.51	1034.12	4260.1	3	4.771	75	1	T.NDCVVIGEK.E
	PARC_Toxo_sol_rep3_12_itms.09550.09550.2	3.3435	0.2331	99.2	1781.77	1782.05	9861.1	8	5.255	52.9	2	M.IGGTTLHAAVLSELLASQ.R
	PARC_Toxo_sol_rep5_08_itms.09428.09428.2	2.8559	0.2241	98.8	1195.53	1195.45	7938.5	1	4.53	85	1	R.FPAHGALQLLK.E
	PARC_Toxo_sol_rep7_10_itms.07657.07657.2	3.0521	0.1299	99	880.092	880.078	5130	1	3.466	100	1	A.HGALQLLK.E
	PARC_Toxo_sol_rep4_05_itms.03812.03812.2	6.1511	0.3502	100	1838.45	1836.07	10507.6	1	7.33	70.6	24	K.VASEMIANLLTDSNSAAK.Y
	PARC_Toxo_sol_rep3_04_itms.03427.03427.2	6.0349	0.4091	100	1736.57	1736.93	9411.9	1	8.097	78.1	6	V.ASEMIANLLTDSNSAAK.Y
	PARC_Toxo_sol_rep4_04_itms.03329.03329.1	3.8048	0.3318	97.8	1736.66	1736.93	4739.9	1	6.998	56.2	6	V.ASEMIANLLTDSNSAAK.Y
	PARC_Toxo_sol_rep7_03_itms.07253.07253.2	4.8844	0.349	100	1665.43	1665.86	8897.2	1	7.275	70	2	A.SEMIANLLTDSNSAAK.Y
	PARC_Toxo_sol_rep7_03_itms.07285.07285.1	2.6579	0.1969	97	1665.78	1665.86	3831	500	4.481	36.7	1	A.SEMIANLLTDSNSAAK.Y
	PARC_Toxo_sol_rep4_10_itms.04015.04015.2	4.1225	0.2667	99.8	2111.45	2110.29	5071.4	1	5.23	60.5	1	V.SGGLEAECEVGLQTHPNVVL.S
	PARC_Toxo_sol_rep3_06_itms.02994.02994.2	4.6077	0.4039	100	2815.31	2816.06	7697.1	1	6.675	42	2	V.SGGLEAECEVGLQTHPNVVLSSQQFK.T
	PARC_Toxo_sol_rep3_06_itms.02997.02997.3	5.4736	0.4327	100	2815.55	2816.06	7562.8	1	6.886	37	1	V.SGGLEAECEVGLQTHPNVVLSSQQFK.T
	PARC_Toxo_sol_rep7_10_itms.07662.07662.2	4.2693	0.2866	99.9	1882.85	1883.16	4508.3	1	5.435	59.4	2	E.VGLQTHPNVVLSSQQFK.T
	PARC_Toxo_sol_rep7_10_itms.07665.07665.3	4.5799	0.3537	100	1884.2	1883.16	9068.8	7	6.025	40.6	1	E.VGLQTHPNVVLSSQQFK.T
	PARC_Toxo_sol_rep7_10_itms.07525.07525.2	4.2258	0.2734	99.8	1783.81	1784.03	4605.9	1	5.133	66.7	1	V.GLQTHPNVVLSSQQFK.T
	PARC_Toxo_sol_rep3_12_itms.06915.06915.2	3.4202	0.3942	99.9	1613.41	1613.81	5488.5	1	6.678	61.5	1	L.QTHPNVVLSSQQFK.T
	PARC_Toxo_sol_rep3_10_itms.08198.08198.2	5.256	0.3676	100	1463.45	1463.71	6933.3	1	7.947	88.5	6	K.TLGEIVTFVADAVK.A
	PARC_Toxo_sol_rep3_04_itms.04905.04905.2	4.7166	0.3721	100	1362.53	1362.61	6265.3	1	7.702	87.5	2	T.LGEIVTFVADAVK.A
	PARC_Toxo_sol_rep4_10_itms.04369.04369.2	4.5728	0.3572	100	1249.19	1249.45	7394.4	1	7.179	86.4	9	L.GEIVTFVADAVK.A
	PARC_Toxo_sol_rep7_05_itms.06975.06975.1	2.4846	0.2097	97	1250.4	1249.45	2107.3	29	5.022	63.6	1	L.GEIVTFVADAVK.A
	PARC_Toxo_sol_rep7_10_itms.09820.09820.2	4.4366	0.2198	99.8	1894.25	1892.21	3780.9	1	4.992	68.8	2	K.KNFGVAVINENLFALNK.E
	PARC_Toxo_sol_rep3_10_itms.06365.06365.2	6.1053	0.34	100	1765.89	1764.03	9505.3	1	6.846	90	51	K.NFGVAVINENLFALNK.E
	PARC_Toxo_sol_rep3_08_itms.06207.06207.2	4.3773	0.2	99.7	1651.85	1649.93	7376	1	5.014	78.6	6	N.FGVAVINENLFALNK.E
	PARC_Toxo_sol_rep3_06_itms.03889.03889.2	4.7945	0.3741	100	1502.01	1502.75	9239	1	6.71	80.8	5	F.GVAVINENLFALNK.E
	PARC_Toxo_sol_rep3_06_itms.03199.03199.2	3.994	0.2452	99.9	1275.53	1275.49	5997.2	1	5.401	90	3	A.VINENLFALNK.E
	PARC_Toxo_sol_rep4_05_itms.02954.02954.2	3.5537	0.1402	99.4	1176.59	1176.36	9341.2	199	4.323	77.8	1	V.INENLFALNK.E
	PARC_Toxo_sol_rep3_12_itms.07247.07247.2	3.0866	0.2032	98.6	1377.53	1377.55	5438.7	3	4.56	66.7	1	F.LTHPPQPASGVCL.A
	PARC_Toxo_sol_rep3_12_itms.06900.06900.2	2.7243	0.2029	97.2	1264.45	1264.39	4881.1	91	3.956	59.1	1	L.THPPQPASGVCL.A
	PARC_Toxo_sol_rep7_08_itms.07040.07040.1	1.6443	0.3413	98.5	1162.58	1163.28	2863.8	1	5.41	65	1	T.HPPQPASGVCL.A
	PARC_Toxo_sol_rep4_12_itms.08450.08450.2	4.1635	0.2616	99.9	1548.53	1547.79	4401.1	1	5.141	70.8	2	R.ELFTSLPVTFQHK.L
	PARC_Toxo_sol_rep7_09_itms.06998.06998.2	2.5425	0.1901	96.3	1269.67	1269.45	5527.9	2	4.324	77.8	1	I.RDIEVHQFPK.A
	PARC_Toxo_sol_rep4_08_itms.03090.03090.2	3.1046	0.1598	99.1	1113.13	1113.26	7839.1	2	4.508	87.5	3	R.DIEVHQFPK.A
	PARC_Toxo_sol_rep4_12_itms.06024.06024.2	2.8738	0.0949	97.5	997.652	998.17	4067.4	1	4.16	92.9	2	D.IEVHQFPK.A
	PARC_Toxo_sol_rep7_12_itms.22812.22812.2	5.3428	0.3818	100	1684.45	1682.08	9904.8	1	7.152	86.7	5	R.FPAHELIAAMVAAVLK.K
	PARC_Toxo_sol_rep7_12_itms.21439.21439.2	5.3203	0.36	100	1537.41	1534.9	8314	1	7.019	85.7	10	F.PAHELIAAMVAAVLK.K
	PARC_Toxo_sol_rep7_12_itms.21084.21084.2	3.4279	0.3268	99.8	1437.73	1437.78	6729.3	1	5.828	73.1	1	P.AHELIAAMVAAVLK.K
*	PARC_Toxo_sol_rep3_09_itms.07384.07384.3	3.9367	0.2943	99.5	3450.23	3447.66	6098.1	1	5.097	23.3	1	E.KDAGTFSGSFSPLCFEFSDSTERAFQKQDGV.S
	PARC_Toxo_sol_rep3_12_itms.07244.07244.2	5.0861	0.2912	100	1719.51	1719.87	6827.9	1	5.766	73.1	10	K.NVTCHLSPCFEQVK.E
	PARC_Toxo_sol_rep6_12_itms.15887.15887.1	3.8768	0.2347	98.6	1720.77	1719.87	5139.6	1	5.518	65.4	4	K.NVTCHLSPCFEQVK.E
	PARC_Toxo_sol_rep7_07_itms.05717.05717.1	2.7958	0.2607	98.6	1604.77	1605.76	6014	1	6.949	66.7	1	N.VTCHLSPCFEQVK.E
	PARC_Toxo_sol_rep5_08_itms.06987.06987.2	3.8452	0.1954	99.6	1605.33	1605.76	5409.9	2	5.215	70.8	6	N.VTCHLSPCFEQVK.E
	PARC_Toxo_sol_rep6_12_itms.15368.15368.2	2.9993	0.11	95.1	1504.79	1506.63	4512.2	206	3.709	59.1	1	V.TCHLSPCFEQVK.E
	PARC_Toxo_sol_rep7_12_itms.13676.13676.2	3.7157	0.3154	99.8	1632.07	1631.79	7752.1	1	5.621	57.1	4	K.EGDIVTAGQCRPLSK.T
	PARC_Toxo_sol_rep5_02_itms.00849.00849.1	1.5804	0.264	97.2	921.52	920.961	4403.7	254	4.77	56.2	1	E.GDIVTAGQC.R
	PARC_Toxo_sol_rep4_09_itms.02969.02969.2	3.8353	0.2752	99.8	1502.51	1502.68	6826.3	3	4.988	65.4	4	E.GDIVTAGQCRPLSK.T
41.m00030	25	63	0.514	325	36117	5.7	U	serine/threonine protein phosphatase, putative
	PARC_Toxo_sol_rep3_06_itms.02410.02410.2	4.3045	0.4769	100	2109.61	2110.2	4977.2	1	8.331	55	2	R.QWQPPSGGGSALADDHGATEK.A
	PARC_Toxo_sol_rep3_12_itms.09333.09333.2	4.4852	0.2356	99.8	1816.93	1817.24	8072	1	5.207	62.5	2	R.VVSFGIIADPQLGMLKK.N
	PARC_Toxo_sol_rep4_10_itms.04539.04539.2	3.2524	0.1418	98.6	1288.27	1288.4	7171.9	56	4.179	75	2	K.NAEWAEEIGRL.R
	PARC_Toxo_sol_rep6_08_itms.17021.17021.2	3.999	0.3304	99.9	2542.37	2543.84	8704.1	1	6.93	38.6	2	R.QNPAFIIVLGDLVQAFPEDEGNR.L
	PARC_Toxo_sol_rep3_08_itms.09334.09334.2	5.0121	0.3812	100	2771.15	2771.1	8163.6	1	6.709	43.8	2	R.QNPAFIIVLGDLVQAFPEDEGNRLN.R
	PARC_Toxo_sol_rep6_09_itms.17472.17472.3	4.2055	0.2003	97.5	2772.53	2771.1	6290.9	1	5.022	32.3	1	R.QNPAFIIVLGDLVQAFPEDEGNRLN.R
	PARC_Toxo_sol_rep3_08_itms.08843.08843.3	3.7229	0.2225	95.8	3056.57	3056.41	5306.8	2	4.829	26.9	1	R.QNPAFIIVLGDLVQAFPEDEGNRLNRE.R
	PARC_Toxo_sol_rep6_09_itms.17086.17086.2	5.3488	0.4097	100	2417.35	2415.71	5753.6	1	6.885	59.5	10	Q.NPAFIIVLGDLVQAFPEDEGNR.L
	PARC_Toxo_sol_rep6_08_itms.17203.17203.2	5.616	0.3944	100	2644.75	2642.97	6821.9	1	6.945	50	11	Q.NPAFIIVLGDLVQAFPEDEGNRLN.R
	PARC_Toxo_sol_rep3_09_itms.09387.09387.3	4.9374	0.2967	100	2645.06	2642.97	8298.7	1	5.475	43.5	7	Q.NPAFIIVLGDLVQAFPEDEGNRLN.R
	PARC_Toxo_sol_rep7_03_itms.08007.08007.2	3.4443	0.1854	98.8	2797.15	2794.99	8278.7	3	4.308	36.5	1	F.SGDVPVLIVAGNHDVGNAPTEQNLDDF.R
	PARC_Toxo_sol_rep6_04_itms.07893.07893.2	4.0536	0.2278	99.7	2710.91	2707.91	7531.1	1	5.597	40	1	S.GDVPVLIVAGNHDVGNAPTEQNLDDF.R
	PARC_Toxo_sol_rep3_09_itms.07197.07197.2	4.3592	0.4254	100	2614.25	2611.88	3708.2	1	6.8	50	1	L.NSCLFFNPANAPGEAEAQFVWLK.E
	PARC_Toxo_sol_rep7_05_itms.10818.10818.2	5.1008	0.3814	100	2498.65	2497.78	5100.9	1	7.523	69	5	N.SCLFFNPANAPGEAEAQFVWLK.E
	PARC_Toxo_sol_rep3_09_itms.07394.07394.2	3.1099	0.1724	97.3	2411.03	2410.7	7688.2	8	4.761	40	1	S.CLFFNPANAPGEAEAQFVWLK.E
	PARC_Toxo_sol_rep3_07_itms.04538.04538.2	3.241	0.2392	99.1	1992.25	1990.23	5568.9	2	4.444	50	3	F.FNPANAPGEAEAQFVWLK.E
	PARC_Toxo_sol_rep4_10_itms.04500.04500.2	3.9905	0.3126	99.9	1845.93	1843.05	5393.5	1	5.601	71.9	2	F.NPANAPGEAEAQFVWLK.E
*	PARC_Toxo_sol_rep3_11_itms.07464.07464.3	4.8158	0.2603	99.9	3114.5	3114.49	5463.2	1	6.192	32	1	A.FFWSDWNEADDIGIIHIRPLNLDTPK.S
*	PARC_Toxo_sol_rep3_09_itms.06190.06190.3	4.9772	0.3568	100	2819.54	2820.13	7582.3	1	7.109	39.1	1	F.WSDWNEADDIGIIHIRPLNLDTPK.S
*	PARC_Toxo_sol_rep3_07_itms.04614.04614.3	4.0287	0.3019	99.7	2632.52	2633.92	8614.8	1	5.212	34.1	1	W.SDWNEADDIGIIHIRPLNLDTPK.S
*	PARC_Toxo_sol_rep3_10_itms.05549.05549.3	4.2061	0.3246	100	2431.58	2431.75	6339.3	1	5.521	35	1	D.WNEADDIGIIHIRPLNLDTPK.S
*	PARC_Toxo_sol_rep3_08_itms.04985.04985.3	3.7886	0.2267	98.1	2245.58	2245.54	5932.1	23	4.928	28.9	1	W.NEADDIGIIHIRPLNLDTPK.S
	PARC_Toxo_sol_rep3_09_itms.05487.05487.2	2.7719	0.3102	99	1824.37	1827.05	2042.5	1	5.694	75	1	K.HEFFALLESHIPEEK.C
	PARC_Toxo_sol_rep3_11_itms.05014.05014.3	4.0646	0.2158	99.5	1827.05	1827.05	8229.6	1	4.496	51.8	2	K.HEFFALLESHIPEEK.C
	PARC_Toxo_sol_rep4_10_itms.03197.03197.2	3.293	0.1358	98.7	1266.55	1266.44	6479	1	4.288	85	1	F.ALLESHIPEEK.C
TgTwinScan_1808	16	41	0.506	231	25557	5.8	U
65.m00014	16	41	0.474	247	27241	6.3	U	proteasome subunit alpha type 1, putative
	PARC_Toxo_sol_rep7_04_itms.10043.10043.2	3.8352	0.319	99.8	1702.25	1700.9	7960	1	6.439	68.8	1	K.IDDHVGVAMSGITADAK.V
	PARC_Toxo_sol_rep4_11_itms.06140.06140.3	6.8581	0.5934	100	3508.25	3509.78	7347.1	1	10.357	35.5	6	K.RPFGVGLLAAGYDDAGPHLFETCPSGNYFESY.A
	PARC_Toxo_sol_rep3_04_itms.04188.04188.2	3.6796	0.2952	99.7	2597.97	2598.66	8200.1	1	5.453	43.2	1	A.AGYDDAGPHLFETCPSGNYFESY.A
	PARC_Toxo_sol_rep4_09_itms.04919.04919.2	4.8023	0.4106	100	2527.19	2527.59	8401.1	1	7.712	45.2	3	A.GYDDAGPHLFETCPSGNYFESY.A
	PARC_Toxo_sol_rep4_07_itms.03890.03890.2	3.1078	0.3065	99.4	2305.93	2307.36	5176.8	1	5.446	42.1	1	Y.DDAGPHLFETCPSGNYFESY.A
	PARC_Toxo_sol_rep3_07_itms.03888.03888.2	4.9801	0.4958	100	2076.29	2077.18	6515.5	1	8.176	64.7	3	D.AGPHLFETCPSGNYFESY.A
	PARC_Toxo_sol_rep7_05_itms.07000.07000.2	4.5328	0.4006	100	2004.87	2006.1	8134.9	1	7.139	65.6	4	A.GPHLFETCPSGNYFESY.A
	PARC_Toxo_sol_rep3_07_itms.04563.04563.2	5.4548	0.3546	100	2204.77	2203.47	4986.2	1	6.001	61.1	5	R.NFENFPGLSPEELELHAMK.A
	PARC_Toxo_sol_rep3_07_itms.03852.03852.2	4.3137	0.3149	100	1812.37	1813.08	3582.1	1	4.891	76.7	2	E.NFPGLSPEELELHAMK.A
	PARC_Toxo_sol_rep3_09_itms.04910.04910.2	4.691	0.3248	100	1699.51	1698.97	6502.3	1	5.703	85.7	3	N.FPGLSPEELELHAMK.A
	PARC_Toxo_sol_rep3_08_itms.08687.08687.2	3.6593	0.1721	99	2347.69	2347.69	9752.2	1	5.546	43.5	3	K.ALQASLAADAELTADTVSMAIVGK.N
	PARC_Toxo_sol_rep3_04_itms.05804.05804.2	4.1443	0.2829	99.8	2722.71	2722.93	9177.3	1	5.813	47.9	1	K.ELSTDEVQSLLDKLNAESAGEDVQM.-
	PARC_Toxo_sol_rep3_04_itms.05662.05662.2	4.9648	0.3526	100	2593.27	2593.82	8484.7	1	6.733	52.2	5	E.LSTDEVQSLLDKLNAESAGEDVQM.-
	PARC_Toxo_sol_rep7_03_itms.06518.06518.1	2.4092	0.3316	98.7	1234.79	1235.33	6174.4	93	6.111	60	1	L.STDEVQSLLDK.L
	PARC_Toxo_sol_rep7_03_itms.06507.06507.2	3.3077	0.3056	99.8	1235.25	1235.33	8350.4	1	5.961	85	1	L.STDEVQSLLDK.L
	PARC_Toxo_sol_rep3_04_itms.05182.05182.2	4.1904	0.3056	99.9	2480.33	2480.66	9002.2	1	6.646	56.8	1	L.STDEVQSLLDKLNAESAGEDVQM.-
20.m00348	29	66	0.5	456	51021	5.7	U	rab GDP dissociation inhibitor alpha, putative
TgTwinScan_3686	29	66	0.5	456	51021	5.7	U
	PARC_Toxo_sol_rep3_10_itms.04709.04709.2	3.7302	0.3291	99.9	1414.85	1415.6	6789.7	1	6.078	75	3	K.ECILSGLLSTHGK.K
	PARC_Toxo_sol_rep3_12_itms.06675.06675.2	3.2977	0.0742	97.9	1012.83	1013.18	5187.7	1	4.843	88.9	1	I.LSGLLSTHGK.K
	PARC_Toxo_sol_rep3_06_itms.03135.03135.2	3.5645	0.2281	99.4	2016.89	2017.2	5842.9	1	6.045	61.8	1	N.AYYGGESASLNLTHLYEK.F
	PARC_Toxo_sol_rep3_06_itms.02928.02928.2	4.2909	0.3848	100	1782.19	1782.95	8900.4	1	6.162	66.7	3	Y.YGGESASLNLTHLYEK.F
	PARC_Toxo_sol_rep3_09_itms.03912.03912.2	3.0839	0.3019	99.4	1520.75	1519.7	5249	18	4.864	53.8	1	K.FKPGETPPQSLGFN.R
	PARC_Toxo_sol_rep7_05_itms.05792.05792.2	3.769	0.4034	100	1373.77	1372.52	7391.4	1	7.191	79.2	6	F.KPGETPPQSLGFN.R
	PARC_Toxo_sol_rep4_10_itms.03497.03497.2	3.8412	0.365	100	1475.29	1475.68	7631.9	1	6.394	81.8	2	Q.VIEGTYVYQFQK.A
	PARC_Toxo_sol_rep4_06_itms.04743.04743.2	5.5923	0.4204	100	2026.77	2027.38	7660.3	1	7.799	75	8	K.VPATDTEALTSPLMPLLEK.N
	PARC_Toxo_sol_rep4_05_itms.04572.04572.2	5.9736	0.4317	100	1926.99	1928.25	6936.3	1	8.027	76.5	9	V.PATDTEALTSPLMPLLEK.N
	PARC_Toxo_sol_rep4_08_itms.04723.04723.2	3.6668	0.195	99.5	1517.39	1517.64	7395.6	1	5.176	72.7	1	C.AQWELDNPETWK.G
	PARC_Toxo_sol_rep7_02_itms.13995.13995.1	2.8689	0.1617	95.5	1916.63	1915.2	5047.7	2	4.451	38.2	2	K.SPFIYPLYGLGGLPEGFS.R
	PARC_Toxo_sol_rep3_06_itms.03960.03960.2	4.6663	0.4332	100	2733.73	2734.06	5586.4	1	7.225	41.7	1	R.LCAINGGTYMLNKPIDGFVYGEDGK.V
	PARC_Toxo_sol_rep3_07_itms.04079.04079.3	4.0553	0.2565	99	2733.86	2734.06	4286.7	1	5.021	34.4	2	R.LCAINGGTYMLNKPIDGFVYGEDGK.V
	PARC_Toxo_sol_rep3_09_itms.04898.04898.3	5.495	0.3866	100	3278.24	3277.69	8091	1	6.665	29.3	1	R.LCAINGGTYMLNKPIDGFVYGEDGKVCGVK.S
	PARC_Toxo_sol_rep7_03_itms.06553.06553.2	3.1531	0.3182	99.7	1296.73	1297.41	7943.2	1	6.359	77.3	1	K.PIDGFVYGEDGK.V
	PARC_Toxo_sol_rep7_03_itms.05655.05655.2	2.8186	0.3059	99.5	1198.41	1198.27	5983.2	2	6.468	83.3	1	C.DPSYVNYDPK.K
	PARC_Toxo_sol_rep3_11_itms.05823.05823.2	3.8572	0.391	100	1917.81	1919.25	5701.4	1	6.599	67.6	2	R.TNDIYVMLVSSAHGVALK.G
	PARC_Toxo_sol_rep3_11_itms.05538.05538.2	4.5313	0.4814	100	1817.19	1818.14	8152.3	1	8.547	78.1	2	T.NDIYVMLVSSAHGVALK.G
	PARC_Toxo_sol_rep3_12_itms.06180.06180.2	2.5255	0.2129	96.5	1082.43	1082.29	6735.5	1	4.954	80	1	M.LVSSAHGVALK.G
	PARC_Toxo_sol_rep6_12_itms.11927.11927.1	1.9737	0.2155	96.5	782.84	782.918	4336.7	41	4.294	64.3	1	S.SAHGVALK.G
	PARC_Toxo_sol_rep4_09_itms.04058.04058.2	3.5365	0.2601	99.5	1575.27	1572.84	3742.9	1	5.625	75	1	Y.IAIISTTVETADPLK.E
	PARC_Toxo_sol_rep6_12_itms.01420.01420.3	4.3079	0.1677	95.8	4419.32	4419.92	8882.3	1	5.475	18.8	1	I.STTVETADPLKEISPALELLGPIEQQFVQVSDVYEAVTDGK.E
	PARC_Toxo_sol_rep6_08_itms.20463.20463.3	5.6996	0.4348	100	3148.34	3147.55	6911.9	1	7.38	33.9	6	E.ISPALELLGPIEQQFVQVSDVYEAVTDGK.E
	PARC_Toxo_sol_rep7_02_itms.13839.13839.1	3.0903	0.2267	98.2	1870.29	1869.17	8817.9	2	5.145	43.8	1	I.SPALELLGPIEQQFVQV.S
	PARC_Toxo_sol_rep7_03_itms.14200.14200.2	3.6432	0.2798	99.7	2463.71	2462.76	9750.2	1	6.369	45.2	2	I.SPALELLGPIEQQFVQVSDVYE.A
	PARC_Toxo_sol_rep7_05_itms.17369.17369.3	4.869	0.3076	100	3036.56	3034.39	5365.3	1	6.189	28.7	2	I.SPALELLGPIEQQFVQVSDVYEAVTDGK.E
	PARC_Toxo_sol_rep7_06_itms.09624.09624.2	2.7826	0.2074	96.3	2310.53	2310.52	4046.7	8	4.37	40	1	L.GPIEQQFVQVSDVYEAVTDGK.E
	PARC_Toxo_sol_rep6_06_itms.18792.18792.2	3.2384	0.1848	98.3	2256.01	2253.47	5747.1	1	4.47	42.1	1	G.PIEQQFVQVSDVYEAVTDGK.E
	PARC_Toxo_sol_rep3_05_itms.03199.03199.2	4.3798	0.0206	98.1	2215.95	2214.45	9334.8	10	3.33	50	2	H.FESATEDVLKIWKNMTGED.L
TGG_994562-5-132488-131265	82	388	0.498	408	45514	6.6	U
145.m00003	82	388	0.515	394	44040	6.3	U	elongation factor 1-gamma, putative
TgTwinScan_0702	82	388	0.515	394	44040	6.3	U
TgGlmHMM_0483	82	388	0.357	569	63227	7.6	U
	PARC_Toxo_sol_rep7_11_itms.13542.13542.2	4.5205	0.4025	100	2384.41	2385.9	7974.1	1	7.686	57.1	2	R.KVQLVAAFLDLPLQTVPFTVGK.D
	PARC_Toxo_sol_rep7_11_itms.13638.13638.3	3.9859	0.2317	98.5	2386.04	2385.9	9277.1	2	4.857	39.3	1	R.KVQLVAAFLDLPLQTVPFTVGK.D
	PARC_Toxo_sol_rep7_11_itms.12915.12915.3	5.0356	0.4135	100	3485.09	3487.12	9295.1	1	6.854	25	3	R.KVQLVAAFLDLPLQTVPFTVGKDDKDPAFLAK.S
	PARC_Toxo_sol_rep7_07_itms.13827.13827.3	4.3265	0.3156	100	2257.49	2257.72	8541.1	2	5.908	35	4	K.VQLVAAFLDLPLQTVPFTVGK.D
	PARC_Toxo_sol_rep4_11_itms.08087.08087.2	6.1471	0.3961	100	2259.59	2257.72	6798.4	1	8.104	60	53	K.VQLVAAFLDLPLQTVPFTVGK.D
	PARC_Toxo_sol_rep7_06_itms.13418.13418.3	4.2194	0.3121	99.9	2618.72	2616.07	7394.4	77	5.416	25	2	K.VQLVAAFLDLPLQTVPFTVGKDDK.D
	PARC_Toxo_sol_rep3_10_itms.08459.08459.3	6.1017	0.3713	100	2730.77	2731.16	6045.2	1	7.259	34.4	3	K.VQLVAAFLDLPLQTVPFTVGKDDKD.P
	PARC_Toxo_sol_rep3_11_itms.08193.08193.2	3.9704	0.4242	100	3358.55	3358.95	7848.7	1	7.584	31.7	2	K.VQLVAAFLDLPLQTVPFTVGKDDKDPAFLAK.S
	PARC_Toxo_sol_rep4_11_itms.07502.07502.3	6.1445	0.4316	100	3359.96	3358.95	7650.1	6	7.124	24.2	14	K.VQLVAAFLDLPLQTVPFTVGKDDKDPAFLAK.S
	PARC_Toxo_sol_rep6_09_itms.15627.15627.2	4.8677	0.3853	100	2161.23	2158.59	8574.6	1	7.306	57.9	3	V.QLVAAFLDLPLQTVPFTVGK.D
	PARC_Toxo_sol_rep3_10_itms.07857.07857.3	4.3036	0.333	100	3258.98	3259.81	8291	1	6.74	29.3	1	V.QLVAAFLDLPLQTVPFTVGKDDKDPAFLAK.S
	PARC_Toxo_sol_rep6_09_itms.15220.15220.2	4.6199	0.4308	100	2029.63	2030.46	7425.4	1	6.853	69.4	6	Q.LVAAFLDLPLQTVPFTVGK.D
	PARC_Toxo_sol_rep3_08_itms.07472.07472.2	4.8211	0.431	100	1916.77	1917.3	5782.4	1	7.412	67.6	6	L.VAAFLDLPLQTVPFTVGK.D
	PARC_Toxo_sol_rep6_06_itms.11218.11218.1	2.592	0.2642	98.5	1817.1	1818.17	8406.4	13	5.266	40.6	1	V.AAFLDLPLQTVPFTVGK.D
	PARC_Toxo_sol_rep6_06_itms.11198.11198.2	5.756	0.2363	100	1820.93	1818.17	6541.2	1	6.165	68.8	9	V.AAFLDLPLQTVPFTVGK.D
	PARC_Toxo_sol_rep3_08_itms.07204.07204.2	4.8315	0.3803	100	1746.73	1747.09	5463.8	1	6.894	73.3	8	A.AFLDLPLQTVPFTVGK.D
	PARC_Toxo_sol_rep6_06_itms.10264.10264.2	3.3678	0.1739	98.5	2105.81	2105.44	8737.5	102	4.208	38.9	1	A.AFLDLPLQTVPFTVGKDDK.D
	PARC_Toxo_sol_rep3_08_itms.06804.06804.2	3.867	0.2857	99.8	2848.67	2848.31	8025.1	9	5.435	32	2	A.AFLDLPLQTVPFTVGKDDKDPAFLAK.S
	PARC_Toxo_sol_rep7_05_itms.09882.09882.3	4.0183	0.192	95.5	2849.54	2848.31	4617.5	4	4.231	30	1	A.AFLDLPLQTVPFTVGKDDKDPAFLAK.S
	PARC_Toxo_sol_rep3_07_itms.05793.05793.2	4.5681	0.3539	100	1676.81	1676.01	5086.3	1	6.158	78.6	5	A.FLDLPLQTVPFTVGK.D
	PARC_Toxo_sol_rep3_08_itms.06572.06572.3	3.9273	0.3078	99.6	2776.4	2777.23	4031.2	1	6.257	31.2	3	A.FLDLPLQTVPFTVGKDDKDPAFLAK.S
	PARC_Toxo_sol_rep4_07_itms.04267.04267.2	4.5226	0.3568	100	1529.51	1528.83	5730.3	1	6.037	80.8	8	F.LDLPLQTVPFTVGK.D
	PARC_Toxo_sol_rep3_06_itms.04620.04620.2	2.974	0.2286	98.3	2629.65	2630.06	6778.9	15	5.018	32.6	1	F.LDLPLQTVPFTVGKDDKDPAFLAK.S
	PARC_Toxo_sol_rep7_03_itms.07708.07708.2	4.0724	0.3271	100	1415.33	1415.67	4505.4	1	6.465	75	4	L.DLPLQTVPFTVGK.D
	PARC_Toxo_sol_rep7_05_itms.06675.06675.1	2.1849	0.1956	95.6	1299.8	1300.58	6063.9	1	4.86	63.6	1	D.LPLQTVPFTVGK.D
	PARC_Toxo_sol_rep6_10_itms.09354.09354.2	3.0782	0.1211	96.6	1300.67	1300.58	7475.6	1	4.119	77.3	1	D.LPLQTVPFTVGK.D
	PARC_Toxo_sol_rep5_08_itms.09024.09024.2	3.2542	0.228	99	2401.09	2401.81	6595.6	7	5.161	33.3	1	D.LPLQTVPFTVGKDDKDPAFLAK.S
	PARC_Toxo_sol_rep4_09_itms.03563.03563.1	2.4621	0.27	98.5	1186.68	1187.42	4612.2	39	5.147	60	2	L.PLQTVPFTVGK.D
	PARC_Toxo_sol_rep4_08_itms.03562.03562.2	3.6984	0.2568	99.8	1186.83	1187.42	4934.9	3	4.804	85	5	L.PLQTVPFTVGK.D
	PARC_Toxo_sol_rep4_12_itms.07968.07968.3	3.842	0.2774	99.4	2288.51	2288.65	5110.2	37	5.66	30	2	L.PLQTVPFTVGKDDKDPAFLAK.S
	PARC_Toxo_sol_rep4_12_itms.07979.07979.2	5.2998	0.3684	100	2288.57	2288.65	6549.2	1	8.171	52.5	2	L.PLQTVPFTVGKDDKDPAFLAK.S
	PARC_Toxo_sol_rep6_10_itms.08202.08202.2	3.8791	0.1944	99.4	1851.25	1849.14	6762.7	1	5.213	62.5	1	T.VPFTVGKDDKDPAFLAK.S
	PARC_Toxo_sol_rep3_09_itms.03474.03474.2	4.1858	0.3053	99.9	1749.67	1750	6574.9	1	5.622	66.7	2	V.PFTVGKDDKDPAFLAK.S
	PARC_Toxo_sol_rep3_06_itms.02377.02377.2	4.3246	0.2802	100	1505.47	1505.71	5329.8	1	5.118	69.2	2	F.TVGKDDKDPAFLAK.S
	PARC_Toxo_sol_rep6_07_itms.05533.05533.2	3.8881	0.2874	99.9	1404.35	1404.61	5984.2	5	6.197	66.7	2	T.VGKDDKDPAFLAK.S
	PARC_Toxo_sol_rep6_04_itms.05507.05507.2	2.7425	0.1248	95	1120.39	1120.25	4983.5	40	4.023	72.2	1	K.DDKDPAFLAK.S
	PARC_Toxo_sol_rep5_02_itms.12013.12013.1	2.6177	0.2149	97.5	1663.2	1662.89	7758.8	1	4.559	57.1	1	R.LPLLESEVGGVCLFE.S
	PARC_Toxo_sol_rep4_10_itms.06423.06423.2	3.49	0.1723	98.7	2296.65	2297.6	6361.5	21	5.111	42.1	1	W.LDFSTLEVEIPMCCLVQGGK.V
	PARC_Toxo_sol_rep4_08_itms.04749.04749.2	4.2063	0.3803	100	1921.75	1922.18	4855	1	6.199	59.4	3	F.STLEVEIPMCCLVQGGK.V
	PARC_Toxo_sol_rep4_05_itms.03877.03877.2	4.9785	0.3156	100	1834.49	1835.1	3256.3	1	6.994	70	3	S.TLEVEIPMCCLVQGGK.V
	PARC_Toxo_sol_rep4_07_itms.03768.03768.2	3.6669	0.2152	99.4	1733.59	1733.99	4185.5	1	4.691	67.9	1	T.LEVEIPMCCLVQGGK.V
	PARC_Toxo_sol_rep4_04_itms.02988.02988.1	2.7642	0.2459	98.3	1524.68	1524.63	3779.6	1	5.553	50	1	R.AQSDLAQALNAVDAH.L
	PARC_Toxo_sol_rep4_12_itms.08812.08812.3	3.678	0.2353	98.7	1765.85	1765.96	3012.6	17	5.019	39.1	4	R.AQSDLAQALNAVDAHLK.T
	PARC_Toxo_sol_rep3_06_itms.04083.04083.2	5.5931	0.4489	100	1766.63	1765.96	8051.1	1	7.773	81.2	10	R.AQSDLAQALNAVDAHLK.T
	PARC_Toxo_sol_rep3_06_itms.04218.04218.3	4.2754	0.3113	100	1866.8	1867.07	2995.8	1	5.292	52.9	2	R.AQSDLAQALNAVDAHLKT.R
	PARC_Toxo_sol_rep3_05_itms.04070.04070.2	5.0774	0.3849	100	1867.51	1867.07	10808.1	1	7.543	73.5	2	R.AQSDLAQALNAVDAHLKT.R
	PARC_Toxo_sol_rep3_05_itms.03905.03905.3	4.5488	0.2824	100	1694.9	1694.89	5864.9	12	4.86	46.7	1	A.QSDLAQALNAVDAHLK.T
	PARC_Toxo_sol_rep3_05_itms.03904.03904.2	4.3476	0.2512	99.8	1695.69	1694.89	7621.4	2	6.345	66.7	2	A.QSDLAQALNAVDAHLK.T
	PARC_Toxo_sol_rep6_04_itms.06382.06382.2	4.3166	0.294	100	1324.67	1325.42	8901	1	6.19	79.2	1	Q.SDLAQALNAVDAH.L
	PARC_Toxo_sol_rep6_04_itms.06378.06378.1	2.6666	0.2283	98	1324.86	1325.42	4900.5	110	6.029	50	2	Q.SDLAQALNAVDAH.L
	PARC_Toxo_sol_rep7_04_itms.06908.06908.1	3.8733	0.344	97.2	1567.97	1566.75	5450.5	1	5.929	57.1	2	Q.SDLAQALNAVDAHLK.T
	PARC_Toxo_sol_rep7_04_itms.06917.06917.2	4.9073	0.2971	100	1569.69	1566.75	8708.2	1	5.371	82.1	3	Q.SDLAQALNAVDAHLK.T
	PARC_Toxo_sol_rep6_05_itms.08049.08049.2	3.8483	0.305	99.8	1479.19	1479.68	7365.5	1	5.731	69.2	1	S.DLAQALNAVDAHLK.T
	PARC_Toxo_sol_rep3_09_itms.03364.03364.2	3.939	0.3145	100	1365.47	1364.59	7169.4	1	5.769	75	1	D.LAQALNAVDAHLK.T
	PARC_Toxo_sol_rep4_12_itms.06774.06774.2	3.6748	0.2054	99.7	1058.31	1058.26	4603.4	1	5.198	88.9	1	G.KVDAAALLEK.R
	PARC_Toxo_sol_rep3_04_itms.02623.02623.2	3.3242	0.2119	99.7	929.812	930.089	4290.3	2	4.033	93.8	4	K.VDAAALLEK.R
	PARC_Toxo_sol_rep4_04_itms.01978.01978.2	5.0307	0.3895	100	1659.47	1656.75	4314.6	1	7.733	78.1	7	K.AAAKPAQSAGDDEEPAK.K
	PARC_Toxo_sol_rep4_11_itms.02163.02163.2	5.2899	0.2568	100	2179.85	2180.42	9616.5	1	6.238	54.8	23	K.AAAKPAQSAGDDEEPAKKPAVK.C
	PARC_Toxo_sol_rep3_10_itms.02768.02768.3	4.7458	0.1597	98.4	2180.69	2180.42	5478.7	2	4.331	41.7	10	K.AAAKPAQSAGDDEEPAKKPAVK.C
	PARC_Toxo_sol_rep4_04_itms.01762.01762.2	3.7938	0.3143	99.9	1315.29	1315.34	9085.9	1	6.457	83.3	2	K.PAQSAGDDEEPAK.K
	PARC_Toxo_sol_rep7_05_itms.04397.04397.2	4.8478	0.3636	100	1838.35	1839.01	9729.7	1	7.451	64.7	5	K.PAQSAGDDEEPAKKPAVK.C
	PARC_Toxo_sol_rep3_06_itms.01992.01992.3	4.0769	0.2086	98.9	1839.26	1839.01	7058.4	1	4.866	44.1	1	K.PAQSAGDDEEPAKKPAVK.C
	PARC_Toxo_sol_rep4_08_itms.05858.05858.2	5.3192	0.305	100	2105.41	2104.35	3712.6	1	6.05	71.9	9	K.CELDLLPEPTMDLNEWK.R
	PARC_Toxo_sol_rep4_07_itms.04805.04805.2	4.1136	0.334	100	1814.33	1815.09	3068.9	1	5.553	75	7	E.LDLLPEPTMDLNEWK.R
	PARC_Toxo_sol_rep3_05_itms.03879.03879.2	2.9887	0.2468	99	1586.45	1586.84	2475.2	9	4.537	70.8	1	D.LLPEPTMDLNEWK.R
	PARC_Toxo_sol_rep3_05_itms.03454.03454.1	3.0766	0.1535	95.5	1472.53	1473.68	5451	1	4.23	68.2	1	L.LPEPTMDLNEWK.R
	PARC_Toxo_sol_rep4_04_itms.03277.03277.2	4.087	0.2917	100	1473.51	1473.68	4803.2	1	5.749	81.8	10	L.LPEPTMDLNEWK.R
	PARC_Toxo_sol_rep3_11_itms.04482.04482.2	4.3167	0.3439	100	1554.91	1555.79	2772.5	1	7.33	87.5	1	E.HLDAAGYSLWYMK.Y
	PARC_Toxo_sol_rep4_06_itms.00388.00388.2	4.4042	0.18	99.7	2172.43	2171.38	7841.7	1	5.939	57.9	32	K.LEGECTVAFVTSNQLGGFLQ.R
	PARC_Toxo_sol_rep4_05_itms.07495.07495.2	3.1695	0.2202	98.7	2061.15	2058.22	7883.9	6	4.452	44.4	3	L.EGECTVAFVTSNQLGGFLQ.R
	PARC_Toxo_sol_rep7_03_itms.13228.13228.2	4.0102	0.3891	100	1929.93	1929.1	6686	1	6.607	55.9	31	E.GECTVAFVTSNQLGGFLQ.R
	PARC_Toxo_sol_rep4_12_itms.06222.06222.2	3.9644	0.3534	100	1592.43	1591.68	5318	1	6.46	81.8	3	K.DHPSYEYHTWQK.L
	PARC_Toxo_sol_rep7_12_itms.13769.13769.2	3.4917	0.3296	99.9	1476.37	1476.59	4298.1	3	6.094	70	2	D.HPSYEYHTWQK.L
	PARC_Toxo_sol_rep7_12_itms.13609.13609.1	3.3346	0.2637	98.5	1477.74	1476.59	4203.7	1	6.063	65	2	D.HPSYEYHTWQK.L
	PARC_Toxo_sol_rep3_08_itms.04894.04894.3	5.4239	0.3585	100	2812.22	2810.02	7682.7	1	5.684	34.8	4	K.DKQLVADFWCACDDIQGRPIADSK.V
	PARC_Toxo_sol_rep4_11_itms.03900.03900.2	4.7418	0.4553	100	2082.53	2083.24	4371.1	1	8.129	78.1	4	D.KQLVADFWCACDDIQGR.P
	PARC_Toxo_sol_rep4_11_itms.03930.03930.3	4.1975	0.2332	99.6	2085.08	2083.24	8723	3	5.577	42.2	1	D.KQLVADFWCACDDIQGR.P
	PARC_Toxo_sol_rep3_07_itms.03548.03548.3	6.2156	0.4793	100	2693.96	2694.94	6313.4	1	8.349	39.8	11	D.KQLVADFWCACDDIQGRPIADSK.V
	PARC_Toxo_sol_rep3_11_itms.04215.04215.2	4.6214	0.3353	100	2694.73	2694.94	5056.1	1	6.195	50	3	D.KQLVADFWCACDDIQGRPIADSK.V
	PARC_Toxo_sol_rep3_05_itms.03857.03857.3	4.5985	0.1986	99.1	2567.06	2566.76	7417.2	1	5.414	33.3	2	K.QLVADFWCACDDIQGRPIADSK.V
	PARC_Toxo_sol_rep3_05_itms.03110.03110.2	4.8617	0.399	100	2324.59	2325.47	10373.5	1	7.116	55.3	1	L.VADFWCACDDIQGRPIADSK.V
	PARC_Toxo_sol_rep7_04_itms.06152.06152.2	4.2336	0.4047	100	2226.91	2226.34	6450.2	1	7.33	52.8	1	V.ADFWCACDDIQGRPIADSK.V
27.m00081	21	47	0.497	191	22216	5.8	U	hypothetical protein
TgTwinScan_1025	21	47	0.497	191	22216	5.8	U
TgTigrScan_4678	21	47	0.497	191	22216	5.8	U
TgGlmHMM_1022	21	47	0.204	466	51631	6	U
	PARC_Toxo_sol_rep3_12_itms.08988.08988.2	3.6482	0.3138	99.8	1854.67	1855.25	5356.8	1	5.323	56.7	3	R.IFSAYFPPKDPVTMLK.I
	PARC_Toxo_sol_rep3_12_itms.08654.08654.2	3.6444	0.3529	99.9	1741.39	1742.09	5452.2	2	5.811	60.7	2	I.FSAYFPPKDPVTMLK.I
	PARC_Toxo_sol_rep7_09_itms.07734.07734.2	3.197	0.1148	97.9	1276.51	1273.58	4411.8	12	4.579	75	1	Y.FPPKDPVTMLK.I
	PARC_Toxo_sol_rep4_04_itms.02512.02512.1	2.5115	0.1772	95.4	1215.66	1216.29	5596.4	1	4.669	72.2	1	Q.SDEQEFIYGK.L
	PARC_Toxo_sol_rep4_04_itms.02510.02510.2	4.1418	0.1897	99.9	1217.21	1216.29	8021.6	1	3.949	83.3	4	Q.SDEQEFIYGK.L
	PARC_Toxo_sol_rep6_04_itms.05744.05744.1	2.6313	0.1958	97	1128.56	1129.21	6083.7	7	5.644	75	1	S.DEQEFIYGK.L
	PARC_Toxo_sol_rep4_06_itms.02733.02733.2	4.201	0.3153	100	1874.47	1873.04	7009.7	1	6.139	66.7	4	K.LWVGTICKPEENPNTN.R
	PARC_Toxo_sol_rep4_05_itms.02448.02448.2	3.8882	0.2255	99.6	1760.37	1759.88	6303.3	1	4.944	64.3	2	L.WVGTICKPEENPNTN.R
	PARC_Toxo_sol_rep3_05_itms.02253.02253.1	2.9392	0.2556	98.6	1573.68	1573.67	3098.5	3	5.314	53.8	2	W.VGTICKPEENPNTN.R
	PARC_Toxo_sol_rep3_05_itms.02252.02252.2	3.3316	0.1795	98.7	1574.49	1573.67	5458.8	83	4.531	57.7	1	W.VGTICKPEENPNTN.R
	PARC_Toxo_sol_rep7_04_itms.04790.04790.1	2.6121	0.2681	98.6	1473.68	1474.53	3320.8	3	4.612	58.3	1	V.GTICKPEENPNTN.R
	PARC_Toxo_sol_rep7_04_itms.04777.04777.2	3.4858	0.1145	98.2	1474.21	1474.53	6286.3	35	3.881	62.5	1	V.GTICKPEENPNTN.R
	PARC_Toxo_sol_rep7_04_itms.04715.04715.2	3.0908	0.1119	96.3	1417.43	1417.48	5871	417	3.763	54.5	1	G.TICKPEENPNTN.R
	PARC_Toxo_sol_rep3_08_itms.03297.03297.2	3.5493	0.2134	99.6	1333.45	1333.5	9862.2	1	5.033	85	2	R.LLCVIQGQNCK.R
	PARC_Toxo_sol_rep4_06_itms.02173.02173.2	2.8254	0.0938	95.6	1107.15	1107.18	5825.3	268	3.405	75	1	L.CVIQGQNCK.R
	PARC_Toxo_sol_rep3_04_itms.01952.01952.2	4.2005	0.3856	100	1440.57	1441.41	6465.1	1	6.942	83.3	3	L.SEEVDSSPDSTCK.C
	PARC_Toxo_sol_rep3_06_itms.03798.03798.1	2.2762	0.3405	98.7	1681.71	1682.94	7741.3	3	5.547	50	1	Y.MPFLPECYSKPVDV.R
	PARC_Toxo_sol_rep4_06_itms.03662.03662.2	4.0258	0.2405	99.8	1685.43	1682.94	5341.6	1	5.156	73.1	9	Y.MPFLPECYSKPVDV.R
	PARC_Toxo_sol_rep4_07_itms.03048.03048.2	4.0327	0.2856	99.9	1551.47	1551.75	5021.4	4	5.415	75	5	M.PFLPECYSKPVDV.R
	PARC_Toxo_sol_rep4_05_itms.01622.01622.2	4.1408	0.2186	99.7	1662.51	1662.75	6883.6	1	5.278	80.8	1	K.KVDQEDKNGEKDEK.K
	PARC_Toxo_sol_rep4_06_itms.01619.01619.2	4.3832	0.2061	99.7	1790.49	1790.92	6277.4	1	4.895	71.4	1	K.KVDQEDKNGEKDEKK.-
72.m00406	4	17	0.495	101	11808	6.9	U	enhancer of rudimentary, putative
TgTwinScan_3340	4	17	0.495	101	11808	6.9	U
TgTigrScan_8244	4	17	0.242	207	23659	7.3	U
TgGlmHMM_4773	4	17	0.078	640	68757	6.6	U
	PARC_Toxo_sol_rep3_05_itms.07209.07209.2	4.4947	0.3588	100	2776.45	2776.08	3372.9	1	6.788	47.8	6	R.TYVDYESVPLALDGVCQLYEQALK.A
	PARC_Toxo_sol_rep4_10_itms.07328.07328.2	4.6788	0.3462	100	2675.69	2674.97	3316.7	1	6.474	52.3	3	T.YVDYESVPLALDGVCQLYEQALK.A
	PARC_Toxo_sol_rep7_03_itms.12232.12232.2	4.5978	0.388	100	2512.05	2511.8	3753.1	1	7.094	52.4	7	Y.VDYESVPLALDGVCQLYEQALK.A
	PARC_Toxo_sol_rep3_11_itms.09224.09224.3	4.4609	0.395	100	3137.15	3138.44	3746.8	1	6.484	30	1	K.NITYDVNDLFSYIDSLRDMCALVQDR.Q
TgTwinScan_4293	55	183	0.488	608	68524	7.1	U
50.m00016	55	183	0.487	610	68752	7.2	U	bifunctional dihydrofolate reductase-thymidylate synthase (DHFR-TS)
	PARC_Toxo_sol_rep7_09_itms.10219.10219.2	3.8285	0.2955	99.8	1980.31	1981.26	6341.2	3	6.772	47.1	3	R.GIGINNGLPWPHLTTDFK.H
	PARC_Toxo_sol_rep7_10_itms.09970.09970.2	3.5078	0.1847	98.9	1922.95	1924.21	5359.7	1	5.352	62.5	1	G.IGINNGLPWPHLTTDFK.H
	PARC_Toxo_sol_rep7_10_itms.09982.09982.3	3.6603	0.2529	99.1	1924.34	1924.21	7687	14	4.819	37.5	1	G.IGINNGLPWPHLTTDFK.H
	PARC_Toxo_sol_rep3_05_itms.02390.02390.2	3.6816	0.1479	99.1	1201.77	1202.31	3997.6	309	4.344	66.7	1	K.TGDSGLPSPSVGK.R
	PARC_Toxo_sol_rep7_03_itms.05539.05539.1	2.1694	0.2024	96	1201.84	1202.31	5253.6	7	4.124	50	1	K.TGDSGLPSPSVGK.R
	PARC_Toxo_sol_rep3_07_itms.00583.00583.3	3.7863	0.2181	96	2685.53	2684.96	5909.6	35	4.765	27.1	1	R.LNIVVSSSLKEEDIAAEKPQAEGQQ.R
	PARC_Toxo_sol_rep3_05_itms.03970.03970.2	3.4936	0.1274	97.9	2687.39	2684.96	6765.3	1	4.296	43.8	1	R.LNIVVSSSLKEEDIAAEKPQAEGQQ.R
	PARC_Toxo_sol_rep7_03_itms.05344.05344.2	3.3421	0.2022	98.8	1643.33	1643.7	5996	1	4.72	53.6	1	K.EEDIAAEKPQAEGQQ.R
	PARC_Toxo_sol_rep7_03_itms.05282.05282.1	2.6957	0.332	98.6	1514.07	1514.59	4091.7	1	5.888	61.5	1	E.EDIAAEKPQAEGQQ.R
	PARC_Toxo_sol_rep7_03_itms.05277.05277.2	4.3431	0.2728	100	1514.65	1514.59	8841.6	1	5.401	69.2	1	E.EDIAAEKPQAEGQQ.R
	PARC_Toxo_sol_rep4_09_itms.05864.05864.2	2.9806	0.2761	99	1749.75	1749.96	5563.4	249	5.253	43.3	1	C.ASLPAALSLLEEEYKD.S
	PARC_Toxo_sol_rep6_05_itms.08858.08858.2	4.2994	0.3291	100	1477.01	1476.71	7960.8	1	6.768	87.5	1	S.LPAALSLLEEEYK.D
	PARC_Toxo_sol_rep4_09_itms.07008.07008.2	3.6794	0.337	99.8	2316.97	2316.54	6848.4	1	5.752	39.5	4	R.EFPCDVFFPAFPGDDILSNK.S
	PARC_Toxo_sol_rep7_02_itms.12743.12743.1	2.5971	0.285	98.6	1518.3	1516.66	6561.6	160	5.306	45.8	2	E.FPCDVFFPAFPGD.D
	PARC_Toxo_sol_rep4_09_itms.06748.06748.2	6.175	0.3936	100	2189.47	2187.42	4680.7	1	7.217	66.7	29	E.FPCDVFFPAFPGDDILSNK.S
	PARC_Toxo_sol_rep4_08_itms.06134.06134.2	5.4656	0.3398	100	2042.27	2040.25	4975.9	1	7.064	76.5	8	F.PCDVFFPAFPGDDILSNK.S
	PARC_Toxo_sol_rep3_04_itms.05367.05367.2	4.0269	0.2885	99.8	1942.57	1943.13	4004.7	1	5.378	65.6	4	P.CDVFFPAFPGDDILSNK.S
	PARC_Toxo_sol_rep3_06_itms.05260.05260.2	3.5667	0.2276	99.4	1667.49	1667.9	4871.5	1	5.347	71.4	3	D.VFFPAFPGDDILSNK.S
	PARC_Toxo_sol_rep3_08_itms.03504.03504.2	4.3698	0.3094	100	1811.71	1812.03	6114.2	1	6.135	71.4	2	R.EKDNEATYRPIFISK.T
	PARC_Toxo_sol_rep7_07_itms.05940.05940.1	2.3464	0.2716	98.4	1681.93	1682.92	4682.5	1	5.059	61.5	1	E.KDNEATYRPIFISK.T
	PARC_Toxo_sol_rep6_12_itms.16286.16286.2	4.5576	0.3276	100	1682.05	1682.92	7964.2	1	6.049	69.2	9	E.KDNEATYRPIFISK.T
	PARC_Toxo_sol_rep4_12_itms.07123.07123.2	3.9934	0.0921	99.2	1442.49	1439.65	6287.8	2	4.233	77.3	3	D.NEATYRPIFISK.T
	PARC_Toxo_sol_rep3_10_itms.03699.03699.2	3.1602	0.1405	98.3	1324.77	1325.55	5724.9	31	3.939	70	1	N.EATYRPIFISK.T
	PARC_Toxo_sol_rep4_07_itms.03575.03575.2	3.6535	0.3971	100	1582.27	1582.75	2620.2	3	5.854	65.4	8	F.SDNGVPYDFVVLEK.R
	PARC_Toxo_sol_rep7_04_itms.06699.06699.2	2.8516	0.279	99.4	1209.53	1209.43	3652.8	2	5.244	88.9	1	G.VPYDFVVLEK.R
	PARC_Toxo_sol_rep3_04_itms.02523.02523.2	5.4218	0.4449	100	1999.67	1999.11	5298.2	1	8.268	60.5	1	R.KTDDAATAEPSNAMSSLTST.R
	PARC_Toxo_sol_rep3_05_itms.06092.06092.3	4.8809	0.2349	99.7	3065.3	3064.4	4308.9	1	4.934	33	1	R.ETTPVHGLQAPSSAAAIAPVLAWMDEEDR.K
	PARC_Toxo_sol_rep3_07_itms.05672.05672.3	5.8902	0.3181	100	3193.61	3192.57	7632.7	1	6.889	27.6	3	R.ETTPVHGLQAPSSAAAIAPVLAWMDEEDRK.K
	PARC_Toxo_sol_rep3_09_itms.07213.07213.2	5.9399	0.4725	100	2935.69	2935.28	8265.6	1	8.266	50	9	E.TTPVHGLQAPSSAAAIAPVLAWMDEEDR.K
	PARC_Toxo_sol_rep6_09_itms.13565.13565.3	4.9637	0.3382	100	2937.98	2935.28	6995.7	1	5.335	32.4	7	E.TTPVHGLQAPSSAAAIAPVLAWMDEEDR.K
	PARC_Toxo_sol_rep4_12_itms.09475.09475.3	6.3089	0.3613	100	3064.13	3063.46	9437.2	1	7.523	36.6	5	E.TTPVHGLQAPSSAAAIAPVLAWMDEEDRK.K
	PARC_Toxo_sol_rep7_07_itms.09392.09392.2	4.0016	0.3633	100	3064.79	3063.46	9044.2	1	6.982	35.7	1	E.TTPVHGLQAPSSAAAIAPVLAWMDEEDRK.K
	PARC_Toxo_sol_rep5_08_itms.13287.13287.3	4.9783	0.4114	100	2833.16	2834.18	7586.2	1	6.914	30.8	1	T.TPVHGLQAPSSAAAIAPVLAWMDEEDR.K
	PARC_Toxo_sol_rep5_08_itms.13260.13260.2	4.7799	0.4612	100	2834.17	2834.18	6581.5	1	8.298	50	3	T.TPVHGLQAPSSAAAIAPVLAWMDEEDR.K
	PARC_Toxo_sol_rep3_11_itms.09392.09392.2	5.5548	0.2461	100	2062.31	2062.24	5952.4	1	6.848	67.6	15	R.GHEEFQYLDLIADIINNG.R
	PARC_Toxo_sol_rep3_11_itms.09343.09343.2	3.0674	0.1714	96.9	2007.15	2005.19	6946.1	4	4.881	50	1	G.HEEFQYLDLIADIINNG.R
	PARC_Toxo_sol_rep3_07_itms.05192.05192.2	3.9466	0.3307	100	1500.69	1497.73	8472.3	1	6.367	79.2	1	R.YSLDQAFPLLTTK.R
	PARC_Toxo_sol_rep4_06_itms.03925.03925.2	3.963	0.2893	100	1334.31	1334.56	7054.4	1	5.899	81.8	3	Y.SLDQAFPLLTTK.R
	PARC_Toxo_sol_rep4_04_itms.03303.03303.2	4.1565	0.2498	100	1248.25	1247.48	5508.6	1	5.418	90	3	S.LDQAFPLLTTK.R
	PARC_Toxo_sol_rep7_04_itms.04258.04258.2	3.2572	0.1741	99.1	1185.45	1186.22	4493.6	1	3.964	85	2	R.GDTNANHLSEK.G
	PARC_Toxo_sol_rep4_09_itms.02932.02932.2	4.6736	0.3906	100	1462.39	1462.56	4918	1	7.543	87.5	3	M.HTDYTGQGVDQLK.N
	PARC_Toxo_sol_rep6_01_itms.04558.04558.1	2.1014	0.2108	96.2	1109.52	1109.22	3279.6	10	4.763	66.7	1	D.YTGQGVDQLK.N
	PARC_Toxo_sol_rep3_09_itms.06412.06412.3	4.9791	0.3004	100	2832.23	2832.18	7031.5	1	6.251	37	2	N.PAALDEMALPPCHLLCQFYVNDQK.E
	PARC_Toxo_sol_rep7_11_itms.05475.05475.2	4.215	0.3926	100	2032.51	2033.27	6815.2	1	6.783	70	1	A.LPPCHLLCQFYVNDQK.E
	PARC_Toxo_sol_rep3_12_itms.06478.06478.2	4.6366	0.3129	100	1714.53	1714.94	6940.6	1	6.317	78.6	1	F.MGNTHVYTNHVEALK.E
	PARC_Toxo_sol_rep3_12_itms.06175.06175.2	4.2865	0.3464	100	1582.91	1583.74	6336.2	1	6.658	73.1	2	M.GNTHVYTNHVEALK.E
	PARC_Toxo_sol_rep7_10_itms.06989.06989.2	3.9213	0.3582	100	1526.85	1526.69	7121.6	2	5.666	70.8	3	G.NTHVYTNHVEALK.E
	PARC_Toxo_sol_rep5_08_itms.10167.10167.2	3.5499	0.1312	99.3	1155.35	1155.43	2704.1	23	4.578	88.9	6	R.PFPIVNILNK.E
	PARC_Toxo_sol_rep3_10_itms.05778.05778.2	4.3468	0.2344	100	1286.57	1284.54	4058.9	4	5.133	90	6	R.PFPIVNILNKE.R
	PARC_Toxo_sol_rep6_10_itms.10049.10049.2	3.2358	0.0991	98.6	1058.09	1058.31	4713	11	3.703	87.5	6	P.FPIVNILNK.E
	PARC_Toxo_sol_rep3_09_itms.05102.05102.2	3.4622	0.1041	98.9	1188.47	1187.42	9462.3	1	4.427	88.9	2	P.FPIVNILNKE.R
	PARC_Toxo_sol_rep5_08_itms.10052.10052.2	3.2962	0.0907	99.1	911.032	911.133	3755.5	3	3.367	92.9	1	F.PIVNILNK.E
	PARC_Toxo_sol_rep3_06_itms.04618.04618.2	2.4721	0.2811	96.9	2380.23	2381.6	5315.3	2	4.865	37.5	1	R.IKEIDDFTAEDFEVVGYVPHG.R
2	PARC_Toxo_sol_rep3_10_itms.05465.05465.2	5.3351	0.5582	100	2267.95	2268.44	3789.9	1	8.374	68.4	2	I.KEIDDFTAEDFEVVGYVPHG.R
	PARC_Toxo_sol_rep3_08_itms.05223.05223.2	3.0512	0.2175	98.3	1668.03	1667.82	7472	1	5.192	57.1	1	D.FTAEDFEVVGYVPHG.R
Reverse_TGG_994473-5-159149-158937	2	2	0.479	71	7200	4.9	U
*	PARC_Toxo_sol_rep7_04_itms.10775.10775.2	2.9223	0.2269	98	2330.03	2327.62	8810.7	249	4.238	34.2	1	W.FLKHPAPFCCSASFVSRFPA.P
*	PARC_Toxo_sol_rep4_09_itms.04068.04068.2	2.8353	0.2151	97.5	1270.31	1271.24	3822.5	13	4.556	57.7	1	S.EGGGEGASTNYTAG.S
49.m00060	87	264	0.475	847	96824	5.1	U	heat shock protein 90, putative
TgTwinScan_6414	87	264	0.48	838	95954	5.1	U
TgTigrScan_3645	87	264	0.464	867	99207	5	U
TgGlmHMM_3720	87	264	0.48	838	95954	5.1	U
	PARC_Toxo_sol_rep3_04_itms.02379.02379.2	4.2139	0.3839	100	1700.65	1701.78	5174.2	1	7.032	83.3	2	A.TETDAAEPLTAEEAPR.S
	PARC_Toxo_sol_rep3_04_itms.02370.02370.2	2.8535	0.2267	97.7	1599.29	1600.68	5463.4	1	4.348	64.3	1	T.ETDAAEPLTAEEAPR.S
	PARC_Toxo_sol_rep3_04_itms.02355.02355.1	2.2827	0.2766	98.5	1470.82	1471.56	2871.6	13	5.894	53.8	1	E.TDAAEPLTAEEAPR.S
	PARC_Toxo_sol_rep3_04_itms.02352.02352.2	4.6017	0.218	99.9	1471.03	1471.56	3851.8	1	6.453	88.5	1	E.TDAAEPLTAEEAPR.S
	PARC_Toxo_sol_rep3_04_itms.02302.02302.2	3.5268	0.3327	99.9	1255.41	1255.37	4610.2	1	5.526	86.4	1	D.AAEPLTAEEAPR.S
	PARC_Toxo_sol_rep3_04_itms.02344.02344.1	3.3696	0.2815	98.6	1557.72	1556.71	8616.3	1	6.307	57.1	5	K.AAAPLTAEEQEAVQK.S
	PARC_Toxo_sol_rep7_03_itms.05587.05587.2	5.4822	0.3088	100	1559.21	1556.71	5969.7	1	5.948	82.1	6	K.AAAPLTAEEQEAVQK.S
	PARC_Toxo_sol_rep6_04_itms.05327.05327.2	5.1819	0.3749	100	1486.63	1485.63	5171.2	1	7.16	84.6	3	A.AAPLTAEEQEAVQK.S
	PARC_Toxo_sol_rep6_04_itms.05342.05342.1	3.0119	0.2914	98.6	1486.7	1485.63	7985.8	1	5.231	57.7	3	A.AAPLTAEEQEAVQK.S
	PARC_Toxo_sol_rep3_04_itms.02292.02292.2	4.2707	0.2848	100	1414.45	1414.56	8746.6	1	6.65	75	11	A.APLTAEEQEAVQK.S
	PARC_Toxo_sol_rep6_04_itms.05265.05265.1	3.364	0.2452	98.6	1414.87	1414.56	6365.4	1	5.306	66.7	3	A.APLTAEEQEAVQK.S
	PARC_Toxo_sol_rep7_04_itms.04820.04820.1	2.4129	0.2572	98.2	1422.52	1423.44	4182.3	5	5.387	50	1	K.SQESHQYQTEVS.R
	PARC_Toxo_sol_rep3_04_itms.02418.02418.1	2.1869	0.2359	97.5	1059.59	1060.19	6415.2	41	4.475	61.1	1	L.ISNAVDALEK.V
	PARC_Toxo_sol_rep3_09_itms.03514.03514.1	2.7021	0.2392	98.2	1468.83	1468.69	3768.8	32	5.318	54.2	2	R.FTALSHPEVLEPK.K
	PARC_Toxo_sol_rep3_09_itms.03509.03509.2	4.05	0.244	99.8	1470.57	1468.69	6805.9	1	5.181	70.8	8	R.FTALSHPEVLEPK.K
	PARC_Toxo_sol_rep7_06_itms.05097.05097.1	2.0821	0.2256	97.2	948.62	949.095	2987.8	7	4.95	64.3	4	S.HPEVLEPK.K
	PARC_Toxo_sol_rep7_06_itms.05103.05103.2	2.6241	0.1704	98	949.132	949.095	3763.3	32	4.027	78.6	1	S.HPEVLEPK.K
	PARC_Toxo_sol_rep3_05_itms.02763.02763.1	1.9264	0.2491	97.4	1121.51	1122.32	4211.3	1	5.172	60	1	L.SIIDSGIGMTK.Q
	PARC_Toxo_sol_rep3_05_itms.02759.02759.2	3.9034	0.3815	100	1121.91	1122.32	4244.3	1	7.34	85	1	L.SIIDSGIGMTK.Q
	PARC_Toxo_sol_rep7_03_itms.05529.05529.2	2.8022	0.136	97.4	922.572	922.085	3630.9	2	4.074	93.8	1	I.IDSGIGMTK.Q
	PARC_Toxo_sol_rep3_04_itms.02677.02677.2	3.5525	0.2389	99.6	1287.21	1286.47	3908	4	4.543	72.7	3	K.QDLINNLGTVAK.S
	PARC_Toxo_sol_rep4_04_itms.02792.02792.2	3.621	0.179	99.5	1158.21	1158.34	6416.5	1	4.376	85	1	Q.DLINNLGTVAK.S
	PARC_Toxo_sol_rep4_08_itms.03144.03144.2	5.6852	0.4852	100	1843.85	1844.89	7752.8	1	8.08	70	6	K.NVEDDQHIWESSADAK.F
	PARC_Toxo_sol_rep7_03_itms.05737.05737.1	3.1219	0.3041	98.8	1630.71	1631.65	6350.9	1	5.875	65.4	1	V.EDDQHIWESSADAK.F
	PARC_Toxo_sol_rep6_04_itms.05535.05535.2	3.0471	0.1592	96.8	1632.45	1631.65	8721.8	9	4.062	57.7	1	V.EDDQHIWESSADAK.F
	PARC_Toxo_sol_rep6_04_itms.05514.05514.2	4.0009	0.2979	99.9	1502.65	1502.54	6414.3	1	5.593	75	2	E.DDQHIWESSADAK.F
	PARC_Toxo_sol_rep7_03_itms.05723.05723.1	3.724	0.3073	98.5	1502.87	1502.54	6699.2	1	7.11	66.7	2	E.DDQHIWESSADAK.F
	PARC_Toxo_sol_rep3_11_itms.05914.05914.3	4.7784	0.3283	100	2392.28	2392.64	9438.9	1	6.683	43.4	1	R.GTCVTLHLKEDATEFLNEWK.L
	PARC_Toxo_sol_rep3_05_itms.03297.03297.2	4.4881	0.3002	100	1509.95	1510.64	8968.4	1	5.986	86.4	1	L.KEDATEFLNEWK.L
	PARC_Toxo_sol_rep4_05_itms.02963.02963.1	2.7105	0.1767	96.4	1137.71	1138.27	2962.1	54	3.38	68.8	1	D.ATEFLNEWK.L
	PARC_Toxo_sol_rep4_04_itms.02945.02945.2	2.8008	0.1681	98.3	1138.37	1138.27	5749.5	1	4.455	87.5	3	D.ATEFLNEWK.L
	PARC_Toxo_sol_rep7_03_itms.05768.05768.1	2.5277	0.2281	97.7	1717.89	1718.81	8115.1	1	4.981	57.1	1	T.VTEEVPIEDEEAETK.D
	PARC_Toxo_sol_rep7_03_itms.05784.05784.2	2.7858	0.2228	97	1718.51	1718.81	4196.9	321	4.616	46.4	1	T.VTEEVPIEDEEAETK.D
	PARC_Toxo_sol_rep7_03_itms.05403.05403.1	2.7951	0.2529	98.5	1259.71	1260.34	5498.2	1	5.529	75	1	E.VPIEDEEAETK.D
	PARC_Toxo_sol_rep7_03_itms.05397.05397.2	3.4617	0.331	99.9	1260.49	1260.34	6363.9	1	6.14	90	1	E.VPIEDEEAETK.D
	PARC_Toxo_sol_rep7_04_itms.04122.04122.3	4.2451	0.1677	95.1	3315.8	3313.37	7564.6	3	4.075	27.8	1	A.ETKDEDKEKDEDKDKDDVEVTEGDKDEK.K
	PARC_Toxo_sol_rep6_04_itms.04772.04772.2	5.7056	0.3491	100	2210.47	2210.22	7449	1	8.14	63.9	2	K.DEDKDKDDVEVTEGDKDEK.K
	PARC_Toxo_sol_rep6_04_itms.04823.04823.2	3.4845	0.2462	99.4	2094.41	2095.14	4688.1	1	6.186	55.9	1	D.EDKDKDDVEVTEGDKDEK.K
	PARC_Toxo_sol_rep7_04_itms.04137.04137.2	5.4058	0.3436	100	1607.57	1607.67	7922.4	1	7.149	84.6	1	D.KDDVEVTEGDKDEK.K
	PARC_Toxo_sol_rep3_07_itms.02298.02298.1	3.5164	0.1787	97.5	1532.77	1533.68	4761.7	1	5.682	72.7	3	K.KKDEWEQVNTQK.A
	PARC_Toxo_sol_rep4_12_itms.05603.05603.2	4.8966	0.2306	100	1533.65	1533.68	7754.6	1	5.353	90.9	4	K.KKDEWEQVNTQK.A
	PARC_Toxo_sol_rep7_04_itms.05259.05259.1	2.8606	0.2566	98.6	1404.68	1405.51	4629.8	1	5.087	70	1	K.KDEWEQVNTQK.A
	PARC_Toxo_sol_rep3_05_itms.02357.02357.2	4.309	0.2599	100	1404.79	1405.51	8554.4	1	5.797	90	2	K.KDEWEQVNTQK.A
	PARC_Toxo_sol_rep7_09_itms.18422.18422.2	3.8918	0.3684	100	2016.97	2014.2	5369.7	1	6.029	52.9	22	W.SDPLAHIHFSAEGEVEFK.A
	PARC_Toxo_sol_rep7_10_itms.12363.12363.2	3.1784	0.1271	95.6	1928.59	1927.12	3881.6	5	4.409	46.9	15	S.DPLAHIHFSAEGEVEFK.A
	PARC_Toxo_sol_rep7_05_itms.06123.06123.2	3.2484	0.2499	99.4	1575.57	1576.71	5831.4	1	4.595	75	1	K.RAPSDIYSNYFDK.Q
	PARC_Toxo_sol_rep3_04_itms.02960.02960.2	3.8612	0.3416	100	1420.51	1420.52	5367	1	6.03	77.3	9	R.APSDIYSNYFDK.Q
	PARC_Toxo_sol_rep7_03_itms.07014.07014.1	2.534	0.2268	97.8	1421.21	1420.52	5386.9	2	5.318	54.5	3	R.APSDIYSNYFDK.Q
	PARC_Toxo_sol_rep4_05_itms.02790.02790.2	2.8643	0.1893	98.2	1348.99	1349.44	5959	1	4.016	80	1	A.PSDIYSNYFDK.Q
	PARC_Toxo_sol_rep3_04_itms.02778.02778.2	3.5117	0.2715	99.8	1252.37	1252.32	5072.5	1	5.05	88.9	2	P.SDIYSNYFDK.Q
	PARC_Toxo_sol_rep3_04_itms.04437.04437.2	4.6522	0.2649	100	1473.57	1473.71	5352.3	1	6.894	87.5	2	R.VLVADQFDDLLPK.Y
	PARC_Toxo_sol_rep4_04_itms.03198.03198.2	3.8208	0.2559	99.8	1261.45	1261.42	6123.6	3	5.494	85	5	L.VADQFDDLLPK.Y
	PARC_Toxo_sol_rep3_03_itms.02572.02572.2	3.0206	0.2573	99.4	1173.73	1174.25	4576.8	2	4.931	80	1	V.VDSDDLPLNVS.R
	PARC_Toxo_sol_rep3_04_itms.02235.02235.2	4.5552	0.2192	99.9	1608.73	1608.71	9494.3	1	5.035	83.3	1	E.MEKELEQEEDEAK.K
	PARC_Toxo_sol_rep4_04_itms.02102.02102.2	4.1529	0.2025	99.8	1348.31	1348.41	9059.4	2	4.75	90	3	E.KELEQEEDEAK.K
	PARC_Toxo_sol_rep4_05_itms.02960.02960.2	2.8843	0.2302	99.1	1081.07	1081.25	3562.9	1	5.227	88.9	1	R.SVTLESFVAK.L
	PARC_Toxo_sol_rep7_04_itms.06108.06108.2	2.7305	0.1933	98.5	994.172	994.176	3500.3	2	4.146	87.5	1	S.VTLESFVAK.L
	PARC_Toxo_sol_rep4_08_itms.04714.04714.2	5.8554	0.3846	100	2366.83	2367.64	5634.4	1	7.635	67.5	18	K.LPENQPNIYYAAGESAEQLMK.A
	PARC_Toxo_sol_rep4_04_itms.03800.03800.3	5.7011	0.3397	100	2368.94	2367.64	5299.2	1	6.541	42.5	7	K.LPENQPNIYYAAGESAEQLMK.A
	PARC_Toxo_sol_rep4_04_itms.03575.03575.2	3.2744	0.2172	98.9	2158.97	2157.36	2949.3	1	5.784	50	1	P.ENQPNIYYAAGESAEQLMK.A
	PARC_Toxo_sol_rep3_08_itms.04359.04359.2	3.5228	0.1777	99.7	1078.39	1077.33	4085.6	3	4.739	87.5	9	K.APEMQIFLK.K
	PARC_Toxo_sol_rep7_03_itms.05388.05388.2	4.3228	0.2636	100	1390.95	1391.43	6766.2	1	5.448	77.3	2	K.GDVQLDQTEEEK.K
	PARC_Toxo_sol_rep7_03_itms.05392.05392.1	2.8624	0.2854	98.7	1391.57	1391.43	5035.4	2	5.107	59.1	2	K.GDVQLDQTEEEK.K
	PARC_Toxo_sol_rep3_04_itms.02173.02173.1	2.7814	0.1982	97.1	1518.71	1519.61	5919.1	1	5.538	66.7	1	K.GDVQLDQTEEEKK.T
	PARC_Toxo_sol_rep3_04_itms.02172.02172.2	4.0311	0.0845	99	1521.39	1519.61	8681	1	3.987	70.8	2	K.GDVQLDQTEEEKK.T
	PARC_Toxo_sol_rep3_05_itms.02188.02188.1	3.4188	0.3375	98.1	1876.99	1878	7325.5	1	5.791	56.7	1	K.GDVQLDQTEEEKKTEK.R
	PARC_Toxo_sol_rep3_05_itms.02182.02182.2	5.0865	0.3658	100	1877.65	1878	7293.5	1	6.673	66.7	3	K.GDVQLDQTEEEKKTEK.R
	PARC_Toxo_sol_rep4_08_itms.04728.04728.2	5.3052	0.3775	100	2325.63	2326.59	8262.7	1	9.15	67.5	3	R.LVEAPCAVVASEWGYSAQMEK.I
	PARC_Toxo_sol_rep6_05_itms.10818.10818.2	4.3829	0.3131	100	1987.81	1985.18	8998.4	1	7.062	52.9	22	E.APCAVVASEWGYSAQMEK.I
	PARC_Toxo_sol_rep3_08_itms.03835.03835.2	3.3738	0.1008	98.7	1205.65	1204.46	5650.3	1	4.63	88.9	1	M.IQYLLAQVQK.E
	PARC_Toxo_sol_rep3_05_itms.03537.03537.2	5.8203	0.3847	100	2042.89	2040.28	4643.1	1	7.631	72.2	3	K.LASGFEVEDPKDVAASLYK.A
	PARC_Toxo_sol_rep3_06_itms.03335.03335.2	5.5004	0.4797	100	1927.45	1927.12	4617.8	1	8.061	67.6	3	L.ASGFEVEDPKDVAASLYK.A
	PARC_Toxo_sol_rep3_05_itms.03309.03309.3	3.431	0.242	97.5	1927.61	1927.12	5098.1	33	4.712	32.4	1	L.ASGFEVEDPKDVAASLYK.A
	PARC_Toxo_sol_rep6_04_itms.05480.05480.2	3.2809	0.1388	99.2	1008.17	1008.07	6330.4	2	6.521	93.8	2	A.SGFEVEDPK.D
	PARC_Toxo_sol_rep7_04_itms.06532.06532.1	2.6722	0.2662	98.6	1855.22	1856.04	5073.9	1	5.905	50	1	A.SGFEVEDPKDVAASLYK.A
	PARC_Toxo_sol_rep3_05_itms.03344.03344.2	5.6423	0.3834	100	1858.83	1856.04	4788.8	1	7.217	78.1	3	A.SGFEVEDPKDVAASLYK.A
	PARC_Toxo_sol_rep7_04_itms.06523.06523.1	2.2468	0.294	98.6	1768.27	1768.96	6261.4	1	5.086	46.7	1	S.GFEVEDPKDVAASLYK.A
	PARC_Toxo_sol_rep3_05_itms.03317.03317.2	4.8542	0.3837	100	1768.59	1768.96	4603.4	1	6.785	73.3	1	S.GFEVEDPKDVAASLYK.A
	PARC_Toxo_sol_rep4_12_itms.06019.06019.2	2.8735	0.2472	99.2	1092.33	1092.28	5320.3	1	5.348	88.9	1	D.PKDVAASLYK.A
	PARC_Toxo_sol_rep4_04_itms.04383.04383.2	3.6787	0.21	99.4	2416.01	2416.75	4017.2	2	5.508	45.2	1	K.AVAADLTLPTDEPMIAEYELPR.E
	PARC_Toxo_sol_rep7_03_itms.04969.04969.2	4.2596	0.3319	100	1994.35	1994.97	4693.3	1	6.997	65.6	1	R.EEEDEKVGDEDAKDEEK.N
	PARC_Toxo_sol_rep6_04_itms.04882.04882.3	4.6616	0.2374	99.6	3353.36	3352.28	9763.6	1	4.645	30.4	1	R.EEEDEKVGDEDAKDEEKNEEGEADEPEEK.E
	PARC_Toxo_sol_rep6_04_itms.04785.04785.3	6.4513	0.3012	100	2591.81	2592.55	9399.1	1	5.857	43.2	1	K.VGDEDAKDEEKNEEGEADEPEEK.E
	PARC_Toxo_sol_rep7_03_itms.05239.05239.2	5.2771	0.2621	100	2594.17	2592.55	7625.3	1	5.742	52.3	3	K.VGDEDAKDEEKNEEGEADEPEEK.E
	PARC_Toxo_sol_rep7_03_itms.05112.05112.2	5.0795	0.2252	100	2493.61	2493.42	8871.5	1	5.844	59.5	2	V.GDEDAKDEEKNEEGEADEPEEK.E
	PARC_Toxo_sol_rep7_03_itms.05122.05122.3	4.8389	0.1526	98.4	2493.65	2493.42	8368.5	1	4.248	41.7	1	V.GDEDAKDEEKNEEGEADEPEEK.E
	PARC_Toxo_sol_rep7_03_itms.04695.04695.2	4.1346	0.0937	98.9	1880.75	1877.82	9345.1	1	4.144	66.7	1	K.DEEKNEEGEADEPEEK.E
57.m01848	11	93	0.471	121	13536	11.7	U	small nuclear ribonucleoprotein, putative
TgTwinScan_3245	11	93	0.471	121	13536	11.7	U
TgGlmHMM_4406	11	93	0.471	121	13536	11.7	U
TGG_994695-3-49935-50780	11	93	0.202	282	31729	11.9	U
	PARC_Toxo_sol_rep7_12_itms.16901.16901.2	3.4923	0.3723	99.8	2192.95	2193.53	5691.3	1	6.019	45	1	K.NGTVIHGTVVGVDISMNTHLK.N
	PARC_Toxo_sol_rep4_05_itms.02863.02863.2	3.14	0.3332	99.7	1310.33	1310.45	5702.8	1	5.635	81.8	4	K.QGNPTSLEHLTI.R
	PARC_Toxo_sol_rep4_05_itms.02878.02878.2	3.6104	0.2986	100	1125.33	1125.27	6109.5	4	5.664	77.8	4	G.NPTSLEHLTI.R
	PARC_Toxo_sol_rep6_05_itms.15133.15133.3	4.7274	0.3353	100	2729	2728.16	6246.6	1	5.938	33.7	2	R.YFILPDSLPLDTLLIDDTPLQRPA.R
	PARC_Toxo_sol_rep3_04_itms.07678.07678.2	5.6911	0.4137	100	2730.71	2728.16	6651.7	1	7.469	52.2	17	R.YFILPDSLPLDTLLIDDTPLQRPA.R
	PARC_Toxo_sol_rep4_09_itms.07703.07703.3	5.5273	0.2815	100	2566.73	2564.98	6124.2	1	5.664	40.9	6	Y.FILPDSLPLDTLLIDDTPLQRPA.R
	PARC_Toxo_sol_rep6_04_itms.13902.13902.2	5.8482	0.3582	100	2567.25	2564.98	7157.7	1	6.912	54.5	30	Y.FILPDSLPLDTLLIDDTPLQRPA.R
	PARC_Toxo_sol_rep6_04_itms.11863.11863.2	4.8951	0.3542	100	2419.61	2417.81	7892	1	6.607	50	3	F.ILPDSLPLDTLLIDDTPLQRPA.R
	PARC_Toxo_sol_rep6_04_itms.11179.11179.2	5.9833	0.4174	100	2306.91	2304.65	6771.5	1	7.463	55	19	I.LPDSLPLDTLLIDDTPLQRPA.R
	PARC_Toxo_sol_rep7_03_itms.10063.10063.2	5.2227	0.4063	100	2191.07	2191.49	9899.8	1	7.673	60.5	3	L.PDSLPLDTLLIDDTPLQRPA.R
	PARC_Toxo_sol_rep3_04_itms.04164.04164.2	4.089	0.2468	99.8	1778.67	1779.04	9231.5	2	6.083	56.7	4	L.PLDTLLIDDTPLQRPA.R
38.m00011	21	56	0.465	437	48330	5.4	U	phosphoserine aminotransferase, putative
	PARC_Toxo_sol_rep4_12_itms.08755.08755.2	4.2316	0.3531	100	1605.65	1604.8	5359.9	1	5.544	67.9	2	K.GNLSSLLELPSSHHL.L
	PARC_Toxo_sol_rep3_11_itms.04893.04893.2	4.037	0.2711	99.8	1547.31	1547.75	3767.5	1	5.102	61.5	1	G.NLSSLLELPSSHHL.L
	PARC_Toxo_sol_rep4_11_itms.04250.04250.2	4.0061	0.3463	100	2049.43	2051.26	2966.8	1	6.765	64.7	2	F.KDTADYVITGNWSAYAFK.E
	PARC_Toxo_sol_rep3_11_itms.05087.05087.2	3.4823	0.2507	99.4	1709.53	1706.89	2504	216	5.254	53.6	2	T.ADYVITGNWSAYAFK.E
	PARC_Toxo_sol_rep4_08_itms.05454.05454.2	3.1628	0.2555	99.1	2562.15	2561.78	7544.7	107	4.63	31	1	F.VDLPPVSEWTLNPNAAYVHYCD.N
	PARC_Toxo_sol_rep3_10_itms.05323.05323.3	4.376	0.2714	99.6	3018.17	3019.37	2706.9	3	5.349	27.8	2	L.LTSDMSSNFCSRPIDIDAHALIVAGAQK.N
	PARC_Toxo_sol_rep3_07_itms.04239.04239.2	4.1536	0.4393	100	1633.85	1632.9	9649.1	1	7.769	73.3	6	R.PIDIDAHALIVAGAQK.N
	PARC_Toxo_sol_rep3_05_itms.02824.02824.2	4.0428	0.3258	100	1704.55	1704.87	4080.1	1	6.844	73.1	1	E.LDVCPSMCSYALCK.N
	PARC_Toxo_sol_rep3_08_itms.07928.07928.3	4.0922	0.3825	100	2358.29	2358.79	8371.9	2	6.461	29.8	1	K.NADSALNTPPVFSMYMVGLMAK.Y
	PARC_Toxo_sol_rep3_08_itms.07950.07950.2	5.3923	0.3634	100	2360.61	2358.79	4094.1	1	6.418	50	7	K.NADSALNTPPVFSMYMVGLMAK.Y
	PARC_Toxo_sol_rep3_09_itms.08017.08017.2	3.1861	0.2939	99.5	1571.95	1571.99	6362.9	38	5.311	53.8	2	T.PPVFSMYMVGLMAK.Y
	PARC_Toxo_sol_rep4_12_itms.07143.07143.2	4.8237	0.3774	100	1634.61	1634.8	5618.6	1	6.456	75	4	R.KQGGLAAWSEVCEAK.A
	PARC_Toxo_sol_rep3_05_itms.02882.02882.3	3.477	0.2515	96	2712.2	2712.84	3719.4	1	4.824	30	1	R.FSVVGPSLGEEYEREEEGGEQAGGAK.K
	PARC_Toxo_sol_rep3_05_itms.02885.02885.2	4.1778	0.2163	99.7	2712.55	2712.84	8787.1	1	5.042	38	2	R.FSVVGPSLGEEYEREEEGGEQAGGAK.K
	PARC_Toxo_sol_rep4_05_itms.02238.02238.2	3.0372	0.1134	97.5	1145.19	1145.26	6223.6	2	3.976	83.3	1	K.NRAEDVELAK.K
	PARC_Toxo_sol_rep3_07_itms.02178.02178.2	3.4812	0.0679	97.9	1273.41	1273.43	6134.2	1	3.941	80	1	K.NRAEDVELAKK.F
	PARC_Toxo_sol_rep3_11_itms.09225.09225.2	4.9017	0.407	100	2231.15	2231.69	3872	1	7.699	60.5	9	R.VSLYTGMPMEGVEALVQFMK.E
	PARC_Toxo_sol_rep3_08_itms.08989.08989.2	3.2213	0.2242	98.9	2135.45	2132.56	4966.7	1	5.039	50	1	V.SLYTGMPMEGVEALVQFMK.E
	PARC_Toxo_sol_rep3_07_itms.07392.07392.2	3.4412	0.424	100	1932.15	1932.32	5001.4	1	6.3	65.6	7	L.YTGMPMEGVEALVQFMK.E
	PARC_Toxo_sol_rep3_08_itms.07002.07002.2	4.6135	0.4145	100	1482.75	1479.79	8874.7	1	7.538	91.7	1	M.PMEGVEALVQFMK.E
	PARC_Toxo_sol_rep3_04_itms.01879.01879.2	3.4913	0.1116	98.5	1218.07	1218.22	8679.1	2	3.882	77.3	2	F.AEENGDASPEAK.K
TgGlmHMM_0058	148	917	0.464	799	88611	8.5	U
TgTwinScan_0069	148	917	0.612	606	67872	5.9	U	tryptophanyl-tRNA synthetase, putative
	PARC_Toxo_sol_rep4_07_itms.03344.03344.1	2.4938	0.2077	97	1290.76	1290.5	5108.7	5	4.929	63.6	2	R.TPFQDAALSIVK.G
	PARC_Toxo_sol_rep7_04_itms.06657.06657.2	4.2039	0.159	99.7	1293.45	1290.5	7594.5	1	5.526	81.8	17	R.TPFQDAALSIVK.G
	PARC_Toxo_sol_rep6_10_itms.10176.10176.2	3.2539	0.2053	99	1347.95	1347.55	9144.6	1	5.231	79.2	1	R.TPFQDAALSIVKG.A
	PARC_Toxo_sol_rep4_04_itms.04844.04844.3	5.9616	0.3086	100	2242.79	2242.54	6459.3	1	6.732	46.2	6	R.CSITLGPIEVEPTAAEEALLK.T
	PARC_Toxo_sol_rep4_08_itms.05723.05723.2	6.1377	0.4178	100	2244.55	2242.54	5535.1	1	8.021	67.5	30	R.CSITLGPIEVEPTAAEEALLK.T
	PARC_Toxo_sol_rep4_08_itms.05728.05728.2	4.5822	0.361	100	2084.25	2082.4	6786.2	1	6.444	55.3	19	C.SITLGPIEVEPTAAEEALLK.T
	PARC_Toxo_sol_rep6_05_itms.09918.09918.1	3.572	0.307	98.5	1995.09	1995.32	8369.8	1	7.148	50	5	S.ITLGPIEVEPTAAEEALLK.T
	PARC_Toxo_sol_rep4_04_itms.04950.04950.2	5.0482	0.4206	100	1997.53	1995.32	6411.7	1	7.104	66.7	44	S.ITLGPIEVEPTAAEEALLK.T
	PARC_Toxo_sol_rep7_02_itms.06944.06944.1	1.9461	0.235	96.9	1242.53	1242.33	5949.1	3	4.597	54.5	1	L.GPIEVEPTAAEE.A
	PARC_Toxo_sol_rep7_03_itms.07332.07332.1	3.5769	0.1351	95.5	1669.96	1667.9	6799.4	2	4.978	50	7	L.GPIEVEPTAAEEALLK.T
	PARC_Toxo_sol_rep6_04_itms.06837.06837.2	5.1151	0.3769	100	1670.63	1667.9	4705.7	1	7.047	73.3	18	L.GPIEVEPTAAEEALLK.T
	PARC_Toxo_sol_rep3_04_itms.04034.04034.2	5.2101	0.3107	100	2005.59	2005.25	4034.8	1	6.656	71.9	2	R.MYQESYLDEFGIPANVK.E
	PARC_Toxo_sol_rep4_09_itms.04584.04584.2	5.6499	0.387	100	1874.39	1874.06	4936.6	1	7.774	73.3	9	M.YQESYLDEFGIPANVK.E
	PARC_Toxo_sol_rep4_06_itms.03640.03640.2	4.2165	0.4131	100	1710.39	1710.88	5393.4	1	6.947	71.4	5	Y.QESYLDEFGIPANVK.E
	PARC_Toxo_sol_rep4_06_itms.03597.03597.2	4.8746	0.3789	100	1453.57	1453.63	3795.3	1	7.786	87.5	11	E.SYLDEFGIPANVK.E
	PARC_Toxo_sol_rep3_05_itms.03807.03807.1	2.9545	0.2535	98.6	1455.45	1453.63	5608.7	1	5.11	58.3	1	E.SYLDEFGIPANVK.E
	PARC_Toxo_sol_rep4_08_itms.04010.04010.2	4.373	0.3819	100	1366.43	1366.56	4775.1	1	6.421	90.9	4	S.YLDEFGIPANVK.E
	PARC_Toxo_sol_rep3_04_itms.02799.02799.1	1.9878	0.2682	98	1202.64	1203.38	5567.8	11	5.197	50	1	Y.LDEFGIPANVK.E
	PARC_Toxo_sol_rep3_04_itms.02787.02787.2	3.8864	0.2183	99.8	1203.43	1203.38	3787.6	1	5.547	90	2	Y.LDEFGIPANVK.E
	PARC_Toxo_sol_rep3_09_itms.07138.07138.2	4.274	0.1558	99.5	2115.91	2114.55	7386.4	1	4.856	55.9	1	R.LVVLPEWNINANMYPVLK.S
	PARC_Toxo_sol_rep3_07_itms.05392.05392.2	4.4707	0.3927	100	2002.01	2001.39	4794.6	1	7.288	62.5	2	L.VVLPEWNINANMYPVLK.S
	PARC_Toxo_sol_rep3_07_itms.04937.04937.2	4.8154	0.486	100	1901.59	1902.26	4317.2	1	7.657	70	1	V.VLPEWNINANMYPVLK.S
	PARC_Toxo_sol_rep6_08_itms.10971.10971.2	5.0181	0.3649	100	1802.65	1803.13	8746.2	1	6.884	75	9	V.LPEWNINANMYPVLK.S
	PARC_Toxo_sol_rep6_07_itms.08870.08870.1	3.3951	0.1506	96.1	1804	1803.13	6926.4	2	5.268	53.6	1	V.LPEWNINANMYPVLK.S
	PARC_Toxo_sol_rep6_04_itms.06100.06100.1	3.4917	0.2723	98.6	1524.85	1523.68	5719.8	1	5.536	61.5	10	K.STGQIADIQFESVK.F
	PARC_Toxo_sol_rep7_03_itms.06683.06683.2	4.8259	0.3007	100	1526.37	1523.68	6335.2	1	5.26	84.6	26	K.STGQIADIQFESVK.F
	PARC_Toxo_sol_rep4_04_itms.02730.02730.2	3.6436	0.1042	98.5	1436.61	1436.6	8123.7	1	4.477	79.2	2	S.TGQIADIQFESVK.F
	PARC_Toxo_sol_rep7_03_itms.05892.05892.2	3.1442	0.1956	99.4	1036.61	1037.16	5742.3	1	4.711	87.5	1	I.ADIQFESVK.F
2	PARC_Toxo_sol_rep7_10_itms.07468.07468.2	2.8353	0.0629	95.5	998.912	999.164	5449.6	12	4.156	92.9	1	K.KQLCLSLH.V
	PARC_Toxo_sol_rep3_11_itms.03733.03733.3	5.3714	0.2921	100	2775.89	2776.08	4416.5	1	6.066	38.5	13	K.KQLCLSLHVVPGPDEQSPALAEEEK.L
	PARC_Toxo_sol_rep4_12_itms.07825.07825.2	5.7331	0.4484	100	2776.13	2776.08	5765.5	2	7.686	41.7	10	K.KQLCLSLHVVPGPDEQSPALAEEEK.L
	PARC_Toxo_sol_rep3_10_itms.04812.04812.3	6.5931	0.4539	100	3599.57	3599	5911.4	1	7.773	34.4	4	K.KQLCLSLHVVPGPDEQSPALAEEEKLGPEEIPS.R
	PARC_Toxo_sol_rep3_11_itms.04043.04043.3	6.2356	0.401	100	3755.9	3755.18	7663.9	1	7.627	34.1	1	K.KQLCLSLHVVPGPDEQSPALAEEEKLGPEEIPSR.A
	PARC_Toxo_sol_rep3_08_itms.04495.04495.2	4.5359	0.448	100	2647.23	2647.91	5338.9	1	8.484	45.7	5	K.QLCLSLHVVPGPDEQSPALAEEEK.L
	PARC_Toxo_sol_rep3_07_itms.03500.03500.3	4.9075	0.248	99.9	2648.51	2647.91	3586.8	4	5.742	34.8	6	K.QLCLSLHVVPGPDEQSPALAEEEK.L
	PARC_Toxo_sol_rep6_07_itms.07273.07273.2	4.9647	0.408	100	2518.67	2519.78	4927.9	1	7.688	52.3	1	Q.LCLSLHVVPGPDEQSPALAEEEK.L
	PARC_Toxo_sol_rep3_07_itms.03465.03465.3	4.5747	0.2595	99.8	2520.74	2519.78	4232.3	1	5.577	37.5	2	Q.LCLSLHVVPGPDEQSPALAEEEK.L
	PARC_Toxo_sol_rep4_10_itms.03035.03035.2	4.3766	0.3719	100	1932.29	1933.08	4080.7	1	6.495	70.6	1	L.HVVPGPDEQSPALAEEEK.L
	PARC_Toxo_sol_rep7_03_itms.05583.05583.1	3.6797	0.3419	97.6	1697.87	1696.81	3815.5	1	6.551	56.7	3	V.VPGPDEQSPALAEEEK.L
	PARC_Toxo_sol_rep7_03_itms.05504.05504.1	3.2453	0.3876	96.1	1596.78	1597.68	6469.9	1	6.422	60.7	1	V.PGPDEQSPALAEEEK.L
	PARC_Toxo_sol_rep7_03_itms.05487.05487.2	4.7568	0.3809	100	1597.17	1597.68	8658.9	1	7.362	82.1	4	V.PGPDEQSPALAEEEK.L
	PARC_Toxo_sol_rep4_04_itms.04153.04153.3	6.2403	0.5269	100	4109.21	4108.29	6411.8	1	8.691	30.3	9	R.AQVLPPSGVEGDDFGEGDDDQTITPWDVQAAEGGIDYNK.L
	PARC_Toxo_sol_rep4_04_itms.03860.03860.3	4.2421	0.2641	99.5	3809.45	3809.95	7802.1	1	5.075	28.6	1	V.LPPSGVEGDDFGEGDDDQTITPWDVQAAEGGIDYNK.L
	PARC_Toxo_sol_rep7_03_itms.07817.07817.3	4.4181	0.2707	99.7	3698.09	3696.79	7308.3	73	5.276	20.6	1	L.PPSGVEGDDFGEGDDDQTITPWDVQAAEGGIDYNK.L
	PARC_Toxo_sol_rep7_03_itms.07815.07815.2	2.7461	0.2351	97.2	1878.59	1878.05	7912.9	133	5.004	43.8	1	T.ITPWDVQAAEGGIDYNK.L
	PARC_Toxo_sol_rep6_04_itms.07934.07934.2	4.3314	0.221	99.8	1767.59	1764.89	7462.8	1	6.645	63.3	2	I.TPWDVQAAEGGIDYNK.L
	PARC_Toxo_sol_rep4_05_itms.04034.04034.2	3.7946	0.2558	99.7	1662.01	1663.78	6424	1	5.872	64.3	1	T.PWDVQAAEGGIDYNK.L
	PARC_Toxo_sol_rep7_03_itms.08299.08299.1	3.2345	0.145	95.2	1664.93	1663.78	7287.4	1	5.122	64.3	1	T.PWDVQAAEGGIDYNK.L
	PARC_Toxo_sol_rep3_06_itms.02943.02943.2	3.6105	0.2986	99.8	1467.35	1467.63	5051	1	5.791	75	1	K.FGCSSITPELISR.I
	PARC_Toxo_sol_rep4_09_itms.05942.05942.2	4.3816	0.235	100	1273.99	1273.47	7579	2	5.011	85	6	R.DLNLLLDSLEK.R
	PARC_Toxo_sol_rep4_07_itms.03379.03379.2	2.6079	0.1614	96.7	1045.25	1045.22	3605.7	72	3.513	87.5	1	L.NLLLDSLEK.R
	PARC_Toxo_sol_rep4_07_itms.03485.03485.2	4.4102	0.4406	100	2059.61	2060.18	6890.2	1	7.289	50	1	R.EDGPGSEGLSGPGFYLYTGR.G
	PARC_Toxo_sol_rep7_02_itms.10807.10807.1	3.5831	0.3439	97.7	1660.66	1659.79	6394.3	1	7.296	46.9	14	D.GPGSEGLSGPGFYLYTG.R
	PARC_Toxo_sol_rep5_02_itms.19545.19545.1	2.6454	0.2474	98.2	1603.15	1602.74	5474.6	3	5.815	46.7	4	G.PGSEGLSGPGFYLYTG.R
	PARC_Toxo_sol_rep6_10_itms.07374.07374.2	3.32	0.2931	99.8	1105.25	1105.2	7757.9	1	5.62	85	1	R.GPSSEALHIGH.L
	PARC_Toxo_sol_rep6_10_itms.07367.07367.1	2.7019	0.2725	98.6	1105.72	1105.2	3526.8	42	4.525	45	2	R.GPSSEALHIGH.L
	PARC_Toxo_sol_rep7_07_itms.05907.05907.2	3.1847	0.2299	99.3	1218.51	1218.35	7772.9	1	4.869	77.3	2	R.GPSSEALHIGHL.V
	PARC_Toxo_sol_rep3_12_itms.08027.08027.2	4.1102	0.4277	100	1318.07	1317.49	4849.6	1	7.332	75	2	R.GPSSEALHIGHLV.P
	PARC_Toxo_sol_rep7_08_itms.07927.07927.1	2.5491	0.2161	97.5	1318.14	1317.49	3444	6	4.414	50	1	R.GPSSEALHIGHLV.P
	PARC_Toxo_sol_rep7_09_itms.09377.09377.1	2.3806	0.3901	97.8	1561.94	1561.78	3488.4	2	5.993	50	5	R.GPSSEALHIGHLVPF.M
	PARC_Toxo_sol_rep7_10_itms.09297.09297.2	2.9785	0.2525	98.7	1564.21	1561.78	2773.1	434	4.475	50	2	R.GPSSEALHIGHLVPF.M
	PARC_Toxo_sol_rep3_07_itms.02354.02354.2	3.5277	0.2564	99.9	950.992	951.027	6737.5	1	4.846	93.8	2	P.SSEALHIGH.L
	PARC_Toxo_sol_rep4_10_itms.07333.07333.3	5.5349	0.3077	100	2251.1	2251.54	8038.3	1	7.614	52.8	1	K.YLQDVFDVPLVIQLTDDEK.F
	PARC_Toxo_sol_rep4_09_itms.07244.07244.2	6.7845	0.4615	100	2253.89	2251.54	5026.2	1	7.861	72.2	30	K.YLQDVFDVPLVIQLTDDEK.F
	PARC_Toxo_sol_rep3_11_itms.09729.09729.2	4.6972	0.4082	100	2786.23	2787.22	4483.3	1	7.627	40.9	3	K.YLQDVFDVPLVIQLTDDEKFLFK.D
	PARC_Toxo_sol_rep3_08_itms.09647.09647.3	4.151	0.2188	98.4	2787.74	2787.22	4143.7	2	5.008	31.8	3	K.YLQDVFDVPLVIQLTDDEKFLFK.D
	PARC_Toxo_sol_rep4_07_itms.05818.05818.2	6.3113	0.4262	100	2090.81	2088.36	4663.2	1	9.418	82.4	23	Y.LQDVFDVPLVIQLTDDEK.F
	PARC_Toxo_sol_rep3_08_itms.09272.09272.3	4.3637	0.1689	97.4	2624.63	2624.05	3789	201	4.635	27.4	1	Y.LQDVFDVPLVIQLTDDEKFLFK.D
	PARC_Toxo_sol_rep6_04_itms.10799.10799.1	2.2811	0.2341	97.5	1975	1975.2	5767.4	1	4.47	43.8	1	L.QDVFDVPLVIQLTDDEK.F
	PARC_Toxo_sol_rep4_09_itms.06379.06379.3	5.6085	0.2764	100	1975.88	1975.2	8093.1	1	6.379	54.7	5	L.QDVFDVPLVIQLTDDEK.F
	PARC_Toxo_sol_rep4_09_itms.06374.06374.2	5.7423	0.3818	100	1978.19	1975.2	4373.2	1	7.2	81.2	48	L.QDVFDVPLVIQLTDDEK.F
	PARC_Toxo_sol_rep3_09_itms.09159.09159.3	4.1985	0.2886	99.9	2510.24	2510.89	5200.7	1	5.611	40	1	L.QDVFDVPLVIQLTDDEKFLFK.D
	PARC_Toxo_sol_rep7_03_itms.11037.11037.2	4.2247	0.2362	99.8	1847.73	1847.07	5592.7	1	6.031	73.3	4	Q.DVFDVPLVIQLTDDEK.F
	PARC_Toxo_sol_rep4_10_itms.06077.06077.2	5.5598	0.3765	100	1732.63	1731.98	3840.1	1	7.226	82.1	9	D.VFDVPLVIQLTDDEK.F
	PARC_Toxo_sol_rep7_03_itms.09382.09382.2	5.1006	0.3829	100	1632.47	1632.85	6365.1	1	7.445	92.3	24	V.FDVPLVIQLTDDEK.F
	PARC_Toxo_sol_rep7_03_itms.09429.09429.1	3.358	0.3324	98.1	1632.69	1632.85	5513.1	1	6.338	69.2	10	V.FDVPLVIQLTDDEK.F
	PARC_Toxo_sol_rep6_04_itms.07662.07662.1	3.3207	0.3346	98.1	1485.5	1485.67	6024.1	1	7.197	66.7	1	F.DVPLVIQLTDDEK.F
	PARC_Toxo_sol_rep7_03_itms.07952.07952.2	4.6253	0.4467	100	1485.61	1485.67	3765.3	1	7.85	87.5	1	F.DVPLVIQLTDDEK.F
	PARC_Toxo_sol_rep4_04_itms.03263.03263.2	4.6554	0.3234	100	1370.47	1370.59	6921.7	1	6.065	86.4	11	D.VPLVIQLTDDEK.F
	PARC_Toxo_sol_rep6_04_itms.06912.06912.1	3.4337	0.2442	98.6	1370.79	1370.59	6054.5	1	5.491	68.2	3	D.VPLVIQLTDDEK.F
	PARC_Toxo_sol_rep3_10_itms.07307.07307.2	5.731	0.3004	100	1906.77	1906.27	9740.6	1	7.161	83.3	13	D.VPLVIQLTDDEKFLFK.D
	PARC_Toxo_sol_rep4_11_itms.08883.08883.3	7.0187	0.3823	100	3902.39	3901.46	8363.5	1	7.222	35.9	12	K.DIIACGFDPDKTFIFSDLSYIQHLYPVILEIQK.K
	PARC_Toxo_sol_rep3_11_itms.09432.09432.3	6.6909	0.4148	100	4029.14	4029.63	8744	1	8.064	29.5	2	K.DIIACGFDPDKTFIFSDLSYIQHLYPVILEIQKK.V
	PARC_Toxo_sol_rep3_08_itms.08287.08287.3	3.3974	0.2713	97.4	2702.15	2702.05	6693	1	5.356	33	1	D.IIACGFDPDKTFIFSDLSYIQHL.Y
	PARC_Toxo_sol_rep7_09_itms.16629.16629.3	6.5401	0.3617	100	3786.89	3786.37	8395.6	1	6.944	32.3	5	D.IIACGFDPDKTFIFSDLSYIQHLYPVILEIQK.K
	PARC_Toxo_sol_rep3_04_itms.05543.05543.2	3.3841	0.2561	99.4	1846.43	1847.04	5561.1	3	4.701	63.3	2	I.IACGFDPDKTFIFSDL.S
	PARC_Toxo_sol_rep7_09_itms.16340.16340.3	3.7804	0.2559	98.2	3675.26	3673.21	4890.2	187	4.625	20.8	1	I.IACGFDPDKTFIFSDLSYIQHLYPVILEIQK.K
	PARC_Toxo_sol_rep3_11_itms.09369.09369.3	4.9109	0.3571	100	3559.94	3560.05	8691.5	1	6.157	31	1	I.ACGFDPDKTFIFSDLSYIQHLYPVILEIQK.K
	PARC_Toxo_sol_rep3_11_itms.09384.09384.3	4.505	0.3926	100	3327.62	3328.83	6400.7	1	6.708	29.6	3	C.GFDPDKTFIFSDLSYIQHLYPVILEIQK.K
	PARC_Toxo_sol_rep3_04_itms.05279.05279.2	3.6158	0.2188	99.6	1444.95	1445.61	4244.2	1	5.128	86.4	1	G.FDPDKTFIFSDL.S
	PARC_Toxo_sol_rep4_06_itms.04394.04394.2	3.5799	0.2104	99.6	1297.79	1298.43	5604.6	1	5.158	90	6	F.DPDKTFIFSDL.S
	PARC_Toxo_sol_rep7_10_itms.15643.15643.3	5.7111	0.3602	100	2671.82	2669.14	7289.2	1	6.645	38.1	3	K.TFIFSDLSYIQHLYPVILEIQK.K
	PARC_Toxo_sol_rep7_11_itms.14898.14898.3	4.3097	0.3132	100	2569.28	2568.03	7501.6	1	5.193	43.8	2	T.FIFSDLSYIQHLYPVILEIQK.K
	PARC_Toxo_sol_rep3_11_itms.07779.07779.3	3.7163	0.2305	97.9	2420.78	2420.85	8635.6	1	4.32	46.1	1	F.IFSDLSYIQHLYPVILEIQK.K
	PARC_Toxo_sol_rep4_08_itms.04158.04158.2	2.595	0.2217	98	1241.43	1239.37	5730.7	3	4.321	77.8	1	F.SDLSYIQHLY.P
	PARC_Toxo_sol_rep3_09_itms.07033.07033.2	4.8513	0.3975	100	2159.05	2160.52	7991.2	1	6.527	61.8	16	F.SDLSYIQHLYPVILEIQK.K
	PARC_Toxo_sol_rep6_11_itms.12607.12607.3	4.8396	0.3229	100	2161.16	2160.52	6767.5	1	6	52.9	9	F.SDLSYIQHLYPVILEIQK.K
	PARC_Toxo_sol_rep3_11_itms.06162.06162.3	3.9113	0.2725	99.6	2288.69	2288.69	6022.5	1	5.28	37.5	1	F.SDLSYIQHLYPVILEIQKK.V
	PARC_Toxo_sol_rep3_10_itms.07364.07364.2	5.575	0.3684	100	2072.87	2073.44	6529.8	1	6.754	68.8	11	S.DLSYIQHLYPVILEIQK.K
	PARC_Toxo_sol_rep7_05_itms.10855.10855.3	3.7896	0.2356	98.9	2073.47	2073.44	6784.3	1	4.7	42.2	1	S.DLSYIQHLYPVILEIQK.K
	PARC_Toxo_sol_rep7_09_itms.10637.10637.2	4.3042	0.2586	99.8	1958.61	1958.35	4627	1	5.293	63.3	3	D.LSYIQHLYPVILEIQK.K
	PARC_Toxo_sol_rep4_12_itms.09018.09018.3	3.7086	0.2422	99.2	1844.6	1845.19	7016	1	5.003	50	1	L.SYIQHLYPVILEIQK.K
	PARC_Toxo_sol_rep4_12_itms.09013.09013.2	4.3689	0.2813	99.9	1844.61	1845.19	5294.2	1	5.22	67.9	4	L.SYIQHLYPVILEIQK.K
	PARC_Toxo_sol_rep7_09_itms.09414.09414.3	3.8263	0.1465	96.4	1757.42	1758.11	7468.3	113	4.344	42.3	1	S.YIQHLYPVILEIQK.K
	PARC_Toxo_sol_rep7_09_itms.09420.09420.2	4.6387	0.2601	100	1759.33	1758.11	6439.5	1	5.914	80.8	3	S.YIQHLYPVILEIQK.K
	PARC_Toxo_sol_rep4_12_itms.08407.08407.2	3.6153	0.3414	99.9	1594.33	1594.94	7030.4	1	5.685	79.2	2	Y.IQHLYPVILEIQK.K
	PARC_Toxo_sol_rep7_09_itms.09020.09020.1	3.4926	0.309	98.5	1594.76	1594.94	7321.1	1	5.859	62.5	1	Y.IQHLYPVILEIQK.K
	PARC_Toxo_sol_rep3_12_itms.08698.08698.2	2.9976	0.1811	98.5	1353.55	1353.65	4901.7	1	4.624	75	1	Q.HLYPVILEIQK.K
	PARC_Toxo_sol_rep3_08_itms.04178.04178.2	3.2015	0.1065	98.7	1103.27	1103.35	5602.8	50	4.124	87.5	5	L.YPVILEIQK.K
	PARC_Toxo_sol_rep4_10_itms.03408.03408.2	3.3031	0.0664	98.8	940.252	940.171	2949.1	1	3.496	92.9	1	Y.PVILEIQK.K
	PARC_Toxo_sol_rep3_05_itms.03839.03839.1	2.764	0.3035	98.6	1368.75	1369.52	4874.8	1	6.529	58.3	1	R.GLFGFVESDNVGK.S
	PARC_Toxo_sol_rep3_05_itms.03834.03834.2	4.9679	0.2919	100	1370.35	1369.52	6979.9	1	7.271	83.3	3	R.GLFGFVESDNVGK.S
	PARC_Toxo_sol_rep3_05_itms.02735.02735.1	2.1703	0.2113	96.5	1198.55	1199.31	5149	5	4.757	55	2	L.FGFVESDNVGK.S
	PARC_Toxo_sol_rep4_04_itms.02659.02659.2	3.9476	0.2444	99.9	1198.81	1199.31	5129.7	1	4.76	90	4	L.FGFVESDNVGK.S
	PARC_Toxo_sol_rep7_03_itms.05493.05493.2	2.9231	0.1177	96.8	1052.27	1052.13	5577.8	22	3.927	72.2	1	F.GFVESDNVGK.S
	PARC_Toxo_sol_rep3_11_itms.07617.07617.2	4.6045	0.4357	100	2339.97	2340.74	4236.6	1	7.345	50	9	K.SAFPAVQAAPSFPTAFPMIFGGK.K
	PARC_Toxo_sol_rep3_11_itms.07578.07578.3	4.6813	0.3855	100	2340.26	2340.74	5800.4	1	6.569	39.8	2	K.SAFPAVQAAPSFPTAFPMIFGGK.K
	PARC_Toxo_sol_rep7_07_itms.11509.11509.2	3.0949	0.2698	99.1	2253.71	2253.67	5554.4	1	4.798	40.5	1	S.AFPAVQAAPSFPTAFPMIFGGK.K
	PARC_Toxo_sol_rep3_12_itms.10408.10408.2	4.7665	0.4091	100	2182.59	2182.59	4544.9	1	7.413	62.5	2	A.FPAVQAAPSFPTAFPMIFGGK.K
	PARC_Toxo_sol_rep3_11_itms.06914.06914.2	4.9486	0.3855	100	2037.65	2035.41	4391.2	1	6.859	68.4	3	F.PAVQAAPSFPTAFPMIFGGK.K
	PARC_Toxo_sol_rep3_12_itms.10092.10092.2	4.6487	0.3296	100	1568.71	1568.87	3900.6	1	6.632	75	8	A.APSFPTAFPMIFGGK.K
	PARC_Toxo_sol_rep3_11_itms.06664.06664.2	3.6548	0.1665	99.1	1500.37	1497.79	4127.7	2	4.415	73.1	5	A.PSFPTAFPMIFGGK.K
	PARC_Toxo_sol_rep3_12_itms.09989.09989.1	2.9706	0.3371	98.4	1312.49	1313.6	5915.3	2	5.87	68.2	1	S.FPTAFPMIFGGK.K
	PARC_Toxo_sol_rep3_12_itms.09978.09978.2	3.3395	0.1707	99	1313.31	1313.6	5940.7	2	4.603	77.3	1	S.FPTAFPMIFGGK.K
	PARC_Toxo_sol_rep3_11_itms.02268.02268.2	4.8749	0.4412	100	2158.49	2159.37	7534.1	1	8.357	57.9	3	K.MSGSVETSSIYVSDTPEQIK.N
	PARC_Toxo_sol_rep7_03_itms.06427.06427.2	5.7113	0.4461	100	2029.83	2028.18	7320.8	1	7.813	63.9	24	M.SGSVETSSIYVSDTPEQIK.N
	PARC_Toxo_sol_rep7_03_itms.06377.06377.2	3.7544	0.2493	99.6	1944.09	1941.1	7116.7	5	4.966	47.1	1	S.GSVETSSIYVSDTPEQIK.N
	PARC_Toxo_sol_rep3_07_itms.08550.08550.3	6.1252	0.3478	100	3010.85	3011.4	6509.7	1	6.545	34	6	R.VKGADLDIDIPFQYLTFILNDDDQLK.E
	PARC_Toxo_sol_rep3_09_itms.09327.09327.3	7.1079	0.3779	100	3568.76	3568.01	8993.6	1	6.981	32.5	8	R.VKGADLDIDIPFQYLTFILNDDDQLKEIGEK.Y
	PARC_Toxo_sol_rep3_11_itms.09587.09587.3	5.7835	0.1836	99.8	2912.03	2912.27	6532.9	1	5.262	33.3	5	V.KGADLDIDIPFQYLTFILNDDDQLK.E
	PARC_Toxo_sol_rep3_07_itms.08268.08268.3	8.1085	0.4589	100	3468.59	3468.88	10903.3	1	8.532	32.8	5	V.KGADLDIDIPFQYLTFILNDDDQLKEIGEK.Y
	PARC_Toxo_sol_rep4_12_itms.11447.11447.2	6.1656	0.3237	100	2784.77	2784.09	4498.9	1	6.19	52.2	58	K.GADLDIDIPFQYLTFILNDDDQLK.E
	PARC_Toxo_sol_rep3_11_itms.00279.00279.3	6.3728	0.3447	100	2785.22	2784.09	6339.2	1	7.053	34.8	14	K.GADLDIDIPFQYLTFILNDDDQLK.E
	PARC_Toxo_sol_rep3_11_itms.09777.09777.3	4.4814	0.2166	98.9	3341.84	3340.71	4690.1	9	4.716	26.8	8	K.GADLDIDIPFQYLTFILNDDDQLKEIGEK.Y
	PARC_Toxo_sol_rep6_09_itms.19559.19559.3	4.241	0.2938	99.9	2726.6	2727.04	5558	2	5.966	30.7	2	G.ADLDIDIPFQYLTFILNDDDQLK.E
	PARC_Toxo_sol_rep3_05_itms.09187.09187.2	5.5819	0.4272	100	2726.83	2727.04	4496.5	1	7.041	56.8	35	G.ADLDIDIPFQYLTFILNDDDQLK.E
	PARC_Toxo_sol_rep4_11_itms.08540.08540.2	4.7707	0.179	99.8	2542.89	2540.87	3222.2	1	4.943	55	3	D.LDIDIPFQYLTFILNDDDQLK.E
	PARC_Toxo_sol_rep7_04_itms.16524.16524.2	4.4525	0.2625	99.9	2428.83	2427.71	7145.1	1	5.876	60.5	3	L.DIDIPFQYLTFILNDDDQLK.E
	PARC_Toxo_sol_rep6_06_itms.15294.15294.3	5.9735	0.2307	100	2312.84	2312.62	7735.2	1	5.19	51.4	6	D.IDIPFQYLTFILNDDDQLK.E
	PARC_Toxo_sol_rep6_06_itms.15322.15322.2	6.3202	0.3312	100	2314.65	2312.62	9423.6	1	6.237	63.9	20	D.IDIPFQYLTFILNDDDQLK.E
	PARC_Toxo_sol_rep6_07_itms.12868.12868.3	4.0004	0.1843	98.1	2084.48	2084.38	6315.4	78	5.289	43.8	2	D.IPFQYLTFILNDDDQLK.E
	PARC_Toxo_sol_rep6_08_itms.14809.14809.2	6.5753	0.3242	100	2087.01	2084.38	10554.7	1	7.687	78.1	18	D.IPFQYLTFILNDDDQLK.E
	PARC_Toxo_sol_rep3_12_itms.00135.00135.2	5.4788	0.4099	100	1972.47	1971.22	7518	1	7.173	83.3	4	I.PFQYLTFILNDDDQLK.E
	PARC_Toxo_sol_rep3_06_itms.03769.03769.2	3.5094	0.1316	98	1992.31	1992.23	5260.7	1	4.198	62.5	1	Y.LTFILNDDDQLKEIGEK.Y
	PARC_Toxo_sol_rep3_05_itms.03102.03102.2	4.8193	0.1957	99.8	1881.37	1879.07	6716.1	1	5.005	66.7	1	L.TFILNDDDQLKEIGEK.Y
	PARC_Toxo_sol_rep3_05_itms.03008.03008.2	4.8736	0.2676	100	1777.51	1777.97	11395.2	1	5.929	78.6	1	T.FILNDDDQLKEIGEK.Y
	PARC_Toxo_sol_rep3_04_itms.02328.02328.2	3.6555	0.2368	99.7	1403.91	1404.47	6878.7	17	5.565	72.7	1	L.NDDDQLKEIGEK.Y
	PARC_Toxo_sol_rep3_07_itms.02767.02767.2	3.7581	0.2197	99.7	1393.37	1393.59	7181.7	1	5.318	86.4	2	K.ELQALVLGHQER.R
TgGlmHMM_3250	26	67	0.462	639	67918	4.5	U
44.m02735	26	67	0.444	665	70811	4.6	U	patatin-like phospholipase domain-containing protein
TgTwinScan_5888	26	67	0.444	664	70680	4.6	U
	PARC_Toxo_sol_rep3_04_itms.04519.04519.3	5.3309	0.3093	100	2520.77	2521.67	5521.8	1	6.339	31.5	1	R.GLDNLQGMSGLFDNLGTDSDGEHK.L
	PARC_Toxo_sol_rep3_04_itms.04525.04525.2	4.5887	0.374	100	2521.95	2521.67	9430.1	1	7.306	47.8	1	R.GLDNLQGMSGLFDNLGTDSDGEHK.L
	PARC_Toxo_sol_rep3_05_itms.03115.03115.1	2.8015	0.3135	98.7	1502.88	1503.65	5489	8	6.078	50	1	K.GGGDGKEELAELLSK.A
	PARC_Toxo_sol_rep7_04_itms.06297.06297.2	3.9137	0.2029	99.5	1503.37	1503.65	9133.8	1	5.602	71.4	1	K.GGGDGKEELAELLSK.A
	PARC_Toxo_sol_rep3_06_itms.07317.07317.3	6.1346	0.4088	100	2799.17	2800.07	6288.1	1	7.64	41	2	K.ASAQQNSGTNQVSPDFVNQIFSMLSK.N
	PARC_Toxo_sol_rep6_06_itms.13899.13899.2	3.6658	0.2579	99.6	2799.41	2800.07	7258.4	1	5.081	40	1	K.ASAQQNSGTNQVSPDFVNQIFSMLSK.N
	PARC_Toxo_sol_rep3_09_itms.08808.08808.2	3.4396	0.2252	99.2	2202.09	2200.47	3931.9	19	4.923	36.8	1	N.SGTNQVSPDFVNQIFSMLSK.N
	PARC_Toxo_sol_rep4_04_itms.02605.02605.2	5.5904	0.444	100	2141.17	2141.3	4042.2	1	7.823	67.5	5	K.IDPEVFANPPAQTDNAAGNAK.D
	PARC_Toxo_sol_rep6_04_itms.07070.07070.2	4.1252	0.3875	100	3023.19	3023.14	7949.2	1	6.99	37.9	2	K.DGETPESSPAEAYASDAATADGPEEIILSK.I
	PARC_Toxo_sol_rep4_05_itms.03348.03348.2	4.7883	0.4761	100	2907.85	2908.06	6540.6	1	8.034	42.9	6	D.GETPESSPAEAYASDAATADGPEEIILSK.I
	PARC_Toxo_sol_rep4_04_itms.04144.04144.2	4.7705	0.3744	100	2714.47	2714.87	10394	1	7.073	40.7	2	D.ADNAAADPFAETNDAGVCHILVLSGGGA.R
	PARC_Toxo_sol_rep7_07_itms.07683.07683.2	4.0226	0.3612	100	2117.13	2117.32	4324	1	5.746	50	1	F.GLPFKPGHNGELDYGESLW.R
	PARC_Toxo_sol_rep3_11_itms.04877.04877.2	4.0108	0.3024	99.9	2061.79	2060.27	8989.3	1	6.16	61.8	9	G.LPFKPGHNGELDYGESLW.R
	PARC_Toxo_sol_rep3_10_itms.04469.04469.2	3.4991	0.2352	99.3	1702.31	1702.82	5404.7	1	4.566	75	1	F.KPGHNGELDYGESLW.R
	PARC_Toxo_sol_rep5_11_itms.07440.07440.2	4.189	0.4007	100	1801.21	1802.09	6403.3	1	6.12	59.4	3	K.VPLPHPCDTAPLAATLK.N
	PARC_Toxo_sol_rep7_08_itms.08643.08643.2	2.9106	0.1557	96.1	1554.63	1554.79	5424.2	17	4.149	58.3	1	R.HTWTLLPSQLETK.Q
	PARC_Toxo_sol_rep3_11_itms.04162.04162.1	3.9382	0.3656	95.9	1554.71	1554.79	5570.4	1	6.255	66.7	4	R.HTWTLLPSQLETK.Q
	PARC_Toxo_sol_rep3_04_itms.02175.02175.2	5.8905	0.4306	100	2239.27	2240.18	7868.4	1	8.495	61.9	3	K.SEDGSPCSEGSPSQSAADVDTR.A
	PARC_Toxo_sol_rep3_12_itms.10125.10125.3	4.4323	0.3437	100	2489.75	2490.02	7149.4	1	6.024	41	2	R.APVLVAMAATAAIPGTFPPVALPNAK.G
	PARC_Toxo_sol_rep6_10_itms.09255.09255.2	4.0471	0.3127	99.9	1809.13	1808.13	4178.1	59	6.066	47.2	2	M.AATAAIPGTFPPVALPNAK.G
	PARC_Toxo_sol_rep6_10_itms.09249.09249.2	3.888	0.2948	99.8	1736.69	1737.05	3321.5	1	5.97	55.9	4	A.ATAAIPGTFPPVALPNAK.G
	PARC_Toxo_sol_rep3_11_itms.08957.08957.2	4.9463	0.3299	100	2706.33	2707.04	4575	1	6.27	54	1	K.GKLEGMIDGAVNSFLNVLPGVSACQE.R
	PARC_Toxo_sol_rep4_09_itms.03043.03043.2	4.2596	0.297	100	1449.19	1449.56	3916.1	1	6.026	79.2	1	K.KNPFSDEEVAQGK.G
	PARC_Toxo_sol_rep7_03_itms.05734.05734.2	3.5572	0.2077	99.5	1321.03	1321.39	7544.7	1	5.492	86.4	1	K.NPFSDEEVAQGK.G
	PARC_Toxo_sol_rep6_04_itms.10530.10530.1	2.7435	0.3417	98.6	1719.15	1719.86	8034.7	1	5.566	50	1	I.APDDTYELAHDLMDL.R
	PARC_Toxo_sol_rep4_09_itms.06263.06263.2	4.8905	0.3965	100	1721.47	1719.86	4815.5	1	7.119	71.4	10	I.APDDTYELAHDLMDL.R
35.m00899	31	122	0.46	400	45118	7.3	U	conserved hypothetical protein
TgTwinScan_1385	31	122	0.46	400	45118	7.3	U
TgTigrScan_3074	31	122	0.418	440	49506	7.8	U
	PARC_Toxo_sol_rep3_09_itms.08182.08182.2	4.7739	0.3809	100	2173.87	2174.55	4148.3	1	6.944	63.9	10	R.YDPLVEVPLPPGIVIWTQH.Q
	PARC_Toxo_sol_rep3_08_itms.08064.08064.2	3.3153	0.2682	99.4	2303.09	2302.68	5749.2	1	5.607	63.2	2	R.YDPLVEVPLPPGIVIWTQHQ.Y
	PARC_Toxo_sol_rep4_03_itms.06730.06730.1	3.1041	0.3009	98.7	1645.61	1644.99	5231.5	1	5.449	60.7	11	Y.DPLVEVPLPPGIVIW.T
	PARC_Toxo_sol_rep7_03_itms.00945.00945.1	2.62	0.2653	98.6	1747.05	1746.1	9090.1	7	4.874	36.7	1	Y.DPLVEVPLPPGIVIWT.Q
	PARC_Toxo_sol_rep5_02_itms.14642.14642.1	2.5214	0.2615	98.4	1874.69	1874.23	9389.7	3	5.957	40.6	1	Y.DPLVEVPLPPGIVIWTQ.H
	PARC_Toxo_sol_rep7_04_itms.12630.12630.2	4.5674	0.3809	100	2013.35	2011.37	4730.1	1	7.168	58.8	7	Y.DPLVEVPLPPGIVIWTQH.Q
	PARC_Toxo_sol_rep7_09_itms.10220.10220.2	3.0943	0.3111	99.6	1458.33	1457.76	6156.2	1	6.263	70.8	2	E.VPLPPGIVIWTQH.Q
	PARC_Toxo_sol_rep3_11_itms.03924.03924.2	4.4971	0.3166	100	2249.73	2249.45	7393.6	1	6.018	58.3	2	W.TQHQYYDGAGWLALPDREK.L
	PARC_Toxo_sol_rep4_06_itms.04155.04155.2	3.946	0.2267	99.8	1414.21	1413.61	2819.2	1	5.681	86.4	6	F.LDPIDELPEPFK.A
	PARC_Toxo_sol_rep4_05_itms.03493.03493.2	3.913	0.2019	99.8	1300.25	1300.45	5452.8	2	4.718	80	9	L.DPIDELPEPFK.A
	PARC_Toxo_sol_rep4_08_itms.03637.03637.2	4.2265	0.3564	100	1484.29	1484.65	5030.7	1	6.261	76.9	5	K.SPISPDVAVYVHAE.R
	PARC_Toxo_sol_rep6_12_itms.18798.18798.2	3.0545	0.0445	95.5	1073.41	1072.34	7353.3	19	3.739	87.5	1	W.KPLVFILNQ.S
	PARC_Toxo_sol_rep4_12_itms.08355.08355.2	3.1057	0.0565	95.3	1158.93	1159.41	6560.7	44	4.224	77.8	2	W.KPLVFILNQS.L
	PARC_Toxo_sol_rep7_08_itms.10392.10392.2	3.2612	0.1424	98.7	1272.09	1272.57	9622.5	1	4.739	90	3	W.KPLVFILNQSL.A
	PARC_Toxo_sol_rep4_11_itms.04462.04462.2	3.6134	0.3081	99.8	1501.95	1502.76	3310.2	18	5.699	66.7	5	R.LTENLCLLVVAEK.D
	PARC_Toxo_sol_rep4_11_itms.03827.03827.2	3.3422	0.257	99.7	1159.23	1159.38	5019.7	1	5.246	83.3	1	E.NLCLLVVAEK.D
	PARC_Toxo_sol_rep3_11_itms.05367.05367.3	6.0033	0.3346	100	3559.46	3558.93	5902	1	6.7	32.3	3	K.TMNISCVDYNGGFACTHPSTNMVVAYGSYVLK.N
	PARC_Toxo_sol_rep4_08_itms.02953.02953.2	3.0401	0.0947	97.8	1016.41	1014.18	5136.5	282	3.604	87.5	2	K.LPSCQAIPK.M
	PARC_Toxo_sol_rep3_11_itms.03932.03932.2	4.8047	0.3899	100	1814.33	1814.15	7802.5	1	7.26	64.7	13	K.SVELTRPQAVLGAVGMGK.K
	PARC_Toxo_sol_rep4_12_itms.08023.08023.3	5.1488	0.4204	100	1815.02	1814.15	4067.5	1	6.601	52.9	3	K.SVELTRPQAVLGAVGMGK.K
	PARC_Toxo_sol_rep3_12_itms.08398.08398.2	4.7432	0.3151	100	1727.83	1727.08	4508.9	1	6.662	71.9	6	S.VELTRPQAVLGAVGMGK.K
	PARC_Toxo_sol_rep6_12_itms.17381.17381.2	3.7996	0.2404	99.6	1628.61	1627.94	7107.1	3	5.735	60	1	V.ELTRPQAVLGAVGMGK.K
	PARC_Toxo_sol_rep7_12_itms.15876.15876.2	3.1878	0.1559	97.1	1498.39	1498.83	5428	24	5.027	57.1	1	E.LTRPQAVLGAVGMGK.K
	PARC_Toxo_sol_rep7_12_itms.15117.15117.2	3.7373	0.3287	99.9	1385.31	1385.67	7346	1	6.89	80.8	1	L.TRPQAVLGAVGMGK.K
	PARC_Toxo_sol_rep3_08_itms.03405.03405.2	3.3329	0.1499	98.7	1129.57	1128.38	7342.3	4	4.749	77.3	1	R.PQAVLGAVGMGK.K
	PARC_Toxo_sol_rep3_12_itms.09879.09879.2	4.7318	0.2957	100	2044.07	2042.45	4108.1	1	5.31	64.7	13	K.VDTIGLVFHPPNMFINVK.L
	PARC_Toxo_sol_rep3_12_itms.08059.08059.2	3.382	0.1714	99.5	1060.07	1060.3	7669.9	2	5.543	87.5	1	H.PPNMFINVK.L
	PARC_Toxo_sol_rep7_09_itms.06832.06832.2	2.6558	0.2736	99.4	1012.11	1012.11	2293.8	30	5.729	85.7	2	K.HTDNIHFK.C
	PARC_Toxo_sol_rep7_06_itms.05788.05788.1	2.5907	0.2042	97	1585.78	1586.79	5290	15	5.474	50	1	D.AEVCLYSTHPPALK.L
	PARC_Toxo_sol_rep3_10_itms.03483.03483.2	4.1001	0.2564	99.8	1586.31	1586.79	7907.2	1	5.61	73.1	4	D.AEVCLYSTHPPALK.L
	PARC_Toxo_sol_rep6_10_itms.07951.07951.2	3.8364	0.2007	99.6	1515.17	1515.72	7211	1	4.992	70.8	2	A.EVCLYSTHPPALK.L
42.m00069	32	180	0.46	328	36049	5.2	U	elongation factor 1-beta, putative
TgTwinScan_5441	32	180	0.624	242	26876	4.8	U
TgTigrScan_1512	32	180	0.46	328	36049	5.2	U
TgGlmHMM_2965	32	180	0.624	242	26876	4.8	U
	PARC_Toxo_sol_rep3_12_itms.09055.09055.2	4.0298	0.3433	100	1964.47	1965.17	3622.2	1	5.909	55.9	1	R.SFITGYSATQDDAIIFSK.L
	PARC_Toxo_sol_rep4_10_itms.03633.03633.2	5.0182	0.334	100	1731.59	1730.91	9394.4	1	6.956	73.3	11	F.ITGYSATQDDAIIFSK.L
	PARC_Toxo_sol_rep4_10_itms.03482.03482.2	4.0776	0.3796	100	1617.39	1617.75	8539	1	6.241	75	4	I.TGYSATQDDAIIFSK.L
	PARC_Toxo_sol_rep3_04_itms.02603.02603.2	3.8936	0.2156	99.7	1296.47	1296.42	6584.3	1	5.126	81.8	1	Y.SATQDDAIIFSK.L
	PARC_Toxo_sol_rep3_12_itms.05602.05602.2	2.7722	0.0436	95.4	842.692	842.973	4852.7	7	2.708	100	1	S.HFSPVQK.A
	PARC_Toxo_sol_rep4_05_itms.02072.02072.2	3.1174	0.0711	97.4	960.252	959.087	5089.5	36	3.498	87.5	2	K.GELSAEKPK.K
	PARC_Toxo_sol_rep3_04_itms.02794.02794.2	5.0164	0.2322	100	2512.91	2512.55	5635.2	1	5.886	54.8	1	K.KEEDDDDIDLFGEDDADKEAVK.K
	PARC_Toxo_sol_rep3_04_itms.02633.02633.2	6.2432	0.4574	100	2640.19	2640.73	8619.9	1	9.09	52.3	3	K.KEEDDDDIDLFGEDDADKEAVKK.L
	PARC_Toxo_sol_rep3_04_itms.02629.02629.3	6.3816	0.3778	100	2640.59	2640.73	8023	1	6.175	42	3	K.KEEDDDDIDLFGEDDADKEAVKK.L
	PARC_Toxo_sol_rep7_03_itms.06997.06997.2	4.7732	0.3772	100	2383.91	2384.38	7609.4	1	7.36	55	3	K.EEDDDDIDLFGEDDADKEAVK.K
	PARC_Toxo_sol_rep6_04_itms.06197.06197.2	3.6089	0.2054	99.2	2512.25	2512.55	4626.1	1	4.13	42.9	1	K.EEDDDDIDLFGEDDADKEAVKK.L
	PARC_Toxo_sol_rep4_06_itms.02954.02954.2	4.2371	0.291	99.9	2254.55	2255.26	9483.3	2	6.3	52.6	6	E.EDDDDIDLFGEDDADKEAVK.K
	PARC_Toxo_sol_rep7_03_itms.07025.07025.2	4.8249	0.2704	100	2012.85	2011.06	8983.9	1	5.815	70.6	3	D.DDDIDLFGEDDADKEAVK.K
	PARC_Toxo_sol_rep6_04_itms.06314.06314.1	3.398	0.3216	98.4	1665.36	1665.79	5994.2	1	6.224	64.3	1	D.IDLFGEDDADKEAVK.K
	PARC_Toxo_sol_rep6_04_itms.06302.06302.2	4.0243	0.3005	99.9	1665.91	1665.79	5608.6	1	5.765	71.4	2	D.IDLFGEDDADKEAVK.K
	PARC_Toxo_sol_rep3_08_itms.04432.04432.2	5.3125	0.3666	100	2231.93	2232.49	4422.6	1	6.504	62.5	32	K.SSLVIEVKPADAETSLDEISK.L
	PARC_Toxo_sol_rep3_04_itms.03550.03550.3	6.0196	0.45	100	2233.91	2232.49	9471.7	1	7.571	46.2	10	K.SSLVIEVKPADAETSLDEISK.L
	PARC_Toxo_sol_rep7_03_itms.05893.05893.2	4.0791	0.4141	100	1376.37	1376.46	7144.1	1	7.392	87.5	1	K.PADAETSLDEISK.L
	PARC_Toxo_sol_rep7_03_itms.05923.05923.1	2.1504	0.2521	97.9	1376.54	1376.46	3089.5	1	5.233	58.3	1	K.PADAETSLDEISK.L
	PARC_Toxo_sol_rep4_12_itms.07022.07022.2	4.0119	0.2205	99.8	1320.37	1317.53	5837	1	4.946	90.9	1	I.KIEGVTWGEAVK.K
	PARC_Toxo_sol_rep3_06_itms.02555.02555.2	3.5851	0.2028	99.5	1317.51	1317.53	6443.5	13	4.967	72.7	1	K.IEGVTWGEAVKK.V
	PARC_Toxo_sol_rep3_11_itms.00433.00433.3	6.2804	0.5058	100	3851.6	3849.27	8016.5	1	8.448	35.2	21	K.LQLCCTILDDIVNTNEIVDQIEALGMTQEQLEK.L
	PARC_Toxo_sol_rep3_07_itms.08963.08963.3	5.7475	0.359	100	3738.14	3736.11	8999.7	1	6.398	33.1	5	L.QLCCTILDDIVNTNEIVDQIEALGMTQEQLEK.L
	PARC_Toxo_sol_rep6_05_itms.16815.16815.3	5.7569	0.3073	100	3610.25	3607.98	6935.1	1	6.039	28.3	2	Q.LCCTILDDIVNTNEIVDQIEALGMTQEQLEK.L
	PARC_Toxo_sol_rep6_05_itms.16682.16682.2	4.0424	0.3654	100	3335.67	3334.68	8968.5	1	7.004	30.4	2	C.CTILDDIVNTNEIVDQIEALGMTQEQLEK.L
	PARC_Toxo_sol_rep6_05_itms.16707.16707.3	5.6532	0.247	100	3337.22	3334.68	7044.9	1	6.033	30.4	5	C.CTILDDIVNTNEIVDQIEALGMTQEQLEK.L
	PARC_Toxo_sol_rep3_05_itms.08663.08663.2	5.4255	0.4651	100	3175.11	3174.54	6768.9	1	7.895	42.6	3	C.TILDDIVNTNEIVDQIEALGMTQEQLEK.L
	PARC_Toxo_sol_rep6_06_itms.16382.16382.3	6.1277	0.3806	100	3175.34	3174.54	9451.8	1	7.122	36.1	12	C.TILDDIVNTNEIVDQIEALGMTQEQLEK.L
	PARC_Toxo_sol_rep7_03_itms.12263.12263.2	5.0672	0.4225	100	2847.67	2847.12	6974.5	1	8.088	43.8	2	L.DDIVNTNEIVDQIEALGMTQEQLEK.L
	PARC_Toxo_sol_rep6_12_itms.00024.00024.3	4.7531	0.291	99.9	2949.14	2948.98	6991.6	1	6.147	30	1	E.GDDEEEDEDEETYGLVQSAEIVSFNK.L
	PARC_Toxo_sol_rep6_12_itms.00027.00027.2	5.507	0.4369	100	2949.93	2948.98	7124.5	1	8.065	50	27	E.GDDEEEDEDEETYGLVQSAEIVSFNK.L
	PARC_Toxo_sol_rep6_12_itms.00372.00372.2	4.9405	0.4431	100	3062.27	3062.13	7670.5	1	8.103	42.3	11	E.GDDEEEDEDEETYGLVQSAEIVSFNKL.-
TGG_994352-6-14359-14189	2	2	0.456	57	6365	10	U	No Blast result
*	PARC_Toxo_sol_rep6_07_itms.11206.11206.2	3.2404	0.3523	99.7	2794.01	2796.24	6962	1	5.744	40	1	Q.SELLDSPVPPLLASTPEVLPPCPLRP.R
*	PARC_Toxo_sol_rep4_10_itms.06433.06433.3	5.3921	0.3601	100	2798.78	2796.24	8907.7	1	6.918	37	1	Q.SELLDSPVPPLLASTPEVLPPCPLRP.R
20.m08222	15	38	0.453	236	25483	4.6	U	conserved hypothetical protein
	PARC_Toxo_sol_rep3_04_itms.02562.02562.2	4.7783	0.3452	100	1753.53	1753.86	7872.9	1	7.784	75	4	K.AQLFSTDEGPVSESASK.L
	PARC_Toxo_sol_rep7_03_itms.05013.05013.1	2.7992	0.2387	98.2	1294.68	1294.31	5403.4	2	4.693	54.2	1	F.STDEGPVSESASK.L
	PARC_Toxo_sol_rep7_03_itms.04989.04989.2	3.2902	0.2573	99.4	1295.55	1294.31	6284.9	1	5.793	75	1	F.STDEGPVSESASK.L
	PARC_Toxo_sol_rep3_04_itms.05693.05693.3	6.7414	0.5386	100	4227.08	4227.58	9182.8	1	9.636	28.8	7	R.NAPPTNGDPTDQPDVQLNAVDIDGFPTPEVPLPVELDAEK.L
	PARC_Toxo_sol_rep3_04_itms.05810.05810.2	4.0889	0.3851	100	3462.17	3460.82	6353.3	1	7.706	32.3	3	D.PTDQPDVQLNAVDIDGFPTPEVPLPVELDAEK.L
	PARC_Toxo_sol_rep6_04_itms.10483.10483.2	4.1286	0.4018	100	3021.07	3019.38	8685.9	1	7.394	35.2	2	Q.PDVQLNAVDIDGFPTPEVPLPVELDAEK.L
	PARC_Toxo_sol_rep4_04_itms.04988.04988.2	3.8064	0.3897	100	2466.55	2466.75	6157.5	1	6.588	43.2	1	L.NAVDIDGFPTPEVPLPVELDAEK.L
	PARC_Toxo_sol_rep4_04_itms.05027.05027.2	5.0448	0.4098	100	2352.79	2352.64	4787.3	1	7.571	59.5	7	N.AVDIDGFPTPEVPLPVELDAEK.L
	PARC_Toxo_sol_rep7_03_itms.10508.10508.1	2.5823	0.2459	98.2	1436.56	1436.65	6741.6	1	6.144	58.3	2	T.PEVPLPVELDAEK.L
	PARC_Toxo_sol_rep6_05_itms.08342.08342.2	2.9624	0.1625	95.5	3259.25	3258.69	5547.8	4	4.105	26.6	1	A.QTPEPVAIPVTSLLAPAPGTVTTASPQEGVEAK.E
	PARC_Toxo_sol_rep7_04_itms.11425.11425.2	3.8348	0.3473	99.9	1741.63	1740.91	4880.2	1	6.114	47.1	1	A.PAPGTVTTASPQEGVEAK.E
	PARC_Toxo_sol_rep7_03_itms.10922.10922.1	3.1635	0.3642	97.5	1743.1	1740.91	6642.7	6	6.324	41.2	3	A.PAPGTVTTASPQEGVEAK.E
	PARC_Toxo_sol_rep6_04_itms.11048.11048.1	3.0799	0.2767	98.7	1574.58	1572.71	5429	3	5.397	43.3	3	A.PGTVTTASPQEGVEAK.E
	PARC_Toxo_sol_rep5_02_itms.06549.06549.1	2.5745	0.3046	98.7	1564.67	1565.68	5848.8	1	5.615	53.1	1	K.EEPPAATGVPSAPSSPA.R
	PARC_Toxo_sol_rep7_02_itms.06753.06753.1	3.1537	0.3243	98.6	1436.71	1436.56	5005.1	1	6.86	53.3	1	E.EPPAATGVPSAPSSPA.R
33.m01280	39	115	0.447	396	44547	7	U	GTP binding protein, putative
TgTwinScan_1203	39	115	0.447	396	44547	7	U
TgTigrScan_2888	39	115	0.282	628	70802	6	U
TgGlmHMM_1125	39	115	0.291	609	69089	5.9	U
	PARC_Toxo_sol_rep3_10_itms.04297.04297.2	3.2241	0.1531	98.7	1085.05	1085.35	3932.7	3	4.378	85	1	K.MGLVGLPNVGK.S
	PARC_Toxo_sol_rep4_08_itms.03499.03499.1	1.6882	0.2989	98.2	953.57	954.158	5063.5	370	4.701	50	1	M.GLVGLPNVGK.S
	PARC_Toxo_sol_rep4_09_itms.03495.03495.2	3.0922	0.3101	99.8	954.232	954.158	4158.2	15	5.033	77.8	4	M.GLVGLPNVGK.S
	PARC_Toxo_sol_rep3_08_itms.03877.03877.2	2.9543	0.1659	99.1	997.692	997.146	4532.6	81	4.125	85.7	1	S.TTFNLLCK.Q
	PARC_Toxo_sol_rep4_04_itms.03009.03009.2	3.5036	0.3089	99.7	2059.57	2060.19	7108.1	5	6.015	47.1	2	K.QAVPAENYPFCTIDPHEA.R
	PARC_Toxo_sol_rep3_04_itms.03083.03083.2	3.7229	0.3904	100	1931.59	1932.06	5536.3	1	7.382	50	1	Q.AVPAENYPFCTIDPHEA.R
	PARC_Toxo_sol_rep4_04_itms.02949.02949.2	3.5458	0.311	99.7	1861.59	1860.98	4655.9	1	6.227	60	1	A.VPAENYPFCTIDPHEA.R
	PARC_Toxo_sol_rep3_12_itms.10657.10657.2	4.8071	0.4618	100	2096.79	2097.42	8517.3	1	8.335	55	23	K.SEVSATLAIFDIAGLVPGAHK.G
	PARC_Toxo_sol_rep3_10_itms.08075.08075.3	3.8252	0.2436	98.6	2098.04	2097.42	3772.4	3	5.111	33.8	4	K.SEVSATLAIFDIAGLVPGAHK.G
	PARC_Toxo_sol_rep7_10_itms.13539.13539.2	3.1167	0.2301	98.7	2157.03	2154.47	4332.3	7	4.994	38.1	1	K.SEVSATLAIFDIAGLVPGAHKG.E
	PARC_Toxo_sol_rep5_11_itms.13889.13889.2	4.0193	0.436	100	1882.67	1881.23	7992.3	1	6.972	50	6	E.VSATLAIFDIAGLVPGAHK.G
	PARC_Toxo_sol_rep7_08_itms.12575.12575.2	3.6348	0.202	99.2	1697.59	1695.01	7164	1	4.811	62.5	2	S.ATLAIFDIAGLVPGAHK.G
	PARC_Toxo_sol_rep4_12_itms.09043.09043.2	4.0798	0.3371	100	1409.55	1409.67	5505.3	1	6.36	80.8	3	L.AIFDIAGLVPGAHK.G
	PARC_Toxo_sol_rep3_12_itms.09319.09319.2	4.2527	0.3328	100	1339.27	1338.59	6425.2	1	6.065	87.5	2	A.IFDIAGLVPGAHK.G
	PARC_Toxo_sol_rep4_12_itms.08365.08365.2	3.3954	0.2503	99.6	1225.49	1225.43	5400.1	1	5.42	77.3	4	I.FDIAGLVPGAHK.G
	PARC_Toxo_sol_rep4_10_itms.04795.04795.2	3.5505	0.2342	99.4	1628.45	1628.78	5475.3	2	5.126	63.3	1	K.GEGLGNAFLSHIQAVD.G
	PARC_Toxo_sol_rep3_09_itms.06535.06535.2	3.4747	0.3308	99.8	2199.43	2198.44	8072.7	1	6.596	42.5	2	K.GEGLGNAFLSHIQAVDGIYHV.V
	PARC_Toxo_sol_rep3_09_itms.06529.06529.3	5.0281	0.3635	100	2199.62	2198.44	4951.3	1	6.502	40	1	K.GEGLGNAFLSHIQAVDGIYHV.V
	PARC_Toxo_sol_rep3_09_itms.06868.06868.2	5.3178	0.4303	100	2297.23	2297.58	8009.5	1	8.582	52.4	5	K.GEGLGNAFLSHIQAVDGIYHVV.R
	PARC_Toxo_sol_rep3_09_itms.06862.06862.3	5.4037	0.3535	100	2297.63	2297.58	4832.4	1	6.575	39.3	10	K.GEGLGNAFLSHIQAVDGIYHVV.R
	PARC_Toxo_sol_rep7_09_itms.11209.11209.2	3.9986	0.3926	100	2110.11	2111.41	7066.8	1	7.16	57.9	1	E.GLGNAFLSHIQAVDGIYHVV.R
	PARC_Toxo_sol_rep7_09_itms.11174.11174.3	5.159	0.3299	100	2111.87	2111.41	6549.4	1	6.847	46.1	1	E.GLGNAFLSHIQAVDGIYHVV.R
	PARC_Toxo_sol_rep7_07_itms.08092.08092.2	2.8152	0.277	98.6	1940.03	1941.2	4909.2	6	5.794	47.1	1	L.GNAFLSHIQAVDGIYHVV.R
	PARC_Toxo_sol_rep7_07_itms.07914.07914.2	2.8879	0.2842	98.9	1886.41	1884.14	8314.5	1	5.31	50	1	G.NAFLSHIQAVDGIYHVV.R
	PARC_Toxo_sol_rep3_05_itms.02664.02664.2	5.7226	0.3678	100	1970.71	1971.13	7927.9	1	8.461	73.5	2	R.AFEEADIVHSEGEVNPVK.D
	PARC_Toxo_sol_rep3_05_itms.05779.05779.3	6.6663	0.4493	100	3142.85	3143.39	9767.8	1	7.831	38.9	7	R.AFEEADIVHSEGEVNPVKDLETISDELR.M
	PARC_Toxo_sol_rep3_05_itms.05824.05824.2	3.6943	0.316	99.8	3146.27	3143.39	4249.9	1	6.501	33.3	1	R.AFEEADIVHSEGEVNPVKDLETISDELR.M
	PARC_Toxo_sol_rep7_04_itms.05388.05388.1	3.3076	0.335	98.1	1493.97	1494.64	6765.4	1	7.22	65.4	1	E.ADIVHSEGEVNPVK.D
	PARC_Toxo_sol_rep7_04_itms.05385.05385.2	3.121	0.1748	97.9	1495.87	1494.64	8350.1	1	4.8	69.2	1	E.ADIVHSEGEVNPVK.D
	PARC_Toxo_sol_rep3_09_itms.03093.03093.2	3.1155	0.1715	99.2	1066.21	1066.25	6045.5	2	4.197	87.5	3	K.VVLEHLNNK.R
	PARC_Toxo_sol_rep4_08_itms.04813.04813.2	4.7621	0.2752	100	1845.03	1842.06	5893.1	1	5.89	73.3	6	K.ASEVEVLNEYQFLTAK.Q
	PARC_Toxo_sol_rep7_07_itms.07508.07508.2	3.5093	0.2688	99.6	1773.55	1770.98	7162.9	1	5.068	57.1	4	A.SEVEVLNEYQFLTAK.Q
	PARC_Toxo_sol_rep4_10_itms.04434.04434.2	3.2781	0.2873	99.6	1553.77	1554.78	8715	1	6.102	75	1	E.VEVLNEYQFLTAK.Q
	PARC_Toxo_sol_rep4_08_itms.03287.03287.2	3.9982	0.3191	100	1356.19	1356.48	9515.3	1	7.022	79.2	1	K.APQAAGVIHTDFE.R
	PARC_Toxo_sol_rep7_03_itms.05622.05622.1	2.2505	0.1873	95.1	1302.53	1303.41	3919	29	4.302	45.8	1	Y.EDLVAAGSENAVK.A
	PARC_Toxo_sol_rep7_03_itms.05613.05613.2	3.9743	0.2734	99.8	1303.51	1303.41	6905.6	1	5.443	79.2	1	Y.EDLVAAGSENAVK.A
	PARC_Toxo_sol_rep4_05_itms.03553.03553.2	3.7572	0.2292	99.8	1183.49	1183.35	3483.7	4	5.416	88.9	3	V.VEDGDIIFFK.F
	PARC_Toxo_sol_rep4_05_itms.03465.03465.1	2.44	0.2255	97.7	1084.64	1084.21	2792.4	203	4.332	56.2	3	V.EDGDIIFFK.F
	PARC_Toxo_sol_rep4_06_itms.02283.02283.1	2.1305	0.2768	98.5	866.49	866.949	2981.6	23	4.933	71.4	1	K.FNVTNSGK.K
20.m03747	7	15	0.446	168	18934	5	U	ubiquitin-conjugating enzyme E2, putative
TgTwinScan_3733	7	15	0.446	168	18934	5	U
TgTigrScan_4181	7	15	0.264	284	31960	8.3	U
TgGlmHMM_0711	7	15	0.237	317	35679	8.6	U
	PARC_Toxo_sol_rep4_09_itms.05894.05894.2	5.0571	0.4214	100	2288.85	2286.55	7648.9	1	7.176	60	4	R.VCFEGPPDTLYEGGIFTAALK.F
	PARC_Toxo_sol_rep4_08_itms.05198.05198.2	3.224	0.2676	99.3	1881.89	1880.1	7144.5	6	5.548	47.1	1	F.EGPPDTLYEGGIFTAALK.F
	PARC_Toxo_sol_rep6_05_itms.08454.08454.2	3.8201	0.3068	99.8	1751.51	1750.99	8327.4	2	6.461	53.1	3	E.GPPDTLYEGGIFTAALK.F
	PARC_Toxo_sol_rep3_12_itms.08140.08140.2	3.6966	0.2877	99.8	1553.53	1553.78	6885.3	5	5.774	70.8	3	K.FPPDFPNHPPEMK.F
	PARC_Toxo_sol_rep3_06_itms.03547.03547.2	5.0311	0.401	100	2197.77	2198.4	4664.5	1	7.225	61.1	1	R.VCISILHPPGDDVFNEQEK.A
	PARC_Toxo_sol_rep3_06_itms.03303.03303.3	5.5215	0.2839	100	2683.82	2683.9	4599.6	1	5.899	37.5	2	R.VCISILHPPGDDVFNEQEKAEER.W
	PARC_Toxo_sol_rep7_03_itms.06734.06734.2	4.6456	0.2757	100	1918.19	1917.08	7367.6	1	6.647	61.8	1	L.GEPNLESPANIDAAVQYK.K
27.m00091	25	94	0.444	333	36588	8.9	U	hypothetical protein
	PARC_Toxo_sol_rep4_05_itms.02610.02610.2	5.0473	0.4172	100	1919.63	1920.09	3825	1	7.837	63.9	5	K.SSGTEIPSTLACPSSSPLK.T
	PARC_Toxo_sol_rep3_05_itms.02655.02655.1	3.4704	0.3615	97	1919.87	1920.09	5431	1	7.416	52.8	3	K.SSGTEIPSTLACPSSSPLK.T
	PARC_Toxo_sol_rep3_10_itms.08352.08352.3	5.6025	0.4252	100	3464.84	3465.97	4765.3	1	8.489	29.4	35	K.DKHDASLLGLVSSVPDSSILKPEFVGAGAALVAVT.R
	PARC_Toxo_sol_rep7_08_itms.12842.12842.3	3.9819	0.2379	98.2	2980.49	2980.43	5720.7	2	5.34	25.9	2	D.KHDASLLGLVSSVPDSSILKPEFVGAGAAL.V
	PARC_Toxo_sol_rep7_12_itms.21564.21564.3	4.266	0.3338	99.9	3352.52	3350.88	4520	1	5.971	25.8	4	D.KHDASLLGLVSSVPDSSILKPEFVGAGAALVAVT.R
	PARC_Toxo_sol_rep3_10_itms.03424.03424.1	3.6834	0.2871	98.7	1735.85	1736.02	4152.7	65	5.489	50	2	R.ILPTSDREPLIAGPQK.V
	PARC_Toxo_sol_rep4_12_itms.06900.06900.2	4.3751	0.1961	99.7	1738.47	1736.02	5393.5	4	5.136	66.7	6	R.ILPTSDREPLIAGPQK.V
	PARC_Toxo_sol_rep6_10_itms.07544.07544.2	4.8326	0.3098	100	1622.47	1622.86	7752.9	1	6.062	71.4	6	I.LPTSDREPLIAGPQK.V
	PARC_Toxo_sol_rep3_10_itms.03268.03268.3	4.1872	0.1488	98.2	1623.35	1622.86	5322.7	9	4.067	48.2	1	I.LPTSDREPLIAGPQK.V
	PARC_Toxo_sol_rep6_10_itms.07580.07580.1	2.9131	0.2549	98.6	1623.91	1622.86	5201.7	122	4.552	46.4	2	I.LPTSDREPLIAGPQK.V
	PARC_Toxo_sol_rep3_07_itms.06273.06273.2	3.5951	0.4391	100	2159.45	2160.39	2279.6	1	6.651	58.8	1	K.VTEEDLQVLLFEIAHDCK.M
	PARC_Toxo_sol_rep3_10_itms.06714.06714.2	3.4828	0.1909	99	1668.69	1669.08	9186.8	30	5.04	46.7	1	K.MSAPQAAITKPLTILL.A
	PARC_Toxo_sol_rep3_10_itms.06223.06223.2	3.6535	0.2284	99.4	1537.45	1537.88	7680.5	7	4.935	60.7	3	M.SAPQAAITKPLTILL.A
	PARC_Toxo_sol_rep7_11_itms.12060.12060.2	4.4431	0.2609	99.9	2143.43	2141.56	6371.3	1	5.922	50	3	M.SAPQAAITKPLTILLAGIPGAH.I
	PARC_Toxo_sol_rep6_10_itms.09542.09542.2	3.4771	0.3261	99.8	1337.13	1337.65	9196.9	1	5.771	70.8	1	S.APQAAITKPLTIL.L
	PARC_Toxo_sol_rep3_12_itms.09680.09680.2	4.3004	0.235	99.8	1450.67	1450.81	9185.3	1	6.313	69.2	8	S.APQAAITKPLTILL.A
	PARC_Toxo_sol_rep7_12_itms.20855.20855.2	4.1566	0.1953	99.6	2054.77	2054.48	5439	1	6.087	55	1	S.APQAAITKPLTILLAGIPGAH.I
	PARC_Toxo_sol_rep7_12_itms.18985.18985.3	3.4167	0.2212	97	1601.9	1601.97	4705.1	3	4.663	53.3	1	K.PLTILLAGIPGAHISK.R
	PARC_Toxo_sol_rep7_12_itms.18964.18964.2	5.0578	0.3103	100	1602.49	1601.97	5934.3	1	6.752	83.3	1	K.PLTILLAGIPGAHISK.R
	PARC_Toxo_sol_rep7_11_itms.08930.08930.2	3.8961	0.2879	99.8	1503.89	1504.86	5502.3	1	5.662	71.4	2	P.LTILLAGIPGAHISK.R
	PARC_Toxo_sol_rep3_12_itms.05993.05993.2	2.5456	0.2466	98.3	951.072	951.114	2824	67	4.223	77.8	1	L.AGIPGAHISK.R
	PARC_Toxo_sol_rep3_12_itms.08932.08932.2	3.6194	0.1891	99.5	1414.27	1414.69	3993.6	1	4.75	86.4	1	P.FEAAIPHFILQK.E
	PARC_Toxo_sol_rep4_04_itms.02718.02718.2	3.2306	0.3261	99.8	1475.09	1475.46	9353.7	1	6.826	77.3	1	L.ADDDTFEDDRLY.R
	PARC_Toxo_sol_rep3_04_itms.02754.02754.1	2.6101	0.243	98.1	1476.56	1475.46	4557.1	1	5.467	54.5	1	L.ADDDTFEDDRLY.R
*	PARC_Toxo_sol_rep3_12_itms.05832.05832.2	2.7711	0.1663	97.5	1128.17	1128.19	4472.1	121	4.159	61.1	2	H.GENRPHSSPF.-
80.m00087	19	222	0.444	333	35090	8.2	U	succinyl-CoA ligase alpha subunit, putative
TgTwinScan_0224	19	222	0.444	333	35090	8.2	U
TgTigrScan_1363	19	222	0.399	371	39161	7.3	U
TgGlmHMM_0166	19	222	0.348	425	44792	8.9	U
	PARC_Toxo_sol_rep4_06_itms.02327.02327.1	1.8154	0.2358	96.7	975.51	976.127	5446.4	72	5.11	62.5	1	K.VICQGLTGK.Q
	PARC_Toxo_sol_rep6_11_itms.07863.07863.2	3.4323	0.2614	99.4	2614.75	2613.81	5145.3	1	5.214	41.3	1	K.QGSFHTEQCLAYGTQFVGGVNPSK.K
	PARC_Toxo_sol_rep3_12_itms.06908.06908.2	3.4701	0.2045	99.1	1555.77	1553.76	3650.1	1	5.366	71.4	1	L.AYGTQFVGGVNPSKK.G
	PARC_Toxo_sol_rep7_10_itms.07497.07497.2	4.2351	0.3881	100	1756.57	1754.01	5839.6	2	6.488	56.7	7	R.LIGPNCPGIIKPGECK.I
	PARC_Toxo_sol_rep7_10_itms.07194.07194.2	3.3855	0.2784	99.5	1639.71	1640.85	8141.8	1	5.362	67.9	3	L.IGPNCPGIIKPGECK.I
	PARC_Toxo_sol_rep7_10_itms.07219.07219.1	3.5438	0.315	98.5	1640.96	1640.85	5816.2	1	6.256	67.9	1	L.IGPNCPGIIKPGECK.I
	PARC_Toxo_sol_rep7_09_itms.06939.06939.2	3.9002	0.2228	99.7	1527.41	1527.69	7131.1	1	5.111	65.4	1	I.GPNCPGIIKPGECK.I
	PARC_Toxo_sol_rep7_12_itms.13195.13195.2	2.412	0.2168	97.9	916.372	917.114	4422.7	1	5.091	85.7	1	I.MPGYIHAK.G
	PARC_Toxo_sol_rep4_05_itms.05302.05302.3	5.2338	0.4143	100	4227.68	4225.45	9229.7	1	7.306	20.5	2	R.SGTLTYEAVNQTTQTGLGQSTCVGIGGDPFNGTNFIDCLE.R
	PARC_Toxo_sol_rep7_11_itms.01162.01162.2	5.2853	0.3489	100	2115.43	2114.4	5122.7	1	7.25	57.5	171	K.GIVLIGEIGGSAEEEAAAWLK.E
	PARC_Toxo_sol_rep4_10_itms.04373.04373.2	4.5465	0.3454	100	1621.21	1618.74	5035.5	1	5.934	70	2	I.GEIGGSAEEEAAAWLK.E
	PARC_Toxo_sol_rep3_07_itms.04729.04729.2	4.3757	0.3862	100	1714.85	1712	4880.8	1	6.459	62.5	12	K.EQKPVVSFIAGLTAPPG.R
	PARC_Toxo_sol_rep6_12_itms.19795.19795.2	3.1992	0.1933	98.3	1583.43	1582.88	6085.6	225	4.24	53.3	1	E.QKPVVSFIAGLTAPPG.R
	PARC_Toxo_sol_rep7_07_itms.07679.07679.2	3.5033	0.2042	99.1	1457.69	1454.75	3037.8	9	5.274	67.9	2	Q.KPVVSFIAGLTAPPG.R
	PARC_Toxo_sol_rep4_12_itms.05322.05322.2	3.5468	0.3594	100	1084.79	1085.27	3932.9	1	6.564	86.4	2	R.MGHAGAIVSGGK.G
	PARC_Toxo_sol_rep3_12_itms.05633.05633.1	3.4427	0.3298	98.1	1086.63	1085.27	5941.9	1	6.105	72.7	3	R.MGHAGAIVSGGK.G
	PARC_Toxo_sol_rep7_09_itms.06562.06562.2	2.9508	0.1705	98.1	953.992	954.074	3280.1	1	4.713	80	4	M.GHAGAIVSGGK.G
	PARC_Toxo_sol_rep4_12_itms.04903.04903.1	2.9206	0.2109	97.8	955.59	954.074	5124.9	3	4.463	60	4	M.GHAGAIVSGGK.G
	PARC_Toxo_sol_rep3_10_itms.02884.02884.2	3.3593	0.1481	99.2	897.252	897.022	4146.4	1	4.074	88.9	3	G.HAGAIVSGGK.G
TGG_994472-5-384544-384383	2	9	0.444	54	5603	4.7	U
50.m00049	2	9	0.063	383	42347	6.7	U	actin, putative
TgTwinScan_4250	2	9	0.063	383	42347	6.7	U
TgTigrScan_1466	2	9	0.052	461	50377	8.6	U
TgGlmHMM_1598	2	9	0.058	416	46006	6.5	U
	PARC_Toxo_sol_rep4_04_itms.03778.03778.2	5.3749	0.4175	100	2401.59	2401.68	8621.5	1	7.17	45.7	6	K.SGGGFEEVIANQPLVIDNGTGVVK.A
	PARC_Toxo_sol_rep4_04_itms.03777.03777.3	5.4453	0.3264	100	2402.39	2401.68	8773.1	1	6.777	41.3	3	K.SGGGFEEVIANQPLVIDNGTGVVK.A
41.m02358	44	255	0.442	552	61517	6.2	U	hypothetical protein
TgTwinScan_2521	44	255	0.393	621	69091	6.7	U
TgGlmHMM_2707	44	255	0.126	1944	215405	8.7	U
	PARC_Toxo_sol_rep7_10_itms.07564.07564.1	2.9334	0.3126	98.8	1481.64	1482.68	5695.3	1	6.138	57.1	1	R.GGPAAGVVFQVHQSK.F
	PARC_Toxo_sol_rep7_10_itms.07767.07767.2	4.9695	0.4153	100	1484.71	1482.68	8419.8	1	7.525	78.6	54	R.GGPAAGVVFQVHQSK.F
	PARC_Toxo_sol_rep7_11_itms.05322.05322.2	5.0035	0.4561	100	1426.39	1425.63	7589.7	1	7.33	80.8	19	G.GPAAGVVFQVHQSK.F
	PARC_Toxo_sol_rep3_12_itms.06333.06333.2	2.8407	0.1266	97.4	1073.19	1072.25	5101.3	1	4.039	87.5	1	G.VVFQVHQSK.F
	PARC_Toxo_sol_rep3_04_itms.02527.02527.2	4.2615	0.2486	99.9	1244.91	1245.42	5814	1	6.393	87.5	4	R.SDVQGSGLALVAK.N
	PARC_Toxo_sol_rep3_07_itms.07352.07352.2	3.0308	0.1901	97.5	2203.41	2204.48	5866.1	1	4.575	50	1	R.AEDGSILLSRPLESFELLVD.H
	PARC_Toxo_sol_rep7_09_itms.21292.21292.3	4.9169	0.2706	99.9	3278.09	3277.78	7139.7	1	5.633	29.5	4	R.AEDGSILLSRPLESFELLVDHLLELEPLK.N
	PARC_Toxo_sol_rep7_10_itms.17889.17889.2	4.5509	0.2573	99.9	2477.77	2478.89	6267	1	7.177	55	2	L.SRPLESFELLVDHLLELEPLK.N
	PARC_Toxo_sol_rep7_09_itms.17728.17728.3	5.6801	0.3125	100	2478.05	2478.89	6686.2	1	6.608	36.2	8	L.SRPLESFELLVDHLLELEPLK.N
	PARC_Toxo_sol_rep7_10_itms.17200.17200.3	5.7338	0.4188	100	2391.08	2391.81	8824.8	1	7.046	50	4	S.RPLESFELLVDHLLELEPLK.N
	PARC_Toxo_sol_rep7_09_itms.17199.17199.2	3.463	0.2346	99.3	2392.77	2391.81	8673.7	5	5.643	39.5	1	S.RPLESFELLVDHLLELEPLK.N
	PARC_Toxo_sol_rep3_11_itms.00083.00083.3	6.8441	0.4119	100	2235.2	2235.63	5061.4	1	8.676	52.8	6	R.PLESFELLVDHLLELEPLK.N
	PARC_Toxo_sol_rep3_09_itms.00003.00003.2	6.3167	0.3434	100	2235.59	2235.63	7546.3	1	7.731	75	9	R.PLESFELLVDHLLELEPLK.N
	PARC_Toxo_sol_rep3_11_itms.09800.09800.2	4.7105	0.3151	100	2141.39	2138.51	8198	1	6.189	70.6	4	P.LESFELLVDHLLELEPLK.N
	PARC_Toxo_sol_rep3_10_itms.08832.08832.2	4.7941	0.3114	100	1896.79	1896.23	7788.1	1	6.843	66.7	8	E.SFELLVDHLLELEPLK.N
	PARC_Toxo_sol_rep3_12_itms.07013.07013.2	2.8685	0.0935	96.2	1021.57	1019.23	3055.7	1	3.777	93.8	2	N.IPLKDFASK.Y
	PARC_Toxo_sol_rep3_05_itms.02652.02652.2	4.5678	0.2577	99.9	1546.61	1545.77	5585	1	5.874	71.4	4	R.VALSSLTTQPAEISK.A
	PARC_Toxo_sol_rep3_05_itms.02659.02659.1	3.2428	0.3961	95.4	1546.88	1545.77	5253.7	1	7.244	57.1	4	R.VALSSLTTQPAEISK.A
	PARC_Toxo_sol_rep3_05_itms.02579.02579.2	4.1977	0.1648	99.6	1490.41	1490.65	9910.6	1	4.7	87.5	1	K.AFLDVEKNPEEAK.D
	PARC_Toxo_sol_rep3_05_itms.04883.04883.3	5.1922	0.2798	100	3030.38	3029.29	11092.2	1	5.573	36	5	K.AFLDVEKNPEEAKDWSFFAVEAEEAR.T
	PARC_Toxo_sol_rep3_08_itms.04825.04825.2	3.7476	0.3449	100	1393.53	1393.55	7039.8	1	7.033	81.8	5	K.VPFVSDLCVHYG.G
	PARC_Toxo_sol_rep3_09_itms.06124.06124.3	6.4922	0.2596	100	2924.12	2922.23	6599.7	1	5.313	39	3	R.VREEASGPLSAQINVIQETPSWLCVH.P
	PARC_Toxo_sol_rep7_09_itms.13804.13804.3	7.4628	0.5181	100	4156.61	4157.68	7371.3	1	8.873	29.2	12	R.VREEASGPLSAQINVIQETPSWLCVHPYLDYVLSGVK.G
	PARC_Toxo_sol_rep3_08_itms.08508.08508.3	5.7048	0.3715	100	3901.31	3902.36	7673.4	1	6.885	25.7	2	R.EEASGPLSAQINVIQETPSWLCVHPYLDYVLSGVK.G
	PARC_Toxo_sol_rep4_11_itms.07553.07553.3	5.1004	0.1524	98.5	3643.19	3644.13	6790.2	2	6.336	27.3	4	E.ASGPLSAQINVIQETPSWLCVHPYLDYVLSGVK.G
	PARC_Toxo_sol_rep3_11_itms.07574.07574.3	3.494	0.2841	98.2	2817.35	2819.2	6119.1	39	5.206	27.2	1	I.NVIQETPSWLCVHPYLDYVLSGVK.G
	PARC_Toxo_sol_rep5_08_itms.14449.14449.2	4.0805	0.3726	100	2817.53	2819.2	7911.1	1	6.442	37	5	I.NVIQETPSWLCVHPYLDYVLSGVK.G
	PARC_Toxo_sol_rep6_11_itms.13945.13945.2	2.5793	0.2299	95.2	2703.17	2705.09	4231.8	1	4.845	31.8	1	N.VIQETPSWLCVHPYLDYVLSGVK.G
	PARC_Toxo_sol_rep7_10_itms.12392.12392.2	4.3698	0.2329	99.8	2235.87	2235.55	7925.2	1	6.516	50	6	E.TPSWLCVHPYLDYVLSGVK.G
	PARC_Toxo_sol_rep6_12_itms.18970.18970.2	2.7307	0.1417	97	1059.93	1060.21	5371	15	5.426	81.2	1	K.GPVPHVFCF.N
	PARC_Toxo_sol_rep4_12_itms.08963.08963.2	3.2693	0.1934	98.5	1862.27	1860.1	5824.8	1	4.906	59.4	3	K.GPVPHVFCFNMPEASAV.R
	PARC_Toxo_sol_rep3_12_itms.09112.09112.2	3.6871	0.1173	99.3	1220.27	1220.42	6244.9	1	4.496	88.9	5	F.FPWGCLVVNK.Q
	PARC_Toxo_sol_rep3_07_itms.03204.03204.2	3.6106	0.2612	99.8	1164.33	1164.35	6208.3	4	5.346	77.8	3	L.FTFLQPDAPK.R
	PARC_Toxo_sol_rep6_10_itms.07670.07670.1	3.0383	0.3318	98.5	1692.77	1693.94	6918.6	1	7.266	64.3	1	R.GHEDLPEYKPAKPVL.V
	PARC_Toxo_sol_rep3_09_itms.03334.03334.2	4.2131	0.3376	100	1693.57	1693.94	7071.4	1	5.908	67.9	4	R.GHEDLPEYKPAKPVL.V
	PARC_Toxo_sol_rep3_10_itms.03374.03374.3	3.9373	0.2394	99.6	1694.06	1693.94	5897.7	1	5.844	48.2	3	R.GHEDLPEYKPAKPVL.V
	PARC_Toxo_sol_rep3_10_itms.03492.03492.2	4.3547	0.358	100	1793.53	1793.07	6805.4	1	6.359	63.3	4	R.GHEDLPEYKPAKPVLV.A
	PARC_Toxo_sol_rep3_10_itms.03493.03493.3	4.0895	0.2763	99.9	1794.05	1793.07	5986.8	3	6.095	43.3	1	R.GHEDLPEYKPAKPVLV.A
	PARC_Toxo_sol_rep6_10_itms.07826.07826.2	4.8072	0.4412	100	2024.69	2024.29	7778.7	1	7.547	55.9	3	R.GHEDLPEYKPAKPVLVAC.V
	PARC_Toxo_sol_rep4_12_itms.08297.08297.3	5.1048	0.3504	100	2237.27	2236.58	7847.1	1	6.458	50	13	R.GHEDLPEYKPAKPVLVACVL.R
	PARC_Toxo_sol_rep4_12_itms.08280.08280.2	4.9821	0.3177	100	2238.75	2236.58	7800.7	1	6.604	60.5	17	R.GHEDLPEYKPAKPVLVACVL.R
	PARC_Toxo_sol_rep4_12_itms.05932.05932.2	4.1723	0.3823	100	1248.83	1249.41	4792.1	1	7.594	87.5	7	R.HGEPVAAIGVNGK.G
	PARC_Toxo_sol_rep4_12_itms.05940.05940.1	4.1005	0.3246	97.7	1250.69	1249.41	4274.9	1	6.19	62.5	8	R.HGEPVAAIGVNGK.G
	PARC_Toxo_sol_rep4_03_itms.04940.04940.1	2.4563	0.2396	98	1932.18	1931.22	6894	69	4.405	38.2	1	L.VPQNNLFVPNGAPVGEMF.R
TGG_994315-3-287004-287339	5	17	0.438	112	12407	6.7	U	No Blast result
	PARC_Toxo_sol_rep3_08_itms.04825.04825.2	3.7476	0.3449	100	1393.53	1393.55	7039.8	1	7.033	81.8	5	K.VPFVSDLCVHYG.G
	PARC_Toxo_sol_rep3_09_itms.06124.06124.3	6.4922	0.2596	100	2924.12	2922.23	6599.7	1	5.313	39	3	R.VREEASGPLSAQINVIQETPSWLCVH.P
*	PARC_Toxo_sol_rep4_11_itms.07290.07290.3	6.1214	0.3403	100	4161.86	4159.65	7554.4	1	7.326	28.5	4	R.VREEASGPLSAQINVIQETPSWLCVHPYLDYVLSGTK.S
*	PARC_Toxo_sol_rep7_08_itms.14427.14427.3	5.9038	0.2339	100	3647.33	3646.1	7253	1	5.764	23.4	3	E.ASGPLSAQINVIQETPSWLCVHPYLDYVLSGTK.S
*	PARC_Toxo_sol_rep5_11_itms.13336.13336.2	3.4868	0.1528	98.4	2240.07	2237.53	7350.3	1	4.573	55.6	2	E.TPSWLCVHPYLDYVLSGTK.S
TgTigrScan_0490	83	1160	0.436	580	63153	6.2	U	fructose-1,6-bisphosphate aldolase
	PARC_Toxo_sol_rep3_08_itms.02894.02894.2	3.169	0.212	99.4	1151.29	1151.35	5689.3	90	5.137	72.2	1	L.PQVNQQPIVK.L
	PARC_Toxo_sol_rep3_07_itms.02462.02462.2	4.5985	0.3546	100	1404.61	1404.6	9029.3	1	6.737	84.6	2	G.KGILAADESTGTIK.K
	PARC_Toxo_sol_rep6_07_itms.05740.05740.1	4.29	0.3328	97.2	1405.8	1404.6	4719.7	1	6.749	65.4	3	G.KGILAADESTGTIK.K
	PARC_Toxo_sol_rep7_03_itms.05897.05897.1	2.1552	0.2658	98.1	1275.81	1276.43	4982.5	16	5.236	58.3	1	K.GILAADESTGTIK.K
	PARC_Toxo_sol_rep4_04_itms.02478.02478.2	4.7125	0.3824	100	1277.31	1276.43	8266.8	1	6.855	83.3	4	K.GILAADESTGTIK.K
	PARC_Toxo_sol_rep3_06_itms.02393.02393.2	4.1265	0.3725	100	1404.05	1404.6	7724.9	1	6.551	76.9	7	K.GILAADESTGTIKK.R
	PARC_Toxo_sol_rep3_04_itms.02348.02348.2	3.9123	0.2715	99.9	1219.35	1219.38	3671	1	5.335	81.8	2	G.ILAADESTGTIK.K
	PARC_Toxo_sol_rep4_05_itms.02292.02292.2	3.9496	0.3397	100	1347.45	1347.55	5951	1	5.404	83.3	2	G.ILAADESTGTIKK.R
	PARC_Toxo_sol_rep3_04_itms.02218.02218.2	4.2469	0.3397	100	1106.27	1106.22	3951.6	1	7.297	90	1	I.LAADESTGTIK.K
	PARC_Toxo_sol_rep3_05_itms.02203.02203.2	3.3954	0.2179	99.4	1234.43	1234.39	4896.1	1	4.537	72.7	1	I.LAADESTGTIKK.R
	PARC_Toxo_sol_rep4_04_itms.02020.02020.2	3.5823	0.2827	99.9	995.052	993.059	4354.9	1	6.49	94.4	4	L.AADESTGTIK.K
	PARC_Toxo_sol_rep4_12_itms.06293.06293.2	3.8996	0.1158	98.9	1580.47	1580.69	5105.3	4	5.126	61.5	3	K.KRFDSIGVENTEAN.R
	PARC_Toxo_sol_rep5_08_itms.15729.15729.3	4.2503	0.3836	100	2130.47	2131.43	6138.9	1	6.659	44.4	6	K.GLGQYISGAILFEETLYQK.S
	PARC_Toxo_sol_rep7_12_itms.22060.22060.2	6.1415	0.4759	100	2134.11	2131.43	8424.7	1	8.456	69.4	173	K.GLGQYISGAILFEETLYQK.S
	PARC_Toxo_sol_rep7_11_itms.10714.10714.2	3.2808	0.2376	99.1	1964.01	1961.22	4804.4	188	4.596	40.6	1	L.GQYISGAILFEETLYQK.S
	PARC_Toxo_sol_rep4_11_itms.05475.05475.2	4.1737	0.3509	100	1615.47	1612.86	9922.2	1	6.5	80.8	15	Y.ISGAILFEETLYQK.S
	PARC_Toxo_sol_rep3_08_itms.04867.04867.2	4.591	0.2765	100	1501.35	1499.7	5428.8	1	6.894	83.3	13	I.SGAILFEETLYQK.S
	PARC_Toxo_sol_rep4_10_itms.04098.04098.2	3.0306	0.2553	99.5	1284.37	1284.49	6885.2	2	4.983	77.8	2	A.ILFEETLYQK.S
	PARC_Toxo_sol_rep3_07_itms.03839.03839.2	3.564	0.2982	99.8	1246.13	1243.5	3474.3	1	5.524	90.9	16	K.SPSGVPMVDLLK.A
	PARC_Toxo_sol_rep4_10_itms.04470.04470.2	3.6216	0.2791	99.8	1156.15	1156.43	2850.1	4	4.914	85	3	S.PSGVPMVDLLK.A
	PARC_Toxo_sol_rep4_10_itms.04398.04398.2	2.7458	0.183	97.9	1058.99	1059.31	2448	280	4.956	83.3	3	P.SGVPMVDLLK.A
	PARC_Toxo_sol_rep3_06_itms.02757.02757.1	2.4993	0.1709	95.2	897.56	898.09	3317.2	1	3.942	81.2	2	K.AEGIIPGIK.V
	PARC_Toxo_sol_rep4_08_itms.03370.03370.2	4.8097	0.3482	100	1673.63	1673.86	5235.3	1	6.617	75	2	K.VDKGLETLPLTDDEK.A
	PARC_Toxo_sol_rep4_10_itms.03420.03420.2	3.4068	0.3913	100	1458.37	1459.64	6698.9	1	6.152	75	1	D.KGLETLPLTDDEK.A
	PARC_Toxo_sol_rep4_05_itms.02712.02712.2	3.5772	0.2878	99.8	1332.25	1331.46	3226.4	1	5.766	81.8	6	K.GLETLPLTDDEK.A
	PARC_Toxo_sol_rep4_04_itms.02702.02702.1	3.4352	0.3062	98.6	1332.73	1331.46	4491.5	1	5.449	68.2	9	K.GLETLPLTDDEK.A
	PARC_Toxo_sol_rep3_07_itms.04493.04493.2	5.0333	0.5255	100	2305.93	2306.54	5887.8	1	8.998	50	23	K.GLETLPLTDDEKATMGLDGLSE.R
	PARC_Toxo_sol_rep3_04_itms.03822.03822.2	5.0222	0.4605	100	2463.23	2462.73	8277.9	1	7.962	50	1	K.GLETLPLTDDEKATMGLDGLSER.C
	PARC_Toxo_sol_rep3_04_itms.03820.03820.3	3.6874	0.2523	98	2463.38	2462.73	4402.3	1	5.134	33	1	K.GLETLPLTDDEKATMGLDGLSER.C
	PARC_Toxo_sol_rep4_04_itms.03379.03379.2	4.1198	0.3444	100	2136.59	2136.33	5956.3	1	7.689	57.9	1	L.ETLPLTDDEKATMGLDGLSE.R
	PARC_Toxo_sol_rep3_04_itms.03470.03470.2	4.5311	0.4024	100	2007.63	2007.22	5303.7	1	7.867	63.9	3	E.TLPLTDDEKATMGLDGLSE.R
	PARC_Toxo_sol_rep3_04_itms.03384.03384.2	4.6735	0.4544	100	1905.79	1906.11	10014.9	1	9.184	70.6	4	T.LPLTDDEKATMGLDGLSE.R
	PARC_Toxo_sol_rep4_04_itms.02507.02507.1	2.541	0.1769	96	913.65	914.09	5473.9	32	4.947	68.8	1	R.AVLSIDPAK.G
	PARC_Toxo_sol_rep3_10_itms.03219.03219.2	4.2615	0.2807	100	1368.47	1367.54	5652.9	1	5.833	79.2	4	K.GKPTNLSITEVAH.G
	PARC_Toxo_sol_rep3_10_itms.03279.03279.2	4.1963	0.2735	99.9	1424.23	1424.6	5599.6	1	5.614	76.9	6	K.GKPTNLSITEVAHG.L
	PARC_Toxo_sol_rep4_12_itms.06595.06595.1	3.7456	0.2828	98.8	1424.77	1424.6	4812.7	1	5.034	65.4	1	K.GKPTNLSITEVAHG.L
	PARC_Toxo_sol_rep3_12_itms.08189.08189.2	4.0242	0.3206	99.9	1538.47	1537.76	5054.2	1	6.205	67.9	5	K.GKPTNLSITEVAHGL.A
	PARC_Toxo_sol_rep3_11_itms.03687.03687.2	4.5158	0.3692	100	1608.55	1608.84	6603.2	1	7.358	60	25	K.GKPTNLSITEVAHGLA.R
	PARC_Toxo_sol_rep3_11_itms.03693.03693.1	3.8601	0.3512	96.8	1608.82	1608.84	5405.8	1	6.312	56.7	12	K.GKPTNLSITEVAHGLA.R
	PARC_Toxo_sol_rep3_12_itms.08199.08199.3	3.5238	0.3033	99.7	1609.43	1608.84	5161.5	1	5.913	50	1	K.GKPTNLSITEVAHGLA.R
	PARC_Toxo_sol_rep3_11_itms.03105.03105.2	4.0416	0.2941	100	1310.47	1310.49	4636.3	1	5.485	77.3	13	G.KPTNLSITEVAH.G
	PARC_Toxo_sol_rep3_12_itms.06990.06990.1	3.8778	0.243	98.5	1366.71	1367.54	4732.8	1	6.777	66.7	3	G.KPTNLSITEVAHG.L
	PARC_Toxo_sol_rep4_12_itms.06590.06590.2	4.5684	0.3054	100	1369.25	1367.54	5549.7	1	5.84	79.2	10	G.KPTNLSITEVAHG.L
	PARC_Toxo_sol_rep6_12_itms.17456.17456.1	3.8534	0.2634	98.6	1481.78	1480.7	5306.8	1	6.461	65.4	5	G.KPTNLSITEVAHGL.A
	PARC_Toxo_sol_rep7_07_itms.06260.06260.2	4.242	0.2641	99.9	1483.65	1480.7	5469	1	4.994	73.1	10	G.KPTNLSITEVAHGL.A
	PARC_Toxo_sol_rep4_12_itms.07714.07714.1	3.8493	0.3672	96.1	1552.72	1551.78	5211.2	1	6.02	67.9	12	G.KPTNLSITEVAHGLA.R
	PARC_Toxo_sol_rep7_08_itms.07998.07998.2	4.4621	0.3108	100	1554.35	1551.78	5795.7	2	5.551	64.3	51	G.KPTNLSITEVAHGLA.R
	PARC_Toxo_sol_rep4_09_itms.04032.04032.2	4.3353	0.3575	100	1424.43	1423.61	8337.4	1	6.568	69.2	8	K.PTNLSITEVAHGLA.R
	PARC_Toxo_sol_rep4_10_itms.03997.03997.2	3.871	0.2866	99.8	1326.07	1326.49	5068.5	1	6.301	75	3	P.TNLSITEVAHGLA.R
	PARC_Toxo_sol_rep3_05_itms.06104.06104.2	3.8641	0.1289	98.9	2739.09	2738.03	3083.5	20	4.877	35.4	54	R.LVPIVEPEILTDGSHDITVCAEVTE.R
	PARC_Toxo_sol_rep3_07_itms.05815.05815.2	3.8723	0.4295	100	2894.61	2894.21	7123.1	1	7.369	40	4	R.LVPIVEPEILTDGSHDITVCAEVTER.V
	PARC_Toxo_sol_rep6_04_itms.07510.07510.2	4.0031	0.3378	100	2097.87	2095.32	8327	1	6.42	44.4	3	L.VPIVEPEILTDGSHDITVC.A
	PARC_Toxo_sol_rep4_09_itms.05057.05057.2	4.1576	0.3648	100	2623.69	2624.87	5778.9	1	6.539	43.5	339	L.VPIVEPEILTDGSHDITVCAEVTE.R
	PARC_Toxo_sol_rep3_05_itms.05167.05167.3	5.0428	0.4108	100	2780.57	2781.06	3675.5	1	6.82	37.5	12	L.VPIVEPEILTDGSHDITVCAEVTER.V
	PARC_Toxo_sol_rep7_10_itms.08395.08395.3	4.5147	0.1622	98.9	1854.74	1855.15	6850.9	3	5.069	48.4	7	K.ALNDHHVLLEGALLKPN.M
	PARC_Toxo_sol_rep7_10_itms.08425.08425.1	3.5263	0.2634	98.7	1855.13	1855.15	3382.8	2	5.65	53.1	1	K.ALNDHHVLLEGALLKPN.M
	PARC_Toxo_sol_rep7_10_itms.08382.08382.2	4.0772	0.1466	99.3	1856.23	1855.15	3929.1	1	4.889	62.5	10	K.ALNDHHVLLEGALLKPN.M
	PARC_Toxo_sol_rep7_10_itms.08357.08357.2	4.3961	0.1891	99.7	1783.91	1784.07	8174.2	1	5.109	70	3	A.LNDHHVLLEGALLKPN.M
	PARC_Toxo_sol_rep7_10_itms.08355.08355.3	4.6363	0.1381	98.8	1784.78	1784.07	5358	5	4.694	53.3	1	A.LNDHHVLLEGALLKPN.M
	PARC_Toxo_sol_rep7_09_itms.08184.08184.1	3.6984	0.2074	98.2	1671.89	1670.91	6081.3	2	4.795	64.3	2	L.NDHHVLLEGALLKPN.M
	PARC_Toxo_sol_rep3_12_itms.08139.08139.2	3.8442	0.2334	99.6	1673.53	1670.91	7204.8	1	4.356	67.9	14	L.NDHHVLLEGALLKPN.M
	PARC_Toxo_sol_rep7_09_itms.08229.08229.1	3.5109	0.2584	98.5	1555.82	1556.81	6687.4	11	6.109	65.4	1	N.DHHVLLEGALLKPN.M
	PARC_Toxo_sol_rep7_09_itms.08283.08283.2	4.8618	0.2194	100	1555.87	1556.81	9281.5	3	5.433	73.1	4	N.DHHVLLEGALLKPN.M
	PARC_Toxo_sol_rep6_12_itms.17782.17782.2	3.3883	0.1617	99	1304.41	1304.58	6837.4	3	4.224	77.3	1	H.HVLLEGALLKPN.M
	PARC_Toxo_sol_rep7_12_itms.11124.11124.2	3.9558	0.3058	100	1472.75	1471.64	5404.6	4	5.501	66.7	1	L.KPNMVTHGSDCPK.P
	PARC_Toxo_sol_rep3_09_itms.02708.02708.2	3.3524	0.3191	99.7	1388.15	1387.52	6926.7	1	5.789	66.7	1	N.MVTHGSDCPKPAS.H
	PARC_Toxo_sol_rep3_12_itms.04838.04838.2	4.4346	0.3373	100	1653.37	1653.77	8175.2	1	5.909	71.4	7	N.MVTHGSDCPKPASHE.E
	PARC_Toxo_sol_rep3_12_itms.08022.08022.3	3.298	0.2806	97.6	2476.82	2477.72	6158.2	1	5.021	33.3	1	N.MVTHGSDCPKPASHEEIAFYTV.R
	PARC_Toxo_sol_rep3_10_itms.03903.03903.2	4.2742	0.3369	100	2477.25	2477.72	6286.6	1	6.713	42.9	4	N.MVTHGSDCPKPASHEEIAFYTV.R
	PARC_Toxo_sol_rep7_09_itms.06060.06060.2	3.307	0.2127	99.2	1395.43	1393.46	6034.4	17	4.366	62.5	2	M.VTHGSDCPKPASH.E
	PARC_Toxo_sol_rep4_10_itms.02388.02388.2	3.6405	0.3226	99.8	1522.29	1522.58	7302.2	4	5.967	61.5	6	M.VTHGSDCPKPASHE.E
	PARC_Toxo_sol_rep5_08_itms.05437.05437.1	3.6193	0.3525	97.2	1523.88	1522.58	5990.7	1	6.633	53.8	5	M.VTHGSDCPKPASHE.E
	PARC_Toxo_sol_rep6_10_itms.07716.07716.2	4.4119	0.3595	100	2146.37	2146.29	5382	1	6.74	55.6	2	M.VTHGSDCPKPASHEEIAFY.T
	PARC_Toxo_sol_rep6_10_itms.08242.08242.2	5.0173	0.4552	100	2345.63	2346.52	5599.2	1	7.525	45	15	M.VTHGSDCPKPASHEEIAFYTV.R
	PARC_Toxo_sol_rep6_07_itms.06550.06550.2	3.4587	0.3426	99.8	2011.39	2009.15	5128.2	2	5.138	47.1	2	H.GSDCPKPASHEEIAFYTV.R
	PARC_Toxo_sol_rep4_08_itms.06072.06072.3	5.5616	0.4245	100	3146.81	3147.54	7447.9	1	8.052	32.8	34	R.TVPPALPGVMFLSGGQSEEDASLNLNEMNK.M
	PARC_Toxo_sol_rep7_10_itms.09243.09243.1	3.3862	0.3069	98.6	1338.64	1337.48	5105.8	1	5.216	54.5	4	M.GPHPFQLSFSYG.R
	PARC_Toxo_sol_rep3_06_itms.02694.02694.1	3.6505	0.3517	97.2	1515.72	1514.63	5740.1	1	5.407	59.4	11	K.YGGGAGGAAAASSLFEK.R
	PARC_Toxo_sol_rep3_06_itms.02690.02690.2	5.8834	0.3925	100	1516.75	1514.63	8928.3	1	7.04	84.4	90	K.YGGGAGGAAAASSLFEK.R
	PARC_Toxo_sol_rep4_06_itms.02614.02614.2	4.9924	0.3685	100	1351.11	1351.46	8287.6	1	6.683	80	16	Y.GGGAGGAAAASSLFEK.R
	PARC_Toxo_sol_rep7_04_itms.05750.05750.1	3.1924	0.2827	98.6	1352.67	1351.46	5985.1	1	5.46	63.3	8	Y.GGGAGGAAAASSLFEK.R
	PARC_Toxo_sol_rep7_04_itms.05744.05744.1	2.7014	0.2474	98.3	1293.79	1294.41	5898.2	2	5.656	57.1	2	G.GGAGGAAAASSLFEK.R
	PARC_Toxo_sol_rep3_05_itms.02613.02613.2	4.9094	0.2731	100	1293.97	1294.41	7475.5	1	6.648	78.6	7	G.GGAGGAAAASSLFEK.R
41.m00036	53	149	0.434	449	50037	4.8	U	tubulin beta chain, putative
TgTwinScan_2537	53	149	0.434	449	50037	4.8	U
TgTigrScan_8124	53	149	0.434	449	50037	4.8	U
	PARC_Toxo_sol_rep3_09_itms.03158.03158.2	4.916	0.2834	100	1823.45	1824.01	9096.3	1	6.031	71.9	5	R.EIVHIQAGQCGNQIGAK.F
	PARC_Toxo_sol_rep7_10_itms.07100.07100.1	3.1816	0.3671	97.3	1694.05	1694.9	6851.6	1	7.174	60	1	E.IVHIQAGQCGNQIGAK.F
	PARC_Toxo_sol_rep7_11_itms.05257.05257.2	4.5609	0.3067	100	1694.61	1694.9	7184.9	1	5.715	73.3	2	E.IVHIQAGQCGNQIGAK.F
	PARC_Toxo_sol_rep7_10_itms.06910.06910.2	4.9373	0.3553	100	1584.15	1581.74	9521.6	1	6.77	85.7	4	I.VHIQAGQCGNQIGAK.F
	PARC_Toxo_sol_rep7_09_itms.06655.06655.2	3.2698	0.2481	99.3	1483.97	1482.61	2329.1	1	4.788	84.6	2	V.HIQAGQCGNQIGAK.F
	PARC_Toxo_sol_rep6_04_itms.06010.06010.2	2.8793	0.1955	96.6	2238.35	2237.25	6999.6	22	4.113	37.5	1	I.SDEHGVDPTGTYTGDSDLQLE.R
	PARC_Toxo_sol_rep6_11_itms.12717.12717.2	3.255	0.1286	96.4	2059.27	2056.29	8297.9	40	4.507	36.1	1	R.AGPFGQLFRPDNFVFGQTG.A
	PARC_Toxo_sol_rep7_07_itms.09564.09564.2	4.2857	0.2353	99.8	2413.53	2412.63	7503.8	1	5.266	47.7	1	R.AGPFGQLFRPDNFVFGQTGAGNN.W
	PARC_Toxo_sol_rep3_11_itms.07402.07402.2	4.8789	0.3432	100	2598.41	2598.84	7306.5	1	5.905	39.1	8	R.AGPFGQLFRPDNFVFGQTGAGNNW.A
	PARC_Toxo_sol_rep4_11_itms.06654.06654.3	4.7669	0.3498	100	2599.22	2598.84	5630.6	1	6.848	34.8	1	R.AGPFGQLFRPDNFVFGQTGAGNNW.A
	PARC_Toxo_sol_rep7_11_itms.10675.10675.2	5.0185	0.4149	100	2795.65	2798.09	7071	1	7.966	44	5	R.AGPFGQLFRPDNFVFGQTGAGNNWAK.G
	PARC_Toxo_sol_rep7_11_itms.10827.10827.3	6.6954	0.3573	100	2800.13	2798.09	8744.3	1	6.477	34	5	R.AGPFGQLFRPDNFVFGQTGAGNNWAK.G
	PARC_Toxo_sol_rep7_10_itms.09059.09059.2	2.9109	0.1769	98.9	1019.15	1019.19	5609.4	20	3.558	81.2	1	A.GPFGQLFRP.D
	PARC_Toxo_sol_rep7_06_itms.06899.06899.2	3.0682	0.1192	97.2	1248.79	1248.38	5733.6	6	4.529	75	2	A.GPFGQLFRPDN.F
	PARC_Toxo_sol_rep6_11_itms.10463.10463.1	2.2134	0.2466	97.8	1394.6	1395.56	4399	36	4.996	50	1	A.GPFGQLFRPDNF.V
	PARC_Toxo_sol_rep4_12_itms.09114.09114.2	3.7492	0.3432	100	1395.05	1395.56	5387.7	1	6.014	77.3	5	A.GPFGQLFRPDNF.V
	PARC_Toxo_sol_rep7_07_itms.09835.09835.2	3.8647	0.3268	99.9	1988.09	1985.21	7276.7	1	5.921	52.9	2	A.GPFGQLFRPDNFVFGQTG.A
	PARC_Toxo_sol_rep7_08_itms.12707.12707.2	4.8389	0.3638	100	2527.09	2527.76	7527.8	1	6.76	50	11	A.GPFGQLFRPDNFVFGQTGAGNNW.A
	PARC_Toxo_sol_rep7_08_itms.12727.12727.3	4.1199	0.1847	96.6	2528.09	2527.76	8242	1	4.548	35.2	2	A.GPFGQLFRPDNFVFGQTGAGNNW.A
	PARC_Toxo_sol_rep7_12_itms.20029.20029.3	5.5187	0.3119	100	2725.4	2727.01	10069	1	5.933	36.5	1	A.GPFGQLFRPDNFVFGQTGAGNNWAK.G
	PARC_Toxo_sol_rep7_12_itms.20002.20002.2	4.5223	0.3235	100	2728.01	2727.01	7390	1	6.008	41.7	2	A.GPFGQLFRPDNFVFGQTGAGNNWAK.G
	PARC_Toxo_sol_rep7_10_itms.09504.09504.2	4.6916	0.2619	100	2426.03	2425.67	7926.1	1	6.56	52.4	1	F.GQLFRPDNFVFGQTGAGNNWAK.G
	PARC_Toxo_sol_rep4_12_itms.08329.08329.2	4.8017	0.4192	100	1783.33	1780.9	6101.2	1	7.546	73.3	6	F.RPDNFVFGQTGAGNNW.A
	PARC_Toxo_sol_rep7_10_itms.08068.08068.3	4.3616	0.2284	99.6	1980.26	1980.15	5450.1	2	5.201	41.2	1	F.RPDNFVFGQTGAGNNWAK.G
	PARC_Toxo_sol_rep7_10_itms.08047.08047.2	5.5308	0.4382	100	1981.19	1980.15	6564.9	1	7.657	76.5	2	F.RPDNFVFGQTGAGNNWAK.G
	PARC_Toxo_sol_rep3_10_itms.03335.03335.2	3.02	0.1544	96.9	1351.65	1350.48	8215.4	1	4.589	70.8	1	F.VFGQTGAGNNWAK.G
	PARC_Toxo_sol_rep4_08_itms.03039.03039.2	3.2776	0.1446	98.4	1251.29	1251.34	6106.5	2	4.355	72.7	1	V.FGQTGAGNNWAK.G
	PARC_Toxo_sol_rep3_05_itms.06852.06852.2	3.9728	0.2172	99.6	1818.39	1817.99	7010.6	1	5.265	62.5	4	K.GHYTEGAELIDSVLDVV.R
	PARC_Toxo_sol_rep7_06_itms.10959.10959.2	4.0071	0.313	99.9	1974.69	1974.18	5666.5	1	5.45	58.8	2	K.GHYTEGAELIDSVLDVVR.K
	PARC_Toxo_sol_rep3_08_itms.06815.06815.3	4.0086	0.366	100	2102.63	2102.35	4949.4	1	5.865	40.3	1	K.GHYTEGAELIDSVLDVVRK.E
	PARC_Toxo_sol_rep4_03_itms.06362.06362.2	3.0437	0.2683	99.1	1624.39	1623.8	5478.5	1	5.225	64.3	1	H.YTEGAELIDSVLDVV.R
	PARC_Toxo_sol_rep4_11_itms.04403.04403.3	7.217	0.4663	100	3411.32	3411.74	3867.5	1	8.018	34.4	6	R.KEAEGCDCLQGFQITHSLGGGTGSGMGTLLISK.V
	PARC_Toxo_sol_rep3_06_itms.04352.04352.3	4.6167	0.3664	100	3282.56	3283.57	10208.6	1	6.772	29.8	1	K.EAEGCDCLQGFQITHSLGGGTGSGMGTLLISK.V
	PARC_Toxo_sol_rep3_06_itms.04374.04374.2	3.4631	0.3863	99.9	3282.85	3283.57	7681.2	1	6.412	33.9	1	K.EAEGCDCLQGFQITHSLGGGTGSGMGTLLISK.V
	PARC_Toxo_sol_rep3_04_itms.02698.02698.2	4.2689	0.3543	100	1637.51	1636.69	7882.7	1	6.258	76.9	2	E.AEGCDCLQGFQITH.S
	PARC_Toxo_sol_rep3_09_itms.05452.05452.3	6.3021	0.3908	100	3154.52	3154.45	8417.1	1	7.295	33.3	6	E.AEGCDCLQGFQITHSLGGGTGSGMGTLLISK.V
	PARC_Toxo_sol_rep3_07_itms.04404.04404.2	4.8823	0.4723	100	3154.73	3154.45	9301.9	1	8.275	40	2	E.AEGCDCLQGFQITHSLGGGTGSGMGTLLISK.V
	PARC_Toxo_sol_rep7_06_itms.07750.07750.2	4.083	0.3965	100	2956.67	2954.26	7407.7	1	6.421	30.4	1	E.GCDCLQGFQITHSLGGGTGSGMGTLLISK.V
	PARC_Toxo_sol_rep3_08_itms.04053.04053.2	3.9433	0.2409	99.7	1537.35	1536.78	9505.2	1	6.18	68.8	4	H.SLGGGTGSGMGTLLISK.V
	PARC_Toxo_sol_rep3_07_itms.07347.07347.2	4.6745	0.391	100	2509.39	2509.8	7209.1	1	7.095	54.3	7	K.LTTPTYGDLNHLVSAAMSGVTCSL.R
	PARC_Toxo_sol_rep6_05_itms.12587.12587.2	4.0774	0.3204	99.9	2397.13	2396.64	4791.3	1	6.248	50	2	L.TTPTYGDLNHLVSAAMSGVTCSL.R
	PARC_Toxo_sol_rep6_05_itms.09885.09885.2	3.8079	0.363	100	2096.11	2095.3	8494.6	1	6.45	55.3	1	T.TPTYGDLNHLVSAAMSGVTC.S
	PARC_Toxo_sol_rep6_07_itms.12614.12614.2	4.7695	0.3425	100	2295.69	2295.54	8215.3	1	6.974	54.8	9	T.TPTYGDLNHLVSAAMSGVTCSL.R
	PARC_Toxo_sol_rep4_08_itms.05264.05264.2	3.8635	0.281	99.8	1693.57	1692.97	4248.2	1	6.712	82.1	4	R.ALTVPELTQQMFDAK.N
	PARC_Toxo_sol_rep3_05_itms.04524.04524.2	3.4839	0.0888	96.8	1621.75	1621.89	4117	1	5.011	65.4	3	A.LTVPELTQQMFDAK.N
	PARC_Toxo_sol_rep4_04_itms.02867.02867.2	4.3791	0.3617	100	1407.75	1407.62	5956.1	1	6.839	86.4	4	T.VPELTQQMFDAK.N
	PARC_Toxo_sol_rep3_04_itms.02393.02393.2	4.4805	0.1532	99.8	1318.29	1318.49	7571.2	1	4.735	90	2	E.VDEQMLNVQNK.N
	PARC_Toxo_sol_rep3_06_itms.04479.04479.2	3.6699	0.3209	99.8	1729.41	1729.95	5576	2	5.776	65.4	1	K.NSSYFVEWIPNNMK.S
	PARC_Toxo_sol_rep3_07_itms.03494.03494.2	3.271	0.0566	97	1278.21	1278.51	4069.7	14	3.858	77.8	1	Y.FVEWIPNNMK.S
	PARC_Toxo_sol_rep3_07_itms.04557.04557.2	4.3785	0.3633	100	1759.61	1760.01	6607.1	1	6.652	66.7	4	M.SVTFVGNSTAIQEMFK.R
	PARC_Toxo_sol_rep3_06_itms.04275.04275.2	4.9878	0.4058	100	1672.49	1672.94	6620.8	1	7.879	75	3	S.VTFVGNSTAIQEMFK.R
	PARC_Toxo_sol_rep3_05_itms.03000.03000.1	2.3608	0.2327	97.7	1324.86	1325.52	3978.1	1	4.882	59.1	1	F.VGNSTAIQEMFK.R
	PARC_Toxo_sol_rep4_06_itms.02990.02990.2	3.55	0.2897	99.8	1325.33	1325.52	6295.6	1	5.577	86.4	1	F.VGNSTAIQEMFK.R
583.m09175	30	58	0.434	205	22483	5.4	U	proteasome subunit beta type 3, putative
	PARC_Toxo_sol_rep4_10_itms.03695.03695.2	4.6821	0.1993	99.8	1612.33	1611.79	8004.6	1	5.478	71.4	5	R.LGVNQFGTVSADFQK.V
	PARC_Toxo_sol_rep7_12_itms.17444.17444.3	5.2966	0.2713	100	2254.67	2254.57	5182.8	1	5.625	40	1	K.MNNHTFVGLAGLATDVQTVHK.E
	PARC_Toxo_sol_rep7_12_itms.17470.17470.2	6.0869	0.467	100	2254.71	2254.57	7647.2	1	8.39	67.5	2	K.MNNHTFVGLAGLATDVQTVHK.E
	PARC_Toxo_sol_rep7_12_itms.16871.16871.3	4.5239	0.2969	100	2122.85	2123.38	6284.8	1	5.19	42.1	1	M.NNHTFVGLAGLATDVQTVHK.E
	PARC_Toxo_sol_rep7_12_itms.17170.17170.2	5.6853	0.3691	100	2124.53	2123.38	7372.2	1	7.921	73.7	6	M.NNHTFVGLAGLATDVQTVHK.E
	PARC_Toxo_sol_rep7_12_itms.17167.17167.2	4.4378	0.3677	100	2008.21	2009.27	3252.5	1	6.579	58.3	1	N.NHTFVGLAGLATDVQTVHK.E
	PARC_Toxo_sol_rep3_09_itms.03710.03710.2	5.0879	0.3483	100	1509.91	1509.75	7870.7	1	6.89	82.1	1	F.VGLAGLATDVQTVHK.E
	PARC_Toxo_sol_rep3_12_itms.09284.09284.2	2.9997	0.2131	98	1968.49	1969.25	8993.7	1	5.054	47.1	1	R.FAPYFVSPVVAGLHPETH.Q
	PARC_Toxo_sol_rep7_11_itms.12732.12732.3	4.5112	0.3425	100	3872.39	3873.37	5788.5	1	5.562	30.9	1	R.FAPYFVSPVVAGLHPETHQPFLSAFDYIGAACYAK.D
	PARC_Toxo_sol_rep3_12_itms.08744.08744.2	4.874	0.5082	100	1822.61	1822.07	7297.6	1	8.414	71.9	2	F.APYFVSPVVAGLHPETH.Q
	PARC_Toxo_sol_rep6_12_itms.18386.18386.2	4.5136	0.4164	100	1949.79	1950.2	4176.3	1	7.311	73.5	1	F.APYFVSPVVAGLHPETHQ.P
	PARC_Toxo_sol_rep7_10_itms.09435.09435.3	3.1936	0.32	98.9	2193.47	2194.5	6732.1	1	5.185	32.9	1	F.APYFVSPVVAGLHPETHQPF.L
	PARC_Toxo_sol_rep7_10_itms.09449.09449.2	3.8538	0.2834	99.8	2194.87	2194.5	5556.9	1	6.017	52.6	2	F.APYFVSPVVAGLHPETHQPF.L
	PARC_Toxo_sol_rep7_11_itms.05573.05573.2	5.3069	0.3932	100	2309.57	2307.66	9704.2	1	7.384	60	2	F.APYFVSPVVAGLHPETHQPFL.S
	PARC_Toxo_sol_rep7_10_itms.11378.11378.2	3.6247	0.3398	99.8	2726.77	2728.08	8525.5	1	6.53	35.4	1	F.APYFVSPVVAGLHPETHQPFLSAFD.Y
	PARC_Toxo_sol_rep5_11_itms.13954.13954.3	5.2774	0.4124	100	3005.03	3004.41	6340.1	1	7.227	36.5	5	F.APYFVSPVVAGLHPETHQPFLSAFDYI.G
	PARC_Toxo_sol_rep4_11_itms.06792.06792.3	4.1016	0.3113	99.8	3132.23	3132.55	6547.4	1	5.097	33	3	F.APYFVSPVVAGLHPETHQPFLSAFDYIGA.A
	PARC_Toxo_sol_rep5_11_itms.13945.13945.3	4.4656	0.1956	98.2	3527.27	3526.94	7403.8	8	4.663	21.8	3	F.APYFVSPVVAGLHPETHQPFLSAFDYIGAACY.A
	PARC_Toxo_sol_rep7_11_itms.11948.11948.3	5.833	0.275	100	3728.27	3726.19	7957.2	1	6.7	30.3	4	F.APYFVSPVVAGLHPETHQPFLSAFDYIGAACYAK.D
	PARC_Toxo_sol_rep7_08_itms.07522.07522.2	2.6275	0.2189	95.1	1616.15	1616.82	6816.4	8	4.595	50	1	V.SPVVAGLHPETHQPF.L
	PARC_Toxo_sol_rep7_10_itms.08234.08234.2	2.9664	0.3491	99.5	1729.13	1729.98	4990.6	1	6.123	56.7	1	V.SPVVAGLHPETHQPFL.S
	PARC_Toxo_sol_rep7_09_itms.08070.08070.2	3.3611	0.3669	99.8	1889.43	1888.13	6135.8	1	5.769	58.8	1	V.SPVVAGLHPETHQPFLSA.F
	PARC_Toxo_sol_rep7_08_itms.09087.09087.2	3.6007	0.3066	99.7	2151.03	2150.4	5380.9	30	5.635	39.5	1	V.SPVVAGLHPETHQPFLSAFD.Y
	PARC_Toxo_sol_rep7_08_itms.11622.11622.2	3.8574	0.2899	99.8	2426.67	2426.73	7962.2	1	6.322	40.5	2	V.SPVVAGLHPETHQPFLSAFDYI.G
	PARC_Toxo_sol_rep3_12_itms.09834.09834.3	3.0235	0.3027	96.6	2468.36	2467.79	3705.1	1	5.181	35.2	1	S.PVVAGLHPETHQPFLSAFDYIGA.A
	PARC_Toxo_sol_rep3_11_itms.05837.05837.2	2.9227	0.2665	98.8	2101.11	2101.33	4488.6	50	5.686	38.9	1	A.GLHPETHQPFLSAFDYIGA.A
	PARC_Toxo_sol_rep3_11_itms.05939.05939.2	3.642	0.3566	99.9	1803.07	1802.98	8646	1	6.07	60.7	3	L.HPETHQPFLSAFDYI.G
	PARC_Toxo_sol_rep7_09_itms.11057.11057.2	3.2708	0.2441	99.2	2324.91	2325.51	5885.5	149	5.472	34.2	1	L.HPETHQPFLSAFDYIGAACY.A
*	PARC_Toxo_sol_rep3_12_itms.09325.09325.2	3.5047	0.1592	98.8	1420.75	1420.65	4318.9	1	5.126	69.2	2	C.VAGWGAVVHVLTPN.T
*	PARC_Toxo_sol_rep3_12_itms.09273.09273.2	2.9074	0.3828	99.6	1737.47	1738	5017.6	3	5.787	56.2	1	V.AGWGAVVHVLTPNTITT.R
TgTwinScan_4024	17	42	0.431	332	36575	8	U
50.m03067	17	42	0.431	332	36575	8	U	mitotic checkpoint protein BUB3, putative
	PARC_Toxo_sol_rep6_12_itms.14856.14856.1	2.9607	0.2562	98.6	1406.7	1407.53	6203.1	4	5.314	54.2	1	D.SISSLCYAPSHGK.S
	PARC_Toxo_sol_rep6_12_itms.14865.14865.2	3.8353	0.2978	99.9	1407.41	1407.53	6888.8	1	5.569	75	4	D.SISSLCYAPSHGK.S
	PARC_Toxo_sol_rep3_12_itms.06354.06354.2	3.9128	0.2963	100	1321.11	1320.45	7329.6	1	5.822	90.9	2	S.ISSLCYAPSHGK.S
	PARC_Toxo_sol_rep4_10_itms.07314.07314.2	5.5453	0.4628	100	2076.59	2077.32	5134.3	1	8.784	79.4	2	K.FEFDMPLLDACFLGDSAK.V
	PARC_Toxo_sol_rep4_10_itms.06475.06475.2	4.3041	0.3609	100	1803.67	1801.03	7595.1	1	6.666	70	7	E.FDMPLLDACFLGDSAK.V
	PARC_Toxo_sol_rep6_05_itms.08239.08239.2	4.1889	0.3876	100	1538.65	1538.77	6518.3	1	6.613	84.6	1	D.MPLLDACFLGDSAK.V
	PARC_Toxo_sol_rep3_12_itms.05977.05977.2	3.3521	0.238	99.5	1155.47	1155.34	5843.3	1	6.078	77.3	2	K.VVSLGSHTGAVK.H
	PARC_Toxo_sol_rep3_12_itms.05647.05647.1	2.5845	0.2242	97.8	1055.62	1056.21	4088.7	79	5.533	55	1	V.VSLGSHTGAVK.H
	PARC_Toxo_sol_rep6_12_itms.12908.12908.2	3.3869	0.2877	99.8	1056.03	1056.21	4663.1	1	6.196	75	4	V.VSLGSHTGAVK.H
	PARC_Toxo_sol_rep3_08_itms.05097.05097.2	4.8625	0.4938	100	1733.71	1734	5844	1	7.88	70	6	H.VPTNLVYTAGWDGIVK.A
	PARC_Toxo_sol_rep7_10_itms.06942.06942.2	3.084	0.3247	99.6	1533.13	1535.71	4481.1	1	6.721	73.1	1	M.PQSAPICQAQLHGK.A
	PARC_Toxo_sol_rep3_10_itms.05140.05140.3	5.8139	0.4707	100	4214.09	4213.53	7489.2	1	7.881	29.4	4	R.LKEGTGEVACPVNALSFHPQYGTFATGGSDGGVSVWDGQSK.K
	PARC_Toxo_sol_rep7_04_itms.07372.07372.3	4.1609	0.3458	100	3843.71	3843.08	5787	1	5.971	22.3	1	E.GTGEVACPVNALSFHPQYGTFATGGSDGGVSVWDGQSK.K
	PARC_Toxo_sol_rep4_11_itms.04522.04522.2	2.4439	0.3445	98.6	2070.47	2072.32	2384.9	39	6.18	47.2	1	L.AFNPSGNQLAIGVSYLYEK.G
	PARC_Toxo_sol_rep4_11_itms.04053.04053.2	3.4013	0.3634	99.8	1853.53	1854.07	6275.4	1	6.239	65.6	1	F.NPSGNQLAIGVSYLYEK.G
	PARC_Toxo_sol_rep3_07_itms.02157.02157.2	3.1135	0.1071	97.8	1199.33	1199.39	6790.5	5	4.013	88.9	1	R.LVKDEDVRPK.A
	PARC_Toxo_sol_rep7_05_itms.04359.04359.2	3.247	0.1852	99.5	1086.17	1086.23	5687.2	151	4.606	81.2	3	L.VKDEDVRPK.A
TgTwinScan_4270	26	60	0.427	497	54283	7	U
50.m03261	26	60	0.427	497	54283	7	U	hypothetical protein
	PARC_Toxo_sol_rep3_11_itms.03248.03248.2	3.6082	0.2448	99.5	1608.29	1608.71	8222.8	7	5.593	57.1	3	E.GVGFSLTTQSHGECK.V
	PARC_Toxo_sol_rep3_05_itms.03494.03494.2	4.0765	0.323	100	1702.61	1702.86	6281.3	1	5.768	82.1	2	K.VRVDLPSSISQADWE.R
	PARC_Toxo_sol_rep7_05_itms.04802.04802.2	3.1709	0.2697	99.7	1158.67	1159.25	6741.2	1	5.108	77.8	3	R.VALESSQHCK.S
	PARC_Toxo_sol_rep3_10_itms.07383.07383.3	4.0546	0.3453	99.9	2909.06	2908.34	6979.8	1	5.56	30.8	1	K.LTSVAMLVEAADKEGEVFSGPVYLRPQ.R
	PARC_Toxo_sol_rep3_08_itms.03805.03805.2	4.0641	0.3045	99.9	1706.47	1706.94	8082.2	1	6.143	82.1	1	D.KEGEVFSGPVYLRPQ.R
	PARC_Toxo_sol_rep7_04_itms.06327.06327.2	4.2327	0.2853	99.9	1579.03	1578.76	9315.6	1	5.691	76.9	2	K.EGEVFSGPVYLRPQ.R
	PARC_Toxo_sol_rep4_06_itms.02968.02968.2	3.7936	0.2325	99.7	1449.55	1449.65	8013.8	1	5.28	75	1	E.GEVFSGPVYLRPQ.R
	PARC_Toxo_sol_rep3_06_itms.04709.04709.2	4.5857	0.2943	100	2674.03	2673.94	6041.5	1	5.658	56.2	5	K.KPNLSVGLADTLELPEGEFEAETGR.F
	PARC_Toxo_sol_rep3_09_itms.05887.05887.3	5.1121	0.2327	99.8	2674.76	2673.94	4992.8	1	5.381	37.5	3	K.KPNLSVGLADTLELPEGEFEAETGR.F
	PARC_Toxo_sol_rep7_11_itms.12265.12265.3	4.4389	0.306	99.9	3048.98	3047.39	4374.6	3	4.915	25.8	5	K.NLVNLTQVTFGGGGLALGGDLSFASLSHDGK.A
	PARC_Toxo_sol_rep4_11_itms.04093.04093.2	5.097	0.4327	100	1917.73	1917.09	4607.1	1	7.702	55	1	F.GGGGLALGGDLSFASLSHDGK.A
	PARC_Toxo_sol_rep7_06_itms.05373.05373.2	3.1062	0.2958	99.3	1807.77	1808	3922.7	2	5.108	50	1	K.QTPEVTTHKPGQSGVQL.S
	PARC_Toxo_sol_rep6_12_itms.14486.14486.2	4.3198	0.3494	100	1679.43	1679.87	5267.3	1	6.195	56.7	3	Q.TPEVTTHKPGQSGVQL.S
	PARC_Toxo_sol_rep7_07_itms.08027.08027.2	3.396	0.1366	97.7	2649.27	2649.96	8440.6	1	4.366	31.2	1	Q.TPEVTTHKPGQSGVQLSLVQLGDAW.G
	PARC_Toxo_sol_rep3_12_itms.00209.00209.2	2.9432	0.2583	98.7	2364.69	2365.73	8205.1	1	5.043	40.9	1	Q.LGDAWGLVADAPAVSALFLVHEL.R
	PARC_Toxo_sol_rep3_11_itms.10063.10063.2	4.7442	0.3887	100	2252.81	2252.57	6964.2	1	6.519	57.1	4	L.GDAWGLVADAPAVSALFLVHEL.R
	PARC_Toxo_sol_rep3_10_itms.08515.08515.2	5.4185	0.3146	100	1824.59	1823.14	6534.6	1	7.592	70.6	8	W.GLVADAPAVSALFLVHEL.R
	PARC_Toxo_sol_rep3_06_itms.06947.06947.2	2.9386	0.2661	98.8	1766.61	1766.09	7127.1	1	5.37	65.6	1	G.LVADAPAVSALFLVHEL.R
	PARC_Toxo_sol_rep4_10_itms.06693.06693.2	4.4651	0.3336	100	1554.43	1553.8	6326.8	1	6.377	78.6	1	V.ADAPAVSALFLVHEL.R
	PARC_Toxo_sol_rep6_09_itms.13017.13017.2	3.9855	0.3204	100	1367.77	1367.63	8205.5	1	6.529	79.2	2	D.APAVSALFLVHEL.R
	PARC_Toxo_sol_rep3_06_itms.02400.02400.2	4.3697	0.3381	100	1494.25	1494.6	6052.1	1	6.03	87.5	3	K.YRNPLAESSEEAK.T
	PARC_Toxo_sol_rep7_05_itms.05112.05112.2	3.503	0.2413	99.6	1331.39	1331.43	6575.1	1	5.365	81.8	1	Y.RNPLAESSEEAK.T
	PARC_Toxo_sol_rep7_03_itms.05324.05324.1	2.7882	0.2622	98.6	1175.66	1175.24	4245.4	1	5.099	65	1	R.NPLAESSEEAK.T
	PARC_Toxo_sol_rep3_07_itms.02622.02622.2	3.0084	0.1563	97.6	1346.41	1346.56	5985.2	1	3.497	81.8	1	R.NGLISMEEGHMK.L
	PARC_Toxo_sol_rep4_09_itms.04414.04414.2	4.9645	0.3194	100	2211.79	2212.42	8568.4	1	7.241	55.3	3	K.IISDIPEAEKESFNFTVNSA.R
	PARC_Toxo_sol_rep4_07_itms.03010.03010.2	3.295	0.3037	99.6	1985.53	1986.1	3245.7	38	5.647	44.1	2	I.SDIPEAEKESFNFTVNSA.R
28.m00590	14	26	0.414	280	28897	4.1	U	hypothetical protein
TgTigrScan_4615	14	26	0.393	295	30427	4.2	U
TGG_994621-1-133048-133875	14	26	0.42	276	28635	4.2	U
	PARC_Toxo_sol_rep6_04_itms.05178.05178.2	4.2703	0.3963	100	1842.69	1842.96	5046.2	1	7.146	64.7	1	E.AVPAQASVEAPTQDENSK.D
	PARC_Toxo_sol_rep7_04_itms.05834.05834.3	3.1155	0.2863	95.3	3017.81	3018.27	4410.3	20	4.438	22.3	1	E.AVPAQASVEAPTQDENSKDPPPLINHGFS.R
	PARC_Toxo_sol_rep3_05_itms.02669.02669.2	3.108	0.217	98.5	3018.33	3018.27	4008.4	54	4.728	28.6	1	E.AVPAQASVEAPTQDENSKDPPPLINHGFS.R
	PARC_Toxo_sol_rep7_09_itms.07609.07609.2	3.0007	0.16	98.5	1079.09	1079.24	6053.4	13	4.087	72.2	1	D.PPPLINHGFS.R
	PARC_Toxo_sol_rep6_04_itms.04950.04950.2	4.818	0.2361	100	2161.91	2162.23	6331.7	1	5.072	65	1	E.ALTGEDKADEPPSSSSEEPSK.D
	PARC_Toxo_sol_rep3_04_itms.02169.02169.2	3.7638	0.3889	100	2943.87	2945.03	7521.1	2	6.999	32.1	1	E.ALTGEDKADEPPSSSSEEPSKDAPANDAK.V
	PARC_Toxo_sol_rep3_04_itms.02168.02168.3	6.0113	0.2833	100	2946.68	2945.03	7005.7	1	6.136	32.1	2	E.ALTGEDKADEPPSSSSEEPSKDAPANDAK.V
	PARC_Toxo_sol_rep7_03_itms.04568.04568.2	3.8175	0.2882	99.8	1447.41	1447.45	3595.3	2	6.778	65.4	1	K.ADEPPSSSSEEPSK.D
	PARC_Toxo_sol_rep3_04_itms.02025.02025.2	4.2547	0.3495	100	2229.47	2230.26	6954.7	3	5.676	40.5	2	K.ADEPPSSSSEEPSKDAPANDAK.V
	PARC_Toxo_sol_rep3_08_itms.07380.07380.2	5.7839	0.4834	100	2037.75	2038.37	4196.7	1	8.342	68.4	7	K.GANLQAYLPAGMEGVSALFK.T
	PARC_Toxo_sol_rep3_10_itms.07339.07339.2	5.2538	0.4116	100	1910.75	1910.24	4905.8	1	6.398	76.5	4	A.NLQAYLPAGMEGVSALFK.T
	PARC_Toxo_sol_rep3_07_itms.03735.03735.2	3.5336	0.363	100	1206.59	1207.43	7744.7	1	6.763	86.4	2	L.PAGMEGVSALFK.T
	PARC_Toxo_sol_rep3_04_itms.02650.02650.2	4.377	0.2441	99.8	1952.65	1953.03	6228.9	1	5.522	61.8	1	K.TGSSENNEVLPSFQDAEK.A
	PARC_Toxo_sol_rep5_02_itms.06367.06367.1	3.2614	0.3863	96.1	1973.98	1974.04	7746.4	1	6.864	44.7	1	K.PAAPSTTEEQAAPTATEETA.-
80.m02240	10	28	0.411	129	14685	9.8	U	ubiquitin / ribosomal protein CEP52 fusion protein, putative
TgTwinScan_0182	10	28	0.411	129	14685	9.8	U
TgTigrScan_5203	10	28	0.411	129	14629	9.5	U
[truncated: 16,210 more rows]

## Sheet: Sheet1
No description
1
3
2
2
4
1
1
No description
3
69
1
1
1
1
1
1
1
1
157
1
1
1
1
1
47
1
1
No description
2
1
1
1
1
1
1
1
1
2
No description
1
1
1
8
1
1
No description
38
1
1
19
1
1
8
11
1
1
1
1
1
9
2
2
1
1
No description
17
22
1
2
1
1
2
10
1
2
3
2
1
2
1
1
5
1
1
2
1
1
1
1
1
1
1
26
1
1
1
2
1
1
1
1
1
1
1
1
1
1
1
1
1
1
2
1
1
26
1
1
4
1
1
1
1
1
1
1
1
1
1
1
13
1
12
1
1
9
1
1
1
1
2
15
1
1
1
1
1
1
1
1
1
1
1
1
1
1
1
1
1
1
1
1
1
1
1
1
4
3
1
1
1
1
1
1
1
1
1
1
1
1
1
1
1
1
1
1
1
83
1
1
1
No description
1
4
1
141
1
1
1
3
No description
1
4
No description
5
1
1
No description
1
1
1
20
1
129
1
1
1
No description
2
1
27
1
2
2
No description
1
1
16
1
1
1
3
1
1
2
1
1
1
1
1
1
13
1
1
1
1
1
1
1
1
1
1
2
1
1
1
1
1
1
1
1
1
2
1
1
1
1
1
1
1
No description
92
126
115
2
No description
19
1
10
1
1
1
No description
3
7
1
2
1
1
2
1
1
2
No description
24
5
1
11
33
4
3
1
104
1
1
41
10
1
1
2
2
1
2
1
4
17
1
1
2
21
1
1
1
1
1
2
1
1
1
7
25
4
1
1
1
30
1
1
1
56
1
1
82
2
1
1
1
1
1
1
1
1
6
1
1
1
1
1
1
30
1
6
2
1
1
1
1
1
1
1
2
1
1
1
1
1
1
1
1
1
1
1
1
1
1
1
1
1
1
1
1
1
1
1
1
1
1
1
2
No description
1
22
167
1
1
No description
2
1
5
1
1
No description
3
2
3
1
2
1
2
28
1
16
2
32
1
1
1
7
3
4
1
3
11
1
1
5
1
14
1
1
1
1
1
1
1
1
1
No description
1
23
No description
8
1
4
1
2
1
1
57
1
1
1
1
4
1
1
1
1
1
1
2
6
1
1
1
1
1
1
1
5
1
1
1
1
1
1
1
1
1
1
1
55
1
1
278
1
1
469
1
1
2
1
1
1
No description
2
3
No description
3
26
1
1
1
59
2
1
1
3
1
1
1
1
1
1
1
1
28
1
1
1
1
1
1
1
1
1
11
1
No description
1
1
No description
1
1
1
No description
2
2
3
1
1
No description
1
1
3
No description
1
1
1
No description
2
1
No description
341
2
4
1
1
1
1
1
1
1
1
1
2
2
17
6
4
2
1
2
23
8
1
1
1
1
2
2
5
1
1
3
1
1
4
1
1
1
236
1
1
1
1
1
2
1
1
1
1
1
1
1
1
1
2
1
1
1
1
1
1
1
1
1
1
1
1
1
1
1
1
1
12
1
1
1
1
1
30
1
1
48
1
1
1
1
1
1
1
1
1
1
1
1
2
1
1
14
1
1
1
1
3
1
1
3
1
1
1
1
18
1
No description
7
1
4
9
1
1
5
12
1
1
1
2
1
3
1
No description
1
6
1
3
1
1
1
1
No description
1
64
1
5
1
No description
6
1
1
No description
2
1
1
1
1
1
No description
9
1
11
1
65
1
1
1
1
1
1
1
5
No description
1
4
1
3
1
33
1
66
1
No description
6
31
1
5
1
1
1
1
1
No description
1
1
1
No description
4
1
4
28
1
1
1
19
1
2
1
4
1
1
1
1
1
1
1
1
5
1
1
1
1
1
1
No description
1
4
2
1
No description
1
1
1
No description
1
1
12
1
1
5
1
1
1
No description
2
1
1
1
1
1
2
1
1
1
No description
1
1
2
1
No description
64
22
1
1
1
2
1
1
1
1
1
1
1
1
1
15
1
1
1
1
1
1
No description
14
2
344
5
1
2
7
1
1
1
1
1
No description
1
1
305
1
2
39
8
1
5
1
1
1
1
1
1
1
1
1
1
No description
1
7
81
No description
14
1
1
1
1
18
1
1
No description
1
3
1
1
497
No description
4
2
1
1
3
1
1
1
1
1
1
10
13
1
1
No description
11
10
1
2
1
No description
7
1
1
1
1
1
2
4
1
1
1
1
1
1
1
13
1
1
1
1
1
1
1
1
1
1
1
1
1
No description
1
1
1
5
1
1
1
6
1
1
6
1
36
2
1
8
8
9
84
1
2
1
1
10
1
1
1
1
1
1
1
1
No description
1
1
1
1
1
1
12
No description
30
282
2
19
4
44
1
1
1
24
18
1
15
1
3
1
1
1
1
3
3
1
1
No description
86
1
2
1
1
1
1
1
4
1
1
4
1
73
2
1
1
1
1
1
1
1
1
1
2
1
15
1
2
1
1
2
1
179
1
1
57
1
1
1
2
19
1
1
1
2
32
1
3
1
1
1
68
1
1
1
3
1
1
9
1
1
1
1
11
2
1
3
1
No description
1
1
1
1
1
No description
1
6
1
No description
1
1
1
1
No description
3
18
14
2
5
15
56
12
3
1
1
1
1
1
1
1
1
2
1
2
51
3
1
4
1
1
5
1
2
1
1
3
1
No description
31
1
2
12
No description
1
1
1
1
1
1
1
1
1
14
1
1
1
1
1
1
No description
1
1
1
No description
45
3
1
1
3
1
15
2
11
2
1
1
1
1
1
1
4
1
1
1
1
1
1
No description
8
176
3
1
No description
2
4
20
55
1
1
1
1
No description
332
102
No description
1
1
1
1
6
1
1
3
1
1
1
2
38
1
2
1
1
1
1
No description
1
4
17
1
1
2
No description
1
8
1
1
1
1
1
1
No description
1
1
No description
6
1
1
3
1
1
2
1
2
No description
126
1
No description
25
1
1
3
1
1
1
1
1
2
No description
1
1
No description
2
11
2
4
1
38
283
1
1
47
1
14
6
1
2
10
5
7
1
1
1
25
1
1
1
1
24
1
1
6
2
1
2
No description
1
9
2
2
1
1
3
No description
11
2
4
1
38
1
1
1
6
1
2
10
1
2
5
7
1
1
1
25
1
1
1
1
1
1
24
1
1
1
1
1
3
1
1
1
1
1
1
6
2
1
2
1
1
1
No description
7
1
1
No description
6
1
1
1
1
1
1
No description
2
1
4
18
1
10
8
1
10
1
28
1
410
2
1
1
4
1
1
1
36
4
1
34
2
1
4
4
1
2
1
1
7
1
1
1
1
1
1
1
2
1
1
1
1
1
2
1
1
4
1
1
1
1
1
1
3
1
1
1
1
5
1
1
1
1
1
1
4
1
1
12
3
2
1
1
8
1
1
1
1
1
1
1
1
1
1
1
1
1
1
1
32
1
1
3
1
1
1
1
1
1
1
1
1
1
1
1
1
1
1
1
1
4
1
1
1
1
4
1
1
1
41
1
2
13
1
3
1
9
1
235
1
1
1
1
1
1
8
1
1
3
14
1
No description
2
3
3
18
9
174
2
51
14
1
1
1
1
1
1
282
3
20
1
22
2
1
1
1
1
1
1
1
1
1
1
1
41
1
1
35
1
7
1
1
1
1
1
1
2
3
1
1
1
1
1
1
1
1
1
1
1
3
1
1
1
1
2
1
1
1
1
17
1
1
2
1
1
1
1
1
4
1
1
1
1
1
1
1
1
No description
3
6
1
2
1
No description
1
36
1
4
4
1
7
1
1
1
1
1
1
3
5
1
1
1
1
8
1
1
1
1
1
1
1
1
1
1
1
1
4
1
1
1
4
1
1
41
13
No description
1
3
1
1
No description
2
2
19
1
8
1
10
6
1
1
1
1
1
3
1
1
No description
5
1
1
1
No description
1
1
3
3
20
16
2
1
1
1
1
1
No description
1
2
1
No description
1
176
4
1
1
1
3
1
1
1
1
61
1
1
1
No description
1
1
1
1
2
1
1
3
1
2
1
1
No description
1
1
1
No description
193
2
41
1
1
1
10
1
1
1
1
6
1
No description
1
1
1
1
1
1
1
1
No description
1
1
1
1
No description
1
1
1
13
3
No description
1
6
1
2
1
1
43
2
3
1
2
1
1
1
1
1
1
1
1
1
1
1
1
1
No description
1
1
10
1
1
1
No description
1
1
1
1
3
No description
1
4
No description
2
1
2
1
1
1
1
1
1
No description
73
3
2
1
7
1
2
1
1
1
8
1
1
2
1
1
1
1
1
1
1
1
2
1
1
1
1
1
1
1
1
1
4
1
114
1
1
1
1
1
1
1
1
1
1
1
1
1
5
No description
1
2
1
1
1
1
No description
65
1
5
No description
4
1
1
4
1
1
1
2
1
1
1
4
1
1
1
No description
1
1
No description
97
2
1
1
1
15
1
1
25
1
1
1
1
1
1
No description
1
1
No description
1
3
1
18
1
5
1
1
1
1
1
1
1
1
1
1
1
1
1
1
4
1
No description
1
1
2
1
1
1
1
1
1
1
1
1
No description
1
31
No description
124
2
110
1
1
No description
2
2
1
1
1
1
1
1
2
1
1
18
1
1
1
1
12
1
1
1
1
1
1
1
1
1
1
1
1
1
13
1
1
1
1
1
1
1
1
1
1
1
No description
1
1
No description
1
2
1
1
1
[truncated: 1,943 more rows]
