# Supplementary material for: The proteome of Toxoplasma gondii: integration with the genome provides novel insights into gene expression and annotation
Source: Genome Biol. 2008 Jul 21;9(7):R116. doi: 10.1186/gb-2008-9-7-r116 (PMC2530874; doi:10.1186/gb-2008-9-7-r116)
Supplement: Additional data file 11 — The unprocessed results from MudPIT analysis lists: gene annotations and descriptions for each protein; alternative gene annotation for that region of the scaffold; total Xcorr scores for each protein hit; individual Xcorr scores theoretical mass and pI values and sequences for each individual matching peptide. [file gb-2008-9-7-r116-S11.xls]

## Sheet: Main
DTASelect v2.0.2
/data/5/jhprieto/Toxo/Toxo_insol
/scratch/yates/Other_Toxoplasma_gondii_na_10-16-2006_con_reversed.fasta
SEQUEST 3.0 in SQT format.
--fp 0.05 --DB
TRUE	Use criteria
0	Minimum peptide confidence
0.05	Peptide false positive rate
0	Minimum protein confidence
1	Protein false positive rate
1	Minimum charge state
9	Maximum charge state
0	Minimum ion proportion
1000	Maximum Sp rank
-1	Minimum Sp score
Include	Modified peptide inclusion
Any	Tryptic status requirement
TRUE	Multiple, ambiguous IDs allowed
Ignore	Peptide validation handling
XCorr	Purge duplicate peptides by protein
FALSE	Include only loci with unique peptide
TRUE	Remove subset proteins
Ignore	Locus validation handling
0	Minimum modified peptides per locus
1000	Minimum redundancy for low coverage loci
2	Minimum peptides per locus
Locus	Sequence Count	Spectrum Count	Sequence Coverage	Length	MolWt	pI	Validation Status	Descriptive Name
Unique	FileName	XCorr	DeltCN	Conf%	M+H+	CalcM+H+	TotalIntensity	SpR	ZScore	IonProportion	Redundancy	Sequence
Reverse_TGG_994319-4-59903-59568	10	19	0.92	112	9116	8.3	U
*	PARC_Toxo_insol_rep3_12_itms.28569.28569.3	5.0019	0.1129	98.6	2764.07	2766.89	11403.3	34	3.525	22.8	3	-.IEAAAASAAAAASASASAAAASASAAAASASASSA.A
*	PARC_Toxo_insol_rep3_12_itms.28502.28502.3	5.0515	0.1087	98.6	2628.86	2627.7	11115.3	10	5.069	24.2	1	A.SAAAAASASASAAAASASAAAASASASSAASASA.S
*	PARC_Toxo_insol_rep3_12_itms.28508.28508.3	6.2557	0.0377	99.4	2958.95	2960.01	10475.9	1	4.979	27	1	A.ASASASAAAASASAAAASASASSAASASASASASAAAS.A
*	PARC_Toxo_insol_rep4_09_itms.00593.00593.3	6.3368	0.054	99.7	3031.16	3031.09	13321.5	1	4.455	23.7	5	A.ASASASAAAASASAAAASASASSAASASASASASAAASA.C
*	PARC_Toxo_insol_rep4_08_itms.24135.24135.3	5.0509	0.2029	99.9	3489.92	3491.54	9634.2	20	4.619	17.4	1	A.ASASASAAAASASAAAASASASSAASASASASASAAASACAAAS.A
*	PARC_Toxo_insol_rep2_12_itms.27773.27773.3	5.5513	0.0105	96.4	2961.65	2960.01	11269.7	143	3.866	20.9	2	A.SASASAAAASASAAAASASASSAASASASASASAAASA.C
*	PARC_Toxo_insol_rep4_08_itms.24277.24277.3	5.5385	0.0221	97	2961.95	2960.01	11251.1	4	4.374	23.6	3	S.ASASASASSAASASAAAAASASASAAASASAAASASAS.A
*	PARC_Toxo_insol_rep4_07_itms.24629.24629.3	6.0302	0.0706	99.6	2237.75	2240.3	13737.9	3	5.257	30.4	1	A.ASASAAAAASASASAAASASAAASASASA.R
*	PARC_Toxo_insol_rep4_09_itms.00888.00888.3	4.7382	0.124	98.2	3296	3296.67	13714.6	17	3.28	19.6	1	A.ASASAAAAASASASAAASASAAASASASARRLLPLPLP.V
*	PARC_Toxo_insol_rep3_12_itms.28449.28449.2	3.916	0.157	99.7	1625.67	1623.67	11568.6	26	5.077	40	1	A.AAASASASAAASASAAASASA.S
TGG_994319-4-59903-59568	19	43	0.866	112	9116	8.3	U	No Blast result
*	PARC_Toxo_insol_rep2_12_itms.27799.27799.3	5.608	0.2372	100	3227	3225.59	6341.6	353	4.66	19.4	1	V.PLPLPLLRRASASASAAASASAAASASASAAAAASAS.A
*	PARC_Toxo_insol_rep4_08_itms.24202.24202.3	5.5394	0.074	98.9	2957.84	2960.01	11109.3	124	5.287	20.3	1	R.ASASASAAASASAAASASASAAAAASASAASSASASAS.A
*	PARC_Toxo_insol_rep4_09_itms.00028.00028.3	5.4915	0.1157	99.6	3487.1	3489.56	12968	2	5.645	18.2	1	R.ASASASAAASASAAASASASAAAAASASAASSASASASASASAAA.S
*	PARC_Toxo_insol_rep4_09_itms.00535.00535.3	6.8624	0.006	99.6	3490.73	3489.56	13952.4	72	4.178	17.6	1	S.ASASAAASASAAASASASAAAAASASAASSASASASASASAAASA.S
*	PARC_Toxo_insol_rep3_12_itms.28538.28538.3	4.9797	0.0698	96.7	2255	2256.3	9651.7	1	4.96	32.1	10	A.SASAAASASAAASASASAAAAASASAASS.A
*	PARC_Toxo_insol_rep4_09_itms.00668.00668.3	5.729	0.0694	99.2	2962.97	2960.01	12506.7	1	4.37	25	1	A.SASAAASASAAASASASAAAAASASAASSASASASASA.S
*	PARC_Toxo_insol_rep3_12_itms.28407.28407.3	5.5675	0.018	97	3421.34	3418.48	4332.1	48	4.959	17.4	1	A.SASAAASASAAASASASAAAAASASAASSASASASASASAAASA.S
*	PARC_Toxo_insol_rep4_08_itms.00124.00124.3	5.0224	0.0733	97.2	2170.28	2169.22	13509	1	4.676	34.3	4	S.ASAAASASAAASASASAAAAASASAASS.A
*	PARC_Toxo_insol_rep4_09_itms.00087.00087.3	5.8516	0.0285	98.4	3491.45	3489.56	11869.7	27	3.862	18.2	1	S.ASAAASASAAASASASAAAAASASAASSASASASASASAAASASA.A
*	PARC_Toxo_insol_rep4_08_itms.23654.23654.3	5.3176	0.0175	95.1	2961.89	2960.01	13495.8	3	4.534	21.6	1	A.SASAAASASASAAAAASASAASSASASASASASAAASA.S
*	PARC_Toxo_insol_rep4_07_itms.24624.24624.3	5.6331	0.0826	99.3	2962.73	2960.01	12064.4	47	4.729	20.9	2	A.SAAASASASAAAAASASAASSASASASASASAAASASA.A
*	PARC_Toxo_insol_rep4_08_itms.24519.24519.3	6.4417	0.0302	99.5	3029.03	3031.09	13258.5	1	5.341	22.4	3	A.SAAASASASAAAAASASAASSASASASASASAAASASAA.A
*	PARC_Toxo_insol_rep4_09_itms.00247.00247.3	4.4117	0.1289	96.7	2432.03	2430.46	9713.6	153	3.936	23.3	2	A.SASASAAAAASASAASSASASASASASAAAS.A
*	PARC_Toxo_insol_rep4_07_itms.24210.24210.3	4.9291	0.0625	95.8	2500.37	2501.54	12565.1	156	4.259	22.6	1	A.SASASAAAAASASAASSASASASASASAAASA.S
*	PARC_Toxo_insol_rep4_09_itms.00733.00733.3	5.3939	0.0603	98.2	3489.74	3491.54	11548.8	6	3.987	18	1	S.ASAAAAASASAASSASASASASASAAASASAAACASAAASASAS.A
*	PARC_Toxo_insol_rep3_12_itms.28423.28423.3	5.74	0.0149	97.6	2963.12	2961.99	10694.9	78	4.397	20.1	4	S.ASASASASASAAASASAAACASAAASASASASASAAS.S
*	PARC_Toxo_insol_rep4_08_itms.24829.24829.3	5.3083	0.0475	97.3	3492.26	3491.54	10472	31	3.859	18.6	1	A.ASASAAACASAAASASASASASAASSASASAAAASASAAAASAS.A
*	PARC_Toxo_insol_rep2_12_itms.27755.27755.3	4.5966	0.1547	98.6	3421.82	3420.46	4131.4	20	3.861	17.3	1	A.SASAAACASAAASASASASASAASSASASAAAASASAAAASAS.A
*	PARC_Toxo_insol_rep4_07_itms.24183.24183.3	5.0449	0.1272	99	2433.62	2432.44	11177.3	3	4.311	28.4	6	A.CASAAASASASASASAASSASASAAAASAS.A
41.m00036	86	2299	0.811	449	50037	4.8	U	tubulin beta chain, putative
TgTwinScan_2537	86	2299	0.811	449	50037	4.8	U
TgTigrScan_8124	86	2299	0.811	449	50037	4.8	U
	PARC_Toxo_insol_rep4_12_itms.15035.15035.3	5.7211	0.2831	100	2110.73	2111.39	11025.9	1	5.542	50	9	-.MREIVHIQAGQCGNQIGAK.F
	PARC_Toxo_insol_rep3_12_itms.15072.15072.2	5.1815	0.3479	100	2111.23	2111.39	8249.6	1	5.996	63.9	9	-.MREIVHIQAGQCGNQIGAK.F
	PARC_Toxo_insol_rep2_06_itms.05298.05298.2	4.947	0.3373	100	1823.37	1824.01	9527.4	1	6.448	71.9	8	R.EIVHIQAGQCGNQIGAK.F
	PARC_Toxo_insol_rep3_06_itms.05244.05244.1	5.2689	0.3861	100	1825.18	1824.01	4969.3	1	7.018	65.6	6	R.EIVHIQAGQCGNQIGAK.F
	PARC_Toxo_insol_rep4_10_itms.06337.06337.2	3.7489	0.1463	99.5	1697.35	1694.9	5309.9	2	4.565	66.7	1	E.IVHIQAGQCGNQIGAK.F
	PARC_Toxo_insol_rep3_03_itms.06745.06745.1	1.8712	0.2212	96.6	1435.03	1433.52	5525	26	4.418	54.5	1	K.FWEVISDEHGVD.P
	PARC_Toxo_insol_rep4_06_itms.07785.07785.2	4.0584	0.3814	100	3070.93	3068.24	5243.2	1	6.568	44.2	22	K.FWEVISDEHGVDPTGTYTGDSDLQLER.I
	PARC_Toxo_insol_rep4_03_itms.07348.07348.3	7.4627	0.4355	100	3070.94	3068.24	9761	1	8.078	39.4	41	K.FWEVISDEHGVDPTGTYTGDSDLQLER.I
	PARC_Toxo_insol_rep2_04_itms.05657.05657.2	4.1672	0.4053	100	1341.57	1341.47	7031.3	1	6.408	90.9	3	R.INVFYNEATGGR.F
	PARC_Toxo_insol_rep3_04_itms.05645.05645.1	2.9011	0.2246	99.7	1342.88	1341.47	3402.8	2	5.303	63.6	4	R.INVFYNEATGGR.F
	PARC_Toxo_insol_rep4_04_itms.05207.05207.1	2.7142	0.174	98.7	1227.71	1228.31	2524.7	21	4.623	60	2	I.NVFYNEATGGR.F
	PARC_Toxo_insol_rep2_04_itms.05372.05372.2	3.5877	0.2327	100	1229.69	1228.31	4288.5	1	5.766	80	3	I.NVFYNEATGGR.F
	PARC_Toxo_insol_rep1_03_itms.03927.03927.1	2.8564	0.3481	99.8	1648.86	1648.93	4126.5	6	5.842	50	6	R.AILMDLEPGTMDSVR.A
	PARC_Toxo_insol_rep3_03_itms.07043.07043.2	5.1505	0.384	100	1651.61	1648.93	4104.9	1	6.04	85.7	7	R.AILMDLEPGTMDSVR.A
	PARC_Toxo_insol_rep4_08_itms.13067.13067.2	2.7468	0.1948	95.4	1899.31	1898.13	8697.3	93	4.106	37.5	1	R.AGPFGQLFRPDNFVFGQ.T
	PARC_Toxo_insol_rep4_10_itms.12707.12707.2	3.3389	0.2695	99.8	2055.57	2056.29	7592.9	2	5.714	41.7	4	R.AGPFGQLFRPDNFVFGQTG.A
	PARC_Toxo_insol_rep3_10_itms.14673.14673.2	3.4131	0.291	99.9	2129.63	2127.37	9536.2	1	5.585	42.1	1	R.AGPFGQLFRPDNFVFGQTGA.G
	PARC_Toxo_insol_rep3_10_itms.14440.14440.2	3.6874	0.2305	99.9	2186.33	2184.42	7990.1	1	5.477	47.5	5	R.AGPFGQLFRPDNFVFGQTGAG.N
	PARC_Toxo_insol_rep2_11_itms.13072.13072.2	5.3216	0.4393	100	2797.35	2798.09	6626.8	1	7.308	44	65	R.AGPFGQLFRPDNFVFGQTGAGNNWAK.G
	PARC_Toxo_insol_rep4_11_itms.11327.11327.3	7.046	0.3467	100	2798.51	2798.09	11148.7	1	6.575	32	61	R.AGPFGQLFRPDNFVFGQTGAGNNWAK.G
	PARC_Toxo_insol_rep4_12_itms.21015.21015.3	4.3129	0.2389	99.6	2725.46	2727.01	8920.7	43	4.871	28.1	2	A.GPFGQLFRPDNFVFGQTGAGNNWAK.G
	PARC_Toxo_insol_rep3_12_itms.21620.21620.2	3.7064	0.2504	99.9	2726.31	2727.01	8199.9	10	5.388	33.3	1	A.GPFGQLFRPDNFVFGQTGAGNNWAK.G
	PARC_Toxo_insol_rep4_11_itms.10983.10983.3	5.5706	0.2889	100	2670.47	2669.96	8715.8	1	5.869	35.9	2	G.PFGQLFRPDNFVFGQTGAGNNWAK.G
	PARC_Toxo_insol_rep4_11_itms.10968.10968.2	3.4317	0.2649	99.8	2574.75	2572.84	6601.9	11	4.914	34.1	1	P.FGQLFRPDNFVFGQTGAGNNWAK.G
	PARC_Toxo_insol_rep4_11_itms.10999.10999.2	3.4336	0.2948	99.9	2426.39	2425.67	10699.5	1	5.372	42.9	1	F.GQLFRPDNFVFGQTGAGNNWAK.G
	PARC_Toxo_insol_rep3_11_itms.13223.13223.2	3.2949	0.1441	98.1	1981.17	1980.15	7427.3	2	4.196	52.9	2	F.RPDNFVFGQTGAGNNWAK.G
	PARC_Toxo_insol_rep1_04_itms.06082.06082.2	2.8538	0.1769	95.7	1826.49	1823.96	6467	58	3.772	46.9	1	R.PDNFVFGQTGAGNNWAK.G
	PARC_Toxo_insol_rep2_06_itms.11188.11188.2	6.2265	0.2728	100	2104.93	2102.35	8987.1	1	6.162	72.2	27	A.KGHYTEGAELIDSVLDVVR.K
	PARC_Toxo_insol_rep4_10_itms.13242.13242.3	4.5619	0.0877	98.3	1973.99	1974.18	7126.6	19	4.059	39.7	8	K.GHYTEGAELIDSVLDVVR.K
	PARC_Toxo_insol_rep1_08_itms.06670.06670.1	4.3917	0.3654	100	1974.03	1974.18	6738.4	1	7.142	67.6	31	K.GHYTEGAELIDSVLDVVR.K
	PARC_Toxo_insol_rep4_06_itms.10867.10867.2	7.3464	0.3444	100	1976.49	1974.18	10931.8	1	7.707	85.3	82	K.GHYTEGAELIDSVLDVVR.K
	PARC_Toxo_insol_rep1_04_itms.04265.04265.3	4.9383	0.3679	100	2102.03	2102.35	4836.4	1	6.544	44.4	31	K.GHYTEGAELIDSVLDVVRK.E
	PARC_Toxo_insol_rep4_06_itms.09850.09850.2	6.2267	0.3134	100	2105.05	2102.35	8381.9	1	7.028	80.6	50	K.GHYTEGAELIDSVLDVVRK.E
	PARC_Toxo_insol_rep3_06_itms.14048.14048.2	3.1183	0.1758	98.1	1781.21	1779.98	10201	1	4.018	56.7	1	H.YTEGAELIDSVLDVVR.K
	PARC_Toxo_insol_rep4_12_itms.21127.21127.2	3.4087	0.2131	99.9	1144.49	1144.36	6833.8	9	4.834	83.3	1	L.IDSVLDVVRK.E
	PARC_Toxo_insol_rep1_05_itms.03200.03200.3	6.0854	0.3783	100	3410.84	3411.74	8836.9	1	6.629	34.4	1	R.KEAEGCDCLQGFQITHSLGGGTGSGMGTLLISK.V
	PARC_Toxo_insol_rep2_03_itms.05857.05857.2	4.2054	0.3555	100	1765.55	1765.81	7365.9	1	6.549	67.9	2	K.EAEGCDCLQGFQITH.S
	PARC_Toxo_insol_rep2_04_itms.08447.08447.3	6.2508	0.4782	100	3282.83	3283.57	10515.5	1	7.805	26.6	41	K.EAEGCDCLQGFQITHSLGGGTGSGMGTLLISK.V
	PARC_Toxo_insol_rep4_05_itms.07788.07788.2	4.1175	0.3971	100	3284.15	3283.57	6821.1	1	6.991	32.3	19	K.EAEGCDCLQGFQITHSLGGGTGSGMGTLLISK.V
	PARC_Toxo_insol_rep3_04_itms.06062.06062.2	3.6855	0.383	100	1536.69	1536.78	9656.5	1	6.687	68.8	1	H.SLGGGTGSGMGTLLISK.V
	PARC_Toxo_insol_rep2_06_itms.08957.08957.3	3.7661	0.2583	99.4	2427.26	2428.77	6577.7	1	5.131	32.9	3	K.VREEYPDRIMETFSVFPSPK.V
	PARC_Toxo_insol_rep1_05_itms.03429.03429.2	4.2144	0.2132	100	2428.91	2428.77	5900.5	1	5.133	47.4	19	K.VREEYPDRIMETFSVFPSPK.V
	PARC_Toxo_insol_rep1_03_itms.03840.03840.1	2.5336	0.2261	99.5	1383.81	1383.65	5195	6	4.477	63.6	4	R.IMETFSVFPSPK.V
	PARC_Toxo_insol_rep4_04_itms.06532.06532.2	4.8379	0.2909	100	1385.41	1383.65	7819.1	1	6.02	86.4	7	R.IMETFSVFPSPK.V
	PARC_Toxo_insol_rep4_04_itms.06174.06174.2	3.5094	0.1412	99.7	1270.43	1270.49	7973.1	1	5.358	90	2	I.METFSVFPSPK.V
	PARC_Toxo_insol_rep2_04_itms.06582.06582.1	2.4004	0.1815	97.6	1270.71	1270.49	3915.4	11	4.219	60	1	I.METFSVFPSPK.V
	PARC_Toxo_insol_rep3_04_itms.06148.06148.1	2.3841	0.1939	98.3	1139.82	1139.29	3153.5	39	4.765	55.6	2	M.ETFSVFPSPK.V
	PARC_Toxo_insol_rep4_06_itms.22608.22608.3	6.8941	0.437	100	4467.32	4467.85	8686.4	1	8.347	24.3	914	K.VSDTVVEPYNATLSVHQLVENADEVQVIDNEALYDICFR.T
	PARC_Toxo_insol_rep4_12_itms.21821.21821.2	5.7497	0.5002	100	2793.67	2794.16	9215.4	1	8.684	48	1	L.KLTTPTYGDLNHLVSAAMSGVTCSLR.F
	PARC_Toxo_insol_rep4_12_itms.21765.21765.3	5.4083	0.3672	100	2796.5	2794.16	10352.6	1	6.969	32	3	L.KLTTPTYGDLNHLVSAAMSGVTCSLR.F
	PARC_Toxo_insol_rep2_03_itms.11727.11727.2	4.216	0.2971	100	2310.97	2309.56	7251.9	1	6.204	47.6	2	K.LTTPTYGDLNHLVSAAMSGVTC.S
	PARC_Toxo_insol_rep3_06_itms.14362.14362.3	4.9659	0.2467	100	2666.66	2665.99	9603.4	1	5.89	36.5	11	K.LTTPTYGDLNHLVSAAMSGVTCSLR.F
	PARC_Toxo_insol_rep4_07_itms.12945.12945.2	5.5074	0.3814	100	2666.89	2665.99	8767.7	1	7.571	47.9	26	K.LTTPTYGDLNHLVSAAMSGVTCSLR.F
	PARC_Toxo_insol_rep1_10_itms.08233.08233.3	4.4678	0.3379	100	3793.28	3794.24	5755.7	1	5.639	24.3	1	K.LTTPTYGDLNHLVSAAMSGVTCSLRFPGQLNSDLR.K
	PARC_Toxo_insol_rep2_05_itms.12988.12988.2	3.0003	0.313	99.7	2553.53	2552.83	8004.9	1	5.373	39.1	1	L.TTPTYGDLNHLVSAAMSGVTCSLR.F
	PARC_Toxo_insol_rep1_04_itms.07323.07323.2	3.2938	0.3626	100	2353.05	2350.62	4248.8	1	5.717	47.6	1	T.PTYGDLNHLVSAAMSGVTCSLR.F
	PARC_Toxo_insol_rep1_12_itms.10182.10182.1	2.9375	0.1345	97.4	1267.77	1268.59	4204.4	1	4.141	70	1	R.KLAVNLIPFPR.L
	PARC_Toxo_insol_rep1_12_itms.10165.10165.2	3.8166	0.2615	100	1268.81	1268.59	5797.4	1	4.977	85	1	R.KLAVNLIPFPR.L
	PARC_Toxo_insol_rep1_04_itms.02840.02840.2	3.9429	0.1839	100	1140.39	1140.41	3501.1	1	4.683	94.4	15	K.LAVNLIPFPR.L
	PARC_Toxo_insol_rep2_07_itms.07292.07292.2	2.7321	0.1679	99.2	956.332	956.176	3224.4	221	3.8	78.6	1	A.VNLIPFPR.L
	PARC_Toxo_insol_rep3_12_itms.21743.21743.2	3.8806	0.2418	100	1507.63	1506.79	6674.4	1	5.296	79.2	1	L.HFFLIGFAPLTSR.G
	PARC_Toxo_insol_rep4_10_itms.13508.13508.1	2.5369	0.2125	99.3	1368.67	1369.65	4231.4	1	5.354	63.6	1	H.FFLIGFAPLTSR.G
	PARC_Toxo_insol_rep2_11_itms.14233.14233.2	4.3161	0.3427	100	1371.99	1369.65	5709.5	1	5.754	86.4	10	H.FFLIGFAPLTSR.G
	PARC_Toxo_insol_rep2_08_itms.11698.11698.1	2.6837	0.2181	99.5	1221.89	1222.47	4006.8	3	5.12	65	3	F.FLIGFAPLTSR.G
	PARC_Toxo_insol_rep2_10_itms.11833.11833.2	3.4448	0.2441	100	1222.27	1222.47	5969.5	1	4.731	90	6	F.FLIGFAPLTSR.G
	PARC_Toxo_insol_rep2_06_itms.06052.06052.2	2.7812	0.1768	99.1	962.132	962.137	3794.5	13	4.932	87.5	2	L.IGFAPLTSR.G
	PARC_Toxo_insol_rep3_03_itms.08449.08449.2	4.398	0.352	100	1692.39	1692.97	3666.2	1	6.858	82.1	7	R.ALTVPELTQQMFDAK.N
	PARC_Toxo_insol_rep3_03_itms.08382.08382.1	2.8009	0.2445	99.7	1693.05	1692.97	7432.7	134	5.17	39.3	2	R.ALTVPELTQQMFDAK.N
	PARC_Toxo_insol_rep4_03_itms.07322.07322.2	3.4422	0.3928	100	1621.47	1621.89	4249.9	1	7.133	65.4	1	A.LTVPELTQQMFDAK.N
	PARC_Toxo_insol_rep4_02_itms.03933.03933.2	2.4866	0.1601	95.5	1081.49	1082.2	5528.1	36	4.831	75	1	K.NMMCASDPR.H
	PARC_Toxo_insol_rep3_05_itms.06025.06025.2	2.667	0.0844	95.7	952.452	952.108	3931.7	1	4.113	85.7	1	Y.LTACALFR.G
	PARC_Toxo_insol_rep4_04_itms.05194.05194.2	3.1336	0.1542	98.8	1447.79	1447.6	7648.2	4	3.763	72.7	1	K.EVDEQMLNVQNK.N
	PARC_Toxo_insol_rep3_03_itms.05270.05270.1	3.7768	0.1485	99.6	1448.87	1447.6	3859.7	1	4.471	72.7	5	K.EVDEQMLNVQNK.N
	PARC_Toxo_insol_rep1_09_itms.05215.05215.2	5.1806	0.4003	100	1731.25	1729.95	5223.7	1	7.206	76.9	46	K.NSSYFVEWIPNNMK.S
	PARC_Toxo_insol_rep2_05_itms.08617.08617.1	4.3023	0.2785	99.7	1732.21	1729.95	4799.2	1	5.557	65.4	32	K.NSSYFVEWIPNNMK.S
	PARC_Toxo_insol_rep3_05_itms.08795.08795.1	3.2645	0.3103	99.8	1617.02	1615.84	5143.3	2	5.616	54.2	5	N.SSYFVEWIPNNMK.S
	PARC_Toxo_insol_rep3_05_itms.08782.08782.2	4.1628	0.3337	100	1617.29	1615.84	5096	1	5.863	79.2	3	N.SSYFVEWIPNNMK.S
	PARC_Toxo_insol_rep2_05_itms.08540.08540.1	2.7521	0.1937	99.3	1528.92	1528.77	5010.4	1	4.622	63.6	2	S.SYFVEWIPNNMK.S
	PARC_Toxo_insol_rep3_05_itms.08669.08669.2	3.9622	0.1641	99.9	1529.59	1528.77	5357	2	5.254	72.7	2	S.SYFVEWIPNNMK.S
	PARC_Toxo_insol_rep4_03_itms.04575.04575.2	3.0185	0.1487	99.4	987.112	987.107	4139.5	1	5.565	93.8	2	K.SAVCDIPPK.G
	PARC_Toxo_insol_rep2_09_itms.12279.12279.1	4.1364	0.4244	100	1890.32	1891.21	9452.9	1	7.581	53.1	10	K.MSVTFVGNSTAIQEMFK.R
	PARC_Toxo_insol_rep3_10_itms.12729.12729.2	5.579	0.4148	100	1894.01	1891.21	7523	1	7.461	75	514	K.MSVTFVGNSTAIQEMFK.R
	PARC_Toxo_insol_rep2_05_itms.08573.08573.1	3.1322	0.3833	99.8	1760.23	1760.01	6236.8	1	6.692	50	9	M.SVTFVGNSTAIQEMFK.R
	PARC_Toxo_insol_rep3_05_itms.08720.08720.2	5.139	0.3077	100	1761.11	1760.01	8044.4	1	6.935	76.7	25	M.SVTFVGNSTAIQEMFK.R
	PARC_Toxo_insol_rep3_06_itms.08924.08924.2	3.6686	0.3071	100	1673.17	1672.94	9485.4	1	6.228	67.9	1	S.VTFVGNSTAIQEMFK.R
	PARC_Toxo_insol_rep3_10_itms.08857.08857.2	3.7923	0.345	100	1372.47	1372.58	6168	1	6.305	80	27	K.RVSEQFTAMFR.R
80.m00018	25	140	0.709	234	26742	9.2	U	ubiquinol-cytochrome C reductase complex 14 kDa protein-related
TgTwinScan_0101	25	140	0.709	234	26742	9.2	U
TgGlmHMM_0080	25	140	0.626	265	29984	9	U
	PARC_Toxo_insol_rep1_12_itms.10290.10290.3	5.4453	0.313	100	3039.47	3038.47	5688.7	2	6.265	26.9	1	R.EIGKLFASYSNKITANSPVQYVPSPPTK.G
	PARC_Toxo_insol_rep2_05_itms.05602.05602.1	3.4215	0.2001	99.7	1700.07	1699.94	5794.2	23	4.668	46.7	2	K.ITANSPVQYVPSPPTK.G
	PARC_Toxo_insol_rep3_05_itms.05582.05582.2	3.965	0.3151	100	1701.83	1699.94	6189.5	1	6.005	70	4	K.ITANSPVQYVPSPPTK.G
	PARC_Toxo_insol_rep1_12_itms.10726.10726.2	2.8203	0.2466	99	1506.55	1506.85	6514.9	28	4.578	54.2	1	R.RALSSALMPVWFK.F
	PARC_Toxo_insol_rep4_05_itms.08974.08974.1	2.7945	0.176	99	1351.72	1350.66	5167.6	3	4.825	54.5	8	R.ALSSALMPVWFK.F
	PARC_Toxo_insol_rep2_07_itms.10711.10711.2	3.2685	0.1493	99.2	1352.57	1350.66	7514.4	102	3.937	59.1	7	R.ALSSALMPVWFK.F
	PARC_Toxo_insol_rep3_06_itms.10098.10098.2	3.7677	0.1543	99.9	1279.97	1279.58	6099.3	2	5.773	80	1	A.LSSALMPVWFK.F
	PARC_Toxo_insol_rep2_06_itms.08585.08585.2	2.9694	0.1387	98.7	1166.45	1166.42	4618.5	32	4.483	72.2	1	L.SSALMPVWFK.F
	PARC_Toxo_insol_rep1_09_itms.04651.04651.2	2.7194	0.1917	96.4	1473.51	1471.76	7535.8	3	4.847	62.5	2	R.GPLDRWNLAVMAK.Y
	PARC_Toxo_insol_rep3_05_itms.06178.06178.2	3.8542	0.4216	100	2004.79	2005.21	8887.9	1	7.266	70	3	K.YLRDHGLMYDDLYSDK.E
	PARC_Toxo_insol_rep1_06_itms.02890.02890.3	6.5956	0.3122	100	2704.1	2705.02	8124.6	1	6.952	45.2	10	K.YLRDHGLMYDDLYSDKEPVFAR.A
	PARC_Toxo_insol_rep3_03_itms.05867.05867.2	4.0184	0.3342	100	1572.49	1572.69	9286.3	1	6.286	83.3	1	R.DHGLMYDDLYSDK.E
	PARC_Toxo_insol_rep3_03_itms.05862.05862.1	3.8522	0.3924	100	1572.86	1572.69	5406.4	1	7.576	66.7	2	R.DHGLMYDDLYSDK.E
	PARC_Toxo_insol_rep4_04_itms.06139.06139.2	5.2385	0.3212	100	2273.61	2272.49	7094.2	1	7.31	63.9	3	R.DHGLMYDDLYSDKEPVFAR.A
	PARC_Toxo_insol_rep2_04_itms.06605.06605.3	4.1189	0.2784	99.9	2273.87	2272.49	5964.4	1	5.804	43.1	3	R.DHGLMYDDLYSDKEPVFAR.A
	PARC_Toxo_insol_rep3_10_itms.06538.06538.2	2.7429	0.0731	96.2	974.232	974.107	3191.7	36	3.357	78.6	3	R.GTYLNHLR.L
	PARC_Toxo_insol_rep4_04_itms.09447.09447.3	3.8396	0.3118	99.8	3025.52	3028.45	4893.1	1	4.894	32.3	3	R.LYLPVHEQNYDPFIPYMAPYVEEAK.F
	PARC_Toxo_insol_rep2_04_itms.10728.10728.2	4.463	0.2996	100	3030.29	3028.45	5389.5	1	5.425	41.7	10	R.LYLPVHEQNYDPFIPYMAPYVEEAK.F
	PARC_Toxo_insol_rep2_09_itms.22037.22037.3	4.9637	0.1394	99.1	3495.32	3493.83	9042	1	4.741	24.1	55	K.FQLQEEEELLGYHMWEGVWYSGGVTGFGDK.E
	PARC_Toxo_insol_rep4_06_itms.08132.08132.2	4.261	0.3651	100	2597.81	2598.94	5923.4	1	6.467	50	9	K.EPGEHFLVALPNLYGAGGSPMQAGGK.H
	PARC_Toxo_insol_rep3_07_itms.09482.09482.3	5.8815	0.3629	100	2598.95	2598.94	9384.1	1	6.484	29	5	K.EPGEHFLVALPNLYGAGGSPMQAGGK.H
	PARC_Toxo_insol_rep2_11_itms.10072.10072.2	3.5315	0.3127	100	2738.67	2736.08	7959	2	5.62	32.7	2	K.EPGEHFLVALPNLYGAGGSPMQAGGKH.F
	PARC_Toxo_insol_rep2_10_itms.11164.11164.2	3.3695	0.0855	96.1	2373.67	2372.7	7629.4	68	3.749	34.8	1	P.GEHFLVALPNLYGAGGSPMQAGGK.H
	PARC_Toxo_insol_rep3_09_itms.11280.11280.3	4.2576	0.25	99.7	2373.95	2372.7	8106.3	1	4.771	35.9	2	P.GEHFLVALPNLYGAGGSPMQAGGK.H
	PARC_Toxo_insol_rep4_12_itms.19282.19282.2	3.0615	0.2522	99.4	2508.05	2509.84	7676.8	37	5.2	31.2	1	P.GEHFLVALPNLYGAGGSPMQAGGKH.F
28.m00301	69	1968	0.706	449	50052	4.8	U	tubulin beta chain, putative
TgTwinScan_2465	69	1968	0.706	449	50052	4.8	U
TgTigrScan_4618	69	1968	0.706	449	50052	4.8	U
TgGlmHMM_2667	69	1968	0.706	449	50052	4.8	U
2	PARC_Toxo_insol_rep3_06_itms.05238.05238.2	2.8038	0.2174	98.7	1216.33	1218.28	7804.7	82	5.27	68.2	1	I.QGGQCGNQIGAK.F
	PARC_Toxo_insol_rep4_04_itms.05207.05207.1	2.7142	0.174	98.7	1227.71	1228.31	2524.7	21	4.623	60	2	V.NVFYNEATGGR.F
	PARC_Toxo_insol_rep2_04_itms.05372.05372.2	3.5877	0.2327	100	1229.69	1228.31	4288.5	1	5.766	80	3	V.NVFYNEATGGR.F
	PARC_Toxo_insol_rep1_03_itms.03927.03927.1	2.8564	0.3481	99.8	1648.86	1648.93	4126.5	6	5.842	50	6	R.AILMDLEPGTMDSVR.A
	PARC_Toxo_insol_rep3_03_itms.07043.07043.2	5.1505	0.384	100	1651.61	1648.93	4104.9	1	6.04	85.7	7	R.AILMDLEPGTMDSVR.A
	PARC_Toxo_insol_rep4_08_itms.13067.13067.2	2.7468	0.1948	95.4	1899.31	1898.13	8697.3	93	4.106	37.5	1	R.AGPFGQLFRPDNFVFGQ.T
	PARC_Toxo_insol_rep4_10_itms.12707.12707.2	3.3389	0.2695	99.8	2055.57	2056.29	7592.9	2	5.714	41.7	4	R.AGPFGQLFRPDNFVFGQTG.A
	PARC_Toxo_insol_rep3_10_itms.14673.14673.2	3.4131	0.291	99.9	2129.63	2127.37	9536.2	1	5.585	42.1	1	R.AGPFGQLFRPDNFVFGQTGA.G
	PARC_Toxo_insol_rep3_10_itms.14440.14440.2	3.6874	0.2305	99.9	2186.33	2184.42	7990.1	1	5.477	47.5	5	R.AGPFGQLFRPDNFVFGQTGAG.N
	PARC_Toxo_insol_rep2_11_itms.13072.13072.2	5.3216	0.4393	100	2797.35	2798.09	6626.8	1	7.308	44	65	R.AGPFGQLFRPDNFVFGQTGAGNNWAK.G
	PARC_Toxo_insol_rep4_11_itms.11327.11327.3	7.046	0.3467	100	2798.51	2798.09	11148.7	1	6.575	32	61	R.AGPFGQLFRPDNFVFGQTGAGNNWAK.G
	PARC_Toxo_insol_rep4_12_itms.21015.21015.3	4.3129	0.2389	99.6	2725.46	2727.01	8920.7	43	4.871	28.1	2	A.GPFGQLFRPDNFVFGQTGAGNNWAK.G
	PARC_Toxo_insol_rep3_12_itms.21620.21620.2	3.7064	0.2504	99.9	2726.31	2727.01	8199.9	10	5.388	33.3	1	A.GPFGQLFRPDNFVFGQTGAGNNWAK.G
	PARC_Toxo_insol_rep4_11_itms.10983.10983.3	5.5706	0.2889	100	2670.47	2669.96	8715.8	1	5.869	35.9	2	G.PFGQLFRPDNFVFGQTGAGNNWAK.G
	PARC_Toxo_insol_rep4_11_itms.10968.10968.2	3.4317	0.2649	99.8	2574.75	2572.84	6601.9	11	4.914	34.1	1	P.FGQLFRPDNFVFGQTGAGNNWAK.G
	PARC_Toxo_insol_rep4_11_itms.10999.10999.2	3.4336	0.2948	99.9	2426.39	2425.67	10699.5	1	5.372	42.9	1	F.GQLFRPDNFVFGQTGAGNNWAK.G
	PARC_Toxo_insol_rep3_11_itms.13223.13223.2	3.2949	0.1441	98.1	1981.17	1980.15	7427.3	2	4.196	52.9	2	F.RPDNFVFGQTGAGNNWAK.G
	PARC_Toxo_insol_rep1_04_itms.06082.06082.2	2.8538	0.1769	95.7	1826.49	1823.96	6467	58	3.772	46.9	1	R.PDNFVFGQTGAGNNWAK.G
	PARC_Toxo_insol_rep4_04_itms.07317.07317.3	4.0878	0.3267	99.9	4922.9	4922.45	7502	6	5.409	14.1	3	T.EGAELIDSVLDIVRKEAEGCDCLQGFQITHSLGGGTGSGMGTLLISK.V
	PARC_Toxo_insol_rep1_05_itms.03200.03200.3	6.0854	0.3783	100	3410.84	3411.74	8836.9	1	6.629	34.4	1	R.KEAEGCDCLQGFQITHSLGGGTGSGMGTLLISK.V
	PARC_Toxo_insol_rep2_03_itms.05857.05857.2	4.2054	0.3555	100	1765.55	1765.81	7365.9	1	6.549	67.9	2	K.EAEGCDCLQGFQITH.S
	PARC_Toxo_insol_rep2_04_itms.08447.08447.3	6.2508	0.4782	100	3282.83	3283.57	10515.5	1	7.805	26.6	41	K.EAEGCDCLQGFQITHSLGGGTGSGMGTLLISK.V
	PARC_Toxo_insol_rep4_05_itms.07788.07788.2	4.1175	0.3971	100	3284.15	3283.57	6821.1	1	6.991	32.3	19	K.EAEGCDCLQGFQITHSLGGGTGSGMGTLLISK.V
	PARC_Toxo_insol_rep3_04_itms.06062.06062.2	3.6855	0.383	100	1536.69	1536.78	9656.5	1	6.687	68.8	1	H.SLGGGTGSGMGTLLISK.V
	PARC_Toxo_insol_rep2_06_itms.08957.08957.3	3.7661	0.2583	99.4	2427.26	2428.77	6577.7	1	5.131	32.9	3	K.VREEYPDRIMETFSVFPSPK.V
	PARC_Toxo_insol_rep1_05_itms.03429.03429.2	4.2144	0.2132	100	2428.91	2428.77	5900.5	1	5.133	47.4	19	K.VREEYPDRIMETFSVFPSPK.V
	PARC_Toxo_insol_rep1_03_itms.03840.03840.1	2.5336	0.2261	99.5	1383.81	1383.65	5195	6	4.477	63.6	4	R.IMETFSVFPSPK.V
	PARC_Toxo_insol_rep4_04_itms.06532.06532.2	4.8379	0.2909	100	1385.41	1383.65	7819.1	1	6.02	86.4	7	R.IMETFSVFPSPK.V
	PARC_Toxo_insol_rep4_04_itms.06174.06174.2	3.5094	0.1412	99.7	1270.43	1270.49	7973.1	1	5.358	90	2	I.METFSVFPSPK.V
	PARC_Toxo_insol_rep2_04_itms.06582.06582.1	2.4004	0.1815	97.6	1270.71	1270.49	3915.4	11	4.219	60	1	I.METFSVFPSPK.V
	PARC_Toxo_insol_rep3_04_itms.06148.06148.1	2.3841	0.1939	98.3	1139.82	1139.29	3153.5	39	4.765	55.6	2	M.ETFSVFPSPK.V
	PARC_Toxo_insol_rep4_06_itms.22608.22608.3	6.8941	0.437	100	4467.32	4467.85	8686.4	1	8.347	24.3	914	K.VSDTVVEPYNATLSVHQLVENADEVQVIDNEALYDICFR.T
	PARC_Toxo_insol_rep4_12_itms.21821.21821.2	5.7497	0.5002	100	2793.67	2794.16	9215.4	1	8.684	48	1	L.KLTTPTYGDLNHLVSAAMSGVTCSLR.F
	PARC_Toxo_insol_rep4_12_itms.21765.21765.3	5.4083	0.3672	100	2796.5	2794.16	10352.6	1	6.969	32	3	L.KLTTPTYGDLNHLVSAAMSGVTCSLR.F
	PARC_Toxo_insol_rep2_03_itms.11727.11727.2	4.216	0.2971	100	2310.97	2309.56	7251.9	1	6.204	47.6	2	K.LTTPTYGDLNHLVSAAMSGVTC.S
	PARC_Toxo_insol_rep3_06_itms.14362.14362.3	4.9659	0.2467	100	2666.66	2665.99	9603.4	1	5.89	36.5	11	K.LTTPTYGDLNHLVSAAMSGVTCSLR.F
	PARC_Toxo_insol_rep4_07_itms.12945.12945.2	5.5074	0.3814	100	2666.89	2665.99	8767.7	1	7.571	47.9	26	K.LTTPTYGDLNHLVSAAMSGVTCSLR.F
	PARC_Toxo_insol_rep1_10_itms.08233.08233.3	4.4678	0.3379	100	3793.28	3794.24	5755.7	1	5.639	24.3	1	K.LTTPTYGDLNHLVSAAMSGVTCSLRFPGQLNSDLR.K
	PARC_Toxo_insol_rep2_05_itms.12988.12988.2	3.0003	0.313	99.7	2553.53	2552.83	8004.9	1	5.373	39.1	1	L.TTPTYGDLNHLVSAAMSGVTCSLR.F
	PARC_Toxo_insol_rep1_04_itms.07323.07323.2	3.2938	0.3626	100	2353.05	2350.62	4248.8	1	5.717	47.6	1	T.PTYGDLNHLVSAAMSGVTCSLR.F
	PARC_Toxo_insol_rep1_12_itms.10182.10182.1	2.9375	0.1345	97.4	1267.77	1268.59	4204.4	1	4.141	70	1	R.KLAVNLIPFPR.L
	PARC_Toxo_insol_rep1_12_itms.10165.10165.2	3.8166	0.2615	100	1268.81	1268.59	5797.4	1	4.977	85	1	R.KLAVNLIPFPR.L
	PARC_Toxo_insol_rep1_04_itms.02840.02840.2	3.9429	0.1839	100	1140.39	1140.41	3501.1	1	4.683	94.4	15	K.LAVNLIPFPR.L
	PARC_Toxo_insol_rep2_07_itms.07292.07292.2	2.7321	0.1679	99.2	956.332	956.176	3224.4	221	3.8	78.6	1	A.VNLIPFPR.L
	PARC_Toxo_insol_rep3_12_itms.21743.21743.2	3.8806	0.2418	100	1507.63	1506.79	6674.4	1	5.296	79.2	1	L.HFFLIGFAPLTSR.G
	PARC_Toxo_insol_rep4_10_itms.13508.13508.1	2.5369	0.2125	99.3	1368.67	1369.65	4231.4	1	5.354	63.6	1	H.FFLIGFAPLTSR.G
	PARC_Toxo_insol_rep2_11_itms.14233.14233.2	4.3161	0.3427	100	1371.99	1369.65	5709.5	1	5.754	86.4	10	H.FFLIGFAPLTSR.G
	PARC_Toxo_insol_rep2_08_itms.11698.11698.1	2.6837	0.2181	99.5	1221.89	1222.47	4006.8	3	5.12	65	3	F.FLIGFAPLTSR.G
	PARC_Toxo_insol_rep2_10_itms.11833.11833.2	3.4448	0.2441	100	1222.27	1222.47	5969.5	1	4.731	90	6	F.FLIGFAPLTSR.G
	PARC_Toxo_insol_rep2_06_itms.06052.06052.2	2.7812	0.1768	99.1	962.132	962.137	3794.5	13	4.932	87.5	2	L.IGFAPLTSR.G
	PARC_Toxo_insol_rep3_03_itms.08449.08449.2	4.398	0.352	100	1692.39	1692.97	3666.2	1	6.858	82.1	7	R.ALTVPELTQQMFDAK.N
	PARC_Toxo_insol_rep3_03_itms.08382.08382.1	2.8009	0.2445	99.7	1693.05	1692.97	7432.7	134	5.17	39.3	2	R.ALTVPELTQQMFDAK.N
	PARC_Toxo_insol_rep4_03_itms.07322.07322.2	3.4422	0.3928	100	1621.47	1621.89	4249.9	1	7.133	65.4	1	A.LTVPELTQQMFDAK.N
	PARC_Toxo_insol_rep4_02_itms.03933.03933.2	2.4866	0.1601	95.5	1081.49	1082.2	5528.1	36	4.831	75	1	K.NMMCASDPR.H
	PARC_Toxo_insol_rep4_04_itms.05194.05194.2	3.1336	0.1542	98.8	1447.79	1447.6	7648.2	4	3.763	72.7	1	K.EVDEQMLNVQNK.N
	PARC_Toxo_insol_rep3_03_itms.05270.05270.1	3.7768	0.1485	99.6	1448.87	1447.6	3859.7	1	4.471	72.7	5	K.EVDEQMLNVQNK.N
	PARC_Toxo_insol_rep1_09_itms.05215.05215.2	5.1806	0.4003	100	1731.25	1729.95	5223.7	1	7.206	76.9	46	K.NSSYFVEWIPNNMK.S
	PARC_Toxo_insol_rep2_05_itms.08617.08617.1	4.3023	0.2785	99.7	1732.21	1729.95	4799.2	1	5.557	65.4	32	K.NSSYFVEWIPNNMK.S
	PARC_Toxo_insol_rep3_05_itms.08795.08795.1	3.2645	0.3103	99.8	1617.02	1615.84	5143.3	2	5.616	54.2	5	N.SSYFVEWIPNNMK.S
	PARC_Toxo_insol_rep3_05_itms.08782.08782.2	4.1628	0.3337	100	1617.29	1615.84	5096	1	5.863	79.2	3	N.SSYFVEWIPNNMK.S
	PARC_Toxo_insol_rep2_05_itms.08540.08540.1	2.7521	0.1937	99.3	1528.92	1528.77	5010.4	1	4.622	63.6	2	S.SYFVEWIPNNMK.S
	PARC_Toxo_insol_rep3_05_itms.08669.08669.2	3.9622	0.1641	99.9	1529.59	1528.77	5357	2	5.254	72.7	2	S.SYFVEWIPNNMK.S
	PARC_Toxo_insol_rep3_03_itms.04778.04778.2	3.2483	0.1616	99.8	1003.53	1003.11	4351	10	4.979	87.5	3	K.SSVCDIPPK.G
	PARC_Toxo_insol_rep2_09_itms.12279.12279.1	4.1364	0.4244	100	1890.32	1891.21	9452.9	1	7.581	53.1	10	K.MSVTFVGNSTAIQEMFK.R
	PARC_Toxo_insol_rep3_10_itms.12729.12729.2	5.579	0.4148	100	1894.01	1891.21	7523	1	7.461	75	514	K.MSVTFVGNSTAIQEMFK.R
	PARC_Toxo_insol_rep2_05_itms.08573.08573.1	3.1322	0.3833	99.8	1760.23	1760.01	6236.8	1	6.692	50	9	M.SVTFVGNSTAIQEMFK.R
	PARC_Toxo_insol_rep3_05_itms.08720.08720.2	5.139	0.3077	100	1761.11	1760.01	8044.4	1	6.935	76.7	25	M.SVTFVGNSTAIQEMFK.R
	PARC_Toxo_insol_rep3_06_itms.08924.08924.2	3.6686	0.3071	100	1673.17	1672.94	9485.4	1	6.228	67.9	1	S.VTFVGNSTAIQEMFK.R
	PARC_Toxo_insol_rep3_10_itms.08857.08857.2	3.7923	0.345	100	1372.47	1372.58	6168	1	6.305	80	27	K.RVSEQFTAMFR.R
TGG_994550-6-494880-493576	64	495	0.701	435	48449	7.9	U	Rhoptry protein 4 precursor.;0;gi|75004889|sp|Q5Y808|ROP4_TOXGO
	PARC_Toxo_insol_rep4_05_itms.05992.05992.2	2.694	0.2541	97.8	3407.43	3407.72	4315.9	464	5.019	23.2	1	R.VRQVEAERPQPVFTEGDPPDLETNSLYYR.D
	PARC_Toxo_insol_rep4_04_itms.05983.05983.3	5.9313	0.2834	100	3153.53	3152.4	5888.4	1	6.393	37.5	8	R.QVEAERPQPVFTEGDPPDLETNSLYYR.D
	PARC_Toxo_insol_rep4_08_itms.07627.07627.3	4.118	0.1937	98.2	3394.52	3395.66	6159.1	1	5.009	26.8	1	R.QVEAERPQPVFTEGDPPDLETNSLYYRDK.V
	PARC_Toxo_insol_rep3_04_itms.05653.05653.2	3.5642	0.2996	100	1468.67	1468.61	7518.3	1	5.241	81.8	2	D.PPDLETNSLYYR.D
	PARC_Toxo_insol_rep3_03_itms.07119.07119.1	2.8939	0.2108	99.6	1470.25	1468.61	5372.8	1	5.79	68.2	2	D.PPDLETNSLYYR.D
	PARC_Toxo_insol_rep4_04_itms.07639.07639.1	3.2202	0.2574	99.8	1324.89	1323.58	3647.2	3	4.897	59.1	12	K.VPGQGIIQEILR.Q
	PARC_Toxo_insol_rep4_05_itms.08117.08117.2	3.482	0.2788	100	1325.57	1323.58	5200.7	1	5.438	81.8	11	K.VPGQGIIQEILR.Q
	PARC_Toxo_insol_rep1_12_itms.08437.08437.3	3.4091	0.2134	95.8	2177.75	2176.4	4963.6	85	4.782	30.3	1	R.QKPGIAHHPESFSVVAADER.V
	PARC_Toxo_insol_rep1_12_itms.08435.08435.2	3.0494	0.1847	98	2178.01	2176.4	5977.5	1	3.942	50	1	R.QKPGIAHHPESFSVVAADER.V
	PARC_Toxo_insol_rep4_10_itms.06948.06948.3	4.7606	0.3396	100	1919.84	1920.09	5926.2	2	6.395	44.1	9	K.PGIAHHPESFSVVAADER.V
	PARC_Toxo_insol_rep2_10_itms.07167.07167.2	4.4816	0.3328	100	1920.83	1920.09	4373.2	1	6.395	73.5	18	K.PGIAHHPESFSVVAADER.V
	PARC_Toxo_insol_rep1_03_itms.02840.02840.2	3.3405	0.2332	100	1013.79	1014.13	4392	1	5.863	83.3	6	R.VASELGQPGR.V
	PARC_Toxo_insol_rep2_04_itms.04777.04777.1	1.8937	0.242	98.1	1013.85	1014.13	3435.7	307	4.833	55.6	1	R.VASELGQPGR.V
	PARC_Toxo_insol_rep2_09_itms.11292.11292.3	4.9571	0.2343	99.9	2876.84	2876.27	7697.8	1	5.614	29.8	2	R.IGLFRPGMQFEATDQATGEPMTALVGH.T
	PARC_Toxo_insol_rep2_09_itms.11270.11270.2	4.0026	0.2616	100	2877.71	2876.27	5947	3	5.239	34.6	1	R.IGLFRPGMQFEATDQATGEPMTALVGH.T
	PARC_Toxo_insol_rep2_08_itms.13748.13748.3	4.6511	0.2581	99.9	3391.85	3389.87	9134.3	37	5.023	21.8	2	R.IGLFRPGMQFEATDQATGEPMTALVGHTVLEA.T
	PARC_Toxo_insol_rep2_11_itms.12887.12887.3	7.3817	0.4342	100	3717.65	3718.24	8496.9	1	7.985	30.1	166	R.IGLFRPGMQFEATDQATGEPMTALVGHTVLEATAR.D
	PARC_Toxo_insol_rep2_11_itms.13129.13129.2	3.3151	0.3501	100	2026.89	2026.32	7074.3	1	5.923	42.1	3	Q.ATGEPMTALVGHTVLEATAR.D
	PARC_Toxo_insol_rep2_11_itms.12220.12220.2	3.6955	0.3426	100	1957.25	1955.24	7958.1	1	5.463	50	2	A.TGEPMTALVGHTVLEATAR.D
	PARC_Toxo_insol_rep4_11_itms.04659.04659.2	2.8908	0.178	96.2	1856.23	1854.13	8368.1	58	4.029	44.1	1	T.GEPMTALVGHTVLEATAR.D
	PARC_Toxo_insol_rep2_04_itms.06912.06912.2	3.8937	0.032	97.7	1880.91	1880.13	8665	1	3.953	62.5	4	R.DVDSMRNEGLAVGLFQK.V
	PARC_Toxo_insol_rep4_04_itms.05944.05944.1	2.2637	0.233	99.3	1175.7	1176.36	4156.5	1	5.117	65	2	R.NEGLAVGLFQK.V
	PARC_Toxo_insol_rep2_04_itms.06310.06310.2	3.2795	0.2749	100	1176.33	1176.36	7404.2	1	5.727	75	2	R.NEGLAVGLFQK.V
	PARC_Toxo_insol_rep3_05_itms.04874.04874.2	2.5515	0.0789	95.5	847.652	847.949	3981	89	3.698	91.7	1	K.NPYLANR.Y
	PARC_Toxo_insol_rep3_04_itms.10647.10647.2	4.5175	0.2955	100	1419.11	1418.72	5649.6	1	6.333	87.5	11	R.FLAPFDLVTIPGK.P
	PARC_Toxo_insol_rep1_07_itms.04461.04461.1	4.1975	0.3127	99.9	1983.94	1984.43	5455.6	1	6.809	58.8	10	R.FLAPFDLVTIPGKPLVQK.A
	PARC_Toxo_insol_rep1_09_itms.05989.05989.2	4.3378	0.2316	100	1987.13	1984.43	4740.5	2	6.838	50	33	R.FLAPFDLVTIPGKPLVQK.A
	PARC_Toxo_insol_rep3_04_itms.08517.08517.2	2.7064	0.2568	99	1271.41	1271.54	3839.3	6	5.18	77.3	1	F.LAPFDLVTIPGK.P
	PARC_Toxo_insol_rep3_10_itms.12053.12053.2	3.6741	0.261	99.9	1836.73	1837.26	4333.3	2	5.175	59.4	4	F.LAPFDLVTIPGKPLVQK.A
	PARC_Toxo_insol_rep4_04_itms.06408.06408.2	3.8069	0.2939	100	1158.19	1158.38	6826	1	5.786	90	3	L.APFDLVTIPGK.P
	PARC_Toxo_insol_rep4_08_itms.09047.09047.2	3.9289	0.2937	100	1723.75	1724.1	7179.2	9	5.414	56.7	12	L.APFDLVTIPGKPLVQK.A
	PARC_Toxo_insol_rep4_08_itms.09015.09015.3	3.4405	0.1846	96.6	1724.63	1724.1	6581.5	2	4.676	45	2	L.APFDLVTIPGKPLVQK.A
	PARC_Toxo_insol_rep1_07_itms.04514.04514.2	3.9249	0.3386	100	1652.13	1653.02	4426.3	1	6.38	78.6	11	A.PFDLVTIPGKPLVQK.A
	PARC_Toxo_insol_rep4_11_itms.09554.09554.3	3.4213	0.181	96.8	1652.9	1653.02	6090.7	1	4.598	51.8	2	A.PFDLVTIPGKPLVQK.A
	PARC_Toxo_insol_rep3_07_itms.05157.05157.2	2.8826	0.0664	96.1	1075.41	1075.21	5608.4	6	3.046	81.2	1	K.SRNEVGWVK.N
	PARC_Toxo_insol_rep2_07_itms.15991.15991.3	4.5023	0.4098	100	2558.72	2557.97	5661.2	1	6.686	39.3	9	K.NLLFLLPPTHVDMETFVDEIGR.F
	PARC_Toxo_insol_rep2_07_itms.16101.16101.2	4.1711	0.2702	100	2559.85	2557.97	4004.2	1	5.201	50	18	K.NLLFLLPPTHVDMETFVDEIGR.F
	PARC_Toxo_insol_rep4_11_itms.15177.15177.3	4.0666	0.2124	98.5	4023.35	4025.57	4942.9	1	4.924	22.1	1	K.NLLFLLPPTHVDMETFVDEIGRFPQEDRPLADAAR.L
	PARC_Toxo_insol_rep3_07_itms.16444.16444.2	3.8706	0.2475	100	1847.03	1844.05	10212.8	1	4.978	66.7	3	L.PPTHVDMETFVDEIGR.F
	PARC_Toxo_insol_rep1_06_itms.02373.02373.2	4.6395	0.3267	100	1503.47	1502.71	9755	1	6.321	73.1	33	R.LVAHLQDEGVVHGK.I
	PARC_Toxo_insol_rep2_07_itms.05276.05276.1	3.8951	0.3081	99.7	1503.95	1502.71	6079.1	1	5.199	61.5	7	R.LVAHLQDEGVVHGK.I
	PARC_Toxo_insol_rep2_07_itms.05272.05272.3	4.6449	0.2403	100	1504.85	1502.71	4474.6	1	5.174	61.5	5	R.LVAHLQDEGVVHGK.I
	PARC_Toxo_insol_rep4_06_itms.04760.04760.1	3.1413	0.3201	99.8	1388.77	1389.55	5781.4	1	5.876	70.8	2	L.VAHLQDEGVVHGK.I
	PARC_Toxo_insol_rep3_07_itms.04882.04882.2	3.9536	0.2336	100	1391.91	1389.55	7812.8	1	5.752	70.8	1	L.VAHLQDEGVVHGK.I
	PARC_Toxo_insol_rep4_06_itms.04590.04590.1	3.2142	0.2961	99.8	1291.66	1290.42	5685.5	1	4.917	68.2	3	V.AHLQDEGVVHGK.I
	PARC_Toxo_insol_rep4_06_itms.04592.04592.2	3.9848	0.3277	100	1292.41	1290.42	7457.4	1	6.261	86.4	3	V.AHLQDEGVVHGK.I
2	PARC_Toxo_insol_rep3_08_itms.07108.07108.2	3.1182	0.0053	97.5	963.912	964.112	3698.5	1	3.345	100	4	K.REGGLYLR.D
	PARC_Toxo_insol_rep3_12_itms.18902.18902.3	3.909	0.2096	99.7	1739.3	1738.99	6722.5	1	4.554	51.8	1	K.REGGLYLRDFGSLVR.A
	PARC_Toxo_insol_rep3_12_itms.18922.18922.2	3.3751	0.1602	98.9	1739.51	1738.99	4552.4	5	4.115	60.7	1	K.REGGLYLRDFGSLVR.A
	PARC_Toxo_insol_rep2_03_itms.05637.05637.1	2.6738	0.109	97	793.69	793.898	1996.4	32	3.46	83.3	3	R.DFGSLVR.A
	PARC_Toxo_insol_rep2_02_itms.08185.08185.1	3.1284	0.4379	100	1824.07	1821.98	6128.2	1	7.636	53.3	6	K.VVVPAEYDEYTPPEGR.A
	PARC_Toxo_insol_rep2_03_itms.05612.05612.2	4.038	0.3602	100	1824.71	1821.98	5094.8	1	6.368	73.3	4	K.VVVPAEYDEYTPPEGR.A
	PARC_Toxo_insol_rep3_11_itms.13754.13754.2	4.3126	0.3387	100	1620.57	1618.74	9007	1	6.388	79.2	11	K.SGYEYSVEFFFSR.C
	PARC_Toxo_insol_rep3_04_itms.04973.04973.2	2.4584	0.2266	98.3	999.532	999.155	3392	65	4.552	87.5	1	K.LINPSVEAR.L
	PARC_Toxo_insol_rep2_04_itms.06942.06942.1	3.2948	0.1778	99.6	1519.12	1517.77	4230.2	1	5.107	62.5	3	R.LLALQAIETPEYR.E
	PARC_Toxo_insol_rep4_04_itms.06417.06417.2	5.1234	0.3658	100	1519.57	1517.77	7063.7	1	6.875	83.3	11	R.LLALQAIETPEYR.E
	PARC_Toxo_insol_rep3_04_itms.09693.09693.2	2.9914	0.1837	97.5	2749.71	2750.1	6671.1	40	4.626	30.4	4	R.LLALQAIETPEYREMEEQLSAASR.L
	PARC_Toxo_insol_rep2_04_itms.09782.09782.3	4.8467	0.3739	100	2750.57	2750.1	7334.8	1	6.637	35.9	6	R.LLALQAIETPEYREMEEQLSAASR.L
	PARC_Toxo_insol_rep3_04_itms.05965.05965.2	3.4388	0.1342	99.4	1405.45	1404.61	7625.7	3	4.526	68.2	1	L.LALQAIETPEYR.E
	PARC_Toxo_insol_rep2_04_itms.05399.05399.2	3.1489	0.1635	99.3	1292.53	1291.45	7871.7	1	4.122	70	1	L.ALQAIETPEYR.E
	PARC_Toxo_insol_rep4_02_itms.05918.05918.2	3.0942	0.0619	95.7	1251.07	1251.35	7492	2	4.194	90	1	R.EMEEQLSAASR.L
	PARC_Toxo_insol_rep4_02_itms.05933.05933.1	2.4577	0.1489	95.3	1251.54	1251.35	2064.3	12	3.993	70	1	R.EMEEQLSAASR.L
	PARC_Toxo_insol_rep2_02_itms.07133.07133.2	3.4209	0.3257	100	2040.23	2039.13	5642.4	1	6.076	60.5	1	R.LYSGDGTLTGGDDDMPPPET.-
	PARC_Toxo_insol_rep3_02_itms.06438.06438.1	2.1525	0.1805	95.6	1761.7	1762.8	9005.9	1	4.972	41.2	1	Y.SGDGTLTGGDDDMPPPET.-
TgTwinScan_5412	12	51	0.667	189	20092	6.8	U	ATP synthase, putative
	PARC_Toxo_insol_rep4_04_itms.04862.04862.1	2.5447	0.2708	99.7	1004.56	1005.12	4562.9	401	5.655	50	3	F.ATAAGGANPFK.N
	PARC_Toxo_insol_rep4_02_itms.05709.05709.2	2.8131	0.1315	96.1	1007.45	1005.12	6058.4	329	3.764	70	1	F.ATAAGGANPFK.N
	PARC_Toxo_insol_rep4_04_itms.07552.07552.1	3.0105	0.3437	99.7	1904.17	1905.2	3630.6	1	6.352	40.6	2	K.NQLLLTLSSPSEAIYVR.T
	PARC_Toxo_insol_rep4_05_itms.07888.07888.2	5.0445	0.432	100	1904.89	1905.2	5577.5	1	7.523	62.5	6	K.NQLLLTLSSPSEAIYVR.T
	PARC_Toxo_insol_rep4_05_itms.05155.05155.2	4.6308	0.4512	100	2318.49	2319.57	6530.8	1	7.259	47.7	1	R.SVTVPGSEGAMTMTNGHSQTVAR.L
	PARC_Toxo_insol_rep1_11_itms.06682.06682.2	3.4287	0.1226	99.5	1320.47	1320.57	4583.4	1	3.826	85	4	R.FFLSDGFVLFK.R
	PARC_Toxo_insol_rep2_07_itms.10853.10853.2	4.1933	0.3297	100	2795.59	2795.02	8692.2	1	6.04	38	9	G.SPEDDSGCCTAEVLGVEVVPVSMLDK.E
	PARC_Toxo_insol_rep3_03_itms.12398.12398.3	5.0842	0.3357	100	2419.25	2419.61	6795.2	1	7.434	37.5	3	K.ESAATALQELLQQGAGATDEWTK.A
	PARC_Toxo_insol_rep3_03_itms.12449.12449.2	6.3601	0.2719	100	2422.09	2419.61	10028.3	1	6.75	61.4	5	K.ESAATALQELLQQGAGATDEWTK.A
	PARC_Toxo_insol_rep3_09_itms.11864.11864.2	3.4406	0.208	99.6	1659.49	1656.97	7516.2	1	5.579	64.3	3	K.ARTLLGQELLSSVIR.A
	PARC_Toxo_insol_rep2_04_itms.10463.10463.2	4.5884	0.2443	100	1429.15	1429.7	8537.9	1	5.956	87.5	13	R.TLLGQELLSSVIR.A
	PARC_Toxo_insol_rep4_04_itms.06328.06328.2	3.7896	0.1528	99.9	1215.77	1215.44	7003.8	1	4.251	90	1	L.LGQELLSSVIR.A
41.m01301	11	69	0.667	159	17914	7.9	U	conserved hypothetical protein
TgTwinScan_2525	11	69	0.667	159	17914	7.9	U
	PARC_Toxo_insol_rep2_03_itms.05442.05442.2	3.6925	0.2952	100	1622.11	1622.77	4149.6	3	5.328	64.3	2	F.SGYDGQPVTSEQLIK.K
	PARC_Toxo_insol_rep2_07_itms.08131.08131.2	4.5973	0.2758	100	1970.93	1970.11	10256.4	1	6.202	63.3	16	K.KSDDWVIEETNFCLGR.T
	PARC_Toxo_insol_rep4_09_itms.10178.10178.2	3.168	0.1584	97.8	1844.73	1841.94	7150.7	3	3.942	57.1	1	K.SDDWVIEETNFCLGR.T
	PARC_Toxo_insol_rep2_06_itms.10125.10125.3	4.4909	0.267	100	2208.26	2207.51	8509.9	1	5.27	45.8	1	K.ETDDLAHRVLHVMDSQLVK.M
	PARC_Toxo_insol_rep3_06_itms.05669.05669.1	2.8184	0.1427	97.3	1270.93	1269.55	3828.6	1	4.403	70	4	R.VLHVMDSQLVK.M
	PARC_Toxo_insol_rep3_06_itms.05668.05668.2	3.2132	0.327	100	1271.65	1269.55	6414.9	1	5.655	85	2	R.VLHVMDSQLVK.M
	PARC_Toxo_insol_rep4_12_itms.23085.23085.3	5.4678	0.3875	100	3874.28	3876.6	6389	1	7.03	28.8	8	R.LRDGTCIPVMGLYILDVVDKPTPLHQFVEPPLLK.W
	PARC_Toxo_insol_rep1_08_itms.08540.08540.3	5.9025	0.3455	100	3609.38	3607.25	3348.4	1	6.051	27.4	26	R.DGTCIPVMGLYILDVVDKPTPLHQFVEPPLLK.W
	PARC_Toxo_insol_rep4_10_itms.17292.17292.3	5.8948	0.5157	100	3059.57	3060.71	7485	1	8.702	33.7	3	I.PVMGLYILDVVDKPTPLHQFVEPPLLK.W
	PARC_Toxo_insol_rep2_04_itms.05709.05709.2	4.7498	0.4235	100	2599.15	2599.73	8581.5	1	6.636	50	3	K.WTWDHTYSEAYEDKPSAEASPK.K
	PARC_Toxo_insol_rep4_04_itms.05468.05468.3	5.4852	0.2228	100	2600.12	2599.73	10505.6	1	5.56	34.5	3	K.WTWDHTYSEAYEDKPSAEASPK.K
TGG_994535-2-827039-827206	2	7	0.661	56	6047	4.3	U	Hsp10 [Toxoplasma gondii].;1.00E-11;gi|49425359|gb|AAT66040.1|
*	PARC_Toxo_insol_rep3_04_itms.08057.08057.2	3.5654	0.1784	99.5	2597.61	2595.93	4742.6	3	4.075	41.7	1	S.RAASPYVNGSQVGQTVVVPEYGGMK.V
	PARC_Toxo_insol_rep4_07_itms.06363.06363.2	3.6552	0.2624	100	1495.97	1493.72	11839	1	5.521	77.3	6	K.VVIDEQEMQVFR.S
583.m00707	14	26	0.642	243	26850	4.9	U	hypothetical protein
TgTwinScan_5109	14	26	0.642	243	26850	4.9	U
TgTigrScan_4952	14	26	0.642	243	26850	4.9	U
TgGlmHMM_2399	14	26	0.642	243	26850	4.9	U
	PARC_Toxo_insol_rep2_03_itms.04337.04337.2	3.0353	0.2685	99.8	1256.59	1256.31	2973.6	2	4.039	81.8	1	K.NAPSGEEAQQPK.K
	PARC_Toxo_insol_rep2_03_itms.05067.05067.2	5.3812	0.3234	100	2202.95	2203.37	8408.2	1	6.944	65	2	K.KDETQATVENGDSSVPVQAVK.S
	PARC_Toxo_insol_rep2_03_itms.04654.04654.1	2.2618	0.3397	99.8	1150.86	1151.17	3316.6	5	6.744	50	1	R.GAAESTDDLSGK.L
	PARC_Toxo_insol_rep1_10_itms.03695.03695.2	3.7299	0.1101	99.5	1466.43	1466.7	6572.1	1	5.165	66.7	5	K.RQATTTMFGLPSR.F
	PARC_Toxo_insol_rep3_03_itms.05252.05252.2	3.4178	0.2276	99.7	2035.39	2036.21	6402.1	1	4.567	55.9	3	K.LTDPAVQPYDDHDPNLPK.P
	PARC_Toxo_insol_rep1_11_itms.04284.04284.3	3.9215	0.1859	96.7	4303.97	4304.81	4649.2	45	4.43	18.2	2	K.LTDPAVQPYDDHDPNLPKPFHVSLPGYHPSLCTYVLAK.S
	PARC_Toxo_insol_rep4_05_itms.12913.12913.3	3.9125	0.2675	99.4	3063.44	3060.48	6170.2	15	4.924	26	1	R.DPLLGPEISIYPPTWIPHWEPDPNFK.P
	PARC_Toxo_insol_rep4_06_itms.13592.13592.3	3.9333	0.2112	98	3519.41	3519.98	6753.1	11	4.474	21.6	1	R.DPLLGPEISIYPPTWIPHWEPDPNFKPQAY.N
	PARC_Toxo_insol_rep2_04_itms.05397.05397.2	4.0443	0.4128	100	1566.85	1566.73	5313.3	1	7.563	75	1	K.AVFDPADGSAHGMYK.Q
	PARC_Toxo_insol_rep3_05_itms.05902.05902.2	4.1303	0.3343	100	1647.81	1646.84	5408.3	1	6.427	76.9	4	K.QAYPYTAYPYGVPR.V
	PARC_Toxo_insol_rep3_05_itms.05940.05940.1	2.2381	0.2926	99.7	1648.9	1646.84	1453.4	15	4.893	42.3	1	K.QAYPYTAYPYGVPR.V
	PARC_Toxo_insol_rep4_05_itms.06097.06097.2	3.6747	0.2789	100	1746.27	1745.97	6660.3	1	5.702	57.1	2	K.QAYPYTAYPYGVPRV.-
	PARC_Toxo_insol_rep3_05_itms.05929.05929.1	2.5514	0.1426	95.5	1519.86	1518.71	4643.5	17	4.369	45.8	1	Q.AYPYTAYPYGVPR.V
	PARC_Toxo_insol_rep4_05_itms.05564.05564.2	3.2644	0.2845	99.9	1448.55	1447.63	6328.4	2	5.9	72.7	1	A.YPYTAYPYGVPR.V
Various|TgEST_95054574|EST|2003.05.20|Pa	3	4	0.638	58	7389	4.7	U	No Blast result
	PARC_Toxo_insol_rep1_04_itms.01888.01888.3	5.6253	0.0285	99.4	2306.93	2307.43	7169	2	3.403	50	2	K.KEEEKNEEKKEEEKNEEK.K
*	PARC_Toxo_insol_rep1_04_itms.01924.01924.3	6.2399	0.1064	99.9	2952.2	2951.12	5686	4	3.886	39.8	1	K.KEEEKNEEKKEEEKNEEKKEEEK.N
*	PARC_Toxo_insol_rep1_05_itms.01997.01997.3	5.3532	0.1922	99.9	4716.53	4718.01	8215.7	3	5.529	25	1	K.KEEEKNEEKKEEEKNEEKKEEEKNEEKKEEKVEEEHK.N
583.m05356	6	16	0.631	141	13845	4.4	U	hypothetical protein
TgTwinScan_4614	6	16	0.563	158	15792	4.6	U
TgGlmHMM_2099	6	16	0.192	463	48567	5	U
	PARC_Toxo_insol_rep3_04_itms.05022.05022.2	3.8339	0.3217	100	1487.19	1487.7	5657.2	1	6.777	71.4	4	K.PANPEPAVPAAPVEK.K
	PARC_Toxo_insol_rep4_04_itms.04963.04963.1	3.2455	0.2636	99.8	1488.84	1487.7	6694.1	2	5.704	53.6	1	K.PANPEPAVPAAPVEK.K
	PARC_Toxo_insol_rep3_03_itms.05347.05347.3	4.8639	0.1484	99.1	4428.23	4427.6	8499.4	1	4.75	21.6	2	K.KEETSEQPAQEASAPAATTEAAPAGETAEAATAEAAPVENAEEAK.P
	PARC_Toxo_insol_rep4_03_itms.04577.04577.2	4.9151	0.2467	100	1621.45	1622.77	6764.4	1	8.056	81.2	3	K.PAPEAATTEAAPAEPAK.L
	PARC_Toxo_insol_rep3_03_itms.04745.04745.1	4.0933	0.2452	99.8	1623.95	1622.77	9101.6	1	6.977	59.4	5	K.PAPEAATTEAAPAEPAK.L
	PARC_Toxo_insol_rep2_04_itms.05889.05889.1	1.6321	0.273	98	1220.7	1221.48	4432.3	70	6.289	45.5	1	K.LAVEISGPPPLK.A
80.m02245	18	106	0.627	335	37767	5.7	U	eukaryotic translation initiation factor 3 delta subunit, putative
	PARC_Toxo_insol_rep2_09_itms.09483.09483.2	3.3193	0.1652	99.9	1134.45	1134.32	4287.2	1	4.968	93.8	12	R.PLTWVTFNR.D
	PARC_Toxo_insol_rep4_05_itms.04698.04698.2	2.9806	0.1345	98.7	1163.27	1162.3	3818.4	1	4.005	88.9	1	K.RLICASADQK.V
	PARC_Toxo_insol_rep2_05_itms.10030.10030.2	4.3154	0.2514	100	2445.93	2444.78	6993.4	1	5.708	47.6	23	K.VMIFDVCTGAIIHEIPEGGPCK.F
	PARC_Toxo_insol_rep3_06_itms.05614.05614.1	4.6257	0.3931	100	1523.14	1522.7	5611	1	7.679	65.4	4	K.FVVVHDAFGSQSTK.A
	PARC_Toxo_insol_rep3_06_itms.05642.05642.2	4.2698	0.365	100	1524.59	1522.7	6545	1	6.298	84.6	2	K.FVVVHDAFGSQSTK.A
	PARC_Toxo_insol_rep4_05_itms.04947.04947.2	3.2026	0.3602	100	1375.55	1375.52	7791.8	1	5.659	83.3	1	F.VVVHDAFGSQSTK.A
	PARC_Toxo_insol_rep2_06_itms.05584.05584.2	3.4172	0.2224	99.9	1370.81	1368.54	5294.3	6	4.434	77.3	3	K.VWELDGPNGKPR.R
	PARC_Toxo_insol_rep3_06_itms.05338.05338.2	3.548	0.1536	99.8	1398.33	1397.49	5227.4	2	4.925	75	1	R.RLWSQDDYASR.C
	PARC_Toxo_insol_rep4_07_itms.11127.11127.3	6.9553	0.4015	100	3861.38	3861.16	8552.7	1	7.635	33.1	29	R.WGPYDQTIISCHENGDIMIWNAETGEYINEFR.G
	PARC_Toxo_insol_rep4_06_itms.05114.05114.1	3.3699	0.3453	99.7	1849.92	1850.01	6793.4	1	6.078	50	2	K.TYQTDRPLNACGISPR.F
	PARC_Toxo_insol_rep4_06_itms.05109.05109.2	3.5568	0.2127	99.7	1850.61	1850.01	5236.7	2	4.326	53.3	3	K.TYQTDRPLNACGISPR.F
	PARC_Toxo_insol_rep3_12_itms.15562.15562.3	4.9407	0.2864	100	2239.82	2239.46	6629	1	5.735	44.4	2	K.TYQTDRPLNACGISPRFNK.A
	PARC_Toxo_insol_rep4_06_itms.05103.05103.2	3.1523	0.1377	96.8	1748.73	1748.9	5105.9	3	4.116	57.1	1	T.YQTDRPLNACGISPR.F
	PARC_Toxo_insol_rep2_04_itms.05333.05333.2	5.1789	0.4283	100	2276.83	2277.43	5813.5	1	8.43	50	1	K.CHVMLGGGQAAEDVTTTASGEGK.F
	PARC_Toxo_insol_rep2_10_itms.11519.11519.2	3.8044	0.3777	100	2217.87	2218.49	9138.2	1	7.332	58.8	5	K.FEALIYHMVYQEELGSCK.G
	PARC_Toxo_insol_rep3_08_itms.11542.11542.3	5.1996	0.4036	100	3028.64	3029.24	7329.3	1	7.145	31.5	4	K.GHFGPLNTLCWMPDGNGYASGGEDGYVR.I
	PARC_Toxo_insol_rep3_07_itms.09503.09503.2	5.6401	0.5137	100	3030.71	3029.24	6487.1	1	8.474	48.1	11	K.GHFGPLNTLCWMPDGNGYASGGEDGYVR.I
	PARC_Toxo_insol_rep3_04_itms.06199.06199.2	3.1758	0.1441	98.8	1576.25	1575.72	7543.1	1	4.05	81.8	1	R.IYHFDEPYFTDK.F
49.m00051	18	84	0.627	271	30222	8.1	U	prohibitin, putative
TgTwinScan_6353	18	84	0.627	271	30222	8.1	U
TgTigrScan_2126	18	84	0.627	271	30222	8.1	U
TgGlmHMM_3681	18	84	0.627	271	30222	8.1	U
	PARC_Toxo_insol_rep2_04_itms.21283.21283.2	3.3264	0.2218	99.5	2402.65	2400.62	8594.3	12	4.72	32.6	17	R.AGVLLGSAGFVASSCLYDVDGGQR.A
	PARC_Toxo_insol_rep4_11_itms.18072.18072.2	3.9488	0.3258	100	2615.27	2616.05	6174.3	1	5.737	45	4	P.IGEGMHLYFPWFQVPFLYDVR.I
	PARC_Toxo_insol_rep1_11_itms.08844.08844.3	4.6964	0.1845	99.8	2616.89	2616.05	4335.7	1	4.111	41.2	2	P.IGEGMHLYFPWFQVPFLYDVR.I
	PARC_Toxo_insol_rep2_12_itms.18762.18762.3	3.5729	0.2425	97.5	2941.64	2942.36	5627.4	1	4.671	29.3	1	R.LLYRPMEDRLPIIHQTLGPDYDER.V
	PARC_Toxo_insol_rep4_05_itms.05592.05592.2	3.9631	0.3712	100	1767.39	1767.98	7511.4	1	6.852	60.7	4	R.LPIIHQTLGPDYDER.V
	PARC_Toxo_insol_rep4_05_itms.05609.05609.1	3.8164	0.3926	100	1768.02	1767.98	6007.8	1	6.696	67.9	4	R.LPIIHQTLGPDYDER.V
	PARC_Toxo_insol_rep3_05_itms.05977.05977.3	3.9292	0.2108	99.7	1768.43	1767.98	8572.5	1	4.216	48.2	2	R.LPIIHQTLGPDYDER.V
	PARC_Toxo_insol_rep4_04_itms.05429.05429.1	2.4114	0.1572	95.8	1070.24	1070.27	4995.6	1	4.399	66.7	1	V.LPSIGNEVLK.A
	PARC_Toxo_insol_rep2_03_itms.05838.05838.2	3.7591	0.314	100	1196.17	1196.3	8518.8	1	5.858	94.4	3	R.YDAESLLTQR.D
	PARC_Toxo_insol_rep2_07_itms.05433.05433.2	2.8421	0.1376	95.8	1397.85	1397.53	5464.7	7	3.818	63.6	1	K.VSHDIRDAITNR.A
	PARC_Toxo_insol_rep2_08_itms.12862.12862.2	2.7669	0.2308	97.6	2037.71	2035.3	7281.6	23	4.898	38.2	1	R.QFDLVLDDVAITHLSYGK.E
	PARC_Toxo_insol_rep4_03_itms.06772.06772.2	5.529	0.4118	100	1603.41	1603.77	9931.3	1	7.531	86.7	19	R.AEGEAEAATLISEAIK.Q
	PARC_Toxo_insol_rep3_04_itms.07768.07768.1	2.9371	0.2223	99.7	1605.33	1603.77	6766.1	1	5.375	56.7	6	R.AEGEAEAATLISEAIK.Q
	PARC_Toxo_insol_rep1_07_itms.03299.03299.2	3.141	0.1587	97.7	1733.33	1731.9	6569.5	1	3.871	68.8	1	R.AEGEAEAATLISEAIKQ.H
	PARC_Toxo_insol_rep4_06_itms.05168.05168.2	2.9385	0.1535	99.2	982.132	982.128	3279	2	5.175	87.5	1	Q.HGTGLIEVR.R
	PARC_Toxo_insol_rep3_06_itms.14638.14638.2	2.9682	0.145	95.2	2428.77	2425.93	8844.8	15	4.149	35.7	1	E.IADTMAKSRNVMYLPSGVNMLL.S
	PARC_Toxo_insol_rep2_08_itms.11610.11610.2	4.8625	0.3409	100	2040.63	2038.39	5717.4	1	5.862	79.4	12	K.SRNVMYLPSGVNMLLSQQ.-
	PARC_Toxo_insol_rep3_03_itms.10442.10442.1	3.3575	0.1687	99.5	1797.44	1795.12	7841.8	5	4.087	43.3	4	R.NVMYLPSGVNMLLSQQ.-
TgTigrScan_1864	30	148	0.621	351	38797	8.1	U
55.m00224	30	148	0.621	351	38797	8.1	U	conserved hypothetical protein
TgTwinScan_7045	30	148	0.621	351	38797	8.1	U
	PARC_Toxo_insol_rep3_07_itms.04952.04952.2	4.8275	0.4778	100	1809.51	1810.92	7205.8	1	8.245	65.6	4	K.GASHGTVQFSHPEEAQK.Y
	PARC_Toxo_insol_rep3_07_itms.04913.04913.1	4.6175	0.3741	100	1811.05	1810.92	7159.2	1	7.271	56.2	3	K.GASHGTVQFSHPEEAQK.Y
	PARC_Toxo_insol_rep3_04_itms.04772.04772.1	2.585	0.2548	99.7	1278.89	1279.4	4394.4	8	5.247	54.2	1	K.YAGAAAGAETIQR.G
	PARC_Toxo_insol_rep3_04_itms.04777.04777.2	4.466	0.3063	100	1279.53	1279.4	7093	1	6.529	91.7	9	K.YAGAAAGAETIQR.G
	PARC_Toxo_insol_rep3_12_itms.13667.13667.3	4.8788	0.3121	100	1448.81	1448.58	7595.3	1	6.749	70.5	2	R.RLHLSDVDEAHR.G
	PARC_Toxo_insol_rep3_12_itms.13597.13597.2	3.2822	0.1009	98.3	1450.75	1448.58	5347.2	4	3.486	77.3	5	R.RLHLSDVDEAHR.G
	PARC_Toxo_insol_rep4_05_itms.04970.04970.1	2.3898	0.2088	98.9	1291.67	1292.39	5260.2	1	4.553	75	1	R.LHLSDVDEAHR.G
	PARC_Toxo_insol_rep2_05_itms.05127.05127.2	3.4298	0.2884	100	1292.39	1292.39	5888.4	1	5.444	85	1	R.LHLSDVDEAHR.G
	PARC_Toxo_insol_rep2_10_itms.06483.06483.2	3.6187	0.3177	100	1905.83	1905.04	8674.7	1	5.775	56.2	5	R.LHLSDVDEAHRGQSPSR.H
	PARC_Toxo_insol_rep2_09_itms.07113.07113.3	3.9417	0.2278	99.8	1978.46	1979.11	7299.8	1	4.573	50	2	R.HPGYCVEELCTCGMHK.C
	PARC_Toxo_insol_rep4_09_itms.06759.06759.2	4.7789	0.3877	100	1979.77	1979.11	4772.2	1	7.068	56.7	8	R.HPGYCVEELCTCGMHK.C
	PARC_Toxo_insol_rep2_06_itms.05480.05480.2	2.7186	0.3301	99.7	1326.51	1324.48	3485.5	2	6.194	72.7	1	R.APVPFTGSTQYR.Q
	PARC_Toxo_insol_rep4_08_itms.07259.07259.2	3.7947	0.179	99.8	2055.89	2053.32	6037.3	1	4.837	50	5	R.APVPFTGSTQYRQEFVPK.P
	PARC_Toxo_insol_rep1_06_itms.03958.03958.3	4.8417	0.2703	100	3567.35	3568.06	3650.6	60	6.045	21.8	6	R.QEFVPKPLPPPTQVSQVTLPPSLPFEAESSYR.T
	PARC_Toxo_insol_rep4_06_itms.08859.08859.2	3.533	0.2901	99.9	2837.69	2839.22	4319.3	1	5.913	36	21	K.PLPPPTQVSQVTLPPSLPFEAESSYR.T
	PARC_Toxo_insol_rep4_06_itms.08168.08168.1	2.3971	0.2584	99.7	1480.94	1480.62	3948.8	2	4.765	58.3	3	L.PPSLPFEAESSYR.T
	PARC_Toxo_insol_rep2_12_itms.16693.16693.2	3.4649	0.1507	99.2	1585.83	1585.8	5094	1	4.834	65.4	11	K.LPPTLPFHGESAYR.T
	PARC_Toxo_insol_rep1_09_itms.03759.03759.1	3.0491	0.2452	99.7	1586.19	1585.8	4096.4	3	5.15	53.8	2	K.LPPTLPFHGESAYR.T
	PARC_Toxo_insol_rep2_11_itms.07563.07563.2	3.5662	0.3529	100	2289.05	2289.6	6745.5	1	5.44	42.1	1	K.LPPTLPFHGESAYRTDYVPK.P
	PARC_Toxo_insol_rep3_05_itms.05309.05309.2	3.241	0.2679	99.9	1307.87	1306.59	3611.4	1	5.547	77.3	1	K.PLPEVAKPVEVK.L
	PARC_Toxo_insol_rep4_07_itms.06248.06248.1	2.8234	0.2448	99.7	1663.97	1664.87	4369.1	147	4.742	42.3	3	K.LPPTLPFNAQSCYR.S
	PARC_Toxo_insol_rep4_07_itms.06187.06187.2	3.4067	0.2834	99.9	1667.37	1664.87	4359.5	1	5.644	80.8	9	K.LPPTLPFNAQSCYR.S
	PARC_Toxo_insol_rep1_08_itms.03665.03665.2	3.4912	0.2174	99.8	1601.45	1601.8	4580.5	1	4.585	69.2	3	K.LPPSLPFEGSTHYR.D
	PARC_Toxo_insol_rep3_10_itms.09403.09403.2	4.6955	0.4238	100	2348.29	2348.62	8832.1	1	8.407	50	18	K.LPPSLPFEGSTHYRDEFQVK.P
	PARC_Toxo_insol_rep2_05_itms.07858.07858.1	2.4665	0.1777	97.8	1597.89	1595.85	4134.1	2	3.764	50	4	K.LPPSLPFDATSMYR.S
	PARC_Toxo_insol_rep2_05_itms.07837.07837.2	3.7167	0.2357	99.9	1598.69	1595.85	4776.1	1	4.621	76.9	3	K.LPPSLPFDATSMYR.S
	PARC_Toxo_insol_rep1_09_itms.04386.04386.3	5.0306	0.366	100	3472.52	3472.85	6482.3	1	5.946	32.8	1	K.SNPICPVSKLPQYPAATYPQNHVFWDPDTK.Q
	PARC_Toxo_insol_rep3_06_itms.08137.08137.2	3.6393	0.2832	100	2048.65	2048.26	5519.2	1	5.957	53.1	1	K.LPQYPAATYPQNHVFWD.P
	PARC_Toxo_insol_rep4_06_itms.06562.06562.2	4.753	0.4718	100	2488.09	2489.75	8509.8	1	7.63	52.5	10	K.LPQYPAATYPQNHVFWDPDTK.Q
	PARC_Toxo_insol_rep4_06_itms.06512.06512.3	4.2458	0.2118	99.5	2489.9	2489.75	5844.3	1	4.599	37.5	4	K.LPQYPAATYPQNHVFWDPDTK.Q
TgTwinScan_1014	4	11	0.617	107	11929	5.5	U	hypothetical protein
*	PARC_Toxo_insol_rep4_04_itms.08425.08425.2	3.3139	0.2605	99.8	2475.95	2475.73	8491.7	7	4.883	35	1	R.ALQLMDVTLQRLEEEEENADK.K
	PARC_Toxo_insol_rep4_07_itms.10655.10655.2	5.0157	0.4348	100	3257.21	3257.65	8044.3	1	7.708	39.7	1	R.HIPTAINDLLYPSCIAVAVTPNVGEGACFR.G
	PARC_Toxo_insol_rep4_07_itms.10693.10693.3	4.9907	0.1417	99.2	3260.42	3257.65	6846.7	1	4.67	30.2	8	R.HIPTAINDLLYPSCIAVAVTPNVGEGACFR.G
*	PARC_Toxo_insol_rep4_06_itms.07348.07348.2	3.9691	0.2126	99.9	1773.55	1775.16	8106.1	1	5.714	75	1	K.VYNIAVIMKPEEVLR.S
25.m00211	29	204	0.606	310	34707	6.5	U	cytochrome c oxidase, putative
TgGlmHMM_0961	29	204	0.148	1274	139248	6.4	U
	PARC_Toxo_insol_rep3_10_itms.10244.10244.2	3.7152	0.283	100	2513.11	2512.86	7410.4	2	5.46	37.5	1	T.YLHFGRTMPEDFELPSDTMPK.N
	PARC_Toxo_insol_rep4_03_itms.06012.06012.2	3.3463	0.1064	97	1740.89	1738.96	5958.8	3	3.307	64.3	1	R.TMPEDFELPSDTMPK.N
	PARC_Toxo_insol_rep3_03_itms.06373.06373.2	3.4743	0.1144	98.6	1640.33	1637.86	3986.2	1	4.107	65.4	1	T.MPEDFELPSDTMPK.N
	PARC_Toxo_insol_rep1_08_itms.06368.06368.2	3.7454	0.0976	98.9	2069.05	2066.28	3638.3	1	4.235	67.9	2	K.NPKDLDFFENYWYWK.L
	PARC_Toxo_insol_rep3_06_itms.14748.14748.1	3.7282	0.3995	100	1726.96	1726.88	7986.5	1	7.08	59.1	9	K.DLDFFENYWYWK.L
	PARC_Toxo_insol_rep3_07_itms.14925.14925.2	4.6242	0.3849	100	1728.79	1726.88	9581.1	1	6.652	81.8	23	K.DLDFFENYWYWK.L
	PARC_Toxo_insol_rep2_06_itms.06004.06004.2	3.6419	0.2166	99.8	1722.11	1722.04	4608.7	4	5.127	66.7	1	K.LRGEAVILDPATLPQK.S
	PARC_Toxo_insol_rep2_08_itms.20445.20445.3	4.1645	0.3016	99.9	4461.59	4461.17	7435.5	4	5.391	16.2	3	P.ATLPQKSYKQLARDMGMQIVTEETEHMVGLLELYEHLR.A
	PARC_Toxo_insol_rep2_06_itms.18698.18698.2	5.5531	0.4884	100	2975.29	2975.42	8237.5	1	8.921	50	17	R.DMGMQIVTEETEHMVGLLELYEHLR.A
	PARC_Toxo_insol_rep4_10_itms.18642.18642.3	6.1077	0.5049	100	2975.57	2975.42	5912.9	1	8.345	37.5	41	R.DMGMQIVTEETEHMVGLLELYEHLR.A
	PARC_Toxo_insol_rep3_04_itms.06213.06213.2	2.9744	0.1341	96.3	1294.65	1294.49	5803.3	9	5.078	70.8	1	R.AAAFVGPFGTVEK.P
	PARC_Toxo_insol_rep3_04_itms.06275.06275.1	2.4448	0.268	99.7	1295.13	1294.49	5756.3	3	5.245	54.2	2	R.AAAFVGPFGTVEK.P
	PARC_Toxo_insol_rep4_06_itms.07060.07060.3	4.1551	0.2888	99.9	2520.14	2520.85	4426.6	2	5.258	32.6	1	R.AAAFVGPFGTVEKPVLCPSVTTDR.I
	PARC_Toxo_insol_rep3_06_itms.08133.08133.2	4.3005	0.3315	100	2520.95	2520.85	5870.4	1	6.218	39.1	4	R.AAAFVGPFGTVEKPVLCPSVTTDR.I
	PARC_Toxo_insol_rep2_10_itms.10222.10222.3	4.4573	0.2109	99.5	3581.27	3580.99	6546.5	31	4.477	21.3	1	R.AAAFVGPFGTVEKPVLCPSVTTDRIVGCTGGTGEK.E
	PARC_Toxo_insol_rep2_04_itms.05229.05229.2	3.132	0.1099	98.3	1246.73	1245.38	4589.3	1	4.577	80	1	K.PVLCPSVTTDR.I
	PARC_Toxo_insol_rep2_05_itms.05703.05703.2	4.58	0.3151	100	2305.91	2305.52	8590.1	1	7.348	61.9	2	K.PVLCPSVTTDRIVGCTGGTGEK.E
	PARC_Toxo_insol_rep2_04_itms.04498.04498.1	1.7653	0.2419	97.2	1078.73	1079.16	4415.7	72	5.392	45	1	R.IVGCTGGTGEK.E
	PARC_Toxo_insol_rep1_10_itms.04194.04194.1	1.8998	0.2329	98.5	1083.58	1084.27	3347.5	37	4.518	64.3	1	K.EHVPLWFR.C
	PARC_Toxo_insol_rep1_10_itms.04180.04180.2	2.4608	0.2434	99.2	1084.09	1084.27	3669.4	112	4.486	71.4	1	K.EHVPLWFR.C
	PARC_Toxo_insol_rep4_08_itms.06697.06697.2	2.5173	0.1679	97.7	1101.13	1101.22	4271	46	4.58	78.6	2	R.CREGFLYR.C
	PARC_Toxo_insol_rep4_07_itms.07610.07610.2	3.0603	0.254	99.7	1529.07	1528.7	8506.8	1	5.513	72.7	1	R.CGECDQIFMLVR.V
	PARC_Toxo_insol_rep3_03_itms.11783.11783.2	3.9011	0.3065	100	2874.59	2873.2	4880.4	1	5.592	37.5	4	R.VFYSLPDGKDPFPVDPDVEDVFDMK.L
	PARC_Toxo_insol_rep2_03_itms.11834.11834.3	4.4975	0.2046	99.5	2874.86	2873.2	5097.8	2	4.931	36.5	3	R.VFYSLPDGKDPFPVDPDVEDVFDMK.L
	PARC_Toxo_insol_rep4_03_itms.09130.09130.2	4.6971	0.358	100	1866.01	1866.05	6200.4	1	6.703	83.3	3	K.DPFPVDPDVEDVFDMK.L
	PARC_Toxo_insol_rep3_03_itms.10479.10479.1	3.5111	0.337	99.7	1866.04	1866.05	4785	1	6.285	63.3	1	K.DPFPVDPDVEDVFDMK.L
	PARC_Toxo_insol_rep2_08_itms.09275.09275.1	3.8196	0.373	99.8	1834.13	1834.04	6828.4	1	6.647	56.7	3	R.WPAGHQAYSELFLEGK.W
	PARC_Toxo_insol_rep2_09_itms.09445.09445.3	4.0301	0.2229	99.8	1834.22	1834.04	7207.5	1	5.118	50	4	R.WPAGHQAYSELFLEGK.W
	PARC_Toxo_insol_rep4_09_itms.08708.08708.2	5.312	0.3842	100	1836.61	1834.04	9340.5	1	7.134	73.3	69	R.WPAGHQAYSELFLEGK.W
49.m00060	76	603	0.602	847	96824	5.1	U	heat shock protein 90, putative
TgTwinScan_6414	76	603	0.609	838	95954	5.1	U
TgTigrScan_3645	76	603	0.588	867	99207	5	U
TgGlmHMM_3720	76	603	0.609	838	95954	5.1	U
	PARC_Toxo_insol_rep3_03_itms.05137.05137.1	2.4022	0.286	99.7	1702.01	1701.78	3968.5	12	5.461	43.3	3	A.TETDAAEPLTAEEAPR.S
	PARC_Toxo_insol_rep4_03_itms.04957.04957.2	5.6891	0.4313	100	1702.97	1701.78	4694.6	1	7.232	80	3	A.TETDAAEPLTAEEAPR.S
	PARC_Toxo_insol_rep4_03_itms.04945.04945.2	2.8631	0.2038	97.2	1600.05	1600.68	5938.1	1	4.785	67.9	1	T.ETDAAEPLTAEEAPR.S
	PARC_Toxo_insol_rep2_03_itms.04987.04987.2	2.5677	0.1462	97.5	931.472	931.031	3131.7	15	3.45	85.7	1	S.LPIDESEK.A
	PARC_Toxo_insol_rep3_03_itms.05027.05027.2	4.7011	0.3223	100	1556.75	1556.71	5254.3	1	6.482	71.4	2	K.AAAPLTAEEQEAVQK.S
	PARC_Toxo_insol_rep4_03_itms.04852.04852.1	3.2506	0.1974	99.7	1557.86	1556.71	5054.1	1	5.257	57.1	5	K.AAAPLTAEEQEAVQK.S
	PARC_Toxo_insol_rep4_04_itms.04463.04463.2	4.5777	0.3417	100	1579.47	1579.62	8379.2	1	6.892	83.3	7	K.SQESHQYQTEVSR.L
	PARC_Toxo_insol_rep2_04_itms.04630.04630.1	3.2817	0.3281	99.7	1579.94	1579.62	5930.3	1	6.373	58.3	2	K.SQESHQYQTEVSR.L
	PARC_Toxo_insol_rep3_06_itms.10477.10477.2	4.6644	0.3243	100	1581.81	1580.88	8788.2	1	5.855	83.3	86	R.LMDIIINSLYTQR.E
	PARC_Toxo_insol_rep3_09_itms.10159.10159.2	3.8509	0.2817	100	1467.99	1467.72	2789.2	2	5.589	68.2	8	L.MDIIINSLYTQR.E
	PARC_Toxo_insol_rep2_04_itms.15640.15640.2	4.2722	0.2566	100	1948.49	1947.24	7998.6	1	5.327	62.5	5	R.EVFLRELISNAVDALEK.V
	PARC_Toxo_insol_rep2_03_itms.06542.06542.2	4.1997	0.3471	100	1302.29	1302.47	7682.7	1	6.743	86.4	2	R.ELISNAVDALEK.V
	PARC_Toxo_insol_rep4_03_itms.05954.05954.1	3.3373	0.2341	99.7	1303.62	1302.47	3819.7	26	4.652	63.6	4	R.ELISNAVDALEK.V
	PARC_Toxo_insol_rep2_12_itms.16458.16458.2	2.6714	0.2456	97.3	1722.13	1724.01	6534.4	5	4.793	57.1	1	K.VRFTALSHPEVLEPK.K
	PARC_Toxo_insol_rep4_12_itms.16523.16523.1	3.0489	0.1851	99.5	1723.88	1724.01	3878.1	231	4.237	46.4	1	K.VRFTALSHPEVLEPK.K
	PARC_Toxo_insol_rep4_05_itms.05427.05427.2	3.6784	0.2654	100	1469.51	1468.69	6470.9	1	5.088	75	6	R.FTALSHPEVLEPK.K
	PARC_Toxo_insol_rep3_06_itms.05720.05720.1	2.6988	0.172	98.5	1470.1	1468.69	3970.6	6	4.118	58.3	6	R.FTALSHPEVLEPK.K
	PARC_Toxo_insol_rep3_09_itms.07204.07204.1	3.2586	0.2213	99.7	1598.04	1596.87	5004	1	4.954	61.5	3	R.FTALSHPEVLEPKK.N
	PARC_Toxo_insol_rep3_09_itms.07230.07230.2	4.267	0.2833	100	1599.67	1596.87	6258.5	1	5.657	80.8	2	R.FTALSHPEVLEPKK.N
	PARC_Toxo_insol_rep3_03_itms.06354.06354.1	2.1688	0.3214	99.7	1335.77	1336.59	4985.1	75	5.962	50	1	K.TLSIIDSGIGMTK.Q
	PARC_Toxo_insol_rep2_03_itms.06390.06390.2	4.1845	0.2565	100	1336.35	1336.59	7170.5	1	7.237	87.5	1	K.TLSIIDSGIGMTK.Q
	PARC_Toxo_insol_rep3_03_itms.05734.05734.1	1.9283	0.26	99	1121.89	1122.32	4952.6	64	4.508	50	2	L.SIIDSGIGMTK.Q
	PARC_Toxo_insol_rep3_03_itms.05702.05702.2	3.9327	0.2288	100	1286.13	1286.47	4300.8	4	4.937	77.3	3	K.QDLINNLGTVAK.S
	PARC_Toxo_insol_rep3_03_itms.05343.05343.1	2.9136	0.3089	99.8	1844.06	1844.89	7876	1	5.518	53.3	1	K.NVEDDQHIWESSADAK.F
	PARC_Toxo_insol_rep4_03_itms.05130.05130.2	5.2791	0.4636	100	1844.45	1844.89	8313.9	1	7.354	70	2	K.NVEDDQHIWESSADAK.F
	PARC_Toxo_insol_rep3_08_itms.07894.07894.2	3.0195	0.1646	99.6	1029.19	1029.19	4345.2	18	5.217	81.2	6	R.GTCVTLHLK.E
	PARC_Toxo_insol_rep1_12_itms.11201.11201.2	3.3674	0.1228	97.9	2393.57	2392.64	3076.1	1	4.708	50	1	R.GTCVTLHLKEDATEFLNEWK.L
	PARC_Toxo_insol_rep1_07_itms.05748.05748.2	2.98	0.131	96.2	1624.41	1623.8	7351.8	21	4.487	54.2	4	H.LKEDATEFLNEWK.L
	PARC_Toxo_insol_rep2_03_itms.07507.07507.2	3.6511	0.1537	99.9	1381.85	1382.47	6013.3	1	5.185	80	2	K.EDATEFLNEWK.L
	PARC_Toxo_insol_rep4_03_itms.06685.06685.1	2.7754	0.2423	99.7	1382.51	1382.47	3593.2	17	5.135	60	5	K.EDATEFLNEWK.L
	PARC_Toxo_insol_rep1_05_itms.03229.03229.1	2.395	0.2651	99.7	1537.72	1538.8	2954	49	6.462	50	3	R.FSQFMSYPIYVR.T
	PARC_Toxo_insol_rep2_07_itms.08141.08141.2	4.7991	0.3243	100	1541.55	1538.8	8220.6	1	5.515	81.8	13	R.FSQFMSYPIYVR.T
	PARC_Toxo_insol_rep3_05_itms.06924.06924.1	2.0316	0.2533	99.2	1390.21	1391.63	3987.7	66	5.69	50	1	F.SQFMSYPIYVR.T
	PARC_Toxo_insol_rep3_05_itms.06923.06923.2	3.8899	0.3055	100	1394.21	1391.63	7535.7	1	6.305	85	5	F.SQFMSYPIYVR.T
	PARC_Toxo_insol_rep2_03_itms.05334.05334.1	2.3984	0.2096	99	1820.13	1819.91	5757.3	2	4.937	46.7	1	R.TVTEEVPIEDEEAETK.D
	PARC_Toxo_insol_rep4_03_itms.05083.05083.2	3.4296	0.2556	99.8	1820.77	1819.91	3983.5	1	5.619	70	1	R.TVTEEVPIEDEEAETK.D
	PARC_Toxo_insol_rep4_03_itms.04295.04295.2	4.3143	0.38	100	2094.59	2095.14	4969.4	1	7.436	58.8	1	K.EKDEDKDKDDVEVTEGDK.D
	PARC_Toxo_insol_rep4_03_itms.04335.04335.2	4.0724	0.3742	100	2466.69	2467.51	4670.4	1	6.445	55	2	K.EKDEDKDKDDVEVTEGDKDEK.K
	PARC_Toxo_insol_rep2_03_itms.04629.04629.1	2.8721	0.2622	99.7	1350.69	1350.38	5505.6	1	5.422	59.1	1	K.DKDDVEVTEGDK.D
	PARC_Toxo_insol_rep2_03_itms.04602.04602.1	3.4025	0.3985	99.8	1721.81	1722.76	7265.6	1	7.463	64.3	1	K.DKDDVEVTEGDKDEK.K
	PARC_Toxo_insol_rep4_03_itms.04258.04258.2	4.9197	0.3276	100	1725.59	1722.76	7611.6	1	6.301	82.1	4	K.DKDDVEVTEGDKDEK.K
	PARC_Toxo_insol_rep2_04_itms.03963.03963.2	5.0694	0.3202	100	1850.81	1850.93	7190.3	1	5.991	66.7	6	K.DKDDVEVTEGDKDEKK.D
	PARC_Toxo_insol_rep1_05_itms.02299.02299.2	4.2835	0.2239	100	1533.49	1533.68	8782.8	1	5.105	86.4	2	K.KKDEWEQVNTQK.A
	PARC_Toxo_insol_rep3_05_itms.04830.04830.1	4.08	0.1658	99.7	1535	1533.68	4617.3	1	4.6	72.7	6	K.KKDEWEQVNTQK.A
	PARC_Toxo_insol_rep4_02_itms.06085.06085.2	3.5082	0.059	99.2	1279.15	1277.33	4766.1	5	4.282	88.9	1	K.DEWEQVNTQK.A
	PARC_Toxo_insol_rep1_06_itms.02728.02728.3	4.8853	0.2212	100	2615.96	2615.95	6900.7	1	5.981	39.5	1	K.AIWLRPKEEIEEKEYNEFYK.S
	PARC_Toxo_insol_rep4_05_itms.15179.15179.3	3.809	0.2965	99.8	2314.61	2315.5	5540.4	1	5.315	32.9	7	K.DWSDPLAHIHFSAEGEVEFK.A
	PARC_Toxo_insol_rep4_05_itms.23349.23349.2	4.1981	0.3293	100	2316.59	2315.5	6073.2	1	5.759	52.6	123	K.DWSDPLAHIHFSAEGEVEFK.A
	PARC_Toxo_insol_rep3_05_itms.06012.06012.2	4.0968	0.3039	100	1576.73	1576.71	8008.5	1	6.356	75	5	K.RAPSDIYSNYFDK.Q
	PARC_Toxo_insol_rep4_05_itms.05678.05678.1	2.9105	0.1759	99.2	1577.83	1576.71	3022.1	20	4.567	54.2	3	K.RAPSDIYSNYFDK.Q
	PARC_Toxo_insol_rep4_04_itms.06777.06777.2	3.1991	0.1265	97.4	1629.39	1629.9	5546	11	3.356	69.2	2	R.RVLVADQFDDLLPK.Y
	PARC_Toxo_insol_rep4_03_itms.07384.07384.2	4.6324	0.2964	100	1473.47	1473.71	5823.9	1	6.638	87.5	5	R.VLVADQFDDLLPK.Y
	PARC_Toxo_insol_rep4_03_itms.05550.05550.1	3.0172	0.2905	99.8	1485.95	1486.62	4412.6	68	5.701	50	3	K.GVVDSDDLPLNVSR.E
	PARC_Toxo_insol_rep4_03_itms.05548.05548.2	4.7858	0.3813	100	1486.19	1486.62	4348.4	1	6.394	84.6	3	K.GVVDSDDLPLNVSR.E
	PARC_Toxo_insol_rep2_03_itms.04607.04607.2	3.184	0.1975	99.8	1220.35	1220.23	6369.8	1	4.08	83.3	2	K.ELEQEEDEAK.K
	PARC_Toxo_insol_rep2_03_itms.04612.04612.1	3.5694	0.0869	97.1	1221.74	1220.23	2471	4	3.406	77.8	1	K.ELEQEEDEAK.K
	PARC_Toxo_insol_rep2_04_itms.06052.06052.2	2.7669	0.2234	99.3	1081.17	1081.25	4921	1	4.316	83.3	1	R.SVTLESFVAK.L
	PARC_Toxo_insol_rep4_03_itms.06762.06762.3	4.634	0.1369	99	2367.53	2367.64	5215.5	1	5.522	42.5	3	K.LPENQPNIYYAAGESAEQLMK.A
	PARC_Toxo_insol_rep2_03_itms.07702.07702.2	5.6255	0.2974	100	2370.19	2367.64	5946.6	1	6.979	60	20	K.LPENQPNIYYAAGESAEQLMK.A
	PARC_Toxo_insol_rep4_04_itms.05947.05947.2	3.515	0.2679	100	1077.41	1077.33	4513.7	6	5.725	87.5	1	K.APEMQIFLK.K
	PARC_Toxo_insol_rep2_10_itms.20165.20165.2	4.3086	0.2978	100	2193.59	2192.5	7811.2	53	5.347	44.1	80	K.DIEVLFLLEAMDEPCIQR.V
	PARC_Toxo_insol_rep4_02_itms.05649.05649.1	2.3929	0.2383	99.5	1390.38	1391.43	5237	2	5.306	59.1	2	K.GDVQLDQTEEEK.K
	PARC_Toxo_insol_rep1_11_itms.05196.05196.2	3.5069	0.2112	99.9	1404.77	1405.68	5869.6	1	5.391	85	1	K.KAFEPLLSWWK.K
	PARC_Toxo_insol_rep3_07_itms.12847.12847.2	3.5087	0.0273	98.7	1277.87	1277.51	3979.4	7	4.335	77.8	13	K.AFEPLLSWWK.K
	PARC_Toxo_insol_rep2_06_itms.07565.07565.2	5.2076	0.4953	100	2483.41	2482.78	7572.8	1	9.195	52.4	10	K.RLVEAPCAVVASEWGYSAQMEK.I
	PARC_Toxo_insol_rep3_06_itms.08594.08594.2	5.3624	0.3537	100	2327.31	2326.59	9956.3	1	8.496	72.5	49	R.LVEAPCAVVASEWGYSAQMEK.I
	PARC_Toxo_insol_rep1_12_itms.08173.08173.2	3.4422	0.3209	100	1151.91	1149.3	5774.4	3	5.329	93.8	7	K.VFEINPHHR.M
	PARC_Toxo_insol_rep2_12_itms.12807.12807.2	2.6502	0.1439	98.2	1050.33	1050.16	5848.2	24	3.933	92.9	1	V.FEINPHHR.M
	PARC_Toxo_insol_rep2_05_itms.06967.06967.2	4.3579	0.2091	100	1335.37	1335.65	8008.4	1	4.43	90	22	R.MIQYLLAQVQK.E
	PARC_Toxo_insol_rep1_05_itms.03360.03360.3	5.1788	0.3582	100	2852.09	2852.29	8725.7	1	6.184	34.4	1	R.MIQYLLAQVQKEGDNVGSKEIEMAR.L
	PARC_Toxo_insol_rep4_04_itms.05544.05544.1	2.8764	0.1601	98.6	1203.8	1204.46	8025.9	73	4.366	72.2	1	M.IQYLLAQVQK.E
	PARC_Toxo_insol_rep3_05_itms.06050.06050.2	3.9011	0.0949	99.9	1205.85	1204.46	5472.6	6	5.273	88.9	4	M.IQYLLAQVQK.E
	PARC_Toxo_insol_rep2_03_itms.05147.05147.2	3.0237	0.266	99.9	1078.87	1079.15	6777.6	8	6.978	83.3	2	L.ASGFEVEDPK.D
	PARC_Toxo_insol_rep4_03_itms.07002.07002.2	3.435	0.3564	100	3174.89	3176.47	6797.2	1	6.616	29.6	3	K.AVAADLTLPTDEPMIAEYELPREEEDEK.V
	PARC_Toxo_insol_rep2_03_itms.04108.04108.2	3.027	0.1458	98.6	1235.25	1235.25	8589.9	1	4.36	85	1	K.VGDEDAKDEEK.N
	PARC_Toxo_insol_rep2_03_itms.04227.04227.2	3.6684	0.0772	99.2	1376.03	1376.33	8281.9	6	3.808	77.3	2	K.NEEGEADEPEEK.E
Reverse_TGG_994666-6-239101-238748	2	3	0.593	118	10380	4.6	U
	PARC_Toxo_insol_rep4_04_itms.18722.18722.3	3.84	0.1971	96.7	3298.52	3295.58	10643.3	132	4.089	19.1	1	A.SVAVAASAAAAEAEEAAAVAGVAAAAGGAVAVAEATPAE.V
*	PARC_Toxo_insol_rep4_07_itms.18689.18689.2	4.0364	0.0371	98.5	2738.77	2740.06	8190.9	191	3.768	28.3	2	A.ASDRAAVAEAVAAVGAAVACGAVAVRAAAAA.A
42.m07384	23	148	0.59	122	14374	9	U	hypothetical protein
	PARC_Toxo_insol_rep1_10_itms.05260.05260.2	3.6682	0.0289	95.7	2056.25	2057.43	7832	156	5.478	43.8	1	R.KMLGSYPVSPEFEMVWR.D
	PARC_Toxo_insol_rep2_05_itms.10560.10560.1	2.9645	0.3171	99.8	1930.21	1929.26	5803.7	1	5.451	43.3	4	K.MLGSYPVSPEFEMVWR.D
	PARC_Toxo_insol_rep2_05_itms.10485.10485.2	4.2485	0.3476	100	1930.91	1929.26	3772.2	1	5.922	63.3	15	K.MLGSYPVSPEFEMVWR.D
	PARC_Toxo_insol_rep2_05_itms.08583.08583.1	2.7926	0.1257	95.9	1685.1	1684.91	4654.6	5	4.478	50	1	L.GSYPVSPEFEMVWR.D
	PARC_Toxo_insol_rep4_04_itms.07318.07318.2	3.754	0.1885	99.8	1687.87	1684.91	6038.7	1	4.787	65.4	3	L.GSYPVSPEFEMVWR.D
	PARC_Toxo_insol_rep3_12_itms.17029.17029.3	5.4795	0.3097	100	2291.54	2290.58	9542.8	1	6.548	39.5	5	R.DRLTAHGGYIQQTISPYQLK.F
	PARC_Toxo_insol_rep4_12_itms.16906.16906.2	6.0501	0.3872	100	2292.67	2290.58	6907.9	1	7.497	60.5	8	R.DRLTAHGGYIQQTISPYQLK.F
	PARC_Toxo_insol_rep4_09_itms.07240.07240.3	4.473	0.1795	99.8	2020.19	2019.31	5196	1	4.311	42.6	3	R.LTAHGGYIQQTISPYQLK.F
	PARC_Toxo_insol_rep3_10_itms.07818.07818.2	5.9284	0.3458	100	2022.07	2019.31	10964.2	1	6.893	64.7	67	R.LTAHGGYIQQTISPYQLK.F
	PARC_Toxo_insol_rep4_09_itms.07103.07103.2	5.0218	0.3314	100	1906.51	1906.15	7711	1	6.224	62.5	6	L.TAHGGYIQQTISPYQLK.F
	PARC_Toxo_insol_rep4_10_itms.07153.07153.2	4.5523	0.3444	100	1804.87	1805.04	6634.6	1	6.988	70	2	T.AHGGYIQQTISPYQLK.F
	PARC_Toxo_insol_rep4_03_itms.17009.17009.2	2.9324	0.2244	98.5	2014.15	2012.28	7999.4	1	5.215	40.6	1	K.CSAYAWPWVWPGLITFG.L
	PARC_Toxo_insol_rep1_11_itms.09630.09630.2	4.4257	0.3426	100	2352.83	2352.75	3985.7	1	6.47	63.2	9	K.CSAYAWPWVWPGLITFGLVK.K
	PARC_Toxo_insol_rep2_11_itms.22009.22009.3	4.5977	0.2924	100	2353.1	2352.75	7137.2	1	5.452	46.1	5	K.CSAYAWPWVWPGLITFGLVK.K
	PARC_Toxo_insol_rep4_03_itms.17134.17134.1	2.9833	0.2489	99.7	1852.96	1852.14	7662.3	1	6.179	43.3	2	C.SAYAWPWVWPGLITFG.L
	PARC_Toxo_insol_rep4_11_itms.19594.19594.3	3.2464	0.2661	97.9	2192.63	2192.61	8678.6	85	4.628	34.7	1	C.SAYAWPWVWPGLITFGLVK.K
	PARC_Toxo_insol_rep3_11_itms.22642.22642.2	4.3849	0.2731	100	2193.99	2192.61	4637.7	1	5.449	58.3	6	C.SAYAWPWVWPGLITFGLVK.K
	PARC_Toxo_insol_rep2_11_itms.22219.22219.2	3.0144	0.1695	97.1	2107.29	2105.53	6865.3	159	4.583	38.2	1	S.AYAWPWVWPGLITFGLVK.K
	PARC_Toxo_insol_rep3_11_itms.21948.21948.2	2.8243	0.2184	97.5	1871.71	1871.28	8005.9	78	4.953	40	1	Y.AWPWVWPGLITFGLVK.K
	PARC_Toxo_insol_rep2_04_itms.06293.06293.2	4.2359	0.3205	100	2024.03	2023.14	8016.6	1	5.918	64.3	3	K.MNHDVEEDIRDHYWY.-
	PARC_Toxo_insol_rep4_04_itms.05958.05958.2	3.7693	0.3256	100	1777.63	1777.85	8875.3	1	6.254	75	1	N.HDVEEDIRDHYWY.-
	PARC_Toxo_insol_rep3_03_itms.06928.06928.2	2.4534	0.3065	98.8	1640.99	1640.71	7589.9	10	5.692	54.5	1	H.DVEEDIRDHYWY.-
	PARC_Toxo_insol_rep4_03_itms.06304.06304.1	3.3362	0.2402	99.8	1641.95	1640.71	4594.9	1	4.615	68.2	2	H.DVEEDIRDHYWY.-
59.m03408	39	175	0.584	536	61284	6.4	U	conserved hypothetical protein
	PARC_Toxo_insol_rep3_04_itms.12022.12022.2	5.2383	0.3735	100	2107.27	2105.38	5041.1	1	6.464	61.1	7	R.DSWMSLAPFVAPNNAAAWR.K
	PARC_Toxo_insol_rep3_10_itms.13182.13182.2	4.3067	0.2563	100	2233.89	2233.55	4277.2	1	6.015	50	3	R.DSWMSLAPFVAPNNAAAWRK.L
	PARC_Toxo_insol_rep4_09_itms.11592.11592.3	3.7513	0.1796	97	2235.02	2233.55	5197.5	8	4.944	31.6	1	R.DSWMSLAPFVAPNNAAAWRK.L
	PARC_Toxo_insol_rep3_10_itms.14425.14425.2	3.4573	0.3511	100	1992.25	1990.29	5186.5	1	5.477	55.9	1	D.SWMSLAPFVAPNNAAAWR.K
	PARC_Toxo_insol_rep1_04_itms.02270.02270.2	3.4679	0.1831	99.6	1615.93	1614.8	5763.5	37	4.06	61.5	2	K.LRDGAQEVQTVIER.Q
	PARC_Toxo_insol_rep3_04_itms.06002.06002.2	3.2902	0.2225	99.8	1499.13	1498.68	8557.5	1	4.607	81.8	1	K.TFYTNQVQILDR.A
	PARC_Toxo_insol_rep3_06_itms.13654.13654.2	3.4988	0.2933	99.9	2352.91	2353.68	8049.8	1	5.612	47.5	1	K.TFYTNQVQILDRALGALETAK.T
	PARC_Toxo_insol_rep2_06_itms.11005.11005.2	3.5654	0.3604	100	1484.25	1481.66	7793.8	1	6.638	69.2	5	K.GWALFDAALSACAK.S
	PARC_Toxo_insol_rep2_06_itms.07037.07037.2	4.2219	0.3106	100	1543.81	1544.76	6328.4	1	6.219	83.3	3	R.ALWVSCSNPPVWK.V
	PARC_Toxo_insol_rep3_06_itms.07199.07199.1	3.2173	0.3335	99.7	1544.97	1544.76	7060.8	2	6.143	54.2	5	R.ALWVSCSNPPVWK.V
	PARC_Toxo_insol_rep2_07_itms.06731.06731.2	3.3376	0.2933	100	1473.75	1473.68	7677.7	1	5.925	72.7	2	A.LWVSCSNPPVWK.V
	PARC_Toxo_insol_rep4_04_itms.09567.09567.2	4.9542	0.4565	100	2373.49	2373.54	9129	1	8.143	63.9	24	K.VNTNEWLDSDQYWQAFVEK.H
	PARC_Toxo_insol_rep4_07_itms.10095.10095.2	4.8627	0.4405	100	2274.55	2274.41	10160.4	1	7.67	61.8	6	V.NTNEWLDSDQYWQAFVEK.H
	PARC_Toxo_insol_rep2_08_itms.08124.08124.3	5.0609	0.2936	100	2802.08	2804.05	7016.6	1	6.947	48.9	12	K.HHFYSQYQPGVVDPEAPQEVEAFK.Q
	PARC_Toxo_insol_rep4_08_itms.07512.07512.2	4.8627	0.3478	100	2804.93	2804.05	4832.5	1	6.438	47.8	18	K.HHFYSQYQPGVVDPEAPQEVEAFK.Q
	PARC_Toxo_insol_rep2_05_itms.12487.12487.3	4.4506	0.2911	100	2895.53	2896.22	8837.4	1	5.486	30.7	1	R.SDTPMLYAYMNELPSWEYYDLHR.S
	PARC_Toxo_insol_rep4_05_itms.10738.10738.2	4.5461	0.4169	100	2896.11	2896.22	4841.7	1	6.665	47.7	3	R.SDTPMLYAYMNELPSWEYYDLHR.S
	PARC_Toxo_insol_rep2_11_itms.12113.12113.2	4.0284	0.2525	100	1614.63	1614.9	5635.8	1	6.515	79.2	8	R.SAFLEHMTYFLVR.T
	PARC_Toxo_insol_rep4_11_itms.10172.10172.2	2.8266	0.183	97.9	1527.53	1527.82	8101.4	1	4.869	72.7	1	S.AFLEHMTYFLVR.T
	PARC_Toxo_insol_rep4_11_itms.14832.14832.2	4.387	0.2448	100	2332.59	2330.73	5248.3	1	5.759	61.8	8	R.FFPEMPPWQWLAHMENLR.F
	PARC_Toxo_insol_rep4_11_itms.13534.13534.2	3.2569	0.3111	99.9	2182.87	2183.55	6274.2	1	5.337	56.2	1	F.FPEMPPWQWLAHMENLR.F
	PARC_Toxo_insol_rep4_11_itms.14817.14817.3	4.1866	0.2456	99.9	2036.81	2036.38	3287.8	1	4.948	45	1	F.PEMPPWQWLAHMENLR.F
	PARC_Toxo_insol_rep4_11_itms.14849.14849.2	3.9126	0.3603	100	1679.31	1678.95	8589.3	1	6.688	79.2	3	M.PPWQWLAHMENLR.F
	PARC_Toxo_insol_rep2_09_itms.07125.07125.2	3.9714	0.1848	100	1329.47	1328.51	5407.1	1	4.367	90	3	R.RSQLQLANLER.E
	PARC_Toxo_insol_rep2_09_itms.07160.07160.1	2.4154	0.1543	95.5	1329.62	1328.51	3278.1	1	3.769	65	1	R.RSQLQLANLER.E
	PARC_Toxo_insol_rep2_04_itms.06532.06532.2	3.6774	0.1942	99.7	2229.51	2228.42	9400.6	1	4.506	50	1	R.ALDFLPVDVEHHGEEYTQK.F
	PARC_Toxo_insol_rep2_06_itms.07969.07969.2	4.3722	0.3032	100	1849.45	1848.03	12140.6	1	5.977	71.4	12	K.FLQYETELFQACAAR.L
	PARC_Toxo_insol_rep4_03_itms.11240.11240.2	5.1869	0.3176	100	2228.15	2226.49	6164.7	1	5.919	55.6	5	K.LFSLGDDVNALFYLPEQQR.R
	PARC_Toxo_insol_rep4_03_itms.10197.10197.2	3.2151	0.2419	99.5	2113.55	2113.33	7270.2	79	4.782	38.2	1	L.FSLGDDVNALFYLPEQQR.R
	PARC_Toxo_insol_rep2_06_itms.09973.09973.2	2.8545	0.1703	95.3	2292.85	2292.56	5672.8	1	3.984	42.5	1	R.DVERPTQAVQTLLGHLEATGR.P
	PARC_Toxo_insol_rep2_06_itms.09937.09937.3	6.3023	0.217	100	2293.58	2292.56	8584.8	2	5.785	45	4	R.DVERPTQAVQTLLGHLEATGR.P
	PARC_Toxo_insol_rep1_05_itms.03154.03154.3	4.9886	0.2745	100	2058.83	2059.26	6573.5	1	5.512	48.5	6	R.GEHWLTAPGECVSQAFLR.R
	PARC_Toxo_insol_rep2_06_itms.07959.07959.2	5.0164	0.3282	100	2061.97	2059.26	4656.8	1	6.474	76.5	11	R.GEHWLTAPGECVSQAFLR.R
	PARC_Toxo_insol_rep2_12_itms.18613.18613.2	2.9127	0.1665	95.8	2214.57	2215.44	5020.6	75	4.104	38.9	1	R.GEHWLTAPGECVSQAFLRR.L
	PARC_Toxo_insol_rep2_04_itms.07478.07478.2	3.0638	0.2046	98.6	2028.97	2028.19	4931.5	1	4.555	66.7	3	R.LRTDDPAYEVYCSYFK.E
	PARC_Toxo_insol_rep2_03_itms.07853.07853.2	4.4926	0.4736	100	1758.47	1758.84	8492	1	8.48	76.9	2	R.TDDPAYEVYCSYFK.E
	PARC_Toxo_insol_rep3_03_itms.07772.07772.1	3.13	0.2863	99.8	1758.79	1758.84	3450	1	6.203	65.4	4	R.TDDPAYEVYCSYFK.E
	PARC_Toxo_insol_rep1_03_itms.03389.03389.1	3.5284	0.3215	99.7	1448.74	1449.6	4403.7	1	7.082	69.2	2	K.NAQEEAAAYGLALK.T
	PARC_Toxo_insol_rep1_03_itms.03382.03382.2	4.7954	0.3947	100	1449.53	1449.6	9732.3	1	6.711	84.6	1	K.NAQEEAAAYGLALK.T
80.m00006	39	130	0.569	550	60381	9.3	U	malate:quinone oxidoreductase, putative
TgTwinScan_0081	39	130	0.569	550	60381	9.3	U
TgTigrScan_1478	39	130	0.569	550	60381	9.3	U
TgGlmHMM_0066	39	130	0.537	583	64538	9.1	U
	PARC_Toxo_insol_rep4_04_itms.04712.04712.2	4.8873	0.3308	100	1769.65	1769.99	7821.3		6.245	70.6	2	A.PTATAADTKPASATPLQK.P
	PARC_Toxo_insol_rep4_10_itms.06260.06260.3	5.6514	0.4154	100	3187.61	3188.49	5558	1	6.511	30.3	2	P.TATAADTKPASATPLQKPGSSTGGMTSGPASPSR.Q
	PARC_Toxo_insol_rep4_02_itms.02880.02880.2	2.9871	0.1757	97.1	1574.49	1571.77	4586.6	119	4.169	46.7	1	T.ATAADTKPASATPLQK.P
	PARC_Toxo_insol_rep2_12_itms.13643.13643.3	4.896	0.4509	100	2428.94	2428.68	5266.8	1	6.85	36	2	K.PASATPLQKPGSSTGGMTSGPASPSR.Q
	PARC_Toxo_insol_rep2_12_itms.13660.13660.2	4.4555	0.3571	100	2428.99	2428.68	4171	1	5.977	56	2	K.PASATPLQKPGSSTGGMTSGPASPSR.Q
	PARC_Toxo_insol_rep2_05_itms.04775.04775.2	4.531	0.4664	100	1534.67	1534.64	6791.5	1	8.295	68.8	5	K.PGSSTGGMTSGPASPSR.Q
	PARC_Toxo_insol_rep4_12_itms.14724.14724.2	3.6539	0.2758	100	1345.47	1347.53	4252.2	1	6.475	77.3	3	R.RPSFAVVASCPR.N
	PARC_Toxo_insol_rep3_04_itms.05077.05077.2	4.2604	0.3945	100	2222.99	2224.31	4261.1	1	6.877	50	1	R.NNSQTIHCGDIETNYTVEK.A
	PARC_Toxo_insol_rep1_08_itms.03331.03331.2	3.8026	0.0554	98	1942.61	1943.25	4950.2	7	4.713	56.2	1	R.NFATKLPPSERDLVVQK.M
	PARC_Toxo_insol_rep1_05_itms.04833.04833.3	5.7243	0.4157	100	3327.8	3328.59	5226.8	1	7.226	27.6	21	R.SDSACAIFIPDEHSAVNYYHLAASFVDQAK.R
	PARC_Toxo_insol_rep3_04_itms.11689.11689.2	4.4388	0.2864	100	2365.97	2363.55	7196.2	1	6.023	42.5	1	I.PDEHSAVNYYHLAASFVDQAK.R
	PARC_Toxo_insol_rep3_12_itms.01640.01640.2	3.6544	0.2381	99.9	1750.95	1749.03	12376.3	5	5.189	53.3	2	R.FVVVSACGQSLLLAQR.M
	PARC_Toxo_insol_rep4_06_itms.14055.14055.3	6.0117	0.4026	100	2906.06	2904.35	7741.1	1	7.16	34	4	R.MGYGLNFSCLPMAGSFYFAPEMLNGK.V
	PARC_Toxo_insol_rep4_06_itms.14092.14092.2	4.4044	0.349	100	2906.89	2904.35	5307.8	1	6.833	36	16	R.MGYGLNFSCLPMAGSFYFAPEMLNGK.V
	PARC_Toxo_insol_rep2_07_itms.15371.15371.2	3.8942	0.3012	100	2774.69	2773.16	7440.3	1	5.683	33.3	1	M.GYGLNFSCLPMAGSFYFAPEMLNGK.V
	PARC_Toxo_insol_rep4_07_itms.06625.06625.2	2.4607	0.2674	95.9	2725.83	2727.06	6565.1	14	4.73	29.2	1	K.VYTCQDPRLPFAAVHGDPDLVAVGK.T
	PARC_Toxo_insol_rep2_08_itms.09008.09008.3	5.1987	0.1931	99.9	2729.57	2727.06	9606.8	3	5.289	30.2	3	K.VYTCQDPRLPFAAVHGDPDLVAVGK.T
	PARC_Toxo_insol_rep4_06_itms.06105.06105.3	4.8271	0.3695	100	1707.44	1706.98	5024.6	1	7.295	51.6	2	R.LPFAAVHGDPDLVAVGK.T
	PARC_Toxo_insol_rep4_05_itms.05997.05997.2	5.1999	0.3743	100	1708.51	1706.98	9491.5	1	7.25	75	5	R.LPFAAVHGDPDLVAVGK.T
	PARC_Toxo_insol_rep3_06_itms.06584.06584.1	3.5639	0.345	99.9	1709.11	1706.98	6637.3	1	5.36	59.4	2	R.LPFAAVHGDPDLVAVGK.T
	PARC_Toxo_insol_rep2_08_itms.12075.12075.1	3.0651	0.1499	98.7	1442.76	1442.76	5327.6	4	4.651	58.3	4	R.FGPTALPLPMLER.Y
	PARC_Toxo_insol_rep3_08_itms.12348.12348.2	3.5648	0.2182	99.9	1442.81	1442.76	3894.3	321	4.608	62.5	4	R.FGPTALPLPMLER.Y
	PARC_Toxo_insol_rep2_04_itms.07795.07795.2	3.6045	0.3089	100	1303.83	1303.48	7379.7	3	6.469	75	3	R.YNMSSIGDFLR.V
	PARC_Toxo_insol_rep1_03_itms.03227.03227.2	2.6111	0.1559	95.9	1125.47	1125.35	3301	43	4.025	77.8	1	R.VINPDINLVK.V
	PARC_Toxo_insol_rep2_07_itms.07329.07329.1	2.5438	0.2312	99.6	1405.09	1405.65	4444.1	155	4.721	50	1	K.VYLDLLGTSHMR.N
	PARC_Toxo_insol_rep4_06_itms.06587.06587.2	3.6904	0.324	100	1405.69	1405.65	5816.6	1	5.824	81.8	8	K.VYLDLLGTSHMR.N
	PARC_Toxo_insol_rep3_06_itms.06053.06053.2	3.1571	0.2288	99.9	1143.17	1143.35	4600.2	3	4.436	88.9	2	Y.LDLLGTSHMR.N
	PARC_Toxo_insol_rep1_06_itms.05243.05243.2	3.4729	0.2159	99.7	2208.81	2209.59	6518.8	1	4.819	47.2	1	R.NFLFEVPKLNTVLFANDVK.K
	PARC_Toxo_insol_rep1_10_itms.06215.06215.2	4.6213	0.3434	100	2336.81	2337.77	5370.7	1	5.98	65.8	2	R.NFLFEVPKLNTVLFANDVKK.I
	PARC_Toxo_insol_rep1_09_itms.06129.06129.3	5.9624	0.3796	100	2338.7	2337.77	4913	1	6.334	44.7	2	R.NFLFEVPKLNTVLFANDVKK.I
	PARC_Toxo_insol_rep1_11_itms.03599.03599.2	3.1189	0.2688	99.6	2986.97	2987.47	3987	2	5.25	36.5	1	K.KIVPSIKPEDLTYAQGYGGVRPQLIDK.V
	PARC_Toxo_insol_rep1_12_itms.09754.09754.3	5.2907	0.4319	100	2988.59	2987.47	8794.1	1	7.329	33.7	2	K.KIVPSIKPEDLTYAQGYGGVRPQLIDK.V
	PARC_Toxo_insol_rep3_07_itms.07385.07385.3	3.153	0.3017	97.1	2858.63	2859.3	3247.3	16	5.288	28	2	K.IVPSIKPEDLTYAQGYGGVRPQLIDK.V
	PARC_Toxo_insol_rep1_05_itms.02882.02882.2	3.6742	0.203	99.8	2859.13	2859.3	4923.3	7	4.757	34	8	K.IVPSIKPEDLTYAQGYGGVRPQLIDK.V
	PARC_Toxo_insol_rep2_06_itms.06243.06243.2	3.006	0.1724	97.1	2463.01	2462.81	6171	2	3.938	38.1	1	S.IKPEDLTYAQGYGGVRPQLIDK.V
	PARC_Toxo_insol_rep4_04_itms.08632.08632.3	4.9297	0.3947	100	3019.76	3018.38	5725.6	22	6.651	25	3	K.INPGTGIIFNITPSPGGTTCLGNAELDMR.A
	PARC_Toxo_insol_rep2_04_itms.09874.09874.2	3.8962	0.328	100	3020.45	3018.38	5565.3	33	5.776	28.6	4	K.INPGTGIIFNITPSPGGTTCLGNAELDMR.A
	PARC_Toxo_insol_rep4_05_itms.05410.05410.1	2.773	0.257	99.7	1384.74	1385.56	3806.7	1	5.377	68.2	1	K.RTLLEGEYPVAH.-
	PARC_Toxo_insol_rep4_05_itms.05393.05393.2	3.136	0.2154	99.6	1385.39	1385.56	4386	1	5.122	77.3	3	K.RTLLEGEYPVAH.-
35.m01595	43	207	0.567	538	58000	5.3	U	inner membrane complex protein (IMC3)
TgTwinScan_1329	43	207	0.567	538	58000	5.3	U
TGG_994578-6-102593-100803	43	207	0.511	597	64333	5.7	U
	PARC_Toxo_insol_rep3_09_itms.13760.13760.3	4.9865	0.3672	100	4020.11	4018.68	6895.7		6.14	25	2	N.GQLPEIAEGAETEGLAPVARPPPQVMTALGPMPLPPEVR.Q
	PARC_Toxo_insol_rep3_09_itms.12215.12215.3	4.0613	0.3166	99.9	3310.13	3309.87	7036.1	300	5.34	17.7	2	A.EGAETEGLAPVARPPPQVMTALGPMPLPPEVR.Q
	PARC_Toxo_insol_rep4_12_itms.14623.14623.2	3.7278	0.3214	100	1489.39	1489.67	5607	1	5.774	81.8	17	R.TIEVPHVHYEHK.F
	PARC_Toxo_insol_rep1_12_itms.08380.08380.1	3.303	0.2634	99.8	1490.87	1489.67	4935.9	3	5.347	59.1	11	R.TIEVPHVHYEHK.F
	PARC_Toxo_insol_rep4_12_itms.14343.14343.1	2.9427	0.1368	97.6	1388.33	1388.57	4511.1	1	3.723	70	3	T.IEVPHVHYEHK.F
	PARC_Toxo_insol_rep3_10_itms.11773.11773.3	3.9221	0.2157	99.6	1852.67	1851.28	7999.9	8	4.965	45	1	K.VQVIERIVETIKPVVK.E
	PARC_Toxo_insol_rep4_05_itms.05030.05030.1	3.0249	0.1379	98	1126.82	1126.43	8265.8	1	3.882	77.8	2	R.IVETIKPVVK.E
	PARC_Toxo_insol_rep3_12_itms.16763.16763.3	4.0809	0.1162	96.2	2259.8	2257.77	7815.3	14	3.733	33.3	2	T.VVKQIPKIKTVEVPYYVPR.Y
	PARC_Toxo_insol_rep4_09_itms.11789.11789.2	3.1307	0.1897	98.6	2294.11	2291.71	5753	1	4.556	45.2	1	E.IPYQPPDAATLPPLMVGGLPSR.V
	PARC_Toxo_insol_rep4_10_itms.11682.11682.2	4.791	0.3916	100	2177.83	2178.55	5143.5	1	6.261	55	2	I.PYQPPDAATLPPLMVGGLPSR.V
	PARC_Toxo_insol_rep4_09_itms.11758.11758.2	4.5089	0.3572	100	1789.03	1790.13	3331.5	1	7.062	64.7	3	Q.PPDAATLPPLMVGGLPSR.V
	PARC_Toxo_insol_rep4_05_itms.09614.09614.3	4.0335	0.2218	98.7	4600.76	4598.3	4971.3	1	5.394	19.9	3	P.DAATLPPLMVGGLPSRVSATMPTPFQLGPAPAGHANEVNLPFEAR.V
	PARC_Toxo_insol_rep4_10_itms.11637.11637.2	3.4974	0.2288	100	1123.75	1124.39	5925.9	1	5.408	95	2	L.PPLMVGGLPSR.V
	PARC_Toxo_insol_rep4_10_itms.11692.11692.1	3.0204	0.172	99.3	1123.77	1124.39	3633.7	5	5.057	70	2	L.PPLMVGGLPSR.V
	PARC_Toxo_insol_rep3_11_itms.11063.11063.2	4.2683	0.3935	100	3021.41	3021.42	7310.8	1	7.494	42.9	26	R.VSATMPTPFQLGPAPAGHANEVNLPFEAR.V
	PARC_Toxo_insol_rep4_10_itms.10449.10449.3	4.4105	0.2706	99.9	3021.98	3021.42	3128.6	1	5.409	29.5	11	R.VSATMPTPFQLGPAPAGHANEVNLPFEAR.V
	PARC_Toxo_insol_rep4_09_itms.10428.10428.2	4.6059	0.4097	100	2531.73	2531.83	9384.1	1	7.803	47.8	3	M.PTPFQLGPAPAGHANEVNLPFEAR.V
	PARC_Toxo_insol_rep1_09_itms.04668.04668.3	3.4827	0.2261	95.7	2532.35	2531.83	8298.6	1	5.246	32.6	2	M.PTPFQLGPAPAGHANEVNLPFEAR.V
	PARC_Toxo_insol_rep4_10_itms.10284.10284.2	4.4999	0.2927	100	2334.29	2333.61	9659.4	1	6.375	54.8	2	T.PFQLGPAPAGHANEVNLPFEAR.V
	PARC_Toxo_insol_rep4_07_itms.05973.05973.2	3.0144	0.2551	99.3	2088.79	2089.32	7543.8	134	5.459	31.6	1	F.QLGPAPAGHANEVNLPFEAR.V
	PARC_Toxo_insol_rep2_08_itms.08152.08152.3	3.5309	0.2231	97.6	2090	2089.32	7580.4	202	4.479	28.9	2	F.QLGPAPAGHANEVNLPFEAR.V
	PARC_Toxo_insol_rep4_10_itms.10324.10324.2	4.1422	0.3636	100	1961.85	1961.19	10158.9	1	6.843	58.3	1	Q.LGPAPAGHANEVNLPFEAR.V
	PARC_Toxo_insol_rep4_10_itms.10304.10304.2	3.5287	0.2868	99.9	1790.79	1790.98	6918.9	1	5.707	59.4	1	G.PAPAGHANEVNLPFEAR.V
	PARC_Toxo_insol_rep4_10_itms.09350.09350.2	3.3662	0.1731	99.1	1623.63	1622.78	7748.5	11	4.683	60.7	1	A.PAGHANEVNLPFEAR.V
	PARC_Toxo_insol_rep1_04_itms.00164.00164.3	7.1311	0.4006	100	2791.34	2792.08	5655.6	1	7.793	37.5	7	R.VDVTVSQSPAGPHSPLSASPQTGTAASLK.L
	PARC_Toxo_insol_rep2_06_itms.05529.05529.2	5.3149	0.4472	100	2791.43	2792.08	9101.1	1	8.087	44.6	7	R.VDVTVSQSPAGPHSPLSASPQTGTAASLK.L
	PARC_Toxo_insol_rep3_10_itms.06768.06768.3	4.6209	0.2294	99.8	2579.54	2577.85	8585.2	1	5.232	34.6	1	D.VTVSQSPAGPHSPLSASPQTGTAASLK.L
	PARC_Toxo_insol_rep3_10_itms.06535.06535.2	3.4366	0.2189	99.8	1411.75	1410.62	5321	10	5.04	62.5	2	K.LGRPATTLVNPDR.S
	PARC_Toxo_insol_rep2_11_itms.18224.18224.2	2.7689	0.2821	99	3331.53	3330.91	9143	1	5.473	25.8	1	M.PGLPGAAGLPVGAADGLNMPPMMITCPPEVGNVK.F
	PARC_Toxo_insol_rep4_08_itms.16584.16584.2	4.9896	0.4368	100	2599.11	2597.04	5468.9	1	7.06	41.7	4	L.PVGAADGLNMPPMMITCPPEVGNVK.F
	PARC_Toxo_insol_rep3_09_itms.18518.18518.2	3.0323	0.2502	99.3	2088.49	2086.5	9050.5	5	4.195	36.1	1	D.GLNMPPMMITCPPEVGNVK.F
	PARC_Toxo_insol_rep3_09_itms.18708.18708.2	4.0949	0.3572	100	1672.79	1670.99	8142.6	3	6.341	60.7	4	M.PPMMITCPPEVGNVK.F
	PARC_Toxo_insol_rep4_08_itms.16594.16594.1	3.7137	0.2799	99.7	1672.86	1670.99	5241.3	1	5.944	67.9	6	M.PPMMITCPPEVGNVK.F
	PARC_Toxo_insol_rep1_03_itms.04384.04384.1	2.3422	0.2295	99.3	1437.97	1436.65	2607.4	1	4.412	58.3	3	K.FAGFLADPDILTR.R
	PARC_Toxo_insol_rep1_03_itms.04398.04398.2	3.9902	0.1519	99.9	1439.43	1436.65	5755.2	1	3.899	79.2	6	K.FAGFLADPDILTR.R
	PARC_Toxo_insol_rep2_12_itms.14588.14588.1	2.7805	0.1648	98.5	1158.89	1157.38	2446.8	258	4.376	66.7	4	R.RGVMAYQGFK.K
	PARC_Toxo_insol_rep4_12_itms.14859.14859.2	3.1548	0.1807	99.7	1160.15	1157.38	5591.4	1	4.248	83.3	3	R.RGVMAYQGFK.K
	PARC_Toxo_insol_rep3_05_itms.05459.05459.2	2.5789	0.19	98.1	1001.65	1001.19	7004.8	1	4.414	87.5	1	R.GVMAYQGFK.K
	PARC_Toxo_insol_rep2_10_itms.06864.06864.2	2.8711	0.1666	98.8	1129.05	1129.36	5864.1	11	3.961	77.8	2	R.GVMAYQGFKK.E
	PARC_Toxo_insol_rep4_03_itms.12439.12439.2	3.6363	0.3876	100	3191.53	3192.53	8308.6	4	7.212	28.3	4	L.APQPGIPLDQTGAPDVNTIVSVNEQMAGQSR.H
	PARC_Toxo_insol_rep1_05_itms.03577.03577.3	4.9708	0.299	100	2223.41	2224.39	5520.8	1	5.364	45.6	20	R.HHLIEDLQQQVESEFDQK.V
	PARC_Toxo_insol_rep4_05_itms.07842.07842.2	5.9358	0.3046	100	2226.87	2224.39	7219.7	1	7.366	70.6	25	R.HHLIEDLQQQVESEFDQK.V
	PARC_Toxo_insol_rep4_04_itms.05522.05522.2	5.5831	0.3738	100	2063.49	2063.26	9474.6	1	7.604	58.3	3	K.VNASAMSCTPWASPAVQER.E
541.m01151	12	30	0.564	133	15277	5	U	calmodulin, putative
TgTwinScan_1930	12	30	0.564	133	15277	5	U
TgGlmHMM_1891	12	30	0.564	133	15277	5	U
TGG_994593-3-155448-155930	12	30	0.466	161	18536	5.4	U
	PARC_Toxo_insol_rep2_05_itms.06047.06047.3	4.5892	0.2621	100	2241.89	2241.47	6627.7	1	5.117	39.5	2	K.LFDRNGDGELTHQEAVLAVR.S
	PARC_Toxo_insol_rep3_05_itms.06172.06172.2	3.5469	0.3478	100	2242.17	2241.47	4370.5	6	5.813	47.4	2	K.LFDRNGDGELTHQEAVLAVR.S
	PARC_Toxo_insol_rep4_04_itms.05233.05233.2	4.6333	0.3841	100	1708.97	1709.86	7963.1	1	6.631	70	2	R.NGDGELTHQEAVLAVR.S
	PARC_Toxo_insol_rep2_04_itms.05409.05409.1	3.014	0.3042	99.8	1711.56	1709.86	4223.8	2	4.883	46.7	1	R.NGDGELTHQEAVLAVR.S
	PARC_Toxo_insol_rep4_06_itms.08778.08778.2	4.2413	0.1672	99.9	2762.41	2761.12	7319.3	2	5.006	43.2	2	R.SCGIPLRIQELDLPEQVTYPQFR.Q
	PARC_Toxo_insol_rep2_03_itms.07330.07330.1	2.9768	0.244	99.7	1977.03	1977.22	3220.3	1	5.098	56.7	2	R.IQELDLPEQVTYPQFR.Q
	PARC_Toxo_insol_rep3_03_itms.07242.07242.2	4.9758	0.3505	100	1979.29	1977.22	5450.1	1	6.835	70	4	R.IQELDLPEQVTYPQFR.Q
	PARC_Toxo_insol_rep1_04_itms.00328.00328.2	4.4253	0.374	100	1765.79	1764.99	5352.3	1	7.049	73.3	1	R.KNDGTISTEELAQVMK.T
	PARC_Toxo_insol_rep3_03_itms.06267.06267.2	4.5025	0.3681	100	1636.69	1636.81	7787.8	1	7.448	71.4	3	K.NDGTISTEELAQVMK.T
	PARC_Toxo_insol_rep4_03_itms.05787.05787.1	2.6095	0.1603	97.4	1637.82	1636.81	4956.2	1	4.22	60.7	3	K.NDGTISTEELAQVMK.T
	PARC_Toxo_insol_rep3_04_itms.06497.06497.2	4.3841	0.3522	100	1892.91	1893.08	9749.7	1	7.016	73.3	6	K.TLCSSMTEEDIDHLIK.Q
	PARC_Toxo_insol_rep2_04_itms.06423.06423.1	3.5432	0.2202	99.8	1893.06	1893.08	5818.5	1	6.018	46.7	2	K.TLCSSMTEEDIDHLIK.Q
TgTwinScan_4703	14	68	0.561	264	28665	5.8	U	fibrillarin, putative
*	PARC_Toxo_insol_rep2_03_itms.12233.12233.2	3.4976	0.102	97.9	2885.61	2884.12	7108.5	4	3.978	28.6	1	E.AAEVAEVLVAGEEVVEGEAEEAAEVSKPA.V
	PARC_Toxo_insol_rep2_05_itms.06438.06438.1	2.6486	0.2375	99.7	1441.22	1441.77	5419.8	7	5.846	50	1	K.LGATIVGGVANMPIK.P
	PARC_Toxo_insol_rep2_05_itms.06472.06472.2	4.2291	0.2645	100	1441.97	1441.77	6770.4	1	5.556	75	3	K.LGATIVGGVANMPIK.P
	PARC_Toxo_insol_rep2_11_itms.07452.07452.2	4.9223	0.3452	100	1811.89	1811.19	8346.2	1	7.297	55.6	18	K.LGATIVGGVANMPIKPGSK.V
	PARC_Toxo_insol_rep3_10_itms.07440.07440.2	3.01	0.1968	98.1	1697.33	1698.03	10430.4	1	4.303	50	1	L.GATIVGGVANMPIKPGSK.V
	PARC_Toxo_insol_rep2_11_itms.12082.12082.2	4.7298	0.4685	100	3444.83	3445.86	7862.7	1	9.056	32.8	2	K.VLYLGAANGTTVSHVSDIVGPEGVVYAVEFSHR.S
	PARC_Toxo_insol_rep3_10_itms.13668.13668.3	6.3908	0.4798	100	3445.34	3445.86	10483.4	1	8.57	34.4	23	K.VLYLGAANGTTVSHVSDIVGPEGVVYAVEFSHR.S
	PARC_Toxo_insol_rep1_10_itms.03440.03440.2	3.5814	0.1982	99.8	1538.57	1538.79	4310.8	1	4.986	70.8	4	K.KRQNIVPIVEDAR.Q
	PARC_Toxo_insol_rep2_06_itms.05609.05609.1	1.89	0.2408	98	1410.03	1410.62	3643.4	20	4.714	50	1	K.RQNIVPIVEDAR.Q
	PARC_Toxo_insol_rep2_06_itms.05599.05599.2	3.8173	0.21	100	1411.59	1410.62	3330.1	4	4.745	77.3	1	K.RQNIVPIVEDAR.Q
	PARC_Toxo_insol_rep2_12_itms.15987.15987.3	4.732	0.2575	100	1877.66	1877.2	7179.3	1	5.686	45	1	K.RQNIVPIVEDARQPLK.Y
	PARC_Toxo_insol_rep2_09_itms.17120.17120.2	3.3089	0.1006	96.3	2195.33	2192.55	7174.6	19	3.631	42.1	4	R.MLVGMVDVIFADVAQPDQSR.I
	PARC_Toxo_insol_rep4_03_itms.05333.05333.2	5.5983	0.2101	100	2125.35	2123.29	6109.3	1	6.685	68.4	5	K.ANCVDSTAKPEAVFAAEVDK.L
	PARC_Toxo_insol_rep4_05_itms.05022.05022.1	3.2472	0.3878	99.8	1157.74	1158.3	2524.3	1	5.655	77.8	3	R.DHAVVIGQYR.V
TgGlmHMM_1548	31	156	0.558	575	60914	6	U
50.m00006	31	156	0.558	575	60914	6	U	heat shock protein 60
TgTwinScan_4170	31	156	0.558	575	60914	6	U
TgTigrScan_1042	31	156	0.558	575	60914	6	U
	PARC_Toxo_insol_rep4_07_itms.05070.05070.2	4.2479	0.2597	100	1544.59	1544.75	7027.5	1	5.583	73.1	3	K.GRNVVIEQPYGSPK.I
	PARC_Toxo_insol_rep3_04_itms.05153.05153.1	2.4092	0.1675	96.7	1331.1	1331.51	3567.2	28	4.298	59.1	1	R.NVVIEQPYGSPK.I
	PARC_Toxo_insol_rep2_04_itms.05258.05258.2	3.3209	0.2319	99.8	1332.41	1331.51	7183.3	1	4.723	77.3	1	R.NVVIEQPYGSPK.I
	PARC_Toxo_insol_rep2_08_itms.10257.10257.2	3.3983	0.2038	99.5	1874.71	1875.25	9635.9	117	4.027	40.6	1	K.SIELGNRMMNLGAQLVK.Q
	PARC_Toxo_insol_rep3_03_itms.05732.05732.2	6.2333	0.4625	100	2179.57	2178.36	7916.4	1	8.797	66.7	2	K.QVASTTNDIAGDGTTTATLLAR.A
	PARC_Toxo_insol_rep4_03_itms.07019.07019.2	4.4524	0.3385	100	1403.31	1403.65	6575.4	1	6.163	83.3	3	K.AVDAGMNPMDLLR.G
	PARC_Toxo_insol_rep1_03_itms.04212.04212.1	2.7249	0.1273	95.4	1403.63	1403.65	2796.8	2	3.964	54.2	1	K.AVDAGMNPMDLLR.G
	PARC_Toxo_insol_rep2_09_itms.06609.06609.2	3.1745	0.1621	99.6	1084.45	1082.29	4897	2	4.879	83.3	2	K.VLAHLNSVTK.N
	PARC_Toxo_insol_rep2_09_itms.06397.06397.1	2.688	0.1383	97.1	982.74	983.156	4930.2	3	3.917	75	1	V.LAHLNSVTK.N
	PARC_Toxo_insol_rep4_09_itms.08623.08623.2	3.6464	0.26	99.9	2112.43	2111.27	9478.9	8	4.747	39.5	1	K.NVTTSEEIFNVATISANGDK.V
	PARC_Toxo_insol_rep1_04_itms.02906.02906.2	3.3229	0.2038	99.6	1483.93	1482.72	6135.9	1	5.515	83.3	4	K.TLTHELELVEGLK.F
	PARC_Toxo_insol_rep3_04_itms.07028.07028.1	2.8267	0.1338	96.7	1484.4	1482.72	6043.7	99	4.471	45.8	4	K.TLTHELELVEGLK.F
	PARC_Toxo_insol_rep3_07_itms.07247.07247.2	4.2285	0.2612	100	1808.89	1809.03	8846.7	1	5.224	75	5	K.FDRGYISPYFITNSK.E
	PARC_Toxo_insol_rep4_04_itms.05885.05885.1	2.9197	0.2864	99.8	1389.83	1390.58	5182.8	4	5.934	54.5	6	R.GYISPYFITNSK.E
	PARC_Toxo_insol_rep2_05_itms.06597.06597.2	3.8399	0.2214	100	1393.51	1390.58	5389.3	1	4.441	86.4	4	R.GYISPYFITNSK.E
	PARC_Toxo_insol_rep1_05_itms.03230.03230.2	3.9513	0.358	100	1593.31	1593.9	5185.1	1	6.128	75	1	K.VELEKPFVLLYDK.R
	PARC_Toxo_insol_rep2_05_itms.06978.06978.2	3.3128	0.1838	100	995.452	995.207	4095.5	13	4.779	92.9	3	K.PFVLLYDK.R
	PARC_Toxo_insol_rep4_06_itms.08092.08092.3	6.2412	0.4563	100	3712.64	3712.22	8340.9	1	7.58	29.4	19	K.AMLHDIAVMTGGQVVTEETGGSLEDAHQMPQMLGR.A
	PARC_Toxo_insol_rep4_02_itms.01728.01728.2	3.0021	0.3062	99.9	1454.61	1454.55	4542.7	48	5.405	54.5	2	R.VSMEQTHSDYEK.E
	PARC_Toxo_insol_rep4_02_itms.05703.05703.1	2.6934	0.2185	99.6	1231.73	1232.33	6598.4	1	5.211	66.7	1	K.VGGASEVEVGEAK.D
	PARC_Toxo_insol_rep4_02_itms.05694.05694.2	4.2654	0.3682	100	1234.15	1232.33	3081.1	1	6.376	83.3	2	K.VGGASEVEVGEAK.D
	PARC_Toxo_insol_rep3_04_itms.05265.05265.2	3.2302	0.1526	99.4	1292.77	1291.41	5800.3	1	4.237	85	1	K.DRIQDALCATK.A
	PARC_Toxo_insol_rep2_04_itms.09065.09065.2	5.504	0.471	100	2248.45	2247.55	4166.4	1	8.02	52.3	21	K.AAVEEGIVPGGGTALLYASETLK.T
	PARC_Toxo_insol_rep3_04_itms.07364.07364.1	2.4128	0.248	99.6	1906.49	1907.14	5262.2	1	5.022	52.8	1	K.TIADNAGHEGAVVVGNLLR.E
	PARC_Toxo_insol_rep4_04_itms.06582.06582.3	4.0061	0.1425	97.3	1907.3	1907.14	6386.6	3	3.915	44.4	2	K.TIADNAGHEGAVVVGNLLR.E
	PARC_Toxo_insol_rep3_04_itms.07337.07337.2	5.3643	0.3624	100	1909.05	1907.14	10912.8	1	6.74	69.4	10	K.TIADNAGHEGAVVVGNLLR.E
	PARC_Toxo_insol_rep4_04_itms.05897.05897.2	5.1424	0.3832	100	1805.81	1806.03	9429.6	1	7.782	67.6	1	T.IADNAGHEGAVVVGNLLR.E
	PARC_Toxo_insol_rep2_03_itms.11830.11830.2	5.0913	0.3287	100	2332.85	2330.63	5283.8	1	7.219	50	40	K.GFNAQTGEYVDMMAAGIIDPTK.V
	PARC_Toxo_insol_rep4_03_itms.10863.10863.3	5.144	0.3259	100	2338.25	2338.63	7553.6	1	6.013	31.5	3	K.TALSDAASVASLMTTTEAAVVEAK.E
	PARC_Toxo_insol_rep4_05_itms.11529.11529.2	5.5825	0.452	100	2340.63	2338.63	8376.1	1	8.677	60.9	7	K.TALSDAASVASLMTTTEAAVVEAK.E
	PARC_Toxo_insol_rep3_03_itms.07034.07034.2	4.3933	0.4422	100	2462.13	2461.83	5740.9	1	7.282	43.8	3	K.EEKPDEPMGGGMPMGGMGGGMGGMY.-
33.m01321	9	33	0.558	138	15147	7.3	U	conserved hypothetical protein
TgTwinScan_1246	9	33	0.558	138	15147	7.3	U
TgGlmHMM_1155	9	33	0.558	138	15147	7.3	U
TGG_994577-4-149004-148438	9	33	0.407	189	20694	8.3	U
	PARC_Toxo_insol_rep3_05_itms.04832.04832.2	5.821	0.547	100	1929.27	1930.06	7877.4		9.141	71.1	4	M.SPPTASASVASSGSSPHMDR.L
	PARC_Toxo_insol_rep3_06_itms.10199.10199.2	4.5962	0.3976	100	2014.47	2014.21	7687.2	1	6.68	61.8	11	K.AMESAFQSLSWDDADVLK.A
	PARC_Toxo_insol_rep4_05_itms.05289.05289.2	2.3842	0.1905	95.6	1134.67	1135.27	2486.3	324	6.615	75	1	K.ALPQYLNCR.G
	PARC_Toxo_insol_rep3_09_itms.08295.08295.2	3.2291	0.1508	99.1	1440.03	1439.62	5990.4	17	4.219	72.7	3	R.RVDFAYAALCPR.P
	PARC_Toxo_insol_rep3_04_itms.06218.06218.2	4.1161	0.3168	100	1852.95	1852.06	5793.6	1	5.981	63.3	2	R.VDFAYAALCPRPVDEK.D
	PARC_Toxo_insol_rep2_11_itms.04897.04897.2	2.6939	0.1809	95.5	1430.23	1430.65	3735.6	332	3.679	58.3	1	K.HPFVLSPFAATDK.S
	PARC_Toxo_insol_rep3_10_itms.09475.09475.3	3.9715	0.087	97.7	1431.08	1430.65	4592.2	77	3.627	52.1	1	K.HPFVLSPFAATDK.S
	PARC_Toxo_insol_rep4_09_itms.08653.08653.1	3.7969	0.27	99.7	1431.71	1430.65	3916.9	1	4.795	62.5	9	K.HPFVLSPFAATDK.S
	PARC_Toxo_insol_rep4_10_itms.08680.08680.2	3.0538	0.1174	97.2	1294.43	1293.51	7149.5	28	3.893	72.7	1	H.PFVLSPFAATDK.S
35.m00026	30	486	0.546	434	49114	5.8	U	ATP-dependent RNA helicase, putative
TgTwinScan_1403	30	486	0.521	455	51230	5.8	U
TgTigrScan_0261	30	486	0.546	434	49114	5.8	U
TgGlmHMM_1262	30	486	0.365	650	72059	6.8	U
	PARC_Toxo_insol_rep4_11_itms.06332.06332.1	2.6248	0.1799	98.6	1307.68	1308.44	3798.8		4.729	59.1	3	R.GNYVSIHASGFR.D
	PARC_Toxo_insol_rep4_10_itms.06812.06812.2	3.3971	0.3507	100	1310.57	1308.44	5845.2	1	6.446	68.2	19	R.GNYVSIHASGFR.D
	PARC_Toxo_insol_rep2_05_itms.08112.08112.2	2.766	0.1388	97.1	1278.69	1278.54	4570.8	12	3.671	72.2	2	R.DFFLKPELLR.A
	PARC_Toxo_insol_rep2_05_itms.08124.08124.1	3.4778	0.2695	99.8	1278.96	1278.54	3244.2	16	5.251	72.2	5	R.DFFLKPELLR.A
	PARC_Toxo_insol_rep3_05_itms.06903.06903.2	3.5048	0.2249	99.7	3428.77	3428.75	6652.9	1	5.901	30.6	7	R.AIGDAGFEHPSEVQHETIPHAITGVDVLCQAK.S
	PARC_Toxo_insol_rep2_05_itms.06758.06758.3	5.7989	0.375	100	3429.86	3428.75	7560.1	1	5.961	29	11	R.AIGDAGFEHPSEVQHETIPHAITGVDVLCQAK.S
	PARC_Toxo_insol_rep2_12_itms.15184.15184.1	3.2191	0.2357	99.7	1262.98	1263.48	3810.5	9	4.792	63.6	7	K.TTPHILIGTPGR.V
	PARC_Toxo_insol_rep2_12_itms.15202.15202.2	3.4463	0.276	100	1263.53	1263.48	5841.1	3	5.426	72.7	20	K.TTPHILIGTPGR.V
	PARC_Toxo_insol_rep3_12_itms.15332.15332.2	2.7506	0.2064	98.6	1162.23	1162.38	3698.1	5	5.293	80	1	T.TPHILIGTPGR.V
	PARC_Toxo_insol_rep4_04_itms.05228.05228.1	3.4873	0.2598	99.8	1234.82	1234.32	7037.6	1	5.641	77.8	2	V.AHFVLDECDK.C
	PARC_Toxo_insol_rep2_03_itms.06303.06303.2	3.3111	0.2056	99.8	1264.11	1264.48	6281.3	1	5.089	80	2	K.DVQNIFMATPK.K
	PARC_Toxo_insol_rep2_07_itms.07088.07088.2	2.7332	0.1536	96.3	1304.67	1304.56	3579.5	22	4.584	70	1	K.QVMFFSATMNK.E
	PARC_Toxo_insol_rep3_06_itms.08914.08914.3	4.0831	0.2562	99.9	1928.39	1928.17	8456.7	3	5.233	43.3	1	K.RFMQSPVEVFIDDESK.L
	PARC_Toxo_insol_rep3_06_itms.08947.08947.2	5.195	0.2946	100	1930.15	1928.17	8832.2	1	6.692	76.7	21	K.RFMQSPVEVFIDDESK.L
	PARC_Toxo_insol_rep1_03_itms.04547.04547.1	3.1502	0.2043	99.7	1773.97	1771.98	5984.3	1	4.72	53.6	3	R.FMQSPVEVFIDDESK.L
	PARC_Toxo_insol_rep1_03_itms.04532.04532.2	4.5509	0.3503	100	1774.51	1771.98	7211.4	1	6.442	75	4	R.FMQSPVEVFIDDESK.L
	PARC_Toxo_insol_rep2_12_itms.19983.19983.1	2.7995	0.3397	99.7	1447.7	1448.75	6858.2	1	5.904	63.6	1	K.LTLHGLLQYYVK.L
	PARC_Toxo_insol_rep3_12_itms.20812.20812.2	3.336	0.3227	100	1448.77	1448.75	6816.6	1	5.905	86.4	13	K.LTLHGLLQYYVK.L
	PARC_Toxo_insol_rep4_12_itms.17998.17998.2	3.0413	0.1222	98	1336.49	1335.59	5861.3	1	4.754	80	3	L.TLHGLLQYYVK.L
	PARC_Toxo_insol_rep3_10_itms.07939.07939.1	2.2659	0.1712	96.6	1120.76	1121.32	4452.6	2	4.283	68.8	1	L.HGLLQYYVK.L
	PARC_Toxo_insol_rep3_10_itms.07915.07915.2	3.143	0.131	99.5	1121.69	1121.32	6331.9	1	4.748	87.5	5	L.HGLLQYYVK.L
	PARC_Toxo_insol_rep2_10_itms.18089.18089.2	5.8092	0.3671	100	2137.41	2135.51	9938.6	1	7.323	70.6	227	K.LNDLLDTLEFNQVIIFVK.S
	PARC_Toxo_insol_rep4_11_itms.15248.15248.2	2.7442	0.1983	95.6	2024.61	2022.35	5512.7	1	4.434	43.8	1	L.NDLLDTLEFNQVIIFVK.S
	PARC_Toxo_insol_rep4_04_itms.07060.07060.2	4.4987	0.3146	100	2414.13	2414.64	7175.9	1	6.689	60	9	R.LLTECNFPSIAIHAGLDQEER.I
	PARC_Toxo_insol_rep3_10_itms.09829.09829.2	3.2032	0.1792	99.6	1280.65	1279.54	5269.5	1	4.851	85	19	K.RIMVATDLFGR.G
	PARC_Toxo_insol_rep1_03_itms.03893.03893.1	2.4729	0.1933	98.6	1122.7	1123.36	4153.4	8	4.482	61.1	1	R.IMVATDLFGR.G
	PARC_Toxo_insol_rep3_09_itms.09203.09203.2	3.95	0.2785	100	2241.79	2239.46	8905.8	1	5.476	58.3	6	R.VNIVINYDMPDSSDSYLHR.V
	PARC_Toxo_insol_rep3_07_itms.10382.10382.2	4.7061	0.3243	100	2380.69	2378.6	9102.9	1	6.529	59.5	80	K.GLAITFVASQDDTNVLNDVQTR.F
	PARC_Toxo_insol_rep2_03_itms.08007.08007.2	5.1368	0.3668	100	2323.69	2321.57	6865.3	1	7.56	60.5	10	R.FEVHIAEMPQSIDASQYINQ.-
	PARC_Toxo_insol_rep4_03_itms.06009.06009.2	5.162	0.3852	100	2174.75	2174.39	9738.1	1	7.364	55.6	1	F.EVHIAEMPQSIDASQYINQ.-
23.m00237	10	71	0.546	141	15232	10.4	U	hypothetical protein
TgTwinScan_2407	10	71	0.546	141	15232	10.4	U
	PARC_Toxo_insol_rep2_07_itms.05212.05212.1	3.3893	0.2264	99.7	1600.01	1599.78	3469.2	203	5.613	46.7	2	K.SAPSRPSGNVALESVK.N
	PARC_Toxo_insol_rep3_08_itms.06364.06364.2	3.6176	0.1969	99.7	1600.79	1599.78	7334.1	55	4.898	50	4	K.SAPSRPSGNVALESVK.N
	PARC_Toxo_insol_rep4_06_itms.04880.04880.2	3.2521	0.1673	99.1	1344.41	1344.51	7783.7	1	4.439	75	2	P.SRPSGNVALESVK.N
	PARC_Toxo_insol_rep4_03_itms.04943.04943.1	2.3384	0.2361	99.4	1336.66	1337.43	2528.4	1	5.005	54.2	1	K.NAAVAETETFAGR.A
	PARC_Toxo_insol_rep1_03_itms.03014.03014.2	4.5375	0.4226	100	1337.19	1337.43	6316.5	1	7.458	79.2	3	K.NAAVAETETFAGR.A
	PARC_Toxo_insol_rep1_10_itms.04347.04347.3	3.6476	0.246	99.6	1596.77	1596.91	4367.8	5	4.596	50	7	K.LEGSLLPPPHIPGIR.R
	PARC_Toxo_insol_rep1_10_itms.04463.04463.2	3.475	0.1903	99.5	1599.25	1596.91	3680.4	17	4.463	60.7	12	K.LEGSLLPPPHIPGIR.R
	PARC_Toxo_insol_rep4_10_itms.06407.06407.2	3.1665	0.1942	99.6	1238.73	1239.48	4791.5	1	5.158	75	2	R.MPVRLPPEGSR.F
	PARC_Toxo_insol_rep4_12_itms.27240.27240.3	5.9303	0.3475	100	2448.62	2446.95	5228.6	1	6.347	36.9	5	R.ADVYFPLTAVLVTLGPLYMFSK.A
	PARC_Toxo_insol_rep4_11_itms.22738.22738.2	5.9468	0.4183	100	2449.33	2446.95	5865.3	1	7.17	61.9	33	R.ADVYFPLTAVLVTLGPLYMFSK.A
541.m01250	15	74	0.544	180	21514	8.2	U	hypothetical protein
	PARC_Toxo_insol_rep2_07_itms.06689.06689.2	2.9407	0.1838	99.6	1127.43	1125.24	3934.8	1	4.542	93.8	4	R.AIFGNWCTR.G
	PARC_Toxo_insol_rep2_08_itms.07883.07883.1	2.9044	0.2169	99.7	1367.75	1368.6	5013.6	1	6.116	75	3	R.HLMLNPDICVR.R
	PARC_Toxo_insol_rep4_07_itms.05810.05810.2	3.6624	0.224	100	1370.21	1368.6	6990.8	1	4.968	75	4	R.HLMLNPDICVR.R
	PARC_Toxo_insol_rep3_12_itms.15820.15820.2	2.5847	0.2289	99.1	1239.35	1239.42	5624.5	1	5.562	87.5	1	S.LPYYNHYLR.N
	PARC_Toxo_insol_rep1_09_itms.03960.03960.2	4.5206	0.4013	100	2657.01	2656.92	7917.5	1	7.932	45.5	14	R.FQNSIVDNEPDYLGSHPWGVRPK.R
	PARC_Toxo_insol_rep4_10_itms.08032.08032.3	5.949	0.3302	100	2658.65	2656.92	4803.7	1	6.798	38.6	11	R.FQNSIVDNEPDYLGSHPWGVRPK.R
	PARC_Toxo_insol_rep4_08_itms.07710.07710.2	3.6802	0.4019	100	2380.63	2381.61	6812	16	6.043	37.5	2	Q.NSIVDNEPDYLGSHPWGVRPK.R
	PARC_Toxo_insol_rep2_10_itms.08498.08498.2	3.4254	0.3056	99.9	2267.17	2267.51	7840.4	4	5.143	36.8	1	N.SIVDNEPDYLGSHPWGVRPK.R
	PARC_Toxo_insol_rep4_09_itms.05992.05992.2	2.6333	0.0815	97	836.032	835.941	3600.4	1	3.883	100	3	K.RGLNYGR.L
	PARC_Toxo_insol_rep4_08_itms.10108.10108.1	2.6703	0.2072	99.4	1285.7	1286.53	3526.7	5	4.315	66.7	3	R.LPFTFMNPYR.Y
	PARC_Toxo_insol_rep2_09_itms.11137.11137.2	3.6572	0.2573	100	1286.03	1286.53	7426.3	1	5.428	83.3	14	R.LPFTFMNPYR.Y
	PARC_Toxo_insol_rep3_07_itms.07088.07088.2	2.7273	0.1742	99.2	1076.21	1076.26	4537.2	1	4.792	92.9	3	P.FTFMNPYR.Y
	PARC_Toxo_insol_rep2_04_itms.06297.06297.2	5.0784	0.5267	100	2201.71	2202.4	5344.5	1	8.237	70.6	4	R.YFVDDPQYVNTLHDSMEK.H
	PARC_Toxo_insol_rep4_06_itms.05279.05279.2	3.7575	0.3002	100	1384.13	1383.51	6733.7	2	5.422	85	2	K.HYEALGYYPNR.V
	PARC_Toxo_insol_rep3_06_itms.05444.05444.1	3.4156	0.3294	99.7	1384.86	1383.51	4316.9	1	5.75	75	5	K.HYEALGYYPNR.V
TgTwinScan_1472	14	93	0.543	376	39040	9.2	U	oxidoreductase, putative
	PARC_Toxo_insol_rep1_03_itms.05160.05160.2	4.6769	0.3756	100	3036.25	3035.47	8482.3	1	6.992	35.5	4	R.LVASTAPASSFSGASGFLSPVPLGFSAAAPLR.G
	PARC_Toxo_insol_rep4_04_itms.04763.04763.2	3.1321	0.2175	99.1	1900.59	1901.01	5499.5	1	5.229	52.9	1	R.GQASDARPLSTTSCSAYK.L
	PARC_Toxo_insol_rep4_04_itms.07019.07019.3	4.1468	0.3601	100	1924.88	1924.17	5286.5	1	6.241	51.4	1	K.AIADALAEGGVSHLICVAR.Q
	PARC_Toxo_insol_rep3_05_itms.08334.08334.2	5.5042	0.4279	100	1925.95	1924.17	7842.2	1	8.049	66.7	18	K.AIADALAEGGVSHLICVAR.Q
	PARC_Toxo_insol_rep4_12_itms.21892.21892.3	6.431	0.4374	100	4535.12	4534.01	6294.3	1	6.864	25.6	5	R.RGFSASGHAVDVGDGPAVAALCEELLQQYPHIDILVNNAGITR.D
	PARC_Toxo_insol_rep2_06_itms.14277.14277.3	6.8001	0.4298	100	4380.11	4377.82	7984.4	1	7.658	26.2	13	R.GFSASGHAVDVGDGPAVAALCEELLQQYPHIDILVNNAGITR.D
	PARC_Toxo_insol_rep4_11_itms.15190.15190.3	5.527	0.3301	100	3118.37	3116.43	7050.4	1	6.004	34	23	R.MNEQEWNDVINTNLNSAFYFSSHIIK.R
	PARC_Toxo_insol_rep2_10_itms.17570.17570.2	4.0963	0.3314	100	3118.53	3116.43	7479	1	5.795	34	4	R.MNEQEWNDVINTNLNSAFYFSSHIIK.R
	PARC_Toxo_insol_rep3_05_itms.07803.07803.2	5.4174	0.4567	100	2231.47	2231.51	8061.6	1	7.93	56.8	5	R.IINISSVIGVGGNPGQANYAASK.A
	PARC_Toxo_insol_rep4_05_itms.06535.06535.1	2.2787	0.1699	95.8	1385.63	1386.64	2494.6	1	4.29	58.3	1	R.NITVNAIAPGFIR.S
	PARC_Toxo_insol_rep3_06_itms.07497.07497.2	4.2527	0.3169	100	1388.79	1386.64	5764.7	1	5.843	87.5	4	R.NITVNAIAPGFIR.S
	PARC_Toxo_insol_rep4_09_itms.06158.06158.1	2.9954	0.2409	99.7	1108.62	1109.29	3656.7	1	5.005	72.2	3	K.HAMAQIPANR.L
	PARC_Toxo_insol_rep2_10_itms.06408.06408.2	2.9833	0.2625	99.9	1109.43	1109.29	4618.1	1	5.772	88.9	3	K.HAMAQIPANR.L
*	PARC_Toxo_insol_rep4_10_itms.13085.13085.2	4.1667	0.3719	100	1984.83	1983.23	9847.9	1	6.716	52.6	8	K.DVAALAAFLASDQAGYITGK.V
583.m05758	13	82	0.543	164	18391	5.3	U	hypothetical protein
TgTwinScan_5123	13	82	0.543	164	18391	5.3	U
TgTigrScan_2454	13	82	0.543	164	18391	5.3	U
TgGlmHMM_2411	13	82	0.543	164	18391	5.3	U
TGG_994676-4-270172-269606	13	82	0.471	189	21216	5.7	U
	PARC_Toxo_insol_rep3_05_itms.10770.10770.3	3.5665	0.2149	95.1	3002.84	3002.26	10243.6		4.811	26	1	K.EAFDNWMNRYEAGDTMEVLFPDGHR.I
	PARC_Toxo_insol_rep3_05_itms.10850.10850.3	4.8464	0.1634	99.4	3762.23	3760.11	8898.7	1	4.497	24.2	1	K.EAFDNWMNRYEAGDTMEVLFPDGHRIECNLK.I
	PARC_Toxo_insol_rep4_04_itms.06310.06310.2	3.9408	0.2932	100	1838.35	1838	7902.5	1	6.188	60	2	R.YEAGDTMEVLFPDGHR.I
	PARC_Toxo_insol_rep2_06_itms.07080.07080.1	3.1278	0.1731	99.4	1257.66	1257.45	4208.9	4	4.336	77.8	6	K.NFMNLTFNQK.V
	PARC_Toxo_insol_rep2_06_itms.07114.07114.2	3.5912	0.2475	100	1259.89	1257.45	7552.4	5	4.99	77.8	5	K.NFMNLTFNQK.V
	PARC_Toxo_insol_rep1_05_itms.04453.04453.3	3.9161	0.2482	99.6	2100.23	2099.39	5414.1	18	4.64	31.9	7	K.VRPIQLDDIAAVLYGSDPR.S
	PARC_Toxo_insol_rep1_06_itms.04721.04721.2	3.053	0.18	97.8	2102.23	2099.39	2811.4	19	4.168	47.2	2	K.VRPIQLDDIAAVLYGSDPR.S
	PARC_Toxo_insol_rep1_12_itms.08842.08842.2	2.8429	0.126	96.2	1350.07	1349.6	8628.2	6	4.635	70	1	K.MLRNPCVVGFR.L
	PARC_Toxo_insol_rep3_06_itms.05342.05342.1	2.2227	0.2147	99.2	948.73	949.064	2811.2	1	4.504	71.4	1	R.NPCVVGFR.L
	PARC_Toxo_insol_rep4_05_itms.05179.05179.2	2.6483	0.1159	97.1	949.312	949.064	4277.3	23	4.004	85.7	1	R.NPCVVGFR.L
	PARC_Toxo_insol_rep3_07_itms.14028.14028.2	5.1808	0.3163	100	2017.83	2017.16	7956	1	6.183	65.6	15	K.DITDAQCFVSFLDDEIK.K
	PARC_Toxo_insol_rep3_05_itms.12363.12363.3	3.6449	0.3215	99.9	2145.41	2145.34	2851.4	3	5.29	38.2	1	K.DITDAQCFVSFLDDEIKK.N
	PARC_Toxo_insol_rep1_03_itms.05398.05398.2	5.1135	0.3886	100	2145.83	2145.34	9290.5	1	6.987	76.5	39	K.DITDAQCFVSFLDDEIKK.N
59.m06091	31	100	0.542	601	67341	6.7	U	proteasome PCI domain-containing protein
	PARC_Toxo_insol_rep3_06_itms.16339.16339.3	6.5293	0.3961	100	3530.24	3528.08	5259.4	1	7.025	35.7	10	K.LMSPYWDSHMSIPVMDWMLSNEMITPEER.E
	PARC_Toxo_insol_rep3_09_itms.18322.18322.3	4.1119	0.3844	100	5326.04	5326.09	7473.5	1	6.512	16.3	2	K.LMSPYWDSHMSIPVMDWMLSNEMITPEEREQMGQSLLGQAATTPAGR.A
	PARC_Toxo_insol_rep3_03_itms.05589.05589.1	2.9365	0.2784	99.8	1817.53	1817.03	3142.8	338	5.742	35.3	1	R.EQMGQSLLGQAATTPAGR.A
	PARC_Toxo_insol_rep3_03_itms.05580.05580.2	4.6574	0.3186	100	1817.71	1817.03	8854.4	1	6.902	61.8	2	R.EQMGQSLLGQAATTPAGR.A
	PARC_Toxo_insol_rep4_07_itms.05802.05802.2	3.9323	0.2962	100	1525.49	1524.76	7986	1	6.067	83.3	2	A.KLVNFNNAIEAYK.K
	PARC_Toxo_insol_rep3_06_itms.06092.06092.2	3.2621	0.1896	99.4	1524.71	1524.76	6855.1	3	4.3	66.7	2	K.LVNFNNAIEAYKK.E
	PARC_Toxo_insol_rep4_04_itms.15954.15954.2	5.0194	0.4293	100	3453.89	3451.92	6387	1	7.967	35.5	9	K.TLVDLSEWWMTNSGQSPAPPALELGVDALVPR.L
	PARC_Toxo_insol_rep3_05_itms.18302.18302.3	5.5943	0.3951	100	3454.1	3451.92	6271.2	1	6.992	31.5	7	K.TLVDLSEWWMTNSGQSPAPPALELGVDALVPR.L
	PARC_Toxo_insol_rep3_11_itms.24517.24517.3	5.6144	0.4317	100	3046.94	3045.43	6986.9	1	7.565	32	4	K.QSLQQLQYMLTTLYELLAEGTNTQTR.M
	PARC_Toxo_insol_rep4_11_itms.21093.21093.2	3.6017	0.3186	100	3047.17	3045.43	10368.2	1	6.926	32	3	K.QSLQQLQYMLTTLYELLAEGTNTQTR.M
	PARC_Toxo_insol_rep4_12_itms.13212.13212.2	3.1711	0.225	99.6	1589.69	1588.81	4308.8	11	4.855	66.7	1	C.IILLHHQQQSENK.S
	PARC_Toxo_insol_rep4_03_itms.05723.05723.2	4.507	0.4006	100	2642.79	2642.66	6420.4	1	6.919	43.5	4	K.EAAQDEELLQTLDHGEDEEGDAAR.A
	PARC_Toxo_insol_rep3_05_itms.05153.05153.1	3.3696	0.3012	99.7	1513.52	1513.7	5826.4	1	6.446	57.7	1	K.AAVETHTAAQCILK.L
	PARC_Toxo_insol_rep3_03_itms.06755.06755.1	2.6969	0.292	99.8	1387.93	1388.56	5517.5	3	6.602	53.8	2	K.LGDILDQVAAASSK.K
	PARC_Toxo_insol_rep4_03_itms.06109.06109.2	5.2736	0.3802	100	1388.41	1388.56	8766.4	1	7.59	88.5	1	K.LGDILDQVAAASSK.K
	PARC_Toxo_insol_rep2_08_itms.07530.07530.1	2.3933	0.3745	99.7	1690.84	1691.9	3038.1	1	5.84	50	2	K.DHQGNPPLPAGLTMSR.E
	PARC_Toxo_insol_rep2_08_itms.07514.07514.3	4.0689	0.1456	98.8	1692.08	1691.9	6083.3	2	4.858	40	1	K.DHQGNPPLPAGLTMSR.E
	PARC_Toxo_insol_rep2_09_itms.07513.07513.2	3.9753	0.2369	100	1692.73	1691.9	4516.3	1	4.876	70	8	K.DHQGNPPLPAGLTMSR.E
	PARC_Toxo_insol_rep3_12_itms.18010.18010.2	2.7236	0.2399	99.6	1205.09	1202.46	6499.4	1	5.332	87.5	1	R.YYFLMVHTK.Q
	PARC_Toxo_insol_rep2_06_itms.06352.06352.1	2.8712	0.2993	99.8	1484.64	1485.68	4540.1	3	6.05	53.8	2	K.DHFQAVITAIGQGK.N
	PARC_Toxo_insol_rep2_07_itms.06623.06623.2	4.4723	0.3098	100	1485.97	1485.68	8621.6	1	7.021	84.6	4	K.DHFQAVITAIGQGK.N
	PARC_Toxo_insol_rep1_11_itms.10495.10495.3	4.3493	0.2575	99.8	3197.81	3198.52	6523.5	1	5.539	45.2	1	R.YSDPFTSLLEALFLDFNFDEAQHHIAR.I
	PARC_Toxo_insol_rep2_03_itms.07975.07975.2	4.623	0.3834	100	1797.95	1798.95	7397.5	1	6.749	67.9	3	R.IGEECDSDFFLQPLK.G
	PARC_Toxo_insol_rep3_03_itms.07905.07905.1	3.5008	0.2876	99.7	1800.02	1798.95	7204.5	1	6.058	64.3	5	R.IGEECDSDFFLQPLK.G
	PARC_Toxo_insol_rep4_04_itms.04623.04623.2	2.7064	0.16	96.3	1232.09	1232.4	7288.2	406	4.269	60	1	K.KVNMSPEAAER.W
	PARC_Toxo_insol_rep2_10_itms.08033.08033.2	5.1826	0.3001	100	2172.91	2173.49	5951.6	1	6.053	63.9	4	K.NRVQMSAAPPNLYQQVIDK.T
	PARC_Toxo_insol_rep3_04_itms.06268.06268.1	3.3223	0.242	99.8	1903.45	1903.2	7029.1	1	5.708	50	2	R.VQMSAAPPNLYQQVIDK.T
	PARC_Toxo_insol_rep2_05_itms.06152.06152.2	3.8066	0.1425	100	1142.45	1142.34	5862.6	8	4.036	88.9	3	R.SNLILQNIAR.P
	PARC_Toxo_insol_rep1_10_itms.04237.04237.2	4.003	0.3287	100	1828.59	1829.11	8281.5	1	5.939	59.4	8	R.SNLILQNIARPAGFTGR.E
	PARC_Toxo_insol_rep2_12_itms.18362.18362.3	3.8465	0.2194	99.4	1829	1829.11	7143.8	22	4.563	40.6	2	R.SNLILQNIARPAGFTGR.E
	PARC_Toxo_insol_rep3_06_itms.05938.05938.2	3.8215	0.2604	100	1435.39	1434.67	4461.4	1	5.38	76.9	2	R.RDPMAAVAASMASR.R
TGG_994321-1-240625-240891	2	2	0.539	89	9499	9.3	U	No Blast result
*	PARC_Toxo_insol_rep4_04_itms.11944.11944.3	4.0913	0.2181	98.7	4325.6	4327.87	5326.5	31	4.128	16	1	N.WSLSEAPKTVRAIRPFAPNTRCSDALAGTRDCAVPGGVKL.F
*	PARC_Toxo_insol_rep2_05_itms.09943.09943.1	2.3748	0.1584	95.5	1650.47	1648.82	8188.2	58	4.163	35.7	1	A.VPGGVKLFTQNACEQ.D
76.m01665	62	471	0.538	955	107245	5.6	U	lysophospholipase, putative
TgTwinScan_3564	62	471	0.538	955	107245	5.6	U
TGG_994300-2-85739-88609	62	471	0.537	957	107504	5.7	U
	PARC_Toxo_insol_rep2_10_itms.06284.06284.2	3.0996	0.1525	98.7	1292.39	1292.48	5528	1	4.492	72.7	1	M.APPRDVTPVSPR.S
	PARC_Toxo_insol_rep2_05_itms.10484.10484.2	4.018	0.265	100	1463.45	1463.72	4480.5	1	6.061	81.8	24	R.LPPFSIDYIELR.Y
	PARC_Toxo_insol_rep3_04_itms.09813.09813.1	3.193	0.3096	99.7	1464.34	1463.72	3619.4	1	6.257	63.6	5	R.LPPFSIDYIELR.Y
	PARC_Toxo_insol_rep3_11_itms.06362.06362.2	2.7091	0.0855	96.3	955.972	956.136	5141	1	4.082	92.9	1	K.VAIFHNVR.D
	PARC_Toxo_insol_rep4_04_itms.05114.05114.2	3.0249	0.3996	100	1255.17	1255.37	6643.1	1	6.896	75	3	R.YTWTTTTGPAR.G
	PARC_Toxo_insol_rep2_12_itms.19947.19947.2	5.4845	0.4359	100	2183.19	2183.53	10894.5	1	7.919	61.1	32	R.GAVVLLHDQGTHTMFEWLK.H
	PARC_Toxo_insol_rep1_11_itms.04566.04566.3	4.8271	0.2746	100	2185.1	2183.53	7881.5	2	5.268	36.1	20	R.GAVVLLHDQGTHTMFEWLK.H
	PARC_Toxo_insol_rep1_12_itms.10301.10301.3	6.2368	0.44	100	3567.74	3567.9	9550.8	1	7.036	32.3	1	R.KASHYEDSWVQKFNDAGLDVHAIDLQGHGLSK.V
	PARC_Toxo_insol_rep2_04_itms.05129.05129.1	2.5298	0.1977	99	1349.97	1350.43	5507.6	16	5.002	65	1	K.ASHYEDSWVQK.F
	PARC_Toxo_insol_rep4_05_itms.05877.05877.3	3.671	0.1854	96.6	2107.73	2108.32	6918.7	21	4.824	32.9	1	K.FNDAGLDVHAIDLQGHGLSK.V
	PARC_Toxo_insol_rep3_05_itms.06455.06455.2	5.8665	0.4612	100	2111.15	2108.32	9767.4	1	8.342	55.3	4	K.FNDAGLDVHAIDLQGHGLSK.V
	PARC_Toxo_insol_rep4_04_itms.18252.18252.3	5.9316	0.444	100	2981.33	2981.13	9403.7	1	8.006	40.2	21	K.NYELPSSFDEFAEDACWLLEEVCR.N
	PARC_Toxo_insol_rep4_07_itms.18670.18670.2	4.6503	0.4244	100	2983.87	2981.13	6693.4	1	7.572	47.8	40	K.NYELPSSFDEFAEDACWLLEEVCR.N
	PARC_Toxo_insol_rep3_08_itms.21299.21299.2	3.748	0.3153	100	2574.39	2574.74	8842	1	6.431	45	7	E.LPSSFDEFAEDACWLLEEVCR.N
	PARC_Toxo_insol_rep4_10_itms.20064.20064.2	3.3362	0.1805	99.1	2462.91	2461.58	11097.9	1	5.311	42.1	2	L.PSSFDEFAEDACWLLEEVCR.N
	PARC_Toxo_insol_rep2_07_itms.13191.13191.2	5.7547	0.3892	100	2032.79	2032.41	7508	1	7.266	71.1	93	R.NSTLPIFIMGQGLGATIAAR.A
	PARC_Toxo_insol_rep2_08_itms.14909.14909.3	6.3772	0.3447	100	2034.41	2032.41	8016	1	6.997	53.9	1	R.NSTLPIFIMGQGLGATIAAR.A
	PARC_Toxo_insol_rep4_10_itms.06047.06047.3	7.2998	0.3821	100	3022.76	3023.2	9390	1	7.71	39.2	4	K.PHVPPAKPADAVGASEQSTTTGTSQSSEAGR.E
	PARC_Toxo_insol_rep3_03_itms.04657.04657.2	5.9819	0.5365	100	2296.33	2296.32	6865	1	9.538	67.4	2	K.PADAVGASEQSTTTGTSQSSEAGR.E
	PARC_Toxo_insol_rep4_10_itms.06047.06047.2	3.6042	0.2758	99.9	2015.51	2013.04	9390	1	5.373	40	1	D.AVGASEQSTTTGTSQSSEAGR.E
	PARC_Toxo_insol_rep4_11_itms.15758.15758.2	3.0394	0.3312	99.8	3117.41	3118.82	9653.3	1	5.787	30.4	1	K.EVPVEHITVQARPIPIAGLVLLSPLLTLK.E
	PARC_Toxo_insol_rep1_12_itms.12717.12717.3	6.0557	0.5747	100	3120.41	3118.82	9831.7	1	9.514	30.4	10	K.EVPVEHITVQARPIPIAGLVLLSPLLTLK.E
	PARC_Toxo_insol_rep3_11_itms.20485.20485.2	2.8133	0.2527	98.6	2112.85	2114.67	7377	12	4.85	39.5	3	V.QARPIPIAGLVLLSPLLTLK.E
	PARC_Toxo_insol_rep4_09_itms.19843.19843.1	4.2987	0.33	99.8	1758.99	1759.27	7962.7	1	5.997	56.2	8	R.PIPIAGLVLLSPLLTLK.E
	PARC_Toxo_insol_rep1_08_itms.09645.09645.2	5.1891	0.3456	100	1759.89	1759.27	6503.2	1	7.181	75	46	R.PIPIAGLVLLSPLLTLK.E
	PARC_Toxo_insol_rep4_09_itms.19822.19822.3	5.0168	0.1456	99.9	1760.12	1759.27	7413.9	2	3.882	50	18	R.PIPIAGLVLLSPLLTLK.E
	PARC_Toxo_insol_rep4_08_itms.18739.18739.2	5.119	0.3931	100	1662.67	1662.15	7291	1	6.742	73.3	4	P.IPIAGLVLLSPLLTLK.E
	PARC_Toxo_insol_rep4_09_itms.19838.19838.2	4.2133	0.3875	100	1548.97	1548.99	8833.3	1	7.535	67.9	4	I.PIAGLVLLSPLLTLK.E
	PARC_Toxo_insol_rep4_06_itms.06505.06505.1	3.9236	0.3141	99.7	1373.68	1374.56	3142.6	1	7.062	70.8	5	R.DSSHPLGGLMGFR.M
	PARC_Toxo_insol_rep4_06_itms.06497.06497.2	2.9955	0.2758	99.7	1373.81	1374.56	3569.6	1	5.363	75	4	R.DSSHPLGGLMGFR.M
	PARC_Toxo_insol_rep3_10_itms.09777.09777.2	5.2399	0.3619	100	2081.93	2079.4	5806.3	1	6.168	73.3	12	R.MHQQNPLMPEYNVWYK.N
	PARC_Toxo_insol_rep3_08_itms.09490.09490.2	4.3234	0.3227	100	1949.59	1948.21	6482.1	1	6.564	64.3	6	M.HQQNPLMPEYNVWYK.N
	PARC_Toxo_insol_rep4_10_itms.08837.08837.2	2.7169	0.2021	99.5	1099.31	1099.23	4778.2	1	4.966	85.7	1	M.PEYNVWYK.N
	PARC_Toxo_insol_rep4_04_itms.09687.09687.3	3.9002	0.3994	100	2491.7	2493.77	5353.2	6	7.604	33	1	K.GLTPQTMYTQIAHGIDSAMDDAR.W
	PARC_Toxo_insol_rep2_04_itms.10957.10957.2	4.4523	0.3118	100	2495.47	2493.77	8439.8	1	6.436	50	6	K.GLTPQTMYTQIAHGIDSAMDDAR.W
	PARC_Toxo_insol_rep1_05_itms.03455.03455.3	3.9001	0.2086	98.4	2710.01	2709.03	7385.9	1	4.598	35.7	1	R.WLLTPVERDSTQTFSLKDWQEK.H
	PARC_Toxo_insol_rep4_08_itms.07042.07042.2	4.1688	0.2953	100	1397.53	1397.62	7293.2	1	5.936	87.5	5	K.RPNVLATVVGENK.K
	PARC_Toxo_insol_rep2_09_itms.07444.07444.3	3.8925	0.2984	100	1397.72	1397.62	5169.8	1	5.604	54.2	1	K.RPNVLATVVGENK.K
	PARC_Toxo_insol_rep4_12_itms.15164.15164.3	4.9227	0.3119	100	1524.5	1525.79	6710.8	1	6.757	61.5	7	K.RPNVLATVVGENKK.N
	PARC_Toxo_insol_rep1_12_itms.08591.08591.2	3.9012	0.2467	100	1525.63	1525.79	7797.3	1	5.075	84.6	7	K.RPNVLATVVGENKK.N
	PARC_Toxo_insol_rep4_12_itms.15130.15130.1	4.1186	0.3412	99.8	1527	1525.79	4341.4	1	6.732	65.4	4	K.RPNVLATVVGENKK.N
	PARC_Toxo_insol_rep4_03_itms.06237.06237.1	2.968	0.1226	96.7	1412.79	1412.59	4543.9	3	4.886	58.3	3	K.NASEAPDLAPWLK.D
	PARC_Toxo_insol_rep2_04_itms.07010.07010.2	3.7294	0.1467	99.7	1413.45	1412.59	5746.3	4	4.346	75	3	K.NASEAPDLAPWLK.D
	PARC_Toxo_insol_rep3_04_itms.04813.04813.2	3.9066	0.3424	100	1310.73	1310.45	6527.2	1	6.345	86.4	2	R.LHELAAAQEAEK.N
	PARC_Toxo_insol_rep3_04_itms.04820.04820.1	3.8443	0.2568	99.8	1312.04	1310.45	5216.4	1	6.268	77.3	4	R.LHELAAAQEAEK.N
	PARC_Toxo_insol_rep2_12_itms.22678.22678.2	3.411	0.1726	99.2	2325.11	2322.67	9118.4	1	4.448	50	1	K.LAYYVNVLLVQSLADTTANPR.G
	PARC_Toxo_insol_rep2_03_itms.06649.06649.3	4.2903	0.1631	97.8	3941.57	3941.06	7423.5	1	3.92	23.5	1	R.DILVQLGELPEEQGHSGSCVSCVHPDACQEDESEK.D
	PARC_Toxo_insol_rep3_03_itms.04450.04450.2	5.2849	0.3676	100	2710.67	2710.66	9435.2	1	6.887	45.8	1	R.DEAASHEDAQSQETAQGDNQGVHER.V
	PARC_Toxo_insol_rep4_06_itms.06619.06619.2	3.7191	0.2353	99.9	1933.45	1934.16	7505.2	6	5.345	53.1	4	K.REAAEGFVGVEEVQWVK.E
	PARC_Toxo_insol_rep4_11_itms.08068.08068.2	4.4043	0.3063	100	1845.53	1844	7920.2	1	6.07	67.9	7	R.RQLGGWFFNCTAEEK.P
	PARC_Toxo_insol_rep1_05_itms.03002.03002.3	3.5546	0.2317	96.5	3316.28	3316.7	9616.3	1	4.941	25	2	R.QLGGWFFNCTAEEKPAEKPVPEPVISQQK.R
	PARC_Toxo_insol_rep3_05_itms.05035.05035.1	2.9422	0.2188	99.7	1647.71	1647.91	6703.3	1	5.49	53.6	1	K.PAEKPVPEPVISQQK.R
	PARC_Toxo_insol_rep4_05_itms.04939.04939.3	5.0951	0.2879	100	1648.04	1647.91	6587.9	1	5.843	53.6	1	K.PAEKPVPEPVISQQK.R
	PARC_Toxo_insol_rep3_05_itms.04907.04907.1	2.1566	0.2345	99.3	1112.99	1113.26	3098.6	348	4.223	56.2	1	R.RVPVEEVER.L
	PARC_Toxo_insol_rep3_05_itms.04897.04897.2	3.1725	0.1027	99.3	1113.17	1113.26	7224.7	2	4.08	87.5	1	R.RVPVEEVER.L
	PARC_Toxo_insol_rep3_10_itms.06432.06432.2	3.1582	0.1089	98.4	1439.83	1437.66	4869.2	2	3.774	80	1	R.LRTQKPEDYMR.L
	PARC_Toxo_insol_rep2_08_itms.05530.05530.2	3.2586	0.3391	100	1193.47	1192.23	5287.1	1	6.392	86.4	3	R.YGAATSSGNHAR.T
	PARC_Toxo_insol_rep3_04_itms.08818.08818.2	4.5646	0.2983	100	2227.55	2225.51	3775.4	1	6.015	61.8	5	R.TAMWLVPDMYHSLCQEDK.E
	PARC_Toxo_insol_rep1_11_itms.07859.07859.3	5.2618	0.3381	100	3123.56	3124.63	7251.6	1	6.693	39.6	7	R.LLDRWILPVLGDLEERELVWQEMNR.S
	PARC_Toxo_insol_rep2_04_itms.12209.12209.2	2.7455	0.1471	95	1440.45	1440.68	4736.8	3	4.269	72.7	1	R.WILPVLGDLEER.E
	PARC_Toxo_insol_rep4_04_itms.10795.10795.1	2.8209	0.2262	99.7	1441.38	1440.68	6257.8	1	4.556	63.6	3	R.WILPVLGDLEER.E
	PARC_Toxo_insol_rep4_06_itms.13609.13609.3	3.5748	0.2016	96.3	2628.23	2627.03	5065.6	5	4.426	32.5	1	R.WILPVLGDLEERELVWQEMNR.S
Reverse_Various|TgEST_100116643|EST|2003	2	7	0.538	78	7713	12.6	U
	PARC_Toxo_insol_rep4_07_itms.15549.15549.2	4.0886	0.144	99.8	2261.69	2259.71	7795.1	110	4.497	34.1	5	P.GAPRPVAPPIVMIVSPSSPTSVV.P
*	PARC_Toxo_insol_rep4_02_itms.14492.14492.1	3.5314	0.1618	99.6	1691.49	1690.94	6104.9	7	4.323	47.2	2	P.PTGSARVVAALAPPSGAAP.S
20.m00365	28	147	0.535	490	54349	9	U	nucleolar protein NOP5, putative
TgGlmHMM_0829	28	147	0.535	490	54349	9	U
	PARC_Toxo_insol_rep2_07_itms.11182.11182.2	5.1129	0.3137	100	1669.31	1667.02	6464.5	1	6.908	78.6	25	-.MLVLVETPAGYGLFR.V
	PARC_Toxo_insol_rep2_09_itms.14249.14249.2	3.4104	0.0705	95.7	2399.39	2398.63	10159.6	3	4.804	40.5	2	K.LLEVEDANDLTSFFASAEVAQK.S
	PARC_Toxo_insol_rep3_05_itms.06728.06728.2	3.179	0.1839	99.7	1137.75	1137.32	5125.5	1	4.771	83.3	3	K.HALDEVLALR.E
	PARC_Toxo_insol_rep3_04_itms.06387.06387.1	2.5255	0.1712	97.7	1137.89	1137.32	4847.5	468	5.544	44.4	1	K.HALDEVLALR.E
	PARC_Toxo_insol_rep2_07_itms.09114.09114.3	3.8727	0.1799	98.9	1845.83	1846.14	5607.3	1	5.175	48.3	1	K.FGIDVVFTPTTHEIIR.G
	PARC_Toxo_insol_rep2_10_itms.11165.11165.2	4.2747	0.2863	100	1846.71	1846.14	6498.2	1	5.586	60	24	K.FGIDVVFTPTTHEIIR.G
	PARC_Toxo_insol_rep2_03_itms.07475.07475.1	3.3196	0.2712	99.8	1388.87	1388.56	3342.1	2	6.103	58.3	2	K.EQLSNLLDGLSAK.D
	PARC_Toxo_insol_rep3_03_itms.07393.07393.2	3.422	0.2668	99.9	1388.93	1388.56	7418.6	1	6.414	70.8	2	K.EQLSNLLDGLSAK.D
	PARC_Toxo_insol_rep4_12_itms.16139.16139.3	4.2533	0.1416	99.4	1759.07	1759.01	7762.5	1	4.663	48.2	4	K.DRQQMAMSLAHSLNR.F
	PARC_Toxo_insol_rep3_12_itms.16143.16143.2	5.013	0.2615	100	1759.59	1759.01	4904.2	1	5.85	75	2	K.DRQQMAMSLAHSLNR.F
	PARC_Toxo_insol_rep4_10_itms.23697.23697.3	5.7305	0.4516	100	2892.02	2892.36	4839.1	1	8.443	36.5	17	K.LDTMIIQAVALIDDLDRELNNFAMR.L
	PARC_Toxo_insol_rep4_11_itms.23512.23512.2	3.5329	0.2056	99.7	2892.13	2892.36	5602.9	1	4.942	33.3	3	K.LDTMIIQAVALIDDLDRELNNFAMR.L
	PARC_Toxo_insol_rep2_08_itms.11373.11373.1	3.509	0.2078	99.7	1579.87	1579.75	4875.8	1	4.574	63.6	5	K.EWYGWHFPELSK.I
	PARC_Toxo_insol_rep3_07_itms.09452.09452.2	4.2193	0.2419	100	1581.95	1579.75	4426.5	1	4.905	81.8	13	K.EWYGWHFPELSK.I
	PARC_Toxo_insol_rep4_10_itms.08697.08697.2	2.8864	0.2031	99.4	1264.15	1264.43	8131.2	1	4.742	83.3	1	W.YGWHFPELSK.I
	PARC_Toxo_insol_rep2_03_itms.08975.08975.1	3.0019	0.4262	99.8	1837.34	1838.11	6322.2	6	7.587	43.8	1	R.NVELSPLLPDEIAAEVK.M
	PARC_Toxo_insol_rep2_03_itms.08952.08952.2	4.5027	0.2941	100	1837.71	1838.11	4441.4	1	5.553	75	3	R.NVELSPLLPDEIAAEVK.M
	PARC_Toxo_insol_rep2_09_itms.17755.17755.3	4.1225	0.3166	99.9	3800.87	3800.22	7961.6	2	5.087	20.3	2	K.MSAETSMGTDITEEDLMHINTLANRVEELVEYR.A
	PARC_Toxo_insol_rep3_04_itms.10892.10892.1	3.0698	0.2525	99.7	1762	1762.08	4873.1	79	4.867	40.6	2	K.AVAPNLTYMVGEVIGAR.L
	PARC_Toxo_insol_rep3_04_itms.10912.10912.2	4.9225	0.3314	100	1763.01	1762.08	5974.1	1	6.71	68.8	15	K.AVAPNLTYMVGEVIGAR.L
	PARC_Toxo_insol_rep3_10_itms.07742.07742.2	3.5516	0.2639	100	1373.61	1371.64	7664.8	1	5.732	75	1	R.LMAHSGSLLNLSK.Q
	PARC_Toxo_insol_rep4_09_itms.06935.06935.1	3.1169	0.2858	99.8	1257.68	1258.48	4777.9	1	5.813	72.7	3	L.MAHSGSLLNLSK.Q
	PARC_Toxo_insol_rep3_10_itms.07282.07282.2	3.3621	0.1475	99.4	1258.49	1258.48	5752.4	2	4.865	68.2	2	L.MAHSGSLLNLSK.Q
	PARC_Toxo_insol_rep3_09_itms.07134.07134.1	2.8959	0.1966	99.5	1126.74	1127.29	4451.8	1	4.498	65	3	M.AHSGSLLNLSK.Q
	PARC_Toxo_insol_rep3_12_itms.19460.19460.2	3.3118	0.1642	98.8	1684.57	1683.01	6919.9	1	4.536	60	3	K.YGLLFHAALVGQAPPK.L
	PARC_Toxo_insol_rep4_03_itms.06638.06638.2	4.8446	0.4368	100	1617.49	1617.75	10584.6	1	8.234	67.6	3	R.VDALTEAAEAAATAAGGK.A
	PARC_Toxo_insol_rep2_03_itms.07465.07465.1	2.8027	0.2837	99.8	1618.93	1617.75	5262.9	1	5.972	44.1	3	R.VDALTEAAEAAATAAGGK.A
	PARC_Toxo_insol_rep2_03_itms.05704.05704.2	3.7616	0.1213	99.3	2059.43	2059.25	7656.4	1	4.782	55.3	1	K.AAEEVASPALSEPTVAISCR.R
TgGlmHMM_0332	43	666	0.534	446	48664	5.7	U	rhoptry antigen, putative
	PARC_Toxo_insol_rep2_02_itms.08185.08185.1	3.1284	0.4379	100	1824.07	1821.98	6128.2	1	7.636	53.3	6	K.VVVPAEYDEYTPPEGR.A
	PARC_Toxo_insol_rep2_03_itms.05612.05612.2	4.038	0.3602	100	1824.71	1821.98	5094.8	1	6.368	73.3	4	K.VVVPAEYDEYTPPEGR.A
	PARC_Toxo_insol_rep4_07_itms.08293.08293.2	3.4665	0.1915	99.7	1409.43	1409.71	6927.6	7	4.577	62.5	5	K.VPGEVIIREVLGK.V
	PARC_Toxo_insol_rep3_06_itms.06899.06899.2	3.3785	0.3466	100	1782.71	1781.92	7907.4	1	6.354	58.8	1	K.VAGFGPTSGHGVFAAYEN.A
	PARC_Toxo_insol_rep4_10_itms.16932.16932.3	5.495	0.3956	100	3563.12	3562.03	9790.8	1	6.936	31.1	19	R.GNLINIVDGGLLFQATDQATGEPMTVLVGSTWNK.P
	PARC_Toxo_insol_rep2_08_itms.17802.17802.3	6.8765	0.5631	100	3930.47	3931.45	8368.4	1	9.412	27	408	R.GNLINIVDGGLLFQATDQATGEPMTVLVGSTWNKPSGK.D
	PARC_Toxo_insol_rep1_12_itms.09678.09678.1	3.3718	0.1851	99.7	1227.53	1226.46	5123.1	2	4.826	70	18	R.HQALAIGLFQK.V
	PARC_Toxo_insol_rep4_11_itms.07452.07452.2	3.7228	0.1552	99.9	1229.21	1226.46	7202.7	1	4.959	90	22	R.HQALAIGLFQK.V
	PARC_Toxo_insol_rep4_05_itms.06398.06398.2	2.5449	0.1839	96.5	1089.39	1089.32	3562.9	1	4.038	83.3	1	H.QALAIGLFQK.V
	PARC_Toxo_insol_rep3_05_itms.04874.04874.2	2.5515	0.0789	95.5	847.652	847.949	3981	89	3.698	91.7	1	K.NPYLANR.Y
	PARC_Toxo_insol_rep3_04_itms.10647.10647.2	4.5175	0.2955	100	1419.11	1418.72	5649.6	1	6.333	87.5	11	R.FLAPFDLVTIPGK.P
	PARC_Toxo_insol_rep1_07_itms.04461.04461.1	4.1975	0.3127	99.9	1983.94	1984.43	5455.6	1	6.809	58.8	10	R.FLAPFDLVTIPGKPLVQK.A
	PARC_Toxo_insol_rep1_09_itms.05989.05989.2	4.3378	0.2316	100	1987.13	1984.43	4740.5	2	6.838	50	33	R.FLAPFDLVTIPGKPLVQK.A
	PARC_Toxo_insol_rep3_04_itms.08517.08517.2	2.7064	0.2568	99	1271.41	1271.54	3839.3	6	5.18	77.3	1	F.LAPFDLVTIPGK.P
	PARC_Toxo_insol_rep3_10_itms.12053.12053.2	3.6741	0.261	99.9	1836.73	1837.26	4333.3	2	5.175	59.4	4	F.LAPFDLVTIPGKPLVQK.A
	PARC_Toxo_insol_rep4_04_itms.06408.06408.2	3.8069	0.2939	100	1158.19	1158.38	6826	1	5.786	90	3	L.APFDLVTIPGK.P
	PARC_Toxo_insol_rep4_08_itms.09047.09047.2	3.9289	0.2937	100	1723.75	1724.1	7179.2	9	5.414	56.7	12	L.APFDLVTIPGKPLVQK.A
	PARC_Toxo_insol_rep4_08_itms.09015.09015.3	3.4405	0.1846	96.6	1724.63	1724.1	6581.5	2	4.676	45	2	L.APFDLVTIPGKPLVQK.A
	PARC_Toxo_insol_rep1_07_itms.04514.04514.2	3.9249	0.3386	100	1652.13	1653.02	4426.3	1	6.38	78.6	11	A.PFDLVTIPGKPLVQK.A
	PARC_Toxo_insol_rep4_11_itms.09554.09554.3	3.4213	0.181	96.8	1652.9	1653.02	6090.7	1	4.598	51.8	2	A.PFDLVTIPGKPLVQK.A
	PARC_Toxo_insol_rep1_06_itms.02373.02373.2	4.6395	0.3267	100	1503.47	1502.71	9755	1	6.321	73.1	33	R.LVAHLQDEGVVHGK.I
	PARC_Toxo_insol_rep2_07_itms.05276.05276.1	3.8951	0.3081	99.7	1503.95	1502.71	6079.1	1	5.199	61.5	7	R.LVAHLQDEGVVHGK.I
	PARC_Toxo_insol_rep2_07_itms.05272.05272.3	4.6449	0.2403	100	1504.85	1502.71	4474.6	1	5.174	61.5	5	R.LVAHLQDEGVVHGK.I
	PARC_Toxo_insol_rep4_06_itms.04760.04760.1	3.1413	0.3201	99.8	1388.77	1389.55	5781.4	1	5.876	70.8	2	L.VAHLQDEGVVHGK.I
	PARC_Toxo_insol_rep3_07_itms.04882.04882.2	3.9536	0.2336	100	1391.91	1389.55	7812.8	1	5.752	70.8	1	L.VAHLQDEGVVHGK.I
	PARC_Toxo_insol_rep4_06_itms.04590.04590.1	3.2142	0.2961	99.8	1291.66	1290.42	5685.5	1	4.917	68.2	3	V.AHLQDEGVVHGK.I
	PARC_Toxo_insol_rep4_06_itms.04592.04592.2	3.9848	0.3277	100	1292.41	1290.42	7457.4	1	6.261	86.4	3	V.AHLQDEGVVHGK.I
2	PARC_Toxo_insol_rep3_08_itms.07108.07108.2	3.1182	0.0053	97.5	963.912	964.112	3698.5	1	3.345	100	4	K.REGGLYLR.D
	PARC_Toxo_insol_rep3_12_itms.18902.18902.3	3.909	0.2096	99.7	1739.3	1738.99	6722.5	1	4.554	51.8	1	K.REGGLYLRDFGSLVR.A
	PARC_Toxo_insol_rep3_12_itms.18922.18922.2	3.3751	0.1602	98.9	1739.51	1738.99	4552.4	5	4.115	60.7	1	K.REGGLYLRDFGSLVR.A
	PARC_Toxo_insol_rep2_03_itms.05637.05637.1	2.6738	0.109	97	793.69	793.898	1996.4	32	3.46	83.3	3	R.DFGSLVR.A
	PARC_Toxo_insol_rep2_04_itms.05395.05395.1	3.1016	0.3485	99.7	1601.86	1600.77	4057	2	6.251	50	4	K.VVAENAQGFSPPEVR.G
	PARC_Toxo_insol_rep3_04_itms.05342.05342.2	4.6485	0.3184	100	1601.89	1600.77	5784.4	1	6.358	64.3	2	K.VVAENAQGFSPPEVR.G
	PARC_Toxo_insol_rep4_03_itms.05068.05068.2	3.5191	0.2398	99.9	1500.81	1501.64	6761.8	1	5.722	69.2	1	V.VAENAQGFSPPEVR.G
	PARC_Toxo_insol_rep2_09_itms.16069.16069.2	3.3719	0.2849	99.9	2349.05	2347.55	9367.9	1	5.147	44.7	7	K.APTTGPEEEYSIEFLFSLCR.R
	PARC_Toxo_insol_rep3_04_itms.04973.04973.2	2.4584	0.2266	98.3	999.532	999.155	3392	65	4.552	87.5	1	K.LINPSVEAR.L
	PARC_Toxo_insol_rep2_04_itms.05782.05782.2	4.5884	0.3275	100	1506.57	1505.71	8194.6	1	6.704	83.3	7	R.LLALQATETPEYR.E
	PARC_Toxo_insol_rep2_04_itms.08144.08144.2	2.7422	0.2665	98.6	2736.51	2738.04	6533.6	188	5.345	28.3	1	R.LLALQATETPEYREMEEQLSAASR.L
	PARC_Toxo_insol_rep1_05_itms.03479.03479.3	4.3345	0.2999	99.9	2739.62	2738.04	7409	1	5.531	39.1	2	R.LLALQATETPEYREMEEQLSAASR.L
	PARC_Toxo_insol_rep4_02_itms.05918.05918.2	3.0942	0.0619	95.7	1251.07	1251.35	7492	2	4.194	90	1	R.EMEEQLSAASR.L
	PARC_Toxo_insol_rep4_02_itms.05933.05933.1	2.4577	0.1489	95.3	1251.54	1251.35	2064.3	12	3.993	70	1	R.EMEEQLSAASR.L
	PARC_Toxo_insol_rep2_02_itms.07133.07133.2	3.4209	0.3257	100	2040.23	2039.13	5642.4	1	6.076	60.5	1	R.LYSGDGTLTGGDDDMPPPET.-
	PARC_Toxo_insol_rep3_02_itms.06438.06438.1	2.1525	0.1805	95.6	1761.7	1762.8	9005.9	1	4.972	41.2	1	Y.SGDGTLTGGDDDMPPPET.-
41.m00021	23	102	0.531	429	46812	5.1	U	articulin 4
TgTwinScan_2591	23	102	0.531	429	46812	5.1	U
TgTigrScan_8174	23	102	0.488	467	50650	5.4	U
TgGlmHMM_2747	23	102	0.506	451	49168	5.2	U
	PARC_Toxo_insol_rep4_05_itms.05620.05620.2	4.0233	0.3351	100	1431.67	1431.65	6852.8		6.032	81.8	6	K.EITTNTLHMGWK.E
	PARC_Toxo_insol_rep2_06_itms.05980.05980.1	2.8541	0.1289	96.6	1431.87	1431.65	3973.1	1	4.152	63.6	4	K.EITTNTLHMGWK.E
	PARC_Toxo_insol_rep3_04_itms.04712.04712.2	3.943	0.3671	100	1574.81	1574.64	6951.8	1	6.929	75	2	R.STITHADGSESEIAR.F
	PARC_Toxo_insol_rep3_04_itms.04729.04729.1	4.1318	0.3973	100	1576.07	1574.64	4534.9	1	7.175	64.3	6	R.STITHADGSESEIAR.F
	PARC_Toxo_insol_rep2_04_itms.14702.14702.3	3.8871	0.3573	100	2458.61	2457.91	6381.2	2	6.109	35.7	1	R.FVPSVQVVDLPLDLVYTVPEVK.T
	PARC_Toxo_insol_rep4_04_itms.13080.13080.2	5.6626	0.2724	100	2459.93	2457.91	7113.8	1	7.284	54.8	24	R.FVPSVQVVDLPLDLVYTVPEVK.T
	PARC_Toxo_insol_rep1_03_itms.08852.08852.2	4.2886	0.3866	100	2212.03	2211.6	6986.4	1	6.576	63.2	2	V.PSVQVVDLPLDLVYTVPEVK.T
	PARC_Toxo_insol_rep2_10_itms.08390.08390.2	3.9338	0.3213	100	1657.73	1657.89	7264.3	1	5.36	75	1	K.TRMVNYIFECPAR.G
	PARC_Toxo_insol_rep1_04_itms.00308.00308.2	2.8871	0.2445	99.6	1400.35	1400.6	6069.9	1	4.807	80	1	R.MVNYIFECPAR.G
	PARC_Toxo_insol_rep2_04_itms.05770.05770.2	3.3572	0.1746	99.8	1269.59	1269.41	5766.3	58	5.211	72.2	2	M.VNYIFECPAR.G
	PARC_Toxo_insol_rep1_04_itms.06887.06887.3	5.0755	0.376	100	4847.99	4846.55	4159.3	1	7.221	20.8	6	R.EFPVDTPFVVPQYQDVSVPVVMSQTFVPELQETSRVVQVPVAR.Y
	PARC_Toxo_insol_rep3_11_itms.04843.04843.2	4.255	0.3783	100	1860.01	1860.34	5279.7	1	6.594	65.6	18	K.LVPVDVFVPRPVAIPIK.A
	PARC_Toxo_insol_rep1_08_itms.05326.05326.2	3.0892	0.2638	99.5	1648.57	1648.04	7527.4	1	5.448	57.1	1	V.PVDVFVPRPVAIPIK.A
	PARC_Toxo_insol_rep3_03_itms.05614.05614.1	2.7481	0.2315	99.7	1163.86	1164.32	2277.6	6	5.076	72.2	1	K.NTVISDDLMR.Q
	PARC_Toxo_insol_rep2_06_itms.09002.09002.3	6.3166	0.3595	100	3395.24	3395.84	10217.7	1	6.049	31	6	R.QLSVEMNPHLEALNQFNAQQAQVMNNVVAR.A
	PARC_Toxo_insol_rep4_05_itms.07693.07693.1	3.2772	0.1271	98.4	1690	1690.92	6713.1	5	3.939	53.6	3	Q.FNAQQAQVMNNVVAR.A
	PARC_Toxo_insol_rep4_03_itms.05018.05018.1	2.4852	0.1619	96.7	1704.63	1703.87	4806.2	31	4.202	42.9	1	R.AQELATQMDCPVPSR.E
	PARC_Toxo_insol_rep4_07_itms.04340.04340.1	2.3391	0.2345	99.3	1198.74	1199.31	4030.9	66	4.813	66.7	1	K.RLHDDINTSK.C
	PARC_Toxo_insol_rep4_07_itms.04332.04332.2	3.6975	0.2176	100	1201.19	1199.31	6921.7	1	5.134	88.9	5	K.RLHDDINTSK.C
	PARC_Toxo_insol_rep4_06_itms.08589.08589.2	3.5476	0.2922	100	2348.79	2349.67	5849.2	25	5.67	33.3	4	R.DLNGGRLESFPSGNAGIPMIFR.A
	PARC_Toxo_insol_rep2_04_itms.08793.08793.2	4.4794	0.3605	100	1737.89	1737.03	5132.7	1	6.569	76.7	5	R.LESFPSGNAGIPMIFR.A
	PARC_Toxo_insol_rep2_05_itms.05044.05044.1	2.7773	0.2722	99.7	1580.05	1579.75	4396.8	7	5.088	53.6	1	R.APDQKPSVANGLPER.V
	PARC_Toxo_insol_rep1_09_itms.03363.03363.2	3.4342	0.0964	97.3	2044.67	2045.35	5511.3	66	3.373	44.4	1	R.APDQKPSVANGLPERVPLR.S
42.m00046	7	54	0.531	128	14904	9.6	U	hypothetical protein
TgTwinScan_5381	7	54	0.531	128	14904	9.6	U
TgTigrScan_0337	7	54	0.531	128	14904	9.6	U
TgGlmHMM_2925	7	54	0.531	128	14904	9.6	U
	PARC_Toxo_insol_rep3_08_itms.15999.15999.2	4.1342	0.3352	100	1921.21	1919.1	9418.3		6.072	57.1	31	R.VSFSQFFDSEYFWTK.A
	PARC_Toxo_insol_rep2_05_itms.11872.11872.2	4.0409	0.2735	100	1820.63	1819.97	10567.4		5.504	69.2	6	V.SFSQFFDSEYFWTK.A
	PARC_Toxo_insol_rep3_12_itms.00597.00597.2	4.474	0.4179	100	2480.11	2480.91	7882.7		6.978	45	3	K.ANVGPFFLFLFTSPFWYQGIK.T
	PARC_Toxo_insol_rep3_08_itms.07208.07208.2	2.2992	0.1873	97.1	1004.65	1005.12	4841.2	2	4.995	91.7	2	R.YTWLHER.M
	PARC_Toxo_insol_rep4_03_itms.05507.05507.2	3.4166	0.2199	99.8	1373.69	1373.59	9168.8	1	4.792	83.3	2	R.VLLEQVPAGGFDK.T
	PARC_Toxo_insol_rep4_08_itms.08468.08468.2	3.2023	0.3116	100	1224.53	1225.47	5815.1	2	5.719	72.7	9	K.TRPGLLLGPSTL.-
	PARC_Toxo_insol_rep4_10_itms.08528.08528.2	2.774	0.2447	99.3	1124.31	1124.37	5587.4	1	5.282	75	1	T.RPGLLLGPSTL.-
TgTwinScan_2780	47	398	0.53	509	56916	6.6	U	mitochondrial processing peptidase beta subunit, putative
	PARC_Toxo_insol_rep1_03_itms.03792.03792.1	4.0755	0.4926	100	1762.04	1763.01	4237.5	1	9.093	52.8	1	R.GFFSAAPAAATAGVSPLAR.S
	PARC_Toxo_insol_rep3_06_itms.06472.06472.1	3.9808	0.4713	100	1705.12	1705.95	4265	1	8.41	52.9	11	G.FFSAAPAAATAGVSPLAR.S
	PARC_Toxo_insol_rep1_03_itms.03455.03455.2	5.5315	0.5306	100	1706.69	1705.95	5894.4	1	8.77	79.4	8	G.FFSAAPAAATAGVSPLAR.S
	PARC_Toxo_insol_rep4_04_itms.05349.05349.2	5.1894	0.3684	100	1559.17	1558.78	7654.6	1	7.128	75	3	F.FSAAPAAATAGVSPLAR.S
	PARC_Toxo_insol_rep2_05_itms.05679.05679.1	3.5368	0.351	99.9	1560.13	1558.78	4057.3	1	6.55	56.2	2	F.FSAAPAAATAGVSPLAR.S
	PARC_Toxo_insol_rep3_04_itms.05115.05115.2	3.4612	0.1281	98.5	1412.07	1411.6	8505.9	1	4.372	66.7	2	F.SAAPAAATAGVSPLAR.S
	PARC_Toxo_insol_rep4_03_itms.06839.06839.2	4.2225	0.334	100	2754.09	2754.07	8577.7	1	6.764	40	5	R.SVDAAIPEEAFNQPPTLTTTLPNGIR.V
	PARC_Toxo_insol_rep2_03_itms.07864.07864.3	4.9199	0.28	100	2756.63	2754.07	3363.3	1	5.105	37	2	R.SVDAAIPEEAFNQPPTLTTTLPNGIR.V
	PARC_Toxo_insol_rep3_11_itms.08862.08862.2	4.4278	0.3874	100	1973.71	1972.21	7942.3	1	7.133	61.8	56	R.LPFHQTATVGVWIDSGSR.Y
	PARC_Toxo_insol_rep2_08_itms.09064.09064.1	3.8207	0.2807	99.8	1735.03	1733.94	4566	1	5.289	60.7	3	K.ETNGAAHFLEHMTFK.G
	PARC_Toxo_insol_rep2_08_itms.09293.09293.2	4.4309	0.3898	100	1735.89	1733.94	4967.4	1	5.994	64.3	29	K.ETNGAAHFLEHMTFK.G
	PARC_Toxo_insol_rep1_09_itms.05165.05165.3	5.3832	0.378	100	2562.41	2561.83	8812.1	1	6.323	42.9	1	R.SRIQLEQEIENMGAHLNAYTSR.E
	PARC_Toxo_insol_rep2_04_itms.09117.09117.3	5.3628	0.2321	100	2318.42	2318.57	4078	2	5.118	42.1	7	R.IQLEQEIENMGAHLNAYTSR.E
	PARC_Toxo_insol_rep4_05_itms.08587.08587.2	6.0727	0.4179	100	2321.09	2318.57	10927.8	1	7.237	63.2	13	R.IQLEQEIENMGAHLNAYTSR.E
	PARC_Toxo_insol_rep4_05_itms.16807.16807.3	6.5007	0.4085	100	3091.43	3090.43	10957.1	1	7.648	35.6	53	K.DIPQCVDILSDILLNSTIDEEAVQMEK.H
	PARC_Toxo_insol_rep4_06_itms.17122.17122.2	6.1629	0.4514	100	3091.47	3090.43	6568	1	7.384	48.1	26	K.DIPQCVDILSDILLNSTIDEEAVQMEK.H
	PARC_Toxo_insol_rep4_03_itms.06637.06637.2	4.6946	0.3996	100	1775.53	1774.97	4845.1	1	7.315	70	2	R.DSPLGYTILGPEENIR.N
	PARC_Toxo_insol_rep2_03_itms.07394.07394.1	3.8668	0.3284	99.9	1777.48	1774.97	2530.3	4	5.203	50	7	R.DSPLGYTILGPEENIR.N
	PARC_Toxo_insol_rep2_05_itms.05739.05739.1	2.6832	0.2981	99.8	1188.73	1187.34	2805.6	5	5.101	75	4	R.EHILEYINR.N
	PARC_Toxo_insol_rep2_05_itms.05712.05712.2	3.259	0.2121	99.9	1188.81	1187.34	3693.5	12	5.29	87.5	3	R.EHILEYINR.N
	PARC_Toxo_insol_rep4_04_itms.04228.04228.1	2.9001	0.2507	99.7	1081.57	1082.2	4392	5	5.492	70	2	M.VVAAAGDVDHK.E
	PARC_Toxo_insol_rep2_04_itms.04469.04469.2	3.1961	0.2502	99.9	1082.47	1082.2	7434.6	1	4.835	90	1	M.VVAAAGDVDHK.E
	PARC_Toxo_insol_rep4_12_itms.14178.14178.1	2.6538	0.133	96.5	994.62	995.169	5385.2	43	4.058	68.8	2	K.HFAGLPQPK.R
	PARC_Toxo_insol_rep3_12_itms.14172.14172.2	2.6973	0.1186	96.4	995.392	995.169	3947.8	87	3.999	81.2	2	K.HFAGLPQPK.R
	PARC_Toxo_insol_rep3_07_itms.05577.05577.2	2.567	0.119	96	858.532	858.028	4571.7	6	3.286	85.7	1	H.FAGLPQPK.R
	PARC_Toxo_insol_rep1_05_itms.04110.04110.2	3.1307	0.2328	99.3	1819.95	1819.04	6320.8	22	4.535	53.6	1	L.PTEKPFFCGSELLHR.N
	PARC_Toxo_insol_rep4_09_itms.08014.08014.1	2.9723	0.1657	99	1362.57	1363.52	5301.3	1	4.848	70	3	K.PFFCGSELLHR.N
	PARC_Toxo_insol_rep3_10_itms.08728.08728.2	3.6717	0.2287	100	1363.43	1363.52	7354.8	1	5.397	85	9	K.PFFCGSELLHR.N
	PARC_Toxo_insol_rep4_10_itms.08043.08043.3	3.8291	0.3144	100	1364.12	1363.52	6839	1	5.124	55	5	K.PFFCGSELLHR.N
	PARC_Toxo_insol_rep2_09_itms.07997.07997.2	2.8107	0.1721	98.6	1266.21	1266.41	6716.7	1	4.095	77.8	1	P.FFCGSELLHR.N
	PARC_Toxo_insol_rep2_09_itms.08023.08023.1	2.5396	0.2884	99.7	1266.72	1266.41	4747	138	6.02	55.6	1	P.FFCGSELLHR.N
	PARC_Toxo_insol_rep3_07_itms.05632.05632.1	2.337	0.1552	95.8	1118.76	1119.23	4384.4	5	4.185	68.8	2	F.FCGSELLHR.N
	PARC_Toxo_insol_rep4_12_itms.23931.23931.3	4.2269	0.2918	100	1987.22	1987.34	5661.7	1	5.78	45.6	1	K.SPDAVTFMLMQAIVGSYR.K
	PARC_Toxo_insol_rep2_10_itms.18643.18643.2	5.7864	0.409	100	1988.73	1987.34	6198.6	1	7.954	70.6	44	K.SPDAVTFMLMQAIVGSYR.K
	PARC_Toxo_insol_rep3_11_itms.16670.16670.3	4.0557	0.2729	99.9	2116.16	2115.51	5001.2	1	5.073	37.5	2	K.SPDAVTFMLMQAIVGSYRK.H
	PARC_Toxo_insol_rep1_05_itms.02279.02279.2	2.9024	0.2199	99.6	1080.31	1080.23	3384.6	2	5.107	77.8	3	R.KHDEGIVPGK.V
	PARC_Toxo_insol_rep4_01_itms.03278.03278.1	2.4806	0.1936	99	951.74	952.055	2954.3	37	5.092	68.8	3	K.HDEGIVPGK.V
	PARC_Toxo_insol_rep4_04_itms.04639.04639.2	3.3183	0.24	100	952.052	952.055	4418.5	1	4.992	87.5	5	K.HDEGIVPGK.V
	PARC_Toxo_insol_rep3_04_itms.06562.06562.2	5.0659	0.5341	100	2000.91	1998.2	7276.4	1	9.515	66.7	21	K.TQLLGHLDSTTAVAEDIGR.Q
	PARC_Toxo_insol_rep4_10_itms.08842.08842.2	2.7358	0.1064	96.2	1105.37	1105.38	4881.4	4	3.434	87.5	3	R.RMPLAEFLK.R
	PARC_Toxo_insol_rep2_10_itms.09123.09123.2	2.9585	0.1375	99.1	1105.37	1105.38	6208.3	1	4.45	93.8	1	R.MPLAEFLKR.L
	PARC_Toxo_insol_rep1_10_itms.07759.07759.2	6.7503	0.4432	100	2695.73	2696.18	7542.9	1	8.498	62.5	20	K.YLHDAEVAVAGLGPLFGMPQLINLR.R
	PARC_Toxo_insol_rep4_10_itms.15347.15347.3	6.0814	0.2799	100	2696.45	2696.18	6875.8	1	6.663	43.8	19	K.YLHDAEVAVAGLGPLFGMPQLINLR.R
	PARC_Toxo_insol_rep3_11_itms.15474.15474.2	3.2097	0.1991	99.1	2852.31	2852.37	5952	1	4.802	38	1	K.YLHDAEVAVAGLGPLFGMPQLINLRR.A
	PARC_Toxo_insol_rep3_11_itms.15482.15482.3	4.7143	0.3442	100	2853.8	2852.37	6340.7	1	6.288	35	4	K.YLHDAEVAVAGLGPLFGMPQLINLRR.A
	PARC_Toxo_insol_rep4_08_itms.14769.14769.2	3.4507	0.2485	99.8	2421.77	2419.85	9702.8	2	5.352	38.6	2	L.HDAEVAVAGLGPLFGMPQLINLR.R
	PARC_Toxo_insol_rep4_11_itms.14243.14243.2	3.2257	0.154	98.8	1455.67	1456.79	4822.3	8	5.687	66.7	1	L.GPLFGMPQLINLR.R
TgTwinScan_7528	31	101	0.527	622	70330	5.6	U	proteasome PCI domain-containing protein
	PARC_Toxo_insol_rep3_06_itms.16339.16339.3	6.5293	0.3961	100	3530.24	3528.08	5259.4	1	7.025	35.7	10	K.LMSPYWDSHMSIPVMDWMLSNEMITPEER.E
	PARC_Toxo_insol_rep3_09_itms.18322.18322.3	4.1119	0.3844	100	5326.04	5326.09	7473.5	1	6.512	16.3	2	K.LMSPYWDSHMSIPVMDWMLSNEMITPEEREQMGQSLLGQAATTPAGR.A
	PARC_Toxo_insol_rep3_03_itms.05589.05589.1	2.9365	0.2784	99.8	1817.53	1817.03	3142.8	338	5.742	35.3	1	R.EQMGQSLLGQAATTPAGR.A
	PARC_Toxo_insol_rep3_03_itms.05580.05580.2	4.6574	0.3186	100	1817.71	1817.03	8854.4	1	6.902	61.8	2	R.EQMGQSLLGQAATTPAGR.A
	PARC_Toxo_insol_rep4_07_itms.05802.05802.2	3.9323	0.2962	100	1525.49	1524.76	7986	1	6.067	83.3	2	A.KLVNFNNAIEAYK.K
	PARC_Toxo_insol_rep3_06_itms.06092.06092.2	3.2621	0.1896	99.4	1524.71	1524.76	6855.1	3	4.3	66.7	2	K.LVNFNNAIEAYKK.E
	PARC_Toxo_insol_rep4_04_itms.15954.15954.2	5.0194	0.4293	100	3453.89	3451.92	6387	1	7.967	35.5	9	K.TLVDLSEWWMTNSGQSPAPPALELGVDALVPR.L
	PARC_Toxo_insol_rep3_05_itms.18302.18302.3	5.5943	0.3951	100	3454.1	3451.92	6271.2	1	6.992	31.5	7	K.TLVDLSEWWMTNSGQSPAPPALELGVDALVPR.L
	PARC_Toxo_insol_rep3_11_itms.24517.24517.3	5.6144	0.4317	100	3046.94	3045.43	6986.9	1	7.565	32	4	K.QSLQQLQYMLTTLYELLAEGTNTQTR.M
	PARC_Toxo_insol_rep4_11_itms.21093.21093.2	3.6017	0.3186	100	3047.17	3045.43	10368.2	1	6.926	32	3	K.QSLQQLQYMLTTLYELLAEGTNTQTR.M
	PARC_Toxo_insol_rep4_12_itms.13212.13212.2	3.1711	0.225	99.6	1589.69	1588.81	4308.8	11	4.855	66.7	1	C.IILLHHQQQSENK.S
	PARC_Toxo_insol_rep4_03_itms.05723.05723.2	4.507	0.4006	100	2642.79	2642.66	6420.4	1	6.919	43.5	4	K.EAAQDEELLQTLDHGEDEEGDAAR.A
	PARC_Toxo_insol_rep3_05_itms.05153.05153.1	3.3696	0.3012	99.7	1513.52	1513.7	5826.4	1	6.446	57.7	1	K.AAVETHTAAQCILK.L
	PARC_Toxo_insol_rep3_03_itms.06755.06755.1	2.6969	0.292	99.8	1387.93	1388.56	5517.5	3	6.602	53.8	2	K.LGDILDQVAAASSK.K
	PARC_Toxo_insol_rep4_03_itms.06109.06109.2	5.2736	0.3802	100	1388.41	1388.56	8766.4	1	7.59	88.5	1	K.LGDILDQVAAASSK.K
	PARC_Toxo_insol_rep2_08_itms.07530.07530.1	2.3933	0.3745	99.7	1690.84	1691.9	3038.1	1	5.84	50	2	K.DHQGNPPLPAGLTMSR.E
	PARC_Toxo_insol_rep2_08_itms.07514.07514.3	4.0689	0.1456	98.8	1692.08	1691.9	6083.3	2	4.858	40	1	K.DHQGNPPLPAGLTMSR.E
	PARC_Toxo_insol_rep2_09_itms.07513.07513.2	3.9753	0.2369	100	1692.73	1691.9	4516.3	1	4.876	70	8	K.DHQGNPPLPAGLTMSR.E
	PARC_Toxo_insol_rep3_12_itms.18010.18010.2	2.7236	0.2399	99.6	1205.09	1202.46	6499.4	1	5.332	87.5	1	R.YYFLMVHTK.Q
	PARC_Toxo_insol_rep2_06_itms.06352.06352.1	2.8712	0.2993	99.8	1484.64	1485.68	4540.1	3	6.05	53.8	2	K.DHFQAVITAIGQGK.N
	PARC_Toxo_insol_rep2_07_itms.06623.06623.2	4.4723	0.3098	100	1485.97	1485.68	8621.6	1	7.021	84.6	4	K.DHFQAVITAIGQGK.N
	PARC_Toxo_insol_rep1_11_itms.10495.10495.3	4.3493	0.2575	99.8	3197.81	3198.52	6523.5	1	5.539	45.2	1	R.YSDPFTSLLEALFLDFNFDEAQHHIAR.I
	PARC_Toxo_insol_rep2_03_itms.07975.07975.2	4.623	0.3834	100	1797.95	1798.95	7397.5	1	6.749	67.9	3	R.IGEECDSDFFLQPLK.G
	PARC_Toxo_insol_rep3_03_itms.07905.07905.1	3.5008	0.2876	99.7	1800.02	1798.95	7204.5	1	6.058	64.3	5	R.IGEECDSDFFLQPLK.G
	PARC_Toxo_insol_rep4_04_itms.04623.04623.2	2.7064	0.16	96.3	1232.09	1232.4	7288.2	406	4.269	60	1	K.KVNMSPEAAER.W
	PARC_Toxo_insol_rep2_10_itms.08033.08033.2	5.1826	0.3001	100	2172.91	2173.49	5951.6	1	6.053	63.9	4	K.NRVQMSAAPPNLYQQVIDK.T
	PARC_Toxo_insol_rep3_04_itms.06268.06268.1	3.3223	0.242	99.8	1903.45	1903.2	7029.1	1	5.708	50	2	R.VQMSAAPPNLYQQVIDK.T
	PARC_Toxo_insol_rep2_05_itms.06152.06152.2	3.8066	0.1425	100	1142.45	1142.34	5862.6	8	4.036	88.9	3	R.SNLILQNIAR.P
	PARC_Toxo_insol_rep1_10_itms.04237.04237.2	4.003	0.3287	100	1828.59	1829.11	8281.5	1	5.939	59.4	8	R.SNLILQNIARPAGFTGR.E
	PARC_Toxo_insol_rep2_12_itms.18362.18362.3	3.8465	0.2194	99.4	1829	1829.11	7143.8	22	4.563	40.6	2	R.SNLILQNIARPAGFTGR.E
	PARC_Toxo_insol_rep4_11_itms.21133.21133.2	3.4037	0.2027	99.5	1744.09	1741.73	9324.1	275	4.829	43.3	3	E.EEAEAGEETGDTWEMG.G
TGG_990575-4-990-46	39	248	0.527	315	35009	5.6	U	rhoptry protein 5 [Toxoplasma gondii].;6.00E-156;gi|134035971|gb|ABO47818.1|
	PARC_Toxo_insol_rep1_05_itms.03017.03017.2	3.4349	0.1756	99.4	1794.61	1795.01	6424.7	2	4.397	65.4	1	R.DLLKREEELIGYCR.E
	PARC_Toxo_insol_rep4_05_itms.05148.05148.1	1.9015	0.2472	98.5	1324.59	1325.43	3431.2	37	4.349	61.1	1	K.REEELIGYCR.E
	PARC_Toxo_insol_rep2_04_itms.05260.05260.2	3.7443	0.211	100	1328.33	1325.43	5201.3	1	4.584	83.3	10	K.REEELIGYCR.E
	PARC_Toxo_insol_rep4_12_itms.15424.15424.1	2.6452	0.1959	99.2	1895.85	1896.07	4970.4	3	4.979	46.4	1	K.REEELIGYCREEALK.E
	PARC_Toxo_insol_rep4_11_itms.04378.04378.2	4.5497	0.075	99.8	1896.01	1896.07	3714.6	9	4.498	60.7	10	K.REEELIGYCREEALK.E
	PARC_Toxo_insol_rep4_07_itms.05324.05324.3	4.3279	0.1424	99.6	1897.46	1896.07	6040.8	1	4.643	51.8	1	K.REEELIGYCREEALK.E
	PARC_Toxo_insol_rep3_04_itms.05468.05468.2	3.4963	0.1699	99.5	1739.99	1739.89	7215.9	4	4.094	61.5	1	R.EEELIGYCREEALK.E
	PARC_Toxo_insol_rep2_04_itms.13572.13572.3	4.0547	0.1709	96.7	2963.15	2961.32	6203.1	326	4.22	19.2	1	M.VEAVMATVWPQNAETTVDSLLSQGERK.L
	PARC_Toxo_insol_rep3_04_itms.13667.13667.2	3.4531	0.4059	100	2431.89	2431.66	7090.9	1	6.224	40.5	6	M.ATVWPQNAETTVDSLLSQGERK.L
	PARC_Toxo_insol_rep2_04_itms.14824.14824.2	3.8633	0.3243	100	2234.63	2232.41	6410.2	1	5.794	55.3	5	A.TVWPQNAETTVDSLLSQGER.K
	PARC_Toxo_insol_rep4_04_itms.16470.16470.2	4.6374	0.2978	100	2363.53	2360.59	5825.3	1	7.691	47.5	8	A.TVWPQNAETTVDSLLSQGERK.L
	PARC_Toxo_insol_rep2_03_itms.18957.18957.2	5.3108	0.4159	100	2034.65	2032.17	8626.4	1	7.493	58.8	51	V.WPQNAETTVDSLLSQGER.K
	PARC_Toxo_insol_rep3_03_itms.17737.17737.2	4.975	0.4041	100	2161.51	2160.35	6186.4	1	7.077	58.3	9	V.WPQNAETTVDSLLSQGERK.L
	PARC_Toxo_insol_rep2_08_itms.16924.16924.2	4.5529	0.4271	100	1847.91	1845.96	8926.3	1	7.245	65.6	11	W.PQNAETTVDSLLSQGER.K
	PARC_Toxo_insol_rep4_07_itms.13080.13080.2	4.7274	0.4026	100	1976.93	1974.13	7286.5	1	6.512	61.8	16	W.PQNAETTVDSLLSQGERK.L
	PARC_Toxo_insol_rep1_09_itms.03629.03629.2	3.0402	0.1294	97.6	1396.41	1395.69	4709.3	156	3.532	54.5	1	K.LKLVEPLRVGDR.S
	PARC_Toxo_insol_rep3_03_itms.06122.06122.2	3.3049	0.0706	98.1	1335.21	1335.5	5511.9	18	3.923	65	2	R.DVERLEDFALK.V
	PARC_Toxo_insol_rep4_03_itms.05695.05695.1	2.6024	0.2091	99.3	1336.72	1335.5	4963.8	493	4.246	55	2	R.DVERLEDFALK.V
	PARC_Toxo_insol_rep1_09_itms.07675.07675.3	3.5656	0.2044	96.4	2429.03	2428.72	7604.4	1	4.098	33.8	5	R.DVERLEDFALKVFTMGAENSR.S
	PARC_Toxo_insol_rep2_04_itms.05203.05203.2	2.9505	0.2265	99.7	1114.65	1112.25	3405.4	26	4.399	83.3	4	K.VFTMGAENSR.S
	PARC_Toxo_insol_rep4_09_itms.08357.08357.3	4.4307	0.16	98.3	2793.95	2795.1	7998.7	1	5.424	32.3	3	K.VFTMGAENSRSELERLHEATFAAAR.L
	PARC_Toxo_insol_rep1_05_itms.02565.02565.2	3.5667	0.1242	98.8	1700.95	1701.88	7270.2	1	4.286	64.3	2	R.SELERLHEATFAAAR.L
	PARC_Toxo_insol_rep1_05_itms.02567.02567.3	4.5894	0.2031	100	1702.28	1701.88	6205.5	1	4.949	53.6	1	R.SELERLHEATFAAAR.L
	PARC_Toxo_insol_rep3_07_itms.05022.05022.1	2.8657	0.2427	99.7	1086.88	1087.22	5206.6	1	5.479	77.8	19	R.LHEATFAAAR.L
	PARC_Toxo_insol_rep2_07_itms.05161.05161.2	2.9199	0.2222	99.6	1089.39	1087.22	4190.1	1	4.628	88.9	10	R.LHEATFAAAR.L
	PARC_Toxo_insol_rep4_01_itms.03011.03011.1	2.1601	0.2433	99.3	973.62	974.064	4524.2	1	4.401	75	1	L.HEATFAAAR.L
	PARC_Toxo_insol_rep3_05_itms.04742.04742.2	3.1754	0.2519	100	974.092	974.064	3873.6	1	5.296	87.5	10	L.HEATFAAAR.L
	PARC_Toxo_insol_rep4_01_itms.04439.04439.1	2.0912	0.2241	99	836.55	836.923	2675.6	27	4.637	71.4	1	H.EATFAAAR.L
	PARC_Toxo_insol_rep2_03_itms.05092.05092.2	3.1244	0.0718	97.7	1101.43	1101.2	4139.9	6	3.701	88.9	2	R.LLGESPEEAR.D
	PARC_Toxo_insol_rep3_03_itms.04562.04562.2	3.0177	0.1734	99.6	987.952	988.042	5323.1	4	4.075	93.8	4	L.LGESPEEAR.D
	PARC_Toxo_insol_rep2_04_itms.04754.04754.2	2.8908	0.0349	96.2	845.132	844.986	3405.2	169	3.143	78.6	1	R.LAANLQSK.G
	PARC_Toxo_insol_rep1_12_itms.08281.08281.2	3.8843	0.1844	99.8	1843.45	1844.12	5030.4	1	6.175	50	2	R.KVGTRGPASSVPVTYAPR.E
	PARC_Toxo_insol_rep3_12_itms.14558.14558.2	5.0002	0.4543	100	1714.19	1715.95	7209.1	1	7.691	68.8	28	K.VGTRGPASSVPVTYAPR.E
	PARC_Toxo_insol_rep1_03_itms.03007.03007.2	3.8362	0.3902	100	1302.55	1302.47	3594.6	2	6.976	79.2	3	R.GPASSVPVTYAPR.E
	PARC_Toxo_insol_rep1_03_itms.02970.02970.2	2.4019	0.3102	98.9	1148.45	1148.3	3050.7	1	4.982	80	1	P.ASSVPVTYAPR.E
	PARC_Toxo_insol_rep2_11_itms.15588.15588.3	4.37	0.3753	100	2852.63	2853.21	8441.3	1	6.518	30.2	4	R.EFLNANTATFTHALNAWQLGLSIYR.V
	PARC_Toxo_insol_rep4_11_itms.13733.13733.2	4.1288	0.3594	100	2855.81	2853.21	6258.6	1	6.379	39.6	4	R.EFLNANTATFTHALNAWQLGLSIYR.V
	PARC_Toxo_insol_rep3_08_itms.10493.10493.2	3.3209	0.1843	99.7	1142.21	1142.43	5551.1	1	5.53	85	4	V.LPFGLVTPGIK.R
	PARC_Toxo_insol_rep4_11_itms.16608.16608.2	3.0862	0.1294	99	1029.43	1029.27	4523.2	12	4.267	83.3	2	L.PFGLVTPGIK.R
583.m05418	20	143	0.526	426	47449	6.8	U	DnaJ domain-containing protein
TgTwinScan_4682	20	143	0.526	426	47449	6.8	U
	PARC_Toxo_insol_rep4_04_itms.12622.12622.3	4.49	0.191	99.2	3398.9	3399.57	5142.1	2	4.674	26.6	1	R.RIYDDHGEEGLENGGAGADPTDIFDLFFGGGR.R
	PARC_Toxo_insol_rep3_03_itms.15337.15337.3	6.7181	0.306	100	3244.25	3243.38	8748.2	1	6.429	39.2	38	R.IYDDHGEEGLENGGAGADPTDIFDLFFGGGR.R
	PARC_Toxo_insol_rep2_03_itms.15324.15324.2	4.6635	0.4617	100	3244.69	3243.38	5017.2	1	8.337	41.7	16	R.IYDDHGEEGLENGGAGADPTDIFDLFFGGGR.R
	PARC_Toxo_insol_rep3_05_itms.16068.16068.2	3.3644	0.3697	100	1442.75	1442.61	8078.9	1	6.445	83.3	1	D.PTDIFDLFFGGGR.R
	PARC_Toxo_insol_rep3_07_itms.05105.05105.1	2.4956	0.2117	99.3	1205.89	1206.44	3958.4	1	6.038	70	1	K.KKGEDIVSAMK.V
	PARC_Toxo_insol_rep4_03_itms.05425.05425.1	2.5428	0.2828	99.7	1328.62	1328.52	4207.8	1	5.554	59.1	1	K.VTLEQMYSGATK.R
	PARC_Toxo_insol_rep2_12_itms.15680.15680.2	3.3064	0.1662	98.8	2402.81	2402.75	5092.7	1	4.53	50	1	K.VVTRQIGPMIQQTQSVCPACK.G
	PARC_Toxo_insol_rep3_05_itms.05419.05419.2	3.8851	0.4146	100	1949.37	1947.19	7521.9	1	6.932	65.6	1	R.QIGPMIQQTQSVCPACK.G
	PARC_Toxo_insol_rep4_07_itms.13008.13008.3	4.999	0.302	100	3583.1	3584.03	7564.4	1	6.83	27.5	27	K.VIFRGDADERPNEIPGDVIFILEQQEHAVFK.R
	PARC_Toxo_insol_rep1_12_itms.12196.12196.2	2.7198	0.2333	97.2	3067.67	3068.37	6980.5	20	4.943	28.8	1	R.GDADERPNEIPGDVIFILEQQEHAVFK.R
	PARC_Toxo_insol_rep1_12_itms.12179.12179.3	5.6324	0.33	100	3069.35	3068.37	8083.2	1	6.697	33.7	28	R.GDADERPNEIPGDVIFILEQQEHAVFK.R
	PARC_Toxo_insol_rep1_08_itms.04753.04753.2	4.0464	0.3013	100	1395.11	1395.65	5558.7	1	5.736	90.9	6	K.KISLLESLCGFK.F
	PARC_Toxo_insol_rep1_03_itms.04423.04423.1	2.1437	0.1834	95.8	1266.74	1267.47	5128.8	69	4.144	60	1	K.ISLLESLCGFK.F
	PARC_Toxo_insol_rep2_04_itms.08949.08949.2	4.2107	0.2581	100	1267.51	1267.47	6705	1	6.089	85	3	K.ISLLESLCGFK.F
	PARC_Toxo_insol_rep4_06_itms.05538.05538.2	3.0739	0.1813	99.7	1058.43	1058.23	6171.7	1	4.59	87.5	3	K.FVLTHLDGR.Q
	PARC_Toxo_insol_rep1_05_itms.02747.02747.3	3.8779	0.259	99.6	2248.1	2247.68	6836.8	76	5.33	28.8	2	R.QLLIQSPPGTVTKPDAVQIIK.G
	PARC_Toxo_insol_rep4_07_itms.06223.06223.2	4.8272	0.3798	100	2249.49	2247.68	7121.1	2	6.912	42.5	6	R.QLLIQSPPGTVTKPDAVQIIK.G
	PARC_Toxo_insol_rep4_10_itms.16130.16130.2	3.0486	0.176	97.6	2368.17	2365.6	9348.8	12	4.274	32.5	3	K.GDLFIVFEVEFPEHVSDADAK.S
	PARC_Toxo_insol_rep4_04_itms.06959.06959.3	4.2003	0.3322	100	3982.19	3980.44	6683.9	1	5.896	24.3	1	K.SLSQILPKPTEAVMVSEDDPHVEVHVAEPVDPDELR.N
	PARC_Toxo_insol_rep3_03_itms.04603.04603.2	4.7288	0.2894	100	2093.43	2092.01	7128.9	1	6.406	61.8	2	R.SGEAYEEDDEDEHPGQQR.V
TgTwinScan_6716	24	136	0.526	403	45807	5.2	U
55.m04808	24	136	0.535	396	44951	5	U	vacuoloar ATP synthase subunit D, putative
	PARC_Toxo_insol_rep2_03_itms.15538.15538.3	6.3081	0.5036	100	4149.35	4149.61	6367	1	8.91	28.4	3	K.LSAADSLEDLRSALEETDYGPFMQDEPLPLAVPTLSQK.C
	PARC_Toxo_insol_rep4_03_itms.09247.09247.3	4.6767	0.3952	100	2977.76	2978.34	8653.9	1	7.109	34.6	1	R.SALEETDYGPFMQDEPLPLAVPTLSQK.C
	PARC_Toxo_insol_rep4_03_itms.09252.09252.2	4.257	0.3668	100	2978.19	2978.34	8271.4	1	6.765	34.6	2	R.SALEETDYGPFMQDEPLPLAVPTLSQK.C
	PARC_Toxo_insol_rep2_05_itms.18850.18850.3	3.4459	0.2819	98.4	2676.56	2678.18	6739.7	217	4.716	25	1	F.MDFIATEKMIDNVVGLIQGALNRK.S
	PARC_Toxo_insol_rep1_07_itms.05433.05433.2	4.7543	0.2632	100	1743.81	1742.09	8753.2	1	5.728	76.7	5	E.KMIDNVVGLIQGALNR.K
	PARC_Toxo_insol_rep2_04_itms.11990.11990.1	2.9684	0.2481	99.7	1614.32	1613.92	3332.2	89	4.813	46.4	1	K.MIDNVVGLIQGALNR.K
	PARC_Toxo_insol_rep4_04_itms.10537.10537.2	4.5179	0.2323	100	1615.07	1613.92	7897.2	1	5.673	82.1	6	K.MIDNVVGLIQGALNR.K
	PARC_Toxo_insol_rep2_09_itms.13928.13928.2	3.9802	0.276	100	1741.95	1742.09	7782.5	1	5.649	60	8	K.MIDNVVGLIQGALNRK.S
	PARC_Toxo_insol_rep2_08_itms.13832.13832.3	3.316	0.2208	97.5	1742.15	1742.09	3069.1	49	4.375	40	1	K.MIDNVVGLIQGALNRK.S
	PARC_Toxo_insol_rep2_06_itms.10078.10078.2	3.445	0.2978	99.9	1610.67	1610.9	8401.7	1	5.498	75	2	M.IDNVVGLIQGALNRK.S
	PARC_Toxo_insol_rep4_05_itms.19772.19772.2	5.5471	0.4834	100	3159.85	3160.56	6334.9	1	8.097	48.1	40	R.VDPMGYFQEMAAIANMDLTTSYEELYR.A
	PARC_Toxo_insol_rep4_07_itms.20222.20222.3	5.7481	0.3434	100	3162.23	3160.56	6208.8	1	6.521	36.5	4	R.VDPMGYFQEMAAIANMDLTTSYEELYR.A
	PARC_Toxo_insol_rep1_12_itms.12137.12137.3	5.0692	0.2988	100	3431.63	3431.79	7589.3	1	6.806	32.8	1	R.ALLIDTPVGKYFQAFLTESGSQAAAHSAEHGGR.S
	PARC_Toxo_insol_rep1_09_itms.03741.03741.2	5.4715	0.4526	100	2422.85	2423.56	7176.2	1	8.416	56.8	17	K.YFQAFLTESGSQAAAHSAEHGGR.S
	PARC_Toxo_insol_rep2_09_itms.07963.07963.3	4.7803	0.3831	100	2423.9	2423.56	6957.7	1	7.735	38.6	15	K.YFQAFLTESGSQAAAHSAEHGGR.S
	PARC_Toxo_insol_rep3_06_itms.04494.04494.2	4.2767	0.3017	100	1769.81	1766.82	6320.9	1	5.571	52.9	1	F.LTESGSQAAAHSAEHGGR.S
	PARC_Toxo_insol_rep2_11_itms.20674.20674.2	3.374	0.3224	100	2147.59	2148.42	7397	13	5.466	36.1	2	K.KGWLEDFYAFVQSLGGTTK.E
	PARC_Toxo_insol_rep4_11_itms.20377.20377.2	6.7208	0.4596	100	2022.53	2020.25	11190	1	8.329	76.5	9	K.GWLEDFYAFVQSLGGTTK.E
	PARC_Toxo_insol_rep3_05_itms.08024.08024.2	3.5075	0.1295	98.7	2277.91	2276.55	8026.5	3	4.651	39.5	3	R.QALYPSFGYLYPEGTDGLRK.A
	PARC_Toxo_insol_rep3_05_itms.08097.08097.2	2.8893	0.1859	96.6	2148.15	2148.42	4445.7	90	5.159	41.7	1	Q.ALYPSFGYLYPEGTDGLRK.A
	PARC_Toxo_insol_rep3_04_itms.09372.09372.1	2.6084	0.1922	99	1977.36	1976.2	7493	29	4.396	37.5	1	R.AALAPFSSYLNLYEQCK.S
	PARC_Toxo_insol_rep3_05_itms.10300.10300.2	4.6389	0.3542	100	1978.41	1976.2	7459.7	1	6.59	68.8	10	R.AALAPFSSYLNLYEQCK.S
	PARC_Toxo_insol_rep2_03_itms.05653.05653.2	5.2419	0.4147	100	2291.17	2290.47	9573	1	8.598	61.9	1	K.SFYVGQEGQGNEAAINMASTSK.F
	PARC_Toxo_insol_rep2_12_itms.23784.23784.2	3.9746	0.356	100	1448.31	1447.84	7146	1	6.005	81.8	1	R.NIVWIADMILMK.R
TgGlmHMM_1048	64	546	0.524	513	57220	5.2	U
TgTigrScan_0935	64	546	0.571	471	52802	5.2	U	putative protein disulfide isomerase [Toxoplasma gondii].;0;gi|14494995|emb|CAC28361.2|
	PARC_Toxo_insol_rep3_06_itms.08433.08433.2	5.48	0.4337	100	1983.07	1983.14	8539.8	1	8.575	79.4	79	A.EEEAVTVLTASNFDDTLK.N
	PARC_Toxo_insol_rep3_04_itms.08282.08282.1	2.9194	0.2369	99.7	1983.8	1983.14	5813.2	1	4.865	47.1	2	A.EEEAVTVLTASNFDDTLK.N
	PARC_Toxo_insol_rep1_12_itms.09130.09130.1	2.3251	0.2033	98.5	1326.82	1326.43	6160	2	4.759	55.6	3	K.FYAPWCGHCK.R
	PARC_Toxo_insol_rep3_12_itms.13633.13633.2	2.3146	0.2097	95.5	1178.09	1179.25	2381.1	2	4.353	87.5	1	F.YAPWCGHCK.R
	PARC_Toxo_insol_rep4_12_itms.13822.13822.1	1.8126	0.2303	97.2	1178.57	1179.25	4824.9	153	4.641	56.2	1	F.YAPWCGHCK.R
	PARC_Toxo_insol_rep2_12_itms.12067.12067.2	2.3317	0.1882	96	1016.21	1016.08	4566.8	1	4.309	85.7	1	Y.APWCGHCK.R
	PARC_Toxo_insol_rep4_12_itms.12286.12286.1	2.7019	0.1462	98.4	1016.41	1016.08	4714.5	4	4.21	78.6	5	Y.APWCGHCK.R
	PARC_Toxo_insol_rep3_03_itms.04890.04890.1	2.3654	0.3128	99.7	1266.08	1265.32	5274.1	169	5.719	45.5	3	K.VDATSETDIADK.Q
	PARC_Toxo_insol_rep3_03_itms.04857.04857.2	4.2762	0.365	100	1266.47	1265.32	7196.2	1	6.536	90.9	2	K.VDATSETDIADK.Q
	PARC_Toxo_insol_rep3_03_itms.04620.04620.1	2.5058	0.1642	97.1	1167.83	1166.18	4774.7	11	4.315	65	1	V.DATSETDIADK.Q
	PARC_Toxo_insol_rep2_10_itms.09440.09440.2	2.8082	0.1961	97.6	1579.37	1580.83	4176.6	208	4.4	50	1	K.QGVREYPTLTLFR.K
	PARC_Toxo_insol_rep1_03_itms.03960.03960.1	2.2496	0.1658	96	1139.75	1140.32	2520.1	2	4.684	75	1	R.EYPTLTLFR.K
	PARC_Toxo_insol_rep2_06_itms.08414.08414.2	4.0328	0.2184	100	1289.99	1289.47	6188.1	4	5.388	85	22	R.TAEAIVEWIEK.M
	PARC_Toxo_insol_rep3_03_itms.05138.05138.2	4.5817	0.4675	100	1621.87	1621.76	6226.4	1	8.033	76.7	3	K.MTGPAVTEVEGSAEDK.V
	PARC_Toxo_insol_rep3_03_itms.05154.05154.1	3.9332	0.3457	99.8	1622.99	1621.76	5005.1	2	7.396	50	4	K.MTGPAVTEVEGSAEDK.V
	PARC_Toxo_insol_rep3_03_itms.04954.04954.1	2.8754	0.4225	99.8	1489.96	1490.56	4335.1	1	7.722	50	1	M.TGPAVTEVEGSAEDK.V
	PARC_Toxo_insol_rep3_03_itms.04950.04950.2	4.6527	0.3428	100	1490.33	1490.56	5809.4	1	7.502	78.6	2	M.TGPAVTEVEGSAEDK.V
	PARC_Toxo_insol_rep2_03_itms.09272.09272.2	4.112	0.2517	100	1346.47	1346.57	7145.7	1	6.911	79.2	33	K.EAPIAFVAELASK.D
	PARC_Toxo_insol_rep1_03_itms.04593.04593.1	3.5854	0.1385	99.3	1348.14	1346.57	4322.2	5	4.711	62.5	18	K.EAPIAFVAELASK.D
	PARC_Toxo_insol_rep3_06_itms.08488.08488.2	2.4078	0.2524	96.3	1218.27	1217.45	8330.5	1	5.178	72.7	1	E.APIAFVAELASK.D
	PARC_Toxo_insol_rep2_03_itms.05153.05153.1	2.4755	0.287	99.7	1231.75	1232.29	4636	3	4.867	70	3	R.YEEGTEAFTGK.T
	PARC_Toxo_insol_rep3_03_itms.05083.05083.2	2.5268	0.2326	97.7	1234.45	1232.29	7116.4	1	4.703	85	1	R.YEEGTEAFTGK.T
	PARC_Toxo_insol_rep4_02_itms.03070.03070.1	2.1958	0.2423	99.3	1069.74	1069.11	2979.7	6	4.739	66.7	1	Y.EEGTEAFTGK.T
	PARC_Toxo_insol_rep2_06_itms.10767.10767.3	5.4973	0.2706	100	2296.22	2295.6	7402.2	1	4.857	42.1	6	K.KFVDTESFPLLGPINAENFR.K
	PARC_Toxo_insol_rep4_05_itms.09103.09103.2	5.7103	0.4169	100	2297.67	2295.6	5792.6	1	7.193	73.7	13	K.KFVDTESFPLLGPINAENFR.K
	PARC_Toxo_insol_rep1_08_itms.05071.05071.2	4.7094	0.3594	100	2423.35	2423.77	6630.9	1	7.051	55	5	K.KFVDTESFPLLGPINAENFRK.Y
	PARC_Toxo_insol_rep3_10_itms.12002.12002.3	5.4805	0.3779	100	2425.31	2423.77	5640.9	1	7.097	40	9	K.KFVDTESFPLLGPINAENFRK.Y
	PARC_Toxo_insol_rep4_04_itms.09902.09902.3	5.1797	0.3518	100	2167.07	2167.43	8492	1	6.669	47.2	2	K.FVDTESFPLLGPINAENFR.K
	PARC_Toxo_insol_rep2_04_itms.11402.11402.2	6.2161	0.418	100	2169.79	2167.43	5276	1	6.698	69.4	40	K.FVDTESFPLLGPINAENFR.K
	PARC_Toxo_insol_rep3_05_itms.10237.10237.3	3.7933	0.2769	99.7	2294.45	2295.6	4625.9	2	5.226	40.8	6	K.FVDTESFPLLGPINAENFRK.Y
	PARC_Toxo_insol_rep4_05_itms.08598.08598.2	3.9365	0.3371	100	2298.53	2295.6	5128.9	1	5.377	50	8	K.FVDTESFPLLGPINAENFRK.Y
	PARC_Toxo_insol_rep2_03_itms.09977.09977.2	5.083	0.2772	100	2020.19	2020.25	4959.6	1	6.238	58.8	1	F.VDTESFPLLGPINAENFR.K
	PARC_Toxo_insol_rep4_05_itms.07854.07854.1	3.3177	0.2269	99.7	1996.61	1997.22	5432.3	1	5.53	60	7	K.YIDRDLDLVWLCGTEK.D
	PARC_Toxo_insol_rep4_07_itms.08223.08223.3	4.8314	0.1463	99.9	1997.99	1997.22	8403.4	1	4.138	50	6	K.YIDRDLDLVWLCGTEK.D
	PARC_Toxo_insol_rep2_10_itms.11312.11312.2	4.7373	0.3099	100	1999.91	1997.22	5826.9	1	6.285	66.7	28	K.YIDRDLDLVWLCGTEK.D
	PARC_Toxo_insol_rep4_05_itms.07253.07253.2	3.4145	0.3354	100	1832.71	1834.05	3639.8	2	5.519	57.1	2	Y.IDRDLDLVWLCGTEK.D
	PARC_Toxo_insol_rep3_04_itms.09458.09458.1	2.8689	0.2791	99.8	1449.54	1449.61	5253.8	1	6.309	68.2	9	R.DLDLVWLCGTEK.D
	PARC_Toxo_insol_rep3_05_itms.09885.09885.2	4.7524	0.2337	100	1449.67	1449.61	6177.5	1	6.429	86.4	7	R.DLDLVWLCGTEK.D
	PARC_Toxo_insol_rep3_04_itms.08413.08413.2	4.0847	0.2022	100	1387.01	1386.55	6160	1	5.127	85	13	R.SFVWLDTDQFK.G
	PARC_Toxo_insol_rep1_03_itms.04323.04323.1	3.3192	0.1491	99.3	1388.69	1386.55	6169.5	1	4.016	70	16	R.SFVWLDTDQFK.G
	PARC_Toxo_insol_rep1_10_itms.07109.07109.3	5.019	0.4562	100	3484.7	3483.9	8870.3	1	7.476	33.3	3	R.SFVWLDTDQFKGHAENALGITEFPGLVFQSK.K
	PARC_Toxo_insol_rep2_04_itms.07925.07925.1	2.1312	0.2135	98	1301.27	1299.47	6383.6	1	4.347	77.8	1	S.FVWLDTDQFK.G
	PARC_Toxo_insol_rep2_12_itms.19757.19757.2	5.4008	0.3888	100	2244.29	2244.56	10213.2	1	7.754	60	2	F.KGHAENALGITEFPGLVFQSK.K
	PARC_Toxo_insol_rep3_06_itms.09932.09932.3	5.2001	0.272	100	2117.6	2116.38	6310.3	1	5.684	44.7	14	K.GHAENALGITEFPGLVFQSK.K
	PARC_Toxo_insol_rep1_05_itms.03647.03647.2	6.5215	0.431	100	2119.01	2116.38	8523.5	1	8.458	78.9	29	K.GHAENALGITEFPGLVFQSK.K
	PARC_Toxo_insol_rep4_08_itms.07307.07307.2	4.46	0.2414	100	1421.35	1419.66	9049.4	4	4.996	75	5	K.GRFVLPEATTSLK.D
	PARC_Toxo_insol_rep1_03_itms.03433.03433.1	2.1125	0.2128	97.9	1205.68	1206.42	5521.8	1	4.625	60	2	R.FVLPEATTSLK.D
	PARC_Toxo_insol_rep3_03_itms.05940.05940.1	2.9448	0.2417	99.7	1357.01	1356.47	5682.2	2	5.423	68.2	2	K.ISQFFDDVEAGK.I
	PARC_Toxo_insol_rep2_03_itms.05963.05963.2	4.4365	0.3441	100	1357.59	1356.47	7097.6	1	6.401	86.4	2	K.ISQFFDDVEAGK.I
	PARC_Toxo_insol_rep1_04_itms.00393.00393.2	3.4415	0.3302	100	1741.95	1740.91	5946.2	1	6.027	60.7	3	K.ISQFFDDVEAGKIDR.S
	PARC_Toxo_insol_rep2_03_itms.05740.05740.1	2.4618	0.307	99.8	1242.76	1243.32	5862.2	1	5.819	60	2	I.SQFFDDVEAGK.I
	PARC_Toxo_insol_rep2_03_itms.05738.05738.2	3.32	0.1484	99.5	1243.35	1243.32	4708.5	10	4.806	75	2	I.SQFFDDVEAGK.I
	PARC_Toxo_insol_rep2_03_itms.05739.05739.2	3.3221	0.0115	98.1	1138.35	1138.32	6543.8	30	5.582	87.5	2	K.NFEEMVIQK.D
	PARC_Toxo_insol_rep1_02_itms.05087.05087.1	3.113	0.1234	98.3	1138.82	1138.32	3910.2	97	3.913	75	4	K.NFEEMVIQK.D
	PARC_Toxo_insol_rep3_05_itms.11072.11072.2	4.8033	0.3669	100	1906.77	1906.14	5736.6	1	7.298	71.4	18	K.DVMLEIYAPWCGYCK.S
	PARC_Toxo_insol_rep4_05_itms.09513.09513.1	3.5663	0.2995	99.8	1907.78	1906.14	5223.1	1	5.396	60.7	19	K.DVMLEIYAPWCGYCK.S
	PARC_Toxo_insol_rep2_04_itms.05107.05107.1	1.998	0.1987	96.5	995.74	996.152	5520	24	4.694	62.5	2	K.DVDHLVVAK.M
	PARC_Toxo_insol_rep2_04_itms.05104.05104.2	2.9841	0.2416	99.9	995.852	996.152	5956.4	3	4.809	87.5	3	K.DVDHLVVAK.M
	PARC_Toxo_insol_rep2_05_itms.17997.17997.2	4.481	0.3108	100	2867.35	2868.19	7893.2	1	5.956	43.8	40	K.MDGTANETPLEEFSWSSFPSIFFVK.A
	PARC_Toxo_insol_rep3_04_itms.17652.17652.3	5.764	0.4109	100	2867.96	2868.19	7267.4	1	7.095	32.3	10	K.MDGTANETPLEEFSWSSFPSIFFVK.A
	PARC_Toxo_insol_rep4_03_itms.15302.15302.3	3.9571	0.2653	99.5	2736.23	2736.99	8740.5	1	5.563	35.9	1	M.DGTANETPLEEFSWSSFPSIFFVK.A
	PARC_Toxo_insol_rep2_04_itms.18074.18074.2	5.7147	0.4411	100	2738.01	2736.99	9154.9	1	7.518	52.2	11	M.DGTANETPLEEFSWSSFPSIFFVK.A
	PARC_Toxo_insol_rep3_04_itms.17137.17137.2	3.3557	0.3511	100	2622.41	2621.91	10017.6	1	6.554	43.2	1	D.GTANETPLEEFSWSSFPSIFFVK.A
	PARC_Toxo_insol_rep4_03_itms.05463.05463.2	3.304	0.255	99.9	1237.51	1237.4	7286	1	5.561	85	1	R.TVEGLTEFVNK.H
TgGlmHMM_3139	39	123	0.523	560	61188	4.8	U
44.m00020	39	123	0.523	560	61188	4.8	U	pfs77-related
TgTwinScan_5709	39	123	0.523	560	61188	4.8	U
TgTigrScan_6352	39	123	0.523	560	61188	4.8	U
	PARC_Toxo_insol_rep4_06_itms.06163.06163.2	4.6057	0.4123	100	2215.19	2215.56	8447.5		7.78	58.3	3	V.RLQADQPVVPVPVYQDVYK.R
	PARC_Toxo_insol_rep4_03_itms.05977.05977.2	5.0849	0.4607	100	2061.01	2059.37	4766.4	1	7.145	73.5	4	R.LQADQPVVPVPVYQDVYK.R
	PARC_Toxo_insol_rep4_04_itms.05799.05799.2	3.4081	0.3843	100	2215.53	2215.56	4457.4	1	6.054	47.2	2	R.LQADQPVVPVPVYQDVYKR.D
	PARC_Toxo_insol_rep2_03_itms.08037.08037.2	4.1946	0.4175	100	1845.11	1845.14	3615.4	1	7.066	76.7	3	K.YIEVPTVELNDTIIPK.V
	PARC_Toxo_insol_rep3_03_itms.08018.08018.1	3.9246	0.2946	99.7	1845.57	1845.14	9275.1	1	5.505	60	5	K.YIEVPTVELNDTIIPK.V
	PARC_Toxo_insol_rep2_05_itms.04869.04869.2	3.4234	0.285	100	1371.55	1371.54	5503.7	2	5.302	72.7	1	K.VYNQSAVHEVPK.M
	PARC_Toxo_insol_rep4_05_itms.04658.04658.1	2.8534	0.2804	99.8	1371.78	1371.54	3244.9	1	5.166	68.2	5	K.VYNQSAVHEVPK.M
	PARC_Toxo_insol_rep4_02_itms.02898.02898.2	2.6385	0.206	97.7	1274.77	1272.4	5903.9	2	4.012	80	1	V.YNQSAVHEVPK.M
	PARC_Toxo_insol_rep4_03_itms.08424.08424.1	3.4483	0.2647	99.8	1857.54	1858.19	6571.2	6	5.84	43.8	3	R.DVEVPVLVGYAPQFVPK.W
	PARC_Toxo_insol_rep3_06_itms.08462.08462.2	3.7775	0.2469	99.9	2185.31	2183.37	8104.9	1	5.022	55.9	1	K.YEGEQEVIEVEVPEIEYK.D
	PARC_Toxo_insol_rep4_03_itms.08042.08042.2	4.4983	0.3515	100	2257.81	2258.54	5473.6	1	6.395	66.7	4	K.FDVELDCPPPIIVPYPETR.F
	PARC_Toxo_insol_rep1_06_itms.02550.02550.3	5.2062	0.3354	100	3051.32	3051.32	6636.3	1	5.739	35.6	1	R.FVKEDPSVVQPYCSPLTACCPGTATHK.V
	PARC_Toxo_insol_rep2_03_itms.06104.06104.2	4.2523	0.3713	100	1997.97	1998.16	5480.8	8	5.892	45.2	1	R.GTDGAGASQPSAPLVTVGGAFH.S
	PARC_Toxo_insol_rep2_11_itms.16982.16982.2	2.6976	0.2093	98.8	1314.05	1313.5	3896.1	1	4.685	77.8	5	K.QSFWNWLFGK.K
	PARC_Toxo_insol_rep4_11_itms.15089.15089.2	3.1054	0.122	99.3	1185.35	1185.37	4792.5	4	4.594	87.5	2	Q.SFWNWLFGK.K
	PARC_Toxo_insol_rep2_03_itms.05307.05307.2	4.7016	0.3827	100	2193.23	2194.36	7753.5	1	7.919	55	2	K.AEGQAGKDDTATNLEPSVVYK.G
	PARC_Toxo_insol_rep3_03_itms.05482.05482.1	2.5899	0.2964	99.8	1552.1	1552.68	5748.6	1	5.642	53.8	2	K.DDTATNLEPSVVYK.G
	PARC_Toxo_insol_rep3_03_itms.05485.05485.2	4.4649	0.3928	100	1552.89	1552.68	7275.9	1	7.262	76.9	3	K.DDTATNLEPSVVYK.G
	PARC_Toxo_insol_rep2_12_itms.18697.18697.3	6.0037	0.3416	100	1973.3	1974.31	8552	1	6.89	51.4	8	K.GVVSRPAVFAGNLNPISFK.L
	PARC_Toxo_insol_rep4_11_itms.08072.08072.2	4.803	0.3575	100	1973.77	1974.31	5424.3	1	6.495	50	15	K.GVVSRPAVFAGNLNPISFK.L
	PARC_Toxo_insol_rep2_12_itms.18703.18703.1	4.1008	0.2406	99.8	1976.31	1974.31	3392.2	1	5.765	47.2	6	K.GVVSRPAVFAGNLNPISFK.L
	PARC_Toxo_insol_rep4_11_itms.08138.08138.2	3.6331	0.2536	99.9	1817.87	1818.13	8233	2	5.395	50	1	V.VSRPAVFAGNLNPISFK.L
	PARC_Toxo_insol_rep4_12_itms.18666.18666.2	4.3285	0.2559	100	1717.87	1719	6901.5	2	5.949	56.7	2	V.SRPAVFAGNLNPISFK.L
	PARC_Toxo_insol_rep2_07_itms.07891.07891.2	4.748	0.3899	100	1476.97	1475.73	7291.8	1	8.279	80.8	7	R.PAVFAGNLNPISFK.L
	PARC_Toxo_insol_rep2_07_itms.07947.07947.1	3.5609	0.2987	99.8	1477.18	1475.73	5414.4	1	6.106	61.5	4	R.PAVFAGNLNPISFK.L
	PARC_Toxo_insol_rep2_06_itms.07030.07030.2	3.1275	0.2761	99.9	1307.43	1307.54	4606.2	20	6.206	68.2	2	A.VFAGNLNPISFK.L
	PARC_Toxo_insol_rep4_11_itms.08079.08079.2	2.6095	0.2451	98.7	1208.49	1208.4	7708.8	5	5.072	75	1	V.FAGNLNPISFK.L
	PARC_Toxo_insol_rep3_12_itms.19115.19115.2	4.2785	0.3597	100	1787.75	1785.1	7522.6	1	6.578	71.4	3	L.HAIEIHQFIPLPNVR.V
	PARC_Toxo_insol_rep3_10_itms.10912.10912.2	4.4717	0.2917	100	1647.69	1647.96	5511.1	1	6.064	73.1	4	H.AIEIHQFIPLPNVR.V
	PARC_Toxo_insol_rep4_09_itms.09677.09677.2	2.9089	0.263	99.5	1578.13	1576.88	7433	1	5.26	70.8	1	A.IEIHQFIPLPNVR.V
	PARC_Toxo_insol_rep2_03_itms.06694.06694.1	3.5281	0.3765	99.8	1632.41	1631.84	3287.2	1	6.051	53.3	3	K.ALPDGLMATDVSGLDR.F
	PARC_Toxo_insol_rep2_03_itms.06677.06677.2	5.1712	0.4333	100	1632.43	1631.84	4455.3	1	8.285	76.7	2	K.ALPDGLMATDVSGLDR.F
	PARC_Toxo_insol_rep2_03_itms.06444.06444.2	4.5752	0.4228	100	1559.95	1560.76	7419	1	7.029	71.4	4	A.LPDGLMATDVSGLDR.F
	PARC_Toxo_insol_rep2_03_itms.06463.06463.1	2.8358	0.215	99.6	1561.18	1560.76	4143.4	3	4.616	50	1	A.LPDGLMATDVSGLDR.F
	PARC_Toxo_insol_rep4_03_itms.14062.14062.3	4.1473	0.2895	99.8	4665.11	4663.27	5936.3	1	5.253	18.8	1	R.FFGSVPTGWADPDVTGIPAPMMSDILAGNIQASTTSPLINNLSEK.F
	PARC_Toxo_insol_rep3_03_itms.16203.16203.2	4.3418	0.3572	100	2917.29	2915.35	8232.4	1	6.07	44.4	2	I.PAPMMSDILAGNIQASTTSPLINNLSEK.F
	PARC_Toxo_insol_rep4_03_itms.04688.04688.1	2.8841	0.1668	98.8	1863.02	1863.98	5342.5	1	4.454	53.3	2	K.FVQQENTVQQAQTDAR.A
	PARC_Toxo_insol_rep4_03_itms.04687.04687.3	4.558	0.2391	100	1863.53	1863.98	11356.7	1	4.48	51.7	1	K.FVQQENTVQQAQTDAR.A
	PARC_Toxo_insol_rep2_03_itms.04917.04917.2	5.5859	0.2733	100	1865.91	1863.98	8327.1	1	6.309	80	5	K.FVQQENTVQQAQTDAR.A
583.m09207	23	89	0.523	442	48316	9.2	U	ankyrin repeat-containing protein
TgTwinScan_4484	23	89	0.315	734	78275	4.7	U
	PARC_Toxo_insol_rep3_04_itms.10858.10858.2	3.8089	0.3084	100	1608.89	1608.83	5893.5	1	5.232	60.7	1	R.IDGPFTVGEVSAFLR.A
	PARC_Toxo_insol_rep4_06_itms.05368.05368.2	4.9146	0.386	100	1610.89	1610.81	9318	1	6.946	76.7	3	R.VRDGDSVIHAAIAASK.P
	PARC_Toxo_insol_rep4_12_itms.16060.16060.2	3.6109	0.1887	99.7	1863.31	1864.11	6323.7	1	4.559	58.8	1	R.VRDGDSVIHAAIAASKPR.V
	PARC_Toxo_insol_rep1_12_itms.08945.08945.3	4.9287	0.3198	100	1866.71	1864.11	6012.6	1	5.722	51.5	1	R.VRDGDSVIHAAIAASKPR.V
	PARC_Toxo_insol_rep4_06_itms.05368.05368.3	4.6426	0.3703	100	2415.83	2417.81	9318	1	6.386	29.5	3	R.VRDGDSVIHAAIAASKPRVVEIL.L
	PARC_Toxo_insol_rep4_09_itms.14254.14254.2	3.4428	0.3952	100	2177.39	2177.55	6295.2	1	6.067	52.8	5	R.VVEILLQYGAFPNIEAFPR.S
	PARC_Toxo_insol_rep3_10_itms.18034.18034.2	4.6078	0.2683	100	1846.83	1844.16	8915.6	1	5.871	75	13	R.YPTLENYESLFLLLK.Y
	PARC_Toxo_insol_rep2_08_itms.07025.07025.1	4.9093	0.4358	100	1621.94	1621.76	5299.2	1	7.651	60	2	K.AGLSALHYAAASNSCK.L
	PARC_Toxo_insol_rep4_08_itms.06674.06674.2	5.1552	0.3978	100	1622.93	1621.76	8089.4	1	7.716	70	8	K.AGLSALHYAAASNSCK.L
	PARC_Toxo_insol_rep3_06_itms.05664.05664.1	3.5275	0.4029	99.7	1590.92	1590.74	5534	1	7.117	60.7	3	R.GNTPLHYAAAFNADK.S
	PARC_Toxo_insol_rep2_07_itms.05837.05837.2	4.446	0.4123	100	1592.11	1590.74	7617.7	1	8.199	71.4	4	R.GNTPLHYAAAFNADK.S
	PARC_Toxo_insol_rep2_05_itms.08383.08383.2	4.6482	0.3117	100	1461.07	1460.73	8559	1	5.793	80.8	3	K.SMNTLLNLAGNAIK.V
	PARC_Toxo_insol_rep2_09_itms.08263.08263.3	4.5279	0.2308	100	1791.59	1792.09	7127.5	1	5.602	48.5	3	K.APIHLAAAPSSFDVVPAK.I
	PARC_Toxo_insol_rep2_09_itms.08268.08268.1	4.5298	0.4299	100	1792.21	1792.09	4852.6	1	7.751	64.7	6	K.APIHLAAAPSSFDVVPAK.I
	PARC_Toxo_insol_rep3_09_itms.08342.08342.2	5.0985	0.4083	100	1794.63	1792.09	6587.8	1	6.503	64.7	10	K.APIHLAAAPSSFDVVPAK.I
	PARC_Toxo_insol_rep3_05_itms.12899.12899.2	3.6054	0.315	100	1438.67	1438.79	3774.7	1	5.253	75	3	K.IVPALSLELLLEK.H
	PARC_Toxo_insol_rep2_04_itms.12669.12669.2	4.0433	0.3723	100	2186.23	2186.49	5862.7	1	6.36	50	5	R.DAHGNTPLMDAVLGGYLEIAK.R
	PARC_Toxo_insol_rep3_03_itms.05637.05637.2	4.0014	0.2839	100	1288.73	1288.4	10075.8	1	5.69	81.8	2	K.TALDLAQEAAER.T
	PARC_Toxo_insol_rep2_03_itms.09052.09052.1	2.8603	0.325	99.8	1541.96	1540.71	6390.9	2	6.308	57.1	1	R.TGDDVLAYLTAVSSK.P
	PARC_Toxo_insol_rep3_05_itms.11437.11437.3	4.6181	0.2816	100	2496.2	2495.8	6293	1	5.76	39.8	1	R.TGDDVLAYLTAVSSKPSCPFIPR.V
	PARC_Toxo_insol_rep2_05_itms.11163.11163.2	3.9305	0.3904	100	2496.21	2495.8	6936.8	1	6.372	38.6	2	R.TGDDVLAYLTAVSSKPSCPFIPR.V
	PARC_Toxo_insol_rep3_07_itms.08139.08139.2	5.1401	0.4088	100	1978.59	1976.26	8631.8	1	7.816	55.9	7	R.VANSIHVLSDTQFGSLMR.V
	PARC_Toxo_insol_rep4_07_itms.05005.05005.2	3.7206	0.3898	100	1677.73	1678.77	8187.6	1	6.81	65.4	2	R.VGDTVTYECHHGFR.L
TgGlmHMM_3074	14	54	0.519	308	32472	8.1	U	Os08g0278900 [Oryza sativa (japonica cultivar-group)].;1.00E-07;gi|115475686|ref|NP_001061439.1|
	PARC_Toxo_insol_rep3_11_itms.11417.11417.3	6.8429	0.3469	100	2205.14	2204.53	9502.3	1	6.596	47.5	16	K.EGRPVTYGSAVSLVHVLSGFK.L
	PARC_Toxo_insol_rep1_12_itms.10935.10935.2	5.0365	0.3768	100	2205.89	2204.53	7379.5	1	7.029	57.5	11	K.EGRPVTYGSAVSLVHVLSGFK.L
	PARC_Toxo_insol_rep4_06_itms.08339.08339.2	4.1302	0.2043	100	1846.29	1844.2	4167.8	2	4.865	58.8	5	K.AAAANMLWIVSAPPSGMR.R
	PARC_Toxo_insol_rep2_06_itms.05610.05610.2	4.2854	0.3776	100	1845.57	1846.13	5773	1	6.928	75	2	R.RQPLDSPVMEAQMAGSK.S
	PARC_Toxo_insol_rep2_04_itms.00758.00758.2	3.9017	0.3254	100	2052.37	2052.25	9721.8	1	7.031	40.5	2	K.SSASSEPAPALVTPGAAGEPVR.C
	PARC_Toxo_insol_rep2_06_itms.10148.10148.2	4.2059	0.3332	100	1923.69	1921.18	10204.4	1	6.087	60	2	K.SEMWLTGDIVTFEHVR.L
	PARC_Toxo_insol_rep1_10_itms.02961.02961.2	3.3125	0.2876	100	1519.27	1519.58	5280.4	1	5.482	68.2	4	K.KDHQFTQQNCGR.G
	PARC_Toxo_insol_rep2_05_itms.04628.04628.1	3.0145	0.4184	99.8	1390.87	1391.41	2605.7	11	6.639	60	1	K.DHQFTQQNCGR.G
	PARC_Toxo_insol_rep4_05_itms.04422.04422.2	3.616	0.2922	100	1391.15	1391.41	5827.6	1	5.835	80	2	K.DHQFTQQNCGR.G
	PARC_Toxo_insol_rep3_05_itms.06579.06579.1	2.8463	0.2852	99.8	1698.24	1697.85	4719.5	36	5.623	43.3	1	R.GCPIAGHIEVSVSNEK.P
	PARC_Toxo_insol_rep2_04_itms.06779.06779.1	2.1627	0.2059	97.8	1561.72	1562.68	6572	2	5.532	54.2	1	R.SSWGWSTPPDQWK.A
	PARC_Toxo_insol_rep4_02_itms.00717.00717.1	1.9762	0.1992	96.4	892.22	891.073	3876	248	5.186	56.2	1	K.ASAGLMVNK.E
	PARC_Toxo_insol_rep2_03_itms.10897.10897.2	3.964	0.3566	100	1808.83	1808.85	8519.6	1	7.123	56.7	3	K.EGEGLFDDLGFDHDEL.-
	PARC_Toxo_insol_rep3_03_itms.10843.10843.1	3.5222	0.4613	100	1809.16	1808.85	4250.7	1	7.76	66.7	3	K.EGEGLFDDLGFDHDEL.-
46.m00024	20	86	0.516	465	50509	8.2	U	eukaryotic translation initiation factor 2 gamma subunit, putative
TgTwinScan_2762	20	86	0.516	465	50509	8.2	U
TgTigrScan_0484	20	86	0.096	2494	269797	6	U
	PARC_Toxo_insol_rep2_04_itms.05752.05752.1	2.2899	0.2128	98.7	1198.44	1198.4	3630.6	468	4.102	55	1	K.LTPLSPDVISR.Q
	PARC_Toxo_insol_rep1_12_itms.08995.08995.2	3.2744	0.3072	99.9	1653.69	1651.87	4695.9	1	5.259	56.7	1	R.QATINFGTIGHVAHGK.S
	PARC_Toxo_insol_rep3_12_itms.12164.12164.2	3.673	0.2273	99.9	2246.69	2246.33	5912.4	2	4.842	50	1	K.SYGSSKEDEPPCPRPGCGHK.M
	PARC_Toxo_insol_rep4_12_itms.15800.15800.1	2.5865	0.1564	97.1	1219.67	1220.5	6929.6	45	4.515	66.7	1	R.LQHIIILQNK.V
	PARC_Toxo_insol_rep4_03_itms.04262.04262.2	3.8153	0.1369	99.8	1474.31	1474.53	9634	3	4.118	72.7	3	K.ESQAQQQQEEIR.A
	PARC_Toxo_insol_rep4_05_itms.06255.06255.2	2.7726	0.1929	98.4	1108.35	1108.41	2896.6	1	4.216	75	1	K.APIIPVSAVLK.F
	PARC_Toxo_insol_rep3_09_itms.20490.20490.2	4.2277	0.3191	100	2324.41	2321.7	4627.7	1	6.06	61.1	3	K.FNIDILCQYICTLVPVPVR.D
	PARC_Toxo_insol_rep3_11_itms.22902.22902.3	4.7606	0.448	100	3720.62	3721.37	4777.7	1	8.315	27.5	2	K.FNIDILCQYICTLVPVPVRDFTSPPQMIIIR.S
	PARC_Toxo_insol_rep3_04_itms.06092.06092.3	5.3459	0.3144	100	2860.64	2861.14	7638.5	1	5.888	32.1	2	R.SFDVNKPGEEATNLQGGVAGGSISQGVLK.V
	PARC_Toxo_insol_rep3_04_itms.06072.06072.2	5.0125	0.4336	100	2862.13	2861.14	7084.3	1	7.607	46.4	3	R.SFDVNKPGEEATNLQGGVAGGSISQGVLK.V
	PARC_Toxo_insol_rep2_06_itms.06303.06303.2	3.7043	0.0762	98.2	1849.39	1846.99	5510	87	2.917	44.1	1	S.FDVNKPGEEATNLQGGVA.G
	PARC_Toxo_insol_rep3_04_itms.16359.16359.2	5.0848	0.4787	100	2911.09	2910.3	3932.7	1	8.317	46	14	K.DSAGNIQCRPIVSTIMSMFAEENPLK.Y
	PARC_Toxo_insol_rep4_05_itms.14722.14722.3	5.233	0.328	100	2911.67	2910.3	6570.9	1	6.105	35	13	K.DSAGNIQCRPIVSTIMSMFAEENPLK.Y
	PARC_Toxo_insol_rep3_06_itms.16710.16710.2	4.1569	0.2981	100	1908.91	1908.28	11650.3	1	6.18	65.6	4	R.PIVSTIMSMFAEENPLK.Y
	PARC_Toxo_insol_rep4_04_itms.07047.07047.2	4.0279	0.2784	100	2014.73	2015.32	6910.6	1	5.474	55.3	3	K.YAVPGGLIGVGTNIDPTLTR.A
	PARC_Toxo_insol_rep4_11_itms.12138.12138.2	3.765	0.3143	100	3065.07	3065.48	6873.1	1	5.446	40.4	9	R.LVGQVLGHPGNLPDCFGEMEVSYYLLR.R
	PARC_Toxo_insol_rep2_10_itms.14502.14502.3	6.242	0.4159	100	3066.86	3065.48	11612.4	1	7.362	38.5	14	R.LVGQVLGHPGNLPDCFGEMEVSYYLLR.R
	PARC_Toxo_insol_rep3_11_itms.08867.08867.2	3.9884	0.3723	100	1782.91	1781.08	7885.6	1	6.822	65.6	6	K.KGEFLMVNIASTSVGAR.V
	PARC_Toxo_insol_rep3_06_itms.04989.04989.1	2.2567	0.2094	98.4	1043.75	1044.3	4451.9	74	4.496	61.1	1	R.VAGLKPEMAK.L
	PARC_Toxo_insol_rep2_06_itms.05079.05079.2	3.1216	0.2669	99.9	1045.89	1044.3	7424	27	5.096	72.2	3	R.VAGLKPEMAK.L
TgTwinScan_7023	24	392	0.514	290	31352	8.9	U
55.m08198	24	392	0.514	290	31352	8.9	U	porin, putative
	PARC_Toxo_insol_rep2_03_itms.05137.05137.2	2.6817	0.1041	97	907.932	908.006	2876.1	6	3.442	92.9	2	K.SCADLLTK.G
	PARC_Toxo_insol_rep3_04_itms.05478.05478.2	5.9621	0.4576	100	2278.33	2278.48	7999.8	1	8.636	59.1	2	K.SKNPEIVNTASVSPAGAFDASSK.L
	PARC_Toxo_insol_rep3_03_itms.05743.05743.2	6.5337	0.4719	100	2066.19	2063.23	6157.7	1	8.641	75	5	K.NPEIVNTASVSPAGAFDASSK.L
	PARC_Toxo_insol_rep4_03_itms.05065.05065.1	2.3733	0.2656	99.7	1300.62	1301.4	6142.8	1	5.609	65	3	K.YCVSDVTTEVK.M
	PARC_Toxo_insol_rep2_03_itms.05315.05315.2	3.7045	0.2204	100	1300.81	1301.4	4454.9	1	5.977	90	2	K.YCVSDVTTEVK.M
	PARC_Toxo_insol_rep2_05_itms.06724.06724.1	1.8975	0.2132	96.2	1153.77	1153.27	5269.5	1	4.716	66.7	1	K.DSLDIVAEYK.L
	PARC_Toxo_insol_rep3_10_itms.14062.14062.2	2.8694	0.2065	97.4	1630.63	1630.88	7483	243	4.187	42.9	1	K.LPTIHSFFSVNPLAS.S
	PARC_Toxo_insol_rep4_12_itms.22690.22690.2	5.8347	0.392	100	2916.13	2916.31	9197.8	1	6.947	48	27	K.LPTIHSFFSVNPLASSFNFGNVVEYK.A
	PARC_Toxo_insol_rep3_12_itms.23702.23702.3	6.5795	0.3918	100	2918.48	2916.31	11976.7	1	7.65	38	70	K.LPTIHSFFSVNPLASSFNFGNVVEYK.A
	PARC_Toxo_insol_rep1_12_itms.11872.11872.2	4.3688	0.4124	100	2705.05	2706.03	6134.4	1	8.26	58.7	1	P.TIHSFFSVNPLASSFNFGNVVEYK.A
	PARC_Toxo_insol_rep1_11_itms.06274.06274.3	5.0845	0.3796	100	2706.74	2706.03	8377.7	1	6.716	35.9	2	P.TIHSFFSVNPLASSFNFGNVVEYK.A
	PARC_Toxo_insol_rep4_05_itms.11799.11799.2	5.5578	0.3628	100	2356.57	2354.62	7936.1	1	7.009	57.5	11	H.SFFSVNPLASSFNFGNVVEYK.A
	PARC_Toxo_insol_rep2_05_itms.11030.11030.2	4.2258	0.3277	100	2122.31	2120.37	8153.4	1	6.87	55.6	1	F.FSVNPLASSFNFGNVVEYK.A
	PARC_Toxo_insol_rep4_11_itms.17609.17609.2	2.8373	0.3144	99.5	1973.69	1973.19	10790.5	132	5.253	35.3	4	F.SVNPLASSFNFGNVVEYK.A
	PARC_Toxo_insol_rep2_04_itms.05175.05175.1	2.3853	0.2086	98.8	1273.53	1274.42	4487.4	1	4.869	66.7	1	K.YAVGASYTGVASK.A
	PARC_Toxo_insol_rep4_04_itms.01033.01033.2	4.2749	0.3427	100	1273.69	1274.42	6991	1	5.615	91.7	6	K.YAVGASYTGVASK.A
	PARC_Toxo_insol_rep3_04_itms.05135.05135.1	2.3052	0.3881	99.8	1109.77	1110.23	3719.4	385	5.697	45	1	K.TAPSGDAMFGR.M
	PARC_Toxo_insol_rep2_12_itms.17214.17214.2	4.1435	0.3432	100	1919.63	1920.21	4923.4	1	6.227	58.3	3	K.TAPSGDAMFGRMIGSVHGK.T
	PARC_Toxo_insol_rep3_03_itms.08022.08022.2	3.7345	0.2341	99.9	1735.41	1733.84	6298.4	1	5.543	53.3	3	K.SAELAAEVDCNLLDGR.T
	PARC_Toxo_insol_rep2_03_itms.06917.06917.1	3.4413	0.3308	99.7	1735.48	1733.84	5606.4	1	6.219	56.7	12	K.SAELAAEVDCNLLDGR.T
	PARC_Toxo_insol_rep3_05_itms.10500.10500.1	3.3633	0.2318	99.8	1671.14	1669.88	5850.4	1	5.018	50	14	R.TNIQFGGLWYLNDK.K
	PARC_Toxo_insol_rep3_05_itms.11310.11310.2	4.2501	0.2612	100	1671.19	1669.88	7925.2	1	6.157	73.1	88	R.TNIQFGGLWYLNDK.K
	PARC_Toxo_insol_rep2_10_itms.10547.10547.2	4.4617	0.3624	100	1797.87	1798.05	8188.4	1	6.392	75	127	R.TNIQFGGLWYLNDKK.D
	PARC_Toxo_insol_rep2_07_itms.05072.05072.2	2.7666	0.1351	98.8	854.932	855.025	5755.9	6	4.455	92.9	5	R.VSVALTHK.V
42.m00123	64	461	0.512	1225	131362	6.2	U	phosphofructokinase, putative
TgTwinScan_5494	64	461	0.512	1225	131362	6.2	U
TgGlmHMM_3001	64	461	0.487	1287	138162	6.4	U
	PARC_Toxo_insol_rep2_09_itms.12708.12708.3	5.8876	0.4257	100	4462.4	4462.7	6168.9		8.513	26.8	20	K.GTTSAHPEADAVETFFESQASSQSHLFSPQLADEATPNEVAR.R
	PARC_Toxo_insol_rep4_04_itms.07777.07777.2	3.9647	0.289	100	2754.93	2754.12	4712.2	1	5.843	36	2	K.PVLPPVFSSPTGVVTVPCNDTDLVNK.Q
	PARC_Toxo_insol_rep4_04_itms.07762.07762.3	3.8773	0.2016	97.2	2756.3	2754.12	4619.5	1	4.082	36	1	K.PVLPPVFSSPTGVVTVPCNDTDLVNK.Q
	PARC_Toxo_insol_rep4_04_itms.13167.13167.3	4.2766	0.268	99.8	4467.74	4468.85	9276.5	7	5.08	17.5	2	K.QDEVNNAPHVLSAQDQDILASLFPNTINTNFCLLAPASGDR.Q
	PARC_Toxo_insol_rep3_03_itms.16027.16027.2	3.187	0.2792	99.7	1962.05	1962.14	6749.4	1	6.259	50	1	F.PNTINTNFCLLAPASGDR.Q
	PARC_Toxo_insol_rep4_11_itms.10374.10374.3	4.9132	0.2782	100	3386.96	3387.79	8233.9	2	5.406	26.6	1	R.QASSEPLRVGVVLSGGQAAGGHNVICGIFDYVK.R
	PARC_Toxo_insol_rep3_10_itms.12575.12575.2	5.903	0.5132	100	2518.81	2518.84	10544.6	1	9.375	54.2	60	R.VGVVLSGGQAAGGHNVICGIFDYVK.R
	PARC_Toxo_insol_rep2_09_itms.12112.12112.3	5.4292	0.3895	100	2518.88	2518.84	4764.7	1	7.104	42.7	27	R.VGVVLSGGQAAGGHNVICGIFDYVK.R
	PARC_Toxo_insol_rep1_11_itms.08276.08276.3	5.0171	0.3266	100	3434.57	3432.86	6663	1	5.406	29.8	7	R.VNPASTVFGFLGGPHGVFSHEYVELTEAIIDK.Y
	PARC_Toxo_insol_rep3_06_itms.16920.16920.2	3.718	0.3055	100	2738.47	2737.08	8461	1	5.742	38	5	K.LQLNGLVVIGGDDSNTNAAILAEYFK.S
	PARC_Toxo_insol_rep2_05_itms.05847.05847.2	3.2647	0.17	99.6	1385.57	1384.56	5595.2	1	5.561	80	2	K.TYCQQIGNLMR.N
	PARC_Toxo_insol_rep3_05_itms.05520.05520.2	3.2118	0.2296	99.9	1283.65	1283.45	7237.5	1	5.152	88.9	3	T.YCQQIGNLMR.N
	PARC_Toxo_insol_rep2_10_itms.06979.06979.1	2.7789	0.1546	98	1469.99	1468.63	3544	26	4.729	50	3	R.NAMTGGNTYHFVR.L
	PARC_Toxo_insol_rep2_10_itms.06958.06958.2	3.7995	0.315	100	1470.53	1468.63	8477.8	1	5.99	75	6	R.NAMTGGNTYHFVR.L
	PARC_Toxo_insol_rep2_09_itms.14032.14032.2	4.17	0.357	100	3025.27	3025.41	10892.3	1	6.045	34.6	6	R.SASLITLECALQTHPNYTFIGEEVMAK.K
	PARC_Toxo_insol_rep4_05_itms.10254.10254.3	4.3236	0.169	98.2	3026.69	3025.41	8253.5	1	4.573	34.6	4	R.SASLITLECALQTHPNYTFIGEEVMAK.K
	PARC_Toxo_insol_rep2_06_itms.06732.06732.2	4.4858	0.3492	100	2050.15	2050.34	4519.8	1	6.57	64.7	2	C.ALQTHPNYTFIGEEVMAK.K
	PARC_Toxo_insol_rep1_09_itms.07131.07131.2	4.6025	0.423	100	1455.01	1455.69	8090.8	1	7.741	91.7	27	R.QLVEALVDLVEAR.Y
	PARC_Toxo_insol_rep1_09_itms.03679.03679.3	5.2747	0.4873	100	2415.14	2415.77	4599.6	1	8.268	40	3	R.QLLLDRDPHGNVQVAMIHTEK.L
	PARC_Toxo_insol_rep3_10_itms.09552.09552.2	4.8785	0.354	100	2032.05	2032.22	9231.6	1	6.607	64.7	20	R.GFQGTFLAQSHYLGYEGR.S
	PARC_Toxo_insol_rep2_03_itms.09895.09895.2	5.0741	0.4215	100	2784.53	2782.99	8086.9	1	8.002	46	7	R.SGYPSDFDATYCYGLGNVAGALIQNK.V
	PARC_Toxo_insol_rep1_04_itms.05858.05858.2	3.9028	0.2382	100	1597.53	1595.88	7043.4	1	5.469	75	1	K.FLVDIERPLFQAF.A
	PARC_Toxo_insol_rep4_11_itms.12992.12992.3	5.8392	0.439	100	2050.01	2050.41	5317.5	1	7.914	56.2	20	K.FLVDIERPLFQAFAQVR.D
	PARC_Toxo_insol_rep1_10_itms.07247.07247.2	4.6419	0.2471	100	2050.53	2050.41	4981.2	1	5.231	59.4	22	K.FLVDIERPLFQAFAQVR.D
	PARC_Toxo_insol_rep2_08_itms.13105.13105.2	2.9839	0.2	98.1	1902.13	1903.23	5874.7	1	4.598	50	1	F.LVDIERPLFQAFAQVR.D
	PARC_Toxo_insol_rep3_06_itms.09939.09939.3	4.2961	0.228	100	1790	1790.08	6724	1	6.345	53.6	1	L.VDIERPLFQAFAQVR.D
	PARC_Toxo_insol_rep4_06_itms.08282.08282.2	2.899	0.2008	97.5	1792.79	1790.08	2876.7	490	4.265	53.6	2	L.VDIERPLFQAFAQVR.D
	PARC_Toxo_insol_rep2_11_itms.15119.15119.3	5.0808	0.374	100	5284.1	5282.99	5975.1	1	7.141	18.9	2	R.DAMRLEDVYQIPGPMQLNTPTPVLPYTLVGAPSTASLLSSSSPQSLGHSR.L
	PARC_Toxo_insol_rep1_05_itms.05379.05379.3	5.8408	0.4979	100	4809.62	4809.45	3363.8	1	8.805	24.4	14	R.LEDVYQIPGPMQLNTPTPVLPYTLVGAPSTASLLSSSSPQSLGHSR.L
	PARC_Toxo_insol_rep4_08_itms.13913.13913.3	6.3603	0.5277	100	3950.24	3948.48	8869.2	1	8.239	25	3	I.PGPMQLNTPTPVLPYTLVGAPSTASLLSSSSPQSLGHSR.L
	PARC_Toxo_insol_rep2_10_itms.08210.08210.2	4.6492	0.413	100	2343.87	2341.58	8675.3	1	7.073	54.3	2	Y.TLVGAPSTASLLSSSSPQSLGHSR.L
	PARC_Toxo_insol_rep3_09_itms.15599.15599.2	4.0574	0.3466	100	2029.19	2028.19	7889	1	6.019	50	1	V.GAPSTASLLSSSSPQSLGHSR.L
	PARC_Toxo_insol_rep3_10_itms.15707.15707.2	4.4079	0.325	100	1971.73	1971.13	6328.4	1	6.059	47.4	1	G.APSTASLLSSSSPQSLGHSR.L
	PARC_Toxo_insol_rep2_11_itms.14864.14864.2	3.4191	0.3477	100	1899.41	1900.06	7134.9	1	5.57	47.2	2	A.PSTASLLSSSSPQSLGHSR.L
	PARC_Toxo_insol_rep4_08_itms.06607.06607.2	3.5416	0.3121	100	1543.37	1543.68	6330.7	1	6.145	67.9	1	A.SLLSSSSPQSLGHSR.L
	PARC_Toxo_insol_rep2_09_itms.13234.13234.2	3.4387	0.275	99.9	1910.67	1911.3	6707.9	1	5.454	60	2	H.SRLEFEPLLNPLLLQK.E
	PARC_Toxo_insol_rep3_04_itms.12067.12067.1	3.8495	0.1412	99.6	1668.5	1668.03	10000.7	4	4.573	53.8	5	R.LEFEPLLNPLLLQK.E
	PARC_Toxo_insol_rep3_04_itms.12047.12047.2	4.5973	0.2193	100	1668.97	1668.03	4982.9	1	4.856	76.9	4	R.LEFEPLLNPLLLQK.E
	PARC_Toxo_insol_rep3_04_itms.10095.10095.1	3.0027	0.1266	97.2	1555.17	1554.87	4001.1	6	4.296	58.3	1	L.EFEPLLNPLLLQK.E
	PARC_Toxo_insol_rep3_04_itms.10143.10143.2	3.4682	0.0919	98.5	1557.51	1554.87	7768.5	2	4.352	83.3	3	L.EFEPLLNPLLLQK.E
	PARC_Toxo_insol_rep4_06_itms.06745.06745.3	5.9308	0.3964	100	3215.45	3215.56	8128.1	1	8.006	28.1	22	K.ETAVVAGAAAHPGAEACNAHIQALFPALGAEAK.D
	PARC_Toxo_insol_rep3_07_itms.08108.08108.2	3.9942	0.357	100	3217.01	3215.56	9006.8	1	6.747	29.7	2	K.ETAVVAGAAAHPGAEACNAHIQALFPALGAEAK.D
	PARC_Toxo_insol_rep1_11_itms.04800.04800.2	3.8918	0.2552	100	2684.31	2685.07	8047.5	1	5.619	41.7	4	K.CAVGVVLVGPERPGYANVLCGLVQR.V
	PARC_Toxo_insol_rep2_11_itms.10978.10978.3	5.2279	0.2435	100	2688.02	2685.07	4547	1	6.165	37.5	8	K.CAVGVVLVGPERPGYANVLCGLVQR.V
	PARC_Toxo_insol_rep3_08_itms.14477.14477.2	2.9339	0.1818	96.9	1829.11	1830.06	6965.1	1	4.127	50	1	G.PERPGYANVLCGLVQR.V
	PARC_Toxo_insol_rep4_04_itms.05134.05134.2	2.8709	0.1363	97.1	1353.19	1353.47	5423	3	3.708	75	1	R.TEREEAELFTK.E
	PARC_Toxo_insol_rep1_10_itms.04398.04398.3	3.995	0.28	99.8	2464.73	2464.84	4589.9	1	5.164	33	1	R.VVCVEPSGDLGRFPAHGALQLLK.E
	PARC_Toxo_insol_rep1_10_itms.04409.04409.2	4.3294	0.3748	100	2464.85	2464.84	7842.5	1	5.76	50	6	R.VVCVEPSGDLGRFPAHGALQLLK.E
	PARC_Toxo_insol_rep1_12_itms.09395.09395.1	3.1414	0.0981	95.7	1195.88	1195.45	4301.6	1	4.148	75	1	R.FPAHGALQLLK.E
	PARC_Toxo_insol_rep1_12_itms.09383.09383.2	2.9571	0.2851	99.8	1197.43	1195.45	8794.4	1	4.309	90	2	R.FPAHGALQLLK.E
	PARC_Toxo_insol_rep2_06_itms.07238.07238.1	2.8472	0.2676	99.7	1884.05	1885.08	4770.3	3	5.159	50	3	K.AMCPGISSTFQQLAGCR.G
	PARC_Toxo_insol_rep2_06_itms.07214.07214.2	5.4153	0.4311	100	1886.87	1885.08	5938	1	7.447	75	8	K.AMCPGISSTFQQLAGCR.G
	PARC_Toxo_insol_rep2_03_itms.07593.07593.1	3.4927	0.4293	100	1836.01	1836.07	6007.5	1	7.709	52.9	3	K.VASEMIANLLTDSNSAAK.Y
	PARC_Toxo_insol_rep2_03_itms.07570.07570.2	6.0278	0.3051	100	1838.67	1836.07	10144.8	1	7.377	70.6	8	K.VASEMIANLLTDSNSAAK.Y
	PARC_Toxo_insol_rep2_05_itms.13985.13985.2	5.3488	0.3528	100	1463.95	1463.71	7972.3	1	7.393	88.5	24	K.TLGEIVTFVADAVK.A
	PARC_Toxo_insol_rep2_07_itms.10529.10529.2	3.6698	0.3415	100	1363.31	1362.61	7996.5	1	6.172	79.2	5	T.LGEIVTFVADAVK.A
	PARC_Toxo_insol_rep2_10_itms.12772.12772.2	4.9066	0.2758	100	1766.73	1764.03	11200	1	5.943	73.3	29	K.NFGVAVINENLFALNK.E
	PARC_Toxo_insol_rep2_07_itms.07638.07638.1	3.0378	0.2017	99.7	1547.92	1547.79	3550.2	2	5.439	54.2	3	R.ELFTSLPVTFQHK.L
	PARC_Toxo_insol_rep3_06_itms.07738.07738.2	4.2693	0.2879	100	1550.45	1547.79	5015.9	1	5.27	75	9	R.ELFTSLPVTFQHK.L
	PARC_Toxo_insol_rep1_09_itms.03434.03434.2	3.2186	0.2304	99.8	1495.73	1495.76	6792.7	2	4.989	72.7	3	K.LIRDIEVHQFPK.A
	PARC_Toxo_insol_rep4_10_itms.06492.06492.2	3.1661	0.1677	99.4	1382.39	1382.61	5594.5	1	5.531	80	1	L.IRDIEVHQFPK.A
	PARC_Toxo_insol_rep4_06_itms.11209.11209.2	4.2097	0.3378	100	2330.07	2328.46	7307.9	1	6.478	57.5	16	K.DAGTFSGSFSPLCFEFSDSLR.A
	PARC_Toxo_insol_rep3_04_itms.05805.05805.1	2.6805	0.1932	99.2	1592.92	1592.76	6876.6	1	4.79	50	2	K.YCNPGPLQFAEPAK.D
	PARC_Toxo_insol_rep3_04_itms.05809.05809.2	3.0858	0.2312	99.3	1595.75	1592.76	5483.7	1	4.904	69.2	2	K.YCNPGPLQFAEPAK.D
TgGlmHMM_3250	21	50	0.512	639	67918	4.5	U
44.m02735	21	50	0.492	665	70811	4.6	U	patatin-like phospholipase domain-containing protein
TgTwinScan_5888	21	50	0.492	664	70680	4.6	U
	PARC_Toxo_insol_rep4_03_itms.07554.07554.2	3.3259	0.2865	99.9	2521.33	2521.67	6312.7	126	5.679	28.3	1	R.GLDNLQGMSGLFDNLGTDSDGEHK.L
	PARC_Toxo_insol_rep2_08_itms.15167.15167.2	4.3787	0.3708	100	1612.03	1611.98	5156.8	1	6.501	73.3	6	K.LGNLASLLPNLGMIGK.G
	PARC_Toxo_insol_rep2_07_itms.13357.13357.1	2.7611	0.1681	98.6	1612.93	1611.98	6004.3	17	5.024	40	2	K.LGNLASLLPNLGMIGK.G
	PARC_Toxo_insol_rep1_04_itms.00400.00400.2	3.7026	0.2468	99.9	1503.71	1503.65	5837.1	1	5.701	78.6	1	K.GGGDGKEELAELLSK.A
	PARC_Toxo_insol_rep4_03_itms.12767.12767.2	4.5175	0.384	100	2799.27	2800.07	5997.2	1	6.978	46	3	K.ASAQQNSGTNQVSPDFVNQIFSMLSK.N
	PARC_Toxo_insol_rep2_03_itms.05674.05674.2	2.9191	0.2555	99.1	2140.47	2141.3	5490.6	3	4.994	47.5	1	K.IDPEVFANPPAQTDNAAGNAK.D
	PARC_Toxo_insol_rep2_03_itms.07408.07408.2	3.7199	0.2796	100	3023.03	3023.14	8042.7	1	6.035	37.9	2	K.DGETPESSPAEAYASDAATADGPEEIILSK.I
	PARC_Toxo_insol_rep4_05_itms.06675.06675.3	5.0124	0.4195	100	3539.3	3539.77	6322.3	1	6.813	25	3	K.KPGDRDADNAAADPFAETNDAGVCHILVLSGGGAR.S
	PARC_Toxo_insol_rep4_05_itms.06675.06675.2	3.2239	0.2601	99.7	2359.87	2357.55	6322.3	18	5.693	34.1	1	A.DPFAETNDAGVCHILVLSGGGAR.S
	PARC_Toxo_insol_rep2_11_itms.15890.15890.3	4.8333	0.3078	100	3864.53	3865.3	7145.8	1	5.7	27.9	3	K.WDVVTGVGFGGVQAAFGLPFKPGHNGELDYGESLWR.F
	PARC_Toxo_insol_rep1_07_itms.02724.02724.2	4.2823	0.3076	100	1801.69	1802.09	6675.4	4	5.664	56.2	7	K.VPLPHPCDTAPLAATLK.N
	PARC_Toxo_insol_rep4_07_itms.06608.06608.1	3.7565	0.3731	99.8	1554.9	1554.79	5604.1	1	6.449	66.7	6	R.HTWTLLPSQLETK.Q
	PARC_Toxo_insol_rep1_06_itms.02928.02928.2	4.0287	0.3224	100	1555.51	1554.79	5961.3	1	6.6	75	5	R.HTWTLLPSQLETK.Q
	PARC_Toxo_insol_rep3_03_itms.04739.04739.2	4.3368	0.3062	100	2240.17	2240.18	5901.1	1	5.886	50	1	K.SEDGSPCSEGSPSQSAADVDTR.A
	PARC_Toxo_insol_rep4_09_itms.13308.13308.2	2.8422	0.225	97.9	2490.51	2490.02	6581.6	24	4.343	32	1	R.APVLVAMAATAAIPGTFPPVALPNAK.G
	PARC_Toxo_insol_rep4_08_itms.13359.13359.3	4.2392	0.1492	96.7	2492.66	2490.02	7600	103	4.162	32	1	R.APVLVAMAATAAIPGTFPPVALPNAK.G
	PARC_Toxo_insol_rep2_05_itms.15899.15899.3	4.0475	0.1859	97.5	2862.8	2863.22	4765.2	7	4.305	29.8	1	K.GKLEGMIDGAVNSFLNVLPGVSACQER.V
	PARC_Toxo_insol_rep3_03_itms.14158.14158.2	3.4018	0.2648	99.8	2679.33	2678	6203.7	1	4.804	39.6	1	K.LEGMIDGAVNSFLNVLPGVSACQER.V
	PARC_Toxo_insol_rep2_04_itms.09530.09530.3	4.8146	0.3385	100	2225.51	2225.48	4085.5	1	5.682	44.4	2	R.HVIAPDDTYELAHDLMDLR.S
	PARC_Toxo_insol_rep4_04_itms.08339.08339.2	4.5939	0.3932	100	2225.91	2225.48	9232.6	1	7.349	61.1	1	R.HVIAPDDTYELAHDLMDLR.S
	PARC_Toxo_insol_rep4_03_itms.07712.07712.2	4.2072	0.213	100	1878.97	1876.05	7700.8	1	5.063	60	1	I.APDDTYELAHDLMDLR.S
76.m01605	8	30	0.512	166	18400	7.4	U	hypothetical protein
TgTwinScan_3496	8	30	0.512	166	18400	7.4	U
TgGlmHMM_4876	8	30	0.512	166	18400	7.4	U
	PARC_Toxo_insol_rep2_04_itms.04739.04739.2	3.0346	0.0935	96.8	1336.77	1336.41	7571.7		4.705	65	3	R.AACEQLHSEYK.Q
	PARC_Toxo_insol_rep3_11_itms.06222.06222.2	3.2633	0.2338	99.8	1438.75	1438.51	5801.2	1	6.265	72.7	5	R.THFSACTDFHSK.L
	PARC_Toxo_insol_rep3_03_itms.08145.08145.2	4.1319	0.2021	100	2322.93	2320.57	9319.3	2	5.805	47.4	4	R.ACENMLGTSYCIDEGINLMK.C
	PARC_Toxo_insol_rep4_04_itms.05508.05508.2	6.1661	0.4504	100	1914.95	1915.11	8157.2	1	8.71	85.3	6	K.HLYNVDSTDLGSAVAPVR.S
	PARC_Toxo_insol_rep4_04_itms.05529.05529.1	2.8519	0.2449	99.7	1914.96	1915.11	5951.4	15	5.407	41.2	3	K.HLYNVDSTDLGSAVAPVR.S
	PARC_Toxo_insol_rep4_06_itms.05877.05877.2	3.4977	0.2527	99.9	1557.93	1558.78	4305.7	1	5.394	69.2	4	K.ADLNLPGYGHIPYK.W
	PARC_Toxo_insol_rep4_06_itms.05884.05884.1	2.5524	0.1731	97.9	1558.78	1558.78	4703.4	1	4.623	61.5	3	K.ADLNLPGYGHIPYK.W
	PARC_Toxo_insol_rep1_11_itms.04116.04116.3	4.4081	0.3747	100	2666.72	2667	4386.7	1	6.06	31.5	2	K.ADLNLPGYGHIPYKWESLRPNPGA.-
TGG_994268-3-136974-137132	3	11	0.509	53	5871	8.7	U	triose-phosphate isomerase 1 [Toxoplasma gondii].;1.00E-18;gi|92399547|gb|ABE76515.1|
*	PARC_Toxo_insol_rep2_07_itms.12077.12077.2	3.5389	0.1013	98.1	1905.03	1904.23	4857.3	23	4.126	53.1	4	V.CPDVVIFPPALHAPLTR.E
	PARC_Toxo_insol_rep2_10_itms.06523.06523.1	2.8256	0.2903	99.8	1205.72	1206.31	4279.5	1	5.869	77.8	3	K.YHVGLQNCSK.T
	PARC_Toxo_insol_rep2_10_itms.06520.06520.2	3.2411	0.2243	99.9	1208.47	1206.31	5024.2	3	4.783	83.3	4	K.YHVGLQNCSK.T
TgTigrScan_2488	35	220	0.505	679	75477	6.1	U
44.m06355	35	220	0.368	933	104189	8.7	U	hypothetical protein
	PARC_Toxo_insol_rep4_06_itms.10827.10827.2	4.5757	0.3506	100	1998.15	1999.23	6556.1	1	7.103	76.7	26	K.EQFFQFLQHLSADYPK.Q
	PARC_Toxo_insol_rep2_06_itms.12257.12257.1	3.6158	0.3829	99.8	1999.16	1999.23	6916.1	1	6.291	63.3	1	K.EQFFQFLQHLSADYPK.Q
	PARC_Toxo_insol_rep4_06_itms.10952.10952.3	3.5766	0.1653	96.7	1999.82	1999.23	8260.5	14	3.982	40	1	K.EQFFQFLQHLSADYPK.Q
	PARC_Toxo_insol_rep4_11_itms.22563.22563.3	5.7829	0.4511	100	4474.07	4475.04	12051.8	1	7.827	23.7	3	K.QVQTVYEFLGWVADKLPENEEEVQMFIDALNTTEAMVGK.A
	PARC_Toxo_insol_rep4_03_itms.14367.14367.3	5.1551	0.361	100	2711.45	2710.04	8180.5	1	7.595	32.6	2	K.LPENEEEVQMFIDALNTTEAMVGK.A
	PARC_Toxo_insol_rep4_05_itms.15139.15139.2	5.1442	0.413	100	2712.29	2710.04	9584	1	8.051	50	10	K.LPENEEEVQMFIDALNTTEAMVGK.A
	PARC_Toxo_insol_rep3_05_itms.11223.11223.1	2.6384	0.2942	99.8	1572.94	1572.78	2547	1	5.7	63.6	2	R.ETIYSSFYQMFR.D
	PARC_Toxo_insol_rep4_07_itms.10315.10315.2	3.7896	0.3547	100	1575.63	1572.78	9431.1	1	6.427	77.3	20	R.ETIYSSFYQMFR.D
	PARC_Toxo_insol_rep4_03_itms.08147.08147.1	2.4391	0.2093	99.1	1687.18	1685.91	9989.6	7	4.461	40	2	Y.FSAEEPVAVTPEIPAK.S
	PARC_Toxo_insol_rep3_10_itms.07444.07444.1	2.5286	0.2579	99.7	1558.03	1557.84	2485	1	5.35	57.1	2	R.QANVAAQVLHPLPAK.G
	PARC_Toxo_insol_rep4_09_itms.07012.07012.2	3.7367	0.142	99.5	1560.35	1557.84	5899.7	2	4.346	67.9	8	R.QANVAAQVLHPLPAK.G
	PARC_Toxo_insol_rep4_09_itms.06985.06985.2	4.0192	0.2709	100	1430.19	1429.71	8563.8	1	5.356	76.9	3	Q.ANVAAQVLHPLPAK.G
	PARC_Toxo_insol_rep3_10_itms.06832.06832.2	2.9571	0.2526	99.6	1245.67	1244.52	7570.8	1	4.726	77.3	1	N.VAAQVLHPLPAK.G
	PARC_Toxo_insol_rep4_10_itms.08818.08818.3	4.7963	0.3298	100	3315.74	3315.63	4433.9	1	5.93	27.5	1	K.AHGPLTRVPEWTPVTGSCALGDGYTDIDVTK.A
	PARC_Toxo_insol_rep3_03_itms.07368.07368.2	4.3291	0.3913	100	2582.69	2582.79	5984	1	7.606	50	4	R.VPEWTPVTGSCALGDGYTDIDVTK.A
	PARC_Toxo_insol_rep4_12_itms.20475.20475.2	4.0991	0.1251	100	1211.17	1211.53	8486.8	1	4.537	94.4	4	R.ITLLILQQIR.R
	PARC_Toxo_insol_rep2_05_itms.18602.18602.3	6.427	0.3337	100	4192.34	4193.63	5327.8	1	7.498	28.9	34	R.GKLEDDQALVALCSAAGAFVDAWQHQQQALILEDPGTPK.A
	PARC_Toxo_insol_rep4_03_itms.16577.16577.3	6.0918	0.4178	100	4009.43	4008.4	7377.5	1	7.267	27.8	32	K.LEDDQALVALCSAAGAFVDAWQHQQQALILEDPGTPK.A
2	PARC_Toxo_insol_rep2_07_itms.05031.05031.1	2.2607	0.2321	99.5	937.7	938.074	5348.3	12	4.417	78.6	2	K.AHAQLIER.L
2	PARC_Toxo_insol_rep1_06_itms.02287.02287.2	2.7552	0.1435	98.9	938.452	938.074	3653.8	2	3.455	85.7	1	K.AHAQLIER.L
	PARC_Toxo_insol_rep4_02_itms.05780.05780.2	3.9359	0.3112	100	1811.17	1811.82	4885.9	1	5.857	64.3	1	K.SYDETTGESDHQQWK.K
	PARC_Toxo_insol_rep2_04_itms.05049.05049.2	3.5491	0.224	99.8	1581.53	1580.69	4685.1	1	6.088	60	1	K.ASGDVATRPFDSGTAK.Y
	PARC_Toxo_insol_rep2_03_itms.08972.08972.2	5.3272	0.3413	100	2256.45	2255.49	6956.2	5	7.051	42.9	7	R.SLYGGIANTLETPFADSEAVAK.A
	PARC_Toxo_insol_rep4_07_itms.13033.13033.2	3.153	0.189	98.7	1629.37	1626.9	9189	12	4.443	57.1	1	K.LVGLCGALQISGYFK.K
	PARC_Toxo_insol_rep1_12_itms.09829.09829.3	4.0182	0.2939	99.9	2086.37	2086.36	6933.3	2	5.865	36.1	1	R.LSSVSFFHQHVDGASVLVR.T
	PARC_Toxo_insol_rep1_12_itms.09849.09849.2	4.9819	0.3412	100	2088.63	2086.36	7903	1	6.378	66.7	10	R.LSSVSFFHQHVDGASVLVR.T
	PARC_Toxo_insol_rep4_06_itms.07378.07378.2	6.087	0.4673	100	2496.15	2496.71	4533.7	1	8.197	64.3	13	R.HALSQAICDPNISAQYFEGAFR.L
	PARC_Toxo_insol_rep4_06_itms.07383.07383.3	5.7852	0.334	100	2498.45	2496.71	8190	1	7.749	45.2	4	R.HALSQAICDPNISAQYFEGAFR.L
	PARC_Toxo_insol_rep4_04_itms.09837.09837.1	3.0576	0.2139	99.7	1466.67	1465.65	4094.1	1	5.498	58.3	5	K.ENLFAQLASWTGK.E
	PARC_Toxo_insol_rep2_05_itms.11724.11724.2	4.7935	0.3324	100	1466.99	1465.65	9733.4	1	7.139	83.3	8	K.ENLFAQLASWTGK.E
	PARC_Toxo_insol_rep2_06_itms.06098.06098.1	4.1379	0.4139	100	1899.09	1899.15	6308.1	1	7.127	47.1	2	R.HSSPQEVLYVGGIPSTVK.P
	PARC_Toxo_insol_rep4_06_itms.05859.05859.2	4.6985	0.4378	100	1899.77	1899.15	6916.6	1	8.055	67.6	3	R.HSSPQEVLYVGGIPSTVK.P
	PARC_Toxo_insol_rep2_12_itms.17879.17879.3	5.8345	0.3029	100	3631.1	3630.05	9559.8	1	6.538	27.3	3	R.HSSPQEVLYVGGIPSTVKPQQVHVLGPTVSDESR.R
	PARC_Toxo_insol_rep2_06_itms.05325.05325.2	4.3806	0.2919	100	1751.17	1749.92	6401.7	1	6.765	66.7	1	K.PQQVHVLGPTVSDESR.R
	PARC_Toxo_insol_rep4_10_itms.06443.06443.2	3.6557	0.1493	99.4	1906.55	1906.11	7148	1	5.182	59.4	1	K.PQQVHVLGPTVSDESRR.V
TgGlmHMM_0129	42	759	0.504	695	77096	8	U	ras-related protein RAB11, putative
	PARC_Toxo_insol_rep2_06_itms.05717.05717.2	2.7175	0.1357	98.5	833.752	833.966	5088.5	1	4.125	92.9	2	K.LGINGFGR.I
	PARC_Toxo_insol_rep3_11_itms.21908.21908.3	3.6919	0.2443	98.1	3234.74	3233.78	9682.5	7	4.351	25	1	R.AAMERGDVEVLAINDPFMSLDYMVYLLR.Y
	PARC_Toxo_insol_rep4_11_itms.20287.20287.3	5.1825	0.3817	100	2674.88	2675.13	9445.6	1	7.178	38.6	3	R.GDVEVLAINDPFMSLDYMVYLLR.Y
	PARC_Toxo_insol_rep3_11_itms.23592.23592.2	5.4725	0.371	100	2676.55	2675.13	6595.9	1	7.486	54.5	30	R.GDVEVLAINDPFMSLDYMVYLLR.Y
	PARC_Toxo_insol_rep1_10_itms.03087.03087.1	3.8707	0.3688	99.8	1713.72	1712.82	6018.3	1	6.667	57.1	2	R.YDSVHGHYPGEVSHK.D
	PARC_Toxo_insol_rep1_05_itms.02367.02367.3	4.4879	0.3258	100	1714.01	1712.82	7090.4	1	6.526	48.2	5	R.YDSVHGHYPGEVSHK.D
	PARC_Toxo_insol_rep1_08_itms.03037.03037.2	4.5611	0.3209	100	1715.43	1712.82	7417.2	1	6.917	75	16	R.YDSVHGHYPGEVSHK.D
	PARC_Toxo_insol_rep1_12_itms.07738.07738.2	3.4778	0.2357	99.8	2012.57	2013.13	4257.1	1	4.674	55.9	1	R.YDSVHGHYPGEVSHKDGK.L
	PARC_Toxo_insol_rep1_12_itms.07734.07734.3	3.9773	0.2778	99.9	2014.88	2013.13	5886.4	1	5.517	51.5	2	R.YDSVHGHYPGEVSHKDGK.L
	PARC_Toxo_insol_rep1_10_itms.06400.06400.3	6.2859	0.4254	100	3664.94	3666.13	7586.8	1	7.783	28.1	5	K.AVTVFNEKEPTAIPWGQAGVHYICESTGIFLTK.E
	PARC_Toxo_insol_rep3_08_itms.14142.14142.2	5.1103	0.4133	100	2777.21	2777.11	5160.2	1	7.563	45.8	84	K.EPTAIPWGQAGVHYICESTGIFLTK.E
	PARC_Toxo_insol_rep3_07_itms.04353.04353.1	2.8739	0.22	99.7	1010.65	1011.13	3721.1	28	4.364	61.1	4	K.AQAHLTNGAK.K
	PARC_Toxo_insol_rep2_08_itms.08644.08644.3	4.9011	0.3634	100	2826.08	2827.3	10775.6	1	6.309	37.5	1	K.KVIMSAPPKDDTPMFVMGVNNDQYK.S
	PARC_Toxo_insol_rep4_03_itms.06133.06133.1	3.7788	0.4262	100	1874.64	1875.08	5708	1	7.478	56.7	3	K.DDTPMFVMGVNNDQYK.S
	PARC_Toxo_insol_rep2_03_itms.06738.06738.2	4.5155	0.3216	100	1876.79	1875.08	7463.7	1	6.593	66.7	1	K.DDTPMFVMGVNNDQYK.S
	PARC_Toxo_insol_rep4_04_itms.05498.05498.2	5.695	0.4648	100	2209.07	2209.39	5700.5	1	8.963	62.5	14	K.SSDVIVSNASCTTNCLAPLAK.I
	PARC_Toxo_insol_rep4_04_itms.05199.05199.2	3.9582	0.363	100	1821.51	1821.01	7040.7	1	6.456	56.2	1	V.IVSNASCTTNCLAPLAK.I
	PARC_Toxo_insol_rep2_07_itms.15351.15351.2	5.5396	0.4296	100	2720.23	2719.14	6723.5	1	7.673	46	62	K.FGIVEGLMTTVHAMTANQLTVDGPSK.G
	PARC_Toxo_insol_rep4_09_itms.16010.16010.3	6.771	0.4034	100	2721.41	2719.14	10737.8	1	7.811	47	144	K.FGIVEGLMTTVHAMTANQLTVDGPSK.G
	PARC_Toxo_insol_rep2_04_itms.05355.05355.1	3.2029	0.2262	99.7	1358.97	1357.55	4498.4	1	5.074	60.7	4	R.SAGVNIIPASTGAAK.A
	PARC_Toxo_insol_rep3_04_itms.05270.05270.2	4.0615	0.1283	99.7	1359.79	1357.55	4593.9	1	4.565	82.1	5	R.SAGVNIIPASTGAAK.A
	PARC_Toxo_insol_rep2_07_itms.10696.10696.3	5.2178	0.3859	100	2305.82	2305.7	6885.1	1	6.885	45	6	K.LTGMAFRVPVPDVSVVDLTCK.L
	PARC_Toxo_insol_rep3_07_itms.10768.10768.2	5.3597	0.3456	100	2306.65	2305.7	7761.1	1	6.749	60	13	K.LTGMAFRVPVPDVSVVDLTCK.L
	PARC_Toxo_insol_rep2_03_itms.06499.06499.1	3.8967	0.2658	99.7	1528.75	1528.75	6226.7	1	6.686	73.1	9	R.VPVPDVSVVDLTCK.L
	PARC_Toxo_insol_rep3_03_itms.06467.06467.2	4.3503	0.3483	100	1528.89	1528.75	4284	1	6.713	80.8	9	R.VPVPDVSVVDLTCK.L
	PARC_Toxo_insol_rep1_07_itms.02598.02598.3	3.9699	0.2715	100	1616.99	1616.94	3877.7	2	5.443	48.2	1	K.LAKPAKYEDIVAAVK.E
	PARC_Toxo_insol_rep1_07_itms.02596.02596.2	4.365	0.3536	100	1617.47	1616.94	5161.5	1	6.906	82.1	4	K.LAKPAKYEDIVAAVK.E
	PARC_Toxo_insol_rep1_10_itms.04900.04900.3	5.4827	0.3963	100	2489.48	2489.93	5378.1	1	6.938	38	1	K.LAKPAKYEDIVAAVKEAATSGPMK.G
	PARC_Toxo_insol_rep1_10_itms.04904.04904.2	3.5007	0.3251	100	2491.91	2489.93	8763.2	1	6.09	50	1	K.LAKPAKYEDIVAAVKEAATSGPMK.G
	PARC_Toxo_insol_rep2_03_itms.05437.05437.1	2.6399	0.2241	99.7	1009.1	1008.16	7371.5	1	5.242	75	1	K.YEDIVAAVK.E
	PARC_Toxo_insol_rep4_12_itms.18385.18385.2	4.9504	0.543	100	2184.81	2186.35	7104.2	1	9.404	63.9	41	K.GIISYTDEEVVSSDFVHCK.F
	PARC_Toxo_insol_rep4_05_itms.18177.18177.2	4.6418	0.3472	100	2121.71	2119.44	9611.5	1	7.257	61.1	221	K.FSSVFDINAGIMLNDTFVK.L
	PARC_Toxo_insol_rep4_06_itms.12094.12094.2	2.9322	0.2242	98.5	1974.93	1972.26	8100.9	2	4.356	44.1	1	F.SSVFDINAGIMLNDTFVK.L
	PARC_Toxo_insol_rep4_02_itms.07818.07818.2	4.741	0.4926	100	1790.35	1789.9	9169.9	1	8.83	80.8	5	K.LVSWYDNEWGYSNR.L
	PARC_Toxo_insol_rep4_04_itms.05258.05258.2	3.1797	0.0797	97.5	1386.17	1386.5	6131.5	3	3.963	75	1	A.FTRDEFNLESK.S
	PARC_Toxo_insol_rep2_06_itms.04872.04872.2	3.3805	0.076	99.5	1165.59	1165.25	4633.2	2	3.824	93.8	1	K.RQSFENVER.W
	PARC_Toxo_insol_rep4_09_itms.09932.09932.3	5.1565	0.2275	100	2016.92	2017.34	8723.5	1	5.703	44.1	10	K.ELRDHADPNIVILLVGNK.S
	PARC_Toxo_insol_rep2_09_itms.10640.10640.2	4.5117	0.3137	100	2017.15	2017.34	5544.6	1	6.076	67.6	10	K.ELRDHADPNIVILLVGNK.S
	PARC_Toxo_insol_rep2_06_itms.08747.08747.2	4.8742	0.4089	100	1619.69	1618.87	6905.3	1	7.537	82.1	29	R.DHADPNIVILLVGNK.S
	PARC_Toxo_insol_rep4_06_itms.07839.07839.1	3.7762	0.3611	99.8	1620.08	1618.87	7148.4	1	6.058	53.6	3	R.DHADPNIVILLVGNK.S
	PARC_Toxo_insol_rep2_11_itms.23613.23613.3	5.8086	0.4149	100	3559.34	3558.03	9857.8	1	8.082	26.7	1	R.EHLAFIETSALDATNVEQAFHQILAEIYLLR.Q
	PARC_Toxo_insol_rep2_11_itms.22592.22592.2	3.1329	0.2905	99.7	2531.69	2529.9	10444	1	5.292	40.5	1	S.ALDATNVEQAFHQILAEIYLLR.Q
TgGlmHMM_1630	31	222	0.498	428	46976	6.7	U
50.m00069	27	214	0.498	428	46976	6.7	U	thioredoxin, putative
TgTwinScan_4300	27	214	0.498	428	46976	6.7	U
	PARC_Toxo_insol_rep4_11_itms.10124.10124.3	3.3908	0.2557	96.5	2657.12	2655.04	9852.1	1	4.677	27	1	R.GIVTLVAVSDQSAMGEYGVQGFPTVK.A
	PARC_Toxo_insol_rep2_11_itms.11709.11709.2	3.5225	0.3606	100	2657.91	2655.04	6431.5	1	6.056	40	1	R.GIVTLVAVSDQSAMGEYGVQGFPTVK.A
	PARC_Toxo_insol_rep4_07_itms.10718.10718.2	3.8626	0.2978	100	2542.71	2542.83	9289.4	1	5.112	52.3	1	K.TFDYNQGRDAASLIEFAVMHAGK.L
	PARC_Toxo_insol_rep3_06_itms.12003.12003.3	4.4625	0.2288	99.8	2543.21	2542.83	8864	1	5.203	31.8	5	K.TFDYNQGRDAASLIEFAVMHAGK.L
	PARC_Toxo_insol_rep2_05_itms.11319.11319.1	2.3864	0.2619	99.7	1560.05	1560.81	5562.7	15	5.522	46.4	1	R.DAASLIEFAVMHAGK.L
	PARC_Toxo_insol_rep3_07_itms.11975.11975.3	3.7837	0.1625	98.4	1560.77	1560.81	2672.5	18	4.676	44.6	3	R.DAASLIEFAVMHAGK.L
	PARC_Toxo_insol_rep4_07_itms.10597.10597.2	5.2046	0.3503	100	1562.87	1560.81	8098.1	1	7.006	78.6	49	R.DAASLIEFAVMHAGK.L
	PARC_Toxo_insol_rep2_03_itms.04513.04513.2	3.4136	0.186	99.7	1234.55	1232.33	4181.9	8	4.7	81.8	2	K.IDAGTDAKPSEK.A
	PARC_Toxo_insol_rep3_05_itms.09359.09359.2	5.8484	0.4225	100	2154.91	2154.4	9624.6	1	8.433	69.4	17	K.ETSDVIELTDGNFNQLVMK.D
	PARC_Toxo_insol_rep3_11_itms.13955.13955.2	3.1853	0.1836	98.7	2074.21	2074.28	8937.9	45	4.077	43.3	1	K.SVWFVEFYAPWCGHCK.A
	PARC_Toxo_insol_rep3_12_itms.21973.21973.2	3.6226	0.2323	99.8	1987.39	1987.2	5364.9	1	5.281	60.7	1	S.VWFVEFYAPWCGHCK.A
	PARC_Toxo_insol_rep1_12_itms.09130.09130.1	2.3251	0.2033	98.5	1326.82	1326.43	6160	2	4.759	55.6	3	E.FYAPWCGHCK.A
	PARC_Toxo_insol_rep3_12_itms.13633.13633.2	2.3146	0.2097	95.5	1178.09	1179.25	2381.1	2	4.353	87.5	1	F.YAPWCGHCK.A
	PARC_Toxo_insol_rep4_12_itms.13822.13822.1	1.8126	0.2303	97.2	1178.57	1179.25	4824.9	153	4.641	56.2	1	F.YAPWCGHCK.A
	PARC_Toxo_insol_rep2_12_itms.12067.12067.2	2.3317	0.1882	96	1016.21	1016.08	4566.8	1	4.309	85.7	1	Y.APWCGHCK.A
	PARC_Toxo_insol_rep4_12_itms.12286.12286.1	2.7019	0.1462	98.4	1016.41	1016.08	4714.5	4	4.21	78.6	5	Y.APWCGHCK.A
	PARC_Toxo_insol_rep1_03_itms.04249.04249.1	2.8571	0.2341	99.7	1500.84	1500.73	8044.6	264	5.471	42.3	4	K.ALAPTWEEVATALK.G
	PARC_Toxo_insol_rep1_03_itms.04262.04262.2	4.6402	0.3239	100	1503.09	1500.73	5130.9	1	6.383	80.8	5	K.ALAPTWEEVATALK.G
	PARC_Toxo_insol_rep3_04_itms.07320.07320.2	3.4466	0.353	100	1316.55	1316.5	7325.8	1	6.324	81.8	3	L.APTWEEVATALK.G
	PARC_Toxo_insol_rep2_12_itms.17932.17932.2	3.4528	0.2249	99.7	1623.67	1623.94	6200.4	1	4.838	71.4	1	K.VLASTYGIRGFPTLK.L
	PARC_Toxo_insol_rep3_11_itms.13753.13753.2	2.9956	0.1518	95.9	2781.91	2783.13	8080.3	10	4.188	36.4	1	K.YAMEFFSVNVTTEQLLNESQFRK.A
	PARC_Toxo_insol_rep3_06_itms.14537.14537.3	6.2251	0.3073	100	2157.8	2158.43	3960.6	1	5.892	52.8	21	K.ACGDQLCVLAFLPHILDSK.T
	PARC_Toxo_insol_rep4_06_itms.12457.12457.2	5.4164	0.1185	100	2159.67	2158.43	8549.9	1	5.446	61.1	23	K.ACGDQLCVLAFLPHILDSK.T
	PARC_Toxo_insol_rep1_04_itms.07830.07830.2	4.6205	0.1296	99.9	2087.95	2087.36	8844.3	1	3.81	70.6	1	A.CGDQLCVLAFLPHILDSK.T
	PARC_Toxo_insol_rep4_06_itms.12513.12513.2	3.5669	0.2941	100	1928.73	1927.22	10864.9	1	5.23	59.4	2	C.GDQLCVLAFLPHILDSK.T
	PARC_Toxo_insol_rep2_07_itms.05502.05502.2	3.7967	0.1662	100	1250.55	1250.4	5315.7	1	4.561	83.3	7	K.RNEYLATLNR.V
	PARC_Toxo_insol_rep1_12_itms.09343.09343.3	3.4035	0.2019	98.6	1604.87	1604.85	7045.6	1	4.334	52.1	1	K.RNEYLATLNRVVR.A
	PARC_Toxo_insol_rep4_03_itms.13767.13767.3	4.5107	0.2906	100	2069.96	2070.31	8621.9	1	6.305	44.4	2	R.GDFSQESINTFLTQLLAGK.A
	PARC_Toxo_insol_rep4_05_itms.14479.14479.2	6.0713	0.388	100	2072.85	2070.31	8508.2	1	7.241	69.4	52	R.GDFSQESINTFLTQLLAGK.A
	PARC_Toxo_insol_rep3_03_itms.05565.05565.1	2.7536	0.2012	99.4	1645.09	1645.76	7285	1	5.394	61.5	2	R.AWDGKDEELPKDEL.-
	PARC_Toxo_insol_rep3_03_itms.05567.05567.2	4.2639	0.2309	100	1646.81	1645.76	6009.4	3	5.383	73.1	4	R.AWDGKDEELPKDEL.-
TGG_994683-3-61884-62342	3	18	0.497	153	16365	7	U	inner membrane complex associated protein 4 [Toxoplasma gondii].;8.00E-42;gi|113367106|gb|AB34610.1|
	PARC_Toxo_insol_rep4_11_itms.06660.06660.2	3.2968	0.2914	99.9	1851.89	1852.19	3829.8	2	5.254	50	14	R.GAPIFSVPPEHAPPLPPK.W
*	PARC_Toxo_insol_rep3_05_itms.07154.07154.2	3.9655	0.3688	100	3050.33	3048.31	10350.3	3	6.358	30.4	1	K.WVSPGVAPDRIPGYCPPGDCFAAADGSVK.G
*	PARC_Toxo_insol_rep2_11_itms.09522.09522.3	4.0751	0.3227	99.9	3239.48	3240.53	6626.6	1	5.721	25.9	3	K.LVEHTSPAFPSSPVNGVCHAGPFWTLDCR.N
541.m01196	16	59	0.495	372	39168	9.6	U	RNA binding protein, putative
TgTwinScan_1982	16	59	0.495	372	39168	9.6	U
TgGlmHMM_1926	16	59	0.471	391	41288	9.6	U
	PARC_Toxo_insol_rep4_04_itms.06452.06452.2	6.3248	0.4146	100	1919.57	1920.19	8926		7.538	87.5	7	K.KLDMSLDELIAQENATK.G
	PARC_Toxo_insol_rep3_03_itms.05797.05797.1	3.2038	0.2972	99.8	1501.98	1500.65	3094.5	3	5.054	50	2	R.EYLLEGSGTQGAFK.S
	PARC_Toxo_insol_rep3_06_itms.04529.04529.2	2.7454	0.2133	99.1	978.232	978.096	3814.6	7	4.701	77.8	1	K.GQPTGPAPPR.G
	PARC_Toxo_insol_rep2_11_itms.10179.10179.2	4.4268	0.4537	100	2999.43	2999.36	10564.8	1	8.006	39.7	3	R.SAGVSPASVVPLQAGAYGNFAVNVHPNFAR.G
	PARC_Toxo_insol_rep3_11_itms.10252.10252.3	4.6885	0.3951	100	3002.27	2999.36	4657	1	6.968	25	7	R.SAGVSPASVVPLQAGAYGNFAVNVHPNFAR.G
	PARC_Toxo_insol_rep4_10_itms.09830.09830.3	3.6424	0.2447	98.9	1974.44	1974.28	4748.3	1	4.605	41.7	1	G.GPPSGLLGHCPPTLAFVPR.D
	PARC_Toxo_insol_rep4_10_itms.09858.09858.2	3.5723	0.3682	100	1819.75	1820.11	7047.2	1	6.091	56.2	1	P.PSGLLGHCPPTLAFVPR.D
	PARC_Toxo_insol_rep1_07_itms.02631.02631.2	5.0958	0.4854	100	2148.85	2149.45	5477.7	1	7.875	54.5	16	R.AAPAPVVSPVAYGSSHGPSLVGK.Q
	PARC_Toxo_insol_rep4_12_itms.03020.03020.2	3.6945	0.3213	100	1839.53	1839.1	9651.1	1	5.81	52.8	1	A.PVVSPVAYGSSHGPSLVGK.Q
	PARC_Toxo_insol_rep4_08_itms.20534.20534.3	4.4104	0.3298	100	3760.43	3760.2	8797.7	1	5.361	23.6	5	K.QAATQAGTTIIISNVPCDLTAQELQDAFSVVGAVLR.T
	PARC_Toxo_insol_rep3_04_itms.00784.00784.2	3.4227	0.0889	97.5	1401.45	1400.57	7123.3	1	4.969	65.4	1	R.TELLLNASGAPTGR.V
	PARC_Toxo_insol_rep3_06_itms.04857.04857.2	2.7693	0.1062	98	867.452	866.996	3613.2	1	3.453	100	1	R.HAALEAVR.R
	PARC_Toxo_insol_rep3_09_itms.06547.06547.2	4.2361	0.3161	100	1472.19	1472.6	6345.2	1	5.72	91.7	4	R.RFDGGDLNAHTIR.V
	PARC_Toxo_insol_rep2_09_itms.06718.06718.3	4.3393	0.1354	99.8	1472.42	1472.6	5483	2	3.808	54.2	3	R.RFDGGDLNAHTIR.V
	PARC_Toxo_insol_rep2_09_itms.06724.06724.1	2.4675	0.2168	99.3	1472.86	1472.6	2905.9	12	4.945	50	2	R.RFDGGDLNAHTIR.V
	PARC_Toxo_insol_rep4_02_itms.02332.02332.2	3.1336	0.1547	99.2	1169.19	1169.24	4764.8	1	3.91	90	4	F.DGGDLNAHTIR.V
TgTwinScan_5915	12	112	0.493	290	32061	9.3	U
44.m00051	12	112	0.493	290	32061	9.3	U	prohibitin-related
	PARC_Toxo_insol_rep1_12_itms.12479.12479.3	7.1585	0.5768	100	3031.94	3032.43	8109.1	1	9.524	35.8	9	R.LGGLGAAALATAAGGIGLFNYSLYNVEPGHR.A
	PARC_Toxo_insol_rep3_10_itms.11267.11267.3	3.5764	0.2741	98.9	2650.49	2651	4388.2	4	5.052	29.8	3	R.VYSEGTHFCIPLVERPVIYDVR.S
	PARC_Toxo_insol_rep4_09_itms.09908.09908.2	3.3557	0.1654	98.9	2652.05	2651	8949.8	24	4.438	33.3	6	R.VYSEGTHFCIPLVERPVIYDVR.S
	PARC_Toxo_insol_rep4_08_itms.09657.09657.2	2.73	0.2448	97.8	2550.75	2551.87	7348.9	1	4.826	37.5	1	V.YSEGTHFCIPLVERPVIYDVR.S
	PARC_Toxo_insol_rep1_12_itms.09021.09021.3	4.5785	0.2037	100	1745	1743.06	6365.5	1	4.238	50	1	R.VLSRPDVPKLPTTYR.L
	PARC_Toxo_insol_rep4_04_itms.07033.07033.2	3.5767	0.1345	99.8	1126.07	1126.38	6187.1	9	3.238	83.3	1	V.LPSIINEVLK.S
	PARC_Toxo_insol_rep4_06_itms.06285.06285.2	3.8096	0.2111	99.9	1662.59	1662.89	8476.7	1	4.887	57.1	1	K.SVVAQFNASQLITQR.E
	PARC_Toxo_insol_rep4_05_itms.12755.12755.2	4.7293	0.4668	100	2554.05	2553.83	10139.5	1	8.147	54.8	78	K.DFNILLDDVSLTHLSFGPEYEK.A
	PARC_Toxo_insol_rep4_04_itms.05684.05684.2	2.9158	0.1761	99.4	1074.21	1074.22	3697.2	15	4.816	87.5	1	K.NNPAFLELR.R
	PARC_Toxo_insol_rep3_07_itms.10924.10924.2	3.9252	0.0791	99.1	2093.45	2093.46	9815.7	1	4.556	63.9	2	K.SSNRVMLNSDSLLLNLMGK.D
	PARC_Toxo_insol_rep3_04_itms.11279.11279.1	2.8684	0.2158	99.7	1648.7	1649.02	6668.9	1	4.567	53.6	2	R.VMLNSDSLLLNLMGK.D
	PARC_Toxo_insol_rep1_03_itms.05147.05147.2	5.4247	0.3916	100	1648.81	1649.02	10100.1	1	7.313	78.6	7	R.VMLNSDSLLLNLMGK.D
86.m00365	10	33	0.493	268	29550	7.1	U	hypothetical protein
TgTwinScan_0503	10	33	0.493	268	29550	7.1	U
TgGlmHMM_0340	10	33	0.548	241	26547	7.1	U
	PARC_Toxo_insol_rep1_05_itms.02543.02543.2	6.0186	0.4595	100	2105.01	2106.26	5218.1		9.118	76.3	5	K.HSWGANELPAGQQGSPLAER.Q
	PARC_Toxo_insol_rep3_07_itms.05565.05565.2	5.0743	0.3828	100	2476.99	2477.66	7893		7.321	54.5	4	K.HSWGANELPAGQQGSPLAERQDK.T
	PARC_Toxo_insol_rep3_07_itms.05693.05693.3	4.2723	0.218	99.2	3606.68	3606.65	5146.4	1	4.462	22.7	1	K.GGSAPNHQNHAHFVADEADCSTEDGDESLSYMR.R
	PARC_Toxo_insol_rep2_04_itms.07814.07814.2	4.8829	0.4789	100	2118.91	2119.26	5828.9	1	8.662	66.7	6	K.NYWPVDYSGYPGDPAGGFR.R
	PARC_Toxo_insol_rep4_03_itms.06455.06455.2	4.7792	0.4345	100	2049.11	2047.23	6181.2	1	7.839	63.9	8	K.NGYVDITNGEVEDVVPLGR.T
	PARC_Toxo_insol_rep1_11_itms.03445.03445.3	4.561	0.3422	100	2431.76	2431.71	6842.1	1	6.697	34.5	1	R.FQSHGNMGDKTEGWAPNLGMPR.V
	PARC_Toxo_insol_rep4_04_itms.05728.05728.2	3.9231	0.313	100	1328.87	1329.52	5401.1	1	5.934	86.4	4	K.TEGWAPNLGMPR.V
	PARC_Toxo_insol_rep3_04_itms.06058.06058.1	2.2762	0.2701	99.7	1330.78	1329.52	3542.2	148	4.426	45.5	1	K.TEGWAPNLGMPR.V
	PARC_Toxo_insol_rep2_04_itms.06105.06105.2	2.7471	0.1905	98.1	1228.37	1228.41	5806.8	5	4.793	70	1	T.EGWAPNLGMPR.V
	PARC_Toxo_insol_rep2_09_itms.06747.06747.2	3.7993	0.2321	99.9	1701.49	1699.79	7503.1	1	6.017	63.3	2	K.YPGGAPRPTTCGTCGF.-
TGG_994290-5-134717-134493	2	2	0.493	75	7985	5	U	No Blast result
	PARC_Toxo_insol_rep4_07_itms.15058.15058.2	3.3409	0.2034	99.4	2350.27	2349.66	7068.9	1	5.059	40	1	R.QIQEVIESFASGVQQVDALMR.D
*	PARC_Toxo_insol_rep3_09_itms.07888.07888.2	3.086	0.126	95.4	2352.05	2353.62	8902	245	3.744	32.5	1	V.DALMRDAKTLQMDEGVSTEIE.G
80.m00012	21	285	0.491	456	48629	5.3	U	microneme protein 1 (MIC1)
TgTwinScan_0297	21	285	0.491	456	48629	5.3	U
	PARC_Toxo_insol_rep3_12_itms.08854.08854.1	3.0564	0.1676	99.3	1024.83	1023.05	4184.4	19	4.377	66.7	22	A.SHSHSPASGR.Y
	PARC_Toxo_insol_rep4_04_itms.05290.05290.1	2.4082	0.1975	98.8	1194.73	1195.38	2675.8	42	3.949	68.8	1	R.YIQQMLDQR.C
	PARC_Toxo_insol_rep3_04_itms.05388.05388.2	3.0233	0.034	96.1	1195.69	1195.38	11197.4	4	3.852	87.5	2	R.YIQQMLDQR.C
	PARC_Toxo_insol_rep2_11_itms.06862.06862.2	4.1147	0.0312	99	1640.51	1639.81	7374.8	1	6.114	73.1	4	R.NAVGITHQNTLEWR.C
	PARC_Toxo_insol_rep2_04_itms.06108.06108.3	4.6709	0.3804	100	3930.47	3932.03	8188.7	1	6.578	23.5	1	R.CFDTASLLESNQENNGVNCVDDCGHTIPCPGGVHR.Q
	PARC_Toxo_insol_rep4_04_itms.04889.04889.2	3.4392	0.1566	99.7	1273.37	1273.35	5197.2	1	4.373	90	3	R.FCSPYQASANK.Y
	PARC_Toxo_insol_rep2_09_itms.11238.11238.2	3.8643	0.3563	100	2844.67	2844.99	8349.5	1	7.227	45.8	6	K.ASLLYSVYAECASNCGTTWYCPGGR.R
	PARC_Toxo_insol_rep4_12_itms.19895.19895.3	3.8344	0.3256	99.8	2845.4	2844.99	5902.7	1	6.179	35.4	1	K.ASLLYSVYAECASNCGTTWYCPGGR.R
	PARC_Toxo_insol_rep3_07_itms.04655.04655.1	2.335	0.2229	99.2	1290.83	1290.38	3350.3	1	4.039	72.2	1	K.RHYTEEEGIR.Q
	PARC_Toxo_insol_rep3_07_itms.04647.04647.2	3.1053	0.184	99.6	1292.89	1290.38	6099.5	1	4.562	88.9	2	K.RHYTEEEGIR.Q
	PARC_Toxo_insol_rep4_04_itms.04813.04813.2	3.7273	0.2711	100	1850.61	1851	4602.3	1	5.622	58.8	2	R.TGGGPPSQPPEMQQPADR.S
	PARC_Toxo_insol_rep3_04_itms.04090.04090.2	3.7239	0.2862	100	1578.09	1578.64	5536.1	3	5.877	57.1	3	K.EQSPGGEAQPDHPTK.G
	PARC_Toxo_insol_rep2_03_itms.05039.05039.1	2.1025	0.1727	95	942.67	943.045	5785.5	204	3.691	62.5	1	K.GGNIDLPEK.S
	PARC_Toxo_insol_rep3_10_itms.11747.11747.2	3.8626	0.389	100	1883.03	1881.13	8175.7	1	6.716	59.4	46	K.ATLEEGQQLTLTFISTK.L
	PARC_Toxo_insol_rep4_07_itms.13842.13842.2	4.2959	0.4994	100	2261.83	2263.56	7936.5	1	8.132	52.5	41	K.LDVAVGSCHSLVANFLDGFLK.F
	PARC_Toxo_insol_rep2_07_itms.15203.15203.3	6.0592	0.3255	100	2264.3	2263.56	7790.4	1	6.438	47.5	54	K.LDVAVGSCHSLVANFLDGFLK.F
	PARC_Toxo_insol_rep4_05_itms.12609.12609.3	4.6491	0.2949	100	2150	2150.41	8987.4	1	5.471	42.1	2	L.DVAVGSCHSLVANFLDGFLK.F
	PARC_Toxo_insol_rep4_05_itms.12598.12598.2	5.0475	0.4324	100	2150.09	2150.41	9296.3	1	8.108	63.2	7	L.DVAVGSCHSLVANFLDGFLK.F
	PARC_Toxo_insol_rep3_04_itms.13222.13222.3	3.3186	0.2492	95	4674.23	4674.23	5773.8	1	4.817	16.9	1	S.CHSLVANFLDGFLKFQTGSNSAFDVVEVEEPAGPAVLTIGLGHK.G
	PARC_Toxo_insol_rep4_06_itms.08987.08987.2	4.5104	0.4509	100	3070.91	3071.41	7072.3	1	7.405	31	21	K.FQTGSNSAFDVVEVEEPAGPAVLTIGLGHK.G
	PARC_Toxo_insol_rep2_06_itms.10572.10572.3	5.933	0.4157	100	3072.56	3071.41	5002.4	1	7.751	31.9	64	K.FQTGSNSAFDVVEVEEPAGPAVLTIGLGHK.G
TGG_994577-2-376079-376336	2	2	0.488	86	9649	8.7	U	No Blast result
*	PARC_Toxo_insol_rep4_11_itms.11259.11259.3	3.8576	0.1924	96.5	2864.18	2862.95	10037.3	2	4.158	26	1	T.GDKKGKNENKEAGSHDNGTRSKGSEAC.N
*	PARC_Toxo_insol_rep4_06_itms.17169.17169.2	3.457	0.1266	98.5	1893.33	1890.98	11485.7	9	2.95	50	1	A.CNGNNEKNNGKKQTRQ.E
641.m00177	27	126	0.486	510	55032	7.7	U	lipoamide acyltransferase component of branched-chain alpha-keto dehyrogenase complex, putative
TgTwinScan_2226	27	126	0.508	488	53143	6.9	U
	PARC_Toxo_insol_rep2_03_itms.08002.08002.2	5.4164	0.3998	100	1570.21	1569.84	7999.8	1	7.83	85.7	5	K.LADIGEGIAQVELLK.W
	PARC_Toxo_insol_rep2_03_itms.07988.07988.1	3.2288	0.2302	99.7	1570.27	1569.84	7202	2	6.441	53.6	5	K.LADIGEGIAQVELLK.W
	PARC_Toxo_insol_rep2_03_itms.07153.07153.1	2.7928	0.2413	99.7	1456.81	1456.68	5935	16	5.371	50	2	L.ADIGEGIAQVELLK.W
	PARC_Toxo_insol_rep2_03_itms.07074.07074.2	4.1418	0.1432	99.9	1459.45	1456.68	8097.1	3	4.943	69.2	2	L.ADIGEGIAQVELLK.W
	PARC_Toxo_insol_rep3_03_itms.06727.06727.3	3.4098	0.2522	96.5	2726.12	2725.89	4597	1	5.016	33.3	1	R.IGAPLMDIDVEAGEDHAEEEEPETK.E
	PARC_Toxo_insol_rep3_03_itms.06663.06663.2	4.9544	0.3664	100	2728.89	2725.89	8722.8	1	6.354	50	7	R.IGAPLMDIDVEAGEDHAEEEEPETK.E
	PARC_Toxo_insol_rep2_04_itms.05360.05360.3	4.8166	0.2508	99.9	3219.35	3216.45	9003.7	2	4.898	23.4	2	K.ERPAPVSEPQAAASPSVGAEASSTTFSASPATR.R
	PARC_Toxo_insol_rep4_05_itms.05438.05438.3	5.2369	0.2378	100	3235.97	3235.54	6305.5	1	5.317	37.5	1	K.FLESSQVAAPAAQSPPPAPAQGSFAGSPNAQPR.A
	PARC_Toxo_insol_rep3_06_itms.05728.05728.2	5.2454	0.4201	100	3237.31	3235.54	4338.4	1	7.189	43.8	8	K.FLESSQVAAPAAQSPPPAPAQGSFAGSPNAQPR.A
	PARC_Toxo_insol_rep2_03_itms.07787.07787.2	4.9174	0.4429	100	1948.23	1949.16	5438.6	1	8.351	68.8	14	K.VPQLNIGDEYDITELTK.M
	PARC_Toxo_insol_rep2_03_itms.07753.07753.1	4.0768	0.3876	100	1949.91	1949.16	7137.4	1	7.073	56.2	5	K.VPQLNIGDEYDITELTK.M
	PARC_Toxo_insol_rep3_12_itms.12467.12467.2	2.9373	0.1098	96.5	1257.13	1257.49	4335.4	7	3.894	75	2	K.MRETLVAHTAK.K
	PARC_Toxo_insol_rep3_12_itms.18727.18727.1	2.7208	0.3499	99.8	1597.12	1597.86	3393.9	3	5.025	66.7	2	K.YNCRPTITAFLIK.A
	PARC_Toxo_insol_rep2_12_itms.18458.18458.3	4.3424	0.2053	100	1598.12	1597.86	5723.3	1	4.502	60.4	4	K.YNCRPTITAFLIK.A
	PARC_Toxo_insol_rep4_12_itms.18390.18390.2	3.3213	0.2107	99.7	1599.45	1597.86	6309.3	1	4.906	70.8	4	K.YNCRPTITAFLIK.A
	PARC_Toxo_insol_rep2_03_itms.06614.06614.2	4.681	0.2863	100	1571.59	1571.81	7247.2	1	5.855	67.9	3	K.AVSLALDETPILNSK.F
	PARC_Toxo_insol_rep3_03_itms.06628.06628.1	3.4901	0.2987	99.8	1572.89	1571.81	4630.4	1	6.514	64.3	5	K.AVSLALDETPILNSK.F
	PARC_Toxo_insol_rep3_05_itms.09387.09387.3	4.8466	0.3529	100	3450.83	3449.8	5372.2	1	6.74	28.1	3	K.FNAATGDSYTQFGSHNISVAIDTPNGLVVPNIK.N
	PARC_Toxo_insol_rep4_05_itms.07952.07952.2	4.0256	0.3477	100	3452.27	3449.8	7607.1	1	6.143	28.1	6	K.FNAATGDSYTQFGSHNISVAIDTPNGLVVPNIK.N
	PARC_Toxo_insol_rep2_06_itms.07867.07867.2	4.9805	0.4144	100	1891.65	1892.12	8667.4	1	7.339	76.7	19	K.NVQDLNVLEIQAELHR.L
	PARC_Toxo_insol_rep3_03_itms.05493.05493.1	2.7265	0.2613	99.7	1365.88	1366.43	5065.8	10	5.19	59.1	2	K.SGQAFDEDLVER.R
	PARC_Toxo_insol_rep3_03_itms.05478.05478.2	4.0619	0.3778	100	1366.95	1366.43	6785.2	1	7.067	81.8	3	K.SGQAFDEDLVER.R
	PARC_Toxo_insol_rep2_06_itms.05328.05328.2	3.1965	0.2885	100	1323.57	1323.48	6826.8	2	5.983	70	1	R.IMTCAFTADHR.H
	PARC_Toxo_insol_rep4_05_itms.04884.04884.1	2.6827	0.2413	99.7	1210.58	1210.32	3168.9	13	4.242	66.7	1	I.MTCAFTADHR.H
	PARC_Toxo_insol_rep3_07_itms.12252.12252.1	2.6749	0.2144	99.5	1680.17	1681.06	3314.7	1	4.629	61.5	1	K.ELLENPAMMLLHLR.-
	PARC_Toxo_insol_rep3_07_itms.12213.12213.2	4.5038	0.2701	100	1683.79	1681.06	5293.5	1	5.717	84.6	13	K.ELLENPAMMLLHLR.-
	PARC_Toxo_insol_rep4_08_itms.09922.09922.2	3.4778	0.2705	100	1325.31	1325.63	5343.6	1	5.628	85	5	L.ENPAMMLLHLR.-
583.m05380	14	49	0.484	306	35005	5.7	U	serine/threonine protein phosphatase, putative
TgTigrScan_5645	14	49	0.413	358	40824	5.7	U
TgGlmHMM_2112	14	49	0.397	373	42311	7.2	U
	PARC_Toxo_insol_rep4_12_itms.14120.14120.1	1.8832	0.2244	96.9	1737.76	1738.98	3944.1	252	4.81	40	1	R.GSRPGKPVQLTEAEIR.G
	PARC_Toxo_insol_rep3_12_itms.13977.13977.3	3.8859	0.2532	99.9	1739.03	1738.98	6046.5	1	4.757	43.3	1	R.GSRPGKPVQLTEAEIR.G
	PARC_Toxo_insol_rep2_12_itms.13842.13842.2	4.409	0.372	100	1740.85	1738.98	6607.1	1	6.633	66.7	3	R.GSRPGKPVQLTEAEIR.G
	PARC_Toxo_insol_rep3_05_itms.14473.14473.2	4.3952	0.367	100	2586.75	2583.86	5048.1	1	6.761	54.8	3	R.LFEYGGFPPEANYLFLGDYVDR.G
	PARC_Toxo_insol_rep2_05_itms.08467.08467.2	3.0971	0.2254	99.9	1200.07	1199.39	4711.8	7	4.844	87.5	3	K.YPENFFLLR.G
	PARC_Toxo_insol_rep4_03_itms.09240.09240.2	5.0985	0.3381	100	2115.55	2115.32	7110	1	6.297	64.7	4	K.TFTDCFNCLPVAAIIDEK.I
	PARC_Toxo_insol_rep3_07_itms.07660.07660.3	4.2705	0.2025	99.6	2205.71	2206.51	9555.1	74	4.685	33.3	1	K.IFCMHGGLSPELNSMDQIR.R
	PARC_Toxo_insol_rep3_07_itms.07667.07667.2	4.6158	0.348	100	2208.23	2206.51	8970.4	1	6.127	63.9	6	K.IFCMHGGLSPELNSMDQIR.R
	PARC_Toxo_insol_rep2_12_itms.17854.17854.2	3.7502	0.2638	100	2361.75	2362.69	7012.7	5	5.433	42.1	1	K.IFCMHGGLSPELNSMDQIRR.I
	PARC_Toxo_insol_rep4_07_itms.10197.10197.3	3.7388	0.2403	98.3	2797.97	2797.15	4916	1	5.286	31.5	1	R.RIVRPTDVPDTGLLCDLLWSDPEK.E
	PARC_Toxo_insol_rep3_04_itms.11598.11598.2	4.7985	0.3667	100	2643.09	2640.96	7772.7	1	6.616	52.3	5	R.IVRPTDVPDTGLLCDLLWSDPEK.E
	PARC_Toxo_insol_rep4_07_itms.10812.10812.3	4.5565	0.3301	100	2969.66	2968.21	10311.1	3	6.001	25	1	K.EISGWGENDRGVSFTFGQDVVHNFLR.K
	PARC_Toxo_insol_rep3_09_itms.13563.13563.2	4.6002	0.334	100	1826.13	1824.05	10455.1	1	5.961	70	18	R.GVSFTFGQDVVHNFLR.K
	PARC_Toxo_insol_rep2_05_itms.06264.06264.1	2.8305	0.2668	99.7	1641.02	1640.79	7348.3	1	6.057	50	1	R.AHQVVEDGYEFFAK.R
TGG_994352-2-86396-86794	3	5	0.481	133	15406	5.1	U	No Blast result
*	PARC_Toxo_insol_rep1_05_itms.02419.02419.3	3.8208	0.2046	97	3597.68	3596.89	7903.6	4	4.128	19.2	1	S.VCNVCVYAFTAEEHDEPTVAPEPVHTAMHQR.S
	PARC_Toxo_insol_rep3_03_itms.05658.05658.2	3.872	0.313	100	1998.35	1997.04	6737.7	1	5.684	60	3	R.GDTEQQEPHDFTYWDK.L
	PARC_Toxo_insol_rep4_04_itms.06979.06979.2	2.9342	0.2961	99.5	2047.15	2048.22	4681.8	1	5.219	53.1	1	R.WTSFLPETQQDTAFYGR.N
49.m00027	29	239	0.48	604	65194	7	U	D-3-phosphoglycerate dehydrogenase, putative
	PARC_Toxo_insol_rep2_03_itms.15622.15622.2	5.4677	0.3244	100	2612.03	2610.9	9277.8	1	7.386	56.5	19	R.VLVCDPIDQAGMDILSSFADVDTK.L
	PARC_Toxo_insol_rep4_03_itms.13844.13844.3	4.6115	0.1953	99.6	2613.56	2610.9	6767.2	1	4.598	34.8	3	R.VLVCDPIDQAGMDILSSFADVDTK.L
	PARC_Toxo_insol_rep4_06_itms.04628.04628.2	2.8152	0.1431	96.8	1171.81	1172.33	4179.6	1	3.281	85	1	R.KIPQADASVSR.G
*	PARC_Toxo_insol_rep4_11_itms.07487.07487.2	4.6123	0.3953	100	1593.25	1592.88	6722	1	6.873	70	30	K.TIGIIGLGQVGTHVAR.V
*	PARC_Toxo_insol_rep2_12_itms.17555.17555.3	3.948	0.1903	99.5	1492.04	1491.78	4535.5	1	4.795	53.6	1	T.IGIIGLGQVGTHVAR.V
*	PARC_Toxo_insol_rep2_12_itms.17554.17554.2	4.4997	0.3208	100	1493.55	1491.78	6676	1	7.07	78.6	6	T.IGIIGLGQVGTHVAR.V
	PARC_Toxo_insol_rep2_05_itms.13245.13245.2	3.4624	0.2629	99.9	2302.53	2300.59	10819.5	1	5.2	44.7	3	R.VCTALGMEVLAYDPFINEEK.A
	PARC_Toxo_insol_rep3_10_itms.20519.20519.3	5.0243	0.3177	100	2511.95	2510.93	5219.4	1	6.972	35.2	15	R.NVALETLLASSDFITLHVPLLDK.T
	PARC_Toxo_insol_rep3_11_itms.20092.20092.2	4.7544	0.3014	100	2513.27	2510.93	7103.4	1	6.286	52.3	27	R.NVALETLLASSDFITLHVPLLDK.T
	PARC_Toxo_insol_rep3_05_itms.16424.16424.3	5.4954	0.3294	100	2392.88	2392.68	11571.3	1	6.955	40.9	3	K.AVAEALMANELAGAALDVFEEEK.E
	PARC_Toxo_insol_rep4_10_itms.16187.16187.2	4.7015	0.3661	100	2393.35	2392.68	10584.7	1	7.374	54.5	16	K.AVAEALMANELAGAALDVFEEEK.E
	PARC_Toxo_insol_rep1_05_itms.07119.07119.3	4.1381	0.2108	98.7	3765.56	3764.24	9610.7	1	5.045	25.7	1	K.AVAEALMANELAGAALDVFEEEKEFSKDNPLIQAK.A
	PARC_Toxo_insol_rep2_11_itms.11397.11397.2	4.0596	0.3885	100	3030.39	3029.47	9178.6	1	7.345	40.7	2	R.NIILTPHIGASTLEAQHNVAVDVALQFR.E
	PARC_Toxo_insol_rep4_11_itms.10042.10042.3	3.7423	0.1904	95	3031.58	3029.47	5725.7	1	4.503	29.6	1	R.NIILTPHIGASTLEAQHNVAVDVALQFR.E
*	PARC_Toxo_insol_rep3_04_itms.07398.07398.2	5.2411	0.4182	100	1928.57	1926.19	4988.7	1	7.002	61.8	5	R.EALLGGLPQSAVNLQCVR.S
	PARC_Toxo_insol_rep1_12_itms.11720.11720.2	5.3372	0.4104	100	1763.11	1764.08	6755.8	1	7.092	83.3	47	R.SQQLVSLVHLAEILGR.L
	PARC_Toxo_insol_rep2_11_itms.13672.13672.1	3.488	0.3705	99.8	1763.88	1764.08	6435.3	1	6.649	53.3	3	R.SQQLVSLVHLAEILGR.L
	PARC_Toxo_insol_rep1_10_itms.06612.06612.3	4.6544	0.321	100	1764.11	1764.08	4699.5	1	5.52	50	14	R.SQQLVSLVHLAEILGR.L
	PARC_Toxo_insol_rep4_10_itms.13047.13047.2	3.9731	0.2466	100	1549.01	1548.87	5622.1	4	6.048	61.5	1	Q.QLVSLVHLAEILGR.L
*	PARC_Toxo_insol_rep2_10_itms.12903.12903.2	3.3362	0.1755	99	2325.81	2326.66	9181	5	4.588	34.1	2	K.IRGSVDSANADVLLLSAAQGVLR.T
*	PARC_Toxo_insol_rep2_05_itms.11704.11704.2	5.9024	0.346	100	2058.27	2057.31	7750.9	1	6.87	60	5	R.GSVDSANADVLLLSAAQGVLR.T
	PARC_Toxo_insol_rep3_12_itms.15755.15755.1	2.0302	0.2408	98.8	1601.93	1602.8	5394.6	32	4.442	50	1	R.TRCDHIVNFVNVK.R
	PARC_Toxo_insol_rep2_12_itms.15544.15544.2	4.3533	0.277	100	1603.01	1602.8	8154.7	1	5.448	87.5	6	R.TRCDHIVNFVNVK.R
	PARC_Toxo_insol_rep2_05_itms.05718.05718.2	2.7669	0.1498	96.6	1345.03	1345.51	5475.7	176	4.97	65	1	R.CDHIVNFVNVK.R
	PARC_Toxo_insol_rep2_03_itms.06374.06374.2	3.6103	0.1572	99.4	1741.43	1740.95	3830.3	28	4.383	53.6	2	K.EELTTPPQNSILELR.V
	PARC_Toxo_insol_rep4_10_itms.06959.06959.1	3.8643	0.3343	99.9	1595.7	1594.78	4396.6	2	5.673	53.6	2	K.LAGANINIANCHLGR.R
	PARC_Toxo_insol_rep4_10_itms.06937.06937.2	4.6957	0.3174	100	1596.63	1594.78	7329.3	1	6.463	75	8	K.LAGANINIANCHLGR.R
	PARC_Toxo_insol_rep2_03_itms.04377.04377.2	2.6751	0.1482	96.4	1015.15	1015.06	5336.1	101	4.208	72.2	1	L.VDDPSAPEGK.T
	PARC_Toxo_insol_rep3_05_itms.11397.11397.2	4.6894	0.4735	100	2636.97	2637	9302.2	1	7.558	45.5	13	K.TMMGLCIFHADSEIPDEVVTTIR.Q
TGG_994642-4-338768-338286	6	66	0.478	161	17653	7.4	U	No Blast result
*	PARC_Toxo_insol_rep4_08_itms.08973.08973.2	4.9383	0.4937	100	3269.39	3267.71	4513	1	8.149	35	8	R.THTSVAYVGGTASVPQQVPIYQEAPVILSPR.V
*	PARC_Toxo_insol_rep2_09_itms.09969.09969.3	5.9385	0.4019	100	3270.32	3267.71	7246.4	1	7.3	32.5	26	R.THTSVAYVGGTASVPQQVPIYQEAPVILSPR.V
*	PARC_Toxo_insol_rep3_10_itms.07879.07879.1	4.2121	0.4211	100	1828.89	1829.13	6424.2	1	7.47	50	1	R.GPVYLQEHQPMYLPR.T
*	PARC_Toxo_insol_rep2_10_itms.07892.07892.3	3.5816	0.1515	96.6	1829.33	1829.13	4981.9	1	4.938	48.2	1	R.GPVYLQEHQPMYLPR.T
*	PARC_Toxo_insol_rep3_10_itms.07847.07847.2	5.6948	0.2964	100	1831.93	1829.13	7213.2	1	6.927	78.6	8	R.GPVYLQEHQPMYLPR.T
*	PARC_Toxo_insol_rep1_07_itms.02578.02578.3	6.4195	0.4755	100	3503.18	3503.61	7488.2	1	7.937	32.5	22	R.TFQCSHHGDCPVGGLHPTVGESHDEDLLDER.Y
TGG_994321-1-237784-238368	5	11	0.477	195	22148	4.8	U	hypothetical protein PY04322 [Plasmodium yoelii yoelii str. 17XNL].;6.00E-18;gi|82540585|ref|XP_724599.1|
*	PARC_Toxo_insol_rep2_07_itms.10581.10581.3	4.2032	0.3228	100	3321.71	3322.88	7327.1	1	5.404	26.8	2	P.FLSGCPFVWTLRDVEVPVLVGYAPQFVPK.W
	PARC_Toxo_insol_rep4_03_itms.08424.08424.1	3.4483	0.2647	99.8	1857.54	1858.19	6571.2	6	5.84	43.8	3	R.DVEVPVLVGYAPQFVPK.W
	PARC_Toxo_insol_rep3_06_itms.08462.08462.2	3.7775	0.2469	99.9	2185.31	2183.37	8104.9	1	5.022	55.9	1	K.YEGEQEVIEVEVPEIEYK.D
	PARC_Toxo_insol_rep4_03_itms.08042.08042.2	4.4983	0.3515	100	2257.81	2258.54	5473.6	1	6.395	66.7	4	K.FDVELDCPPPIIVPYPETR.F
	PARC_Toxo_insol_rep1_06_itms.02550.02550.3	5.2062	0.3354	100	3051.32	3051.32	6636.3	1	5.739	35.6	1	R.FVKEDPSVVQPYCSPLTACCPGTATHK.V
42.m03611	10	99	0.474	346	38070	6.5	U	eukaryotic translation initiation factor 3 subunit 5, putative
TgTwinScan_5575	10	99	0.474	346	38070	6.5	U
TgTigrScan_5379	10	99	0.474	346	38070	6.5	U
TgGlmHMM_3056	10	99	0.474	346	38070	6.5	U
	PARC_Toxo_insol_rep2_07_itms.04591.04591.2	3.7437	0.2534	100	1369.49	1369.48	4889.8	1	5.114	70.8	6	R.SVGTSSQQHNVPK.H
	PARC_Toxo_insol_rep4_08_itms.09032.09032.1	3.2162	0.1014	96.5	1340.75	1340.61	6940.6	15	5.156	70	4	K.HFDILPYPPLK.V
	PARC_Toxo_insol_rep2_10_itms.10034.10034.2	3.7826	0.1656	99.9	1343.23	1340.61	6323.3	16	4.611	80	19	K.HFDILPYPPLK.V
	PARC_Toxo_insol_rep3_09_itms.17930.17930.3	5.9955	0.4065	100	3414.17	3411.73	9481.2	1	6.764	32.5	20	R.REEGQMNVIGTLLGTVSEGNVVDISDCFVDR.H
	PARC_Toxo_insol_rep3_04_itms.07292.07292.2	4.1609	0.3178	100	1467.97	1467.71	7876.4	1	6.124	75	3	R.HSLTDEGLLQIIK.D
	PARC_Toxo_insol_rep3_04_itms.07372.07372.1	3.3319	0.2975	99.7	1468.01	1467.71	5738.4	1	5.243	62.5	3	R.HSLTDEGLLQIIK.D
	PARC_Toxo_insol_rep3_05_itms.05093.05093.1	2.94	0.287	99.8	1302.99	1303.43	5801.7	8	5.767	61.1	1	K.DHHETMYELK.Q
	PARC_Toxo_insol_rep4_03_itms.12323.12323.2	5.6582	0.2692	100	2363.45	2361.54	5490.4	1	6.455	68.4	12	K.DACFQFQELPLELFASSSDR.A
	PARC_Toxo_insol_rep2_03_itms.07228.07228.2	4.3182	0.4544	100	2774.23	2774.1	9284.1	1	8.06	36.7	4	R.ASALSSSSTSSAAAVAAISDTPGVAGVPVIK.Q
	PARC_Toxo_insol_rep4_11_itms.18655.18655.3	7.0025	0.4953	100	4047.11	4047.56	10711	1	9.186	29.4	27	K.ALCVEAVQDLEVFEQMCQNALQDNLMVVHLTSLAR.L
TGG_990573-5-1431-436	27	147	0.473	332	37067	8	U	rhoptry antigen, putative
	PARC_Toxo_insol_rep1_09_itms.03629.03629.2	3.0402	0.1294	97.6	1396.41	1395.69	4709.3	156	3.532	54.5	1	K.LKLVEPLRVGDR.S
	PARC_Toxo_insol_rep3_03_itms.06122.06122.2	3.3049	0.0706	98.1	1335.21	1335.5	5511.9	18	3.923	65	2	R.DVERLEDFALK.V
	PARC_Toxo_insol_rep4_03_itms.05695.05695.1	2.6024	0.2091	99.3	1336.72	1335.5	4963.8	493	4.246	55	2	R.DVERLEDFALK.V
	PARC_Toxo_insol_rep1_09_itms.07675.07675.3	3.5656	0.2044	96.4	2429.03	2428.72	7604.4	1	4.098	33.8	5	R.DVERLEDFALKVFTMGAENSR.S
	PARC_Toxo_insol_rep2_04_itms.05203.05203.2	2.9505	0.2265	99.7	1114.65	1112.25	3405.4	26	4.399	83.3	4	K.VFTMGAENSR.S
	PARC_Toxo_insol_rep4_09_itms.08357.08357.3	4.4307	0.16	98.3	2793.95	2795.1	7998.7	1	5.424	32.3	3	K.VFTMGAENSRSELERLHEATFAAAR.L
	PARC_Toxo_insol_rep1_05_itms.02565.02565.2	3.5667	0.1242	98.8	1700.95	1701.88	7270.2	1	4.286	64.3	2	R.SELERLHEATFAAAR.L
	PARC_Toxo_insol_rep1_05_itms.02567.02567.3	4.5894	0.2031	100	1702.28	1701.88	6205.5	1	4.949	53.6	1	R.SELERLHEATFAAAR.L
	PARC_Toxo_insol_rep3_07_itms.05022.05022.1	2.8657	0.2427	99.7	1086.88	1087.22	5206.6	1	5.479	77.8	19	R.LHEATFAAAR.L
	PARC_Toxo_insol_rep2_07_itms.05161.05161.2	2.9199	0.2222	99.6	1089.39	1087.22	4190.1	1	4.628	88.9	10	R.LHEATFAAAR.L
	PARC_Toxo_insol_rep4_01_itms.03011.03011.1	2.1601	0.2433	99.3	973.62	974.064	4524.2	1	4.401	75	1	L.HEATFAAAR.L
	PARC_Toxo_insol_rep3_05_itms.04742.04742.2	3.1754	0.2519	100	974.092	974.064	3873.6	1	5.296	87.5	10	L.HEATFAAAR.L
	PARC_Toxo_insol_rep4_01_itms.04439.04439.1	2.0912	0.2241	99	836.55	836.923	2675.6	27	4.637	71.4	1	H.EATFAAAR.L
	PARC_Toxo_insol_rep2_03_itms.05092.05092.2	3.1244	0.0718	97.7	1101.43	1101.2	4139.9	6	3.701	88.9	2	R.LLGESPEEAR.D
	PARC_Toxo_insol_rep3_03_itms.04562.04562.2	3.0177	0.1734	99.6	987.952	988.042	5323.1	4	4.075	93.8	4	L.LGESPEEAR.D
	PARC_Toxo_insol_rep2_04_itms.04754.04754.2	2.8908	0.0349	96.2	845.132	844.986	3405.2	169	3.143	78.6	1	R.LAANLQSK.G
	PARC_Toxo_insol_rep1_12_itms.08281.08281.2	3.8843	0.1844	99.8	1843.45	1844.12	5030.4	1	6.175	50	2	R.KVGTRGPASSVPVTYAPR.E
	PARC_Toxo_insol_rep3_12_itms.14558.14558.2	5.0002	0.4543	100	1714.19	1715.95	7209.1	1	7.691	68.8	28	K.VGTRGPASSVPVTYAPR.E
	PARC_Toxo_insol_rep1_03_itms.03007.03007.2	3.8362	0.3902	100	1302.55	1302.47	3594.6	2	6.976	79.2	3	R.GPASSVPVTYAPR.E
	PARC_Toxo_insol_rep1_03_itms.02970.02970.2	2.4019	0.3102	98.9	1148.45	1148.3	3050.7	1	4.982	80	1	P.ASSVPVTYAPR.E
	PARC_Toxo_insol_rep2_11_itms.15588.15588.3	4.37	0.3753	100	2852.63	2853.21	8441.3	1	6.518	30.2	4	R.EFLNANTATFTHALNAWQLGLSIYR.V
	PARC_Toxo_insol_rep4_11_itms.13733.13733.2	4.1288	0.3594	100	2855.81	2853.21	6258.6	1	6.379	39.6	4	R.EFLNANTATFTHALNAWQLGLSIYR.V
	PARC_Toxo_insol_rep3_08_itms.10493.10493.2	3.3209	0.1843	99.7	1142.21	1142.43	5551.1	1	5.53	85	4	V.LPFGLVTPGIK.R
	PARC_Toxo_insol_rep4_11_itms.16608.16608.2	3.0862	0.1294	99	1029.43	1029.27	4523.2	12	4.267	83.3	2	L.PFGLVTPGIK.R
	PARC_Toxo_insol_rep1_10_itms.07777.07777.3	5.3198	0.4141	100	3985.13	3984.51	4263.2	1	7.77	25.7	2	R.RRLLPLEAMETPEFLQLQNEISSSLSTGQPTAAPSVA.-
	PARC_Toxo_insol_rep3_05_itms.16843.16843.3	5.8241	0.4412	100	3831.29	3828.33	6324.9	1	8.61	26.4	20	R.RLLPLEAMETPEFLQLQNEISSSLSTGQPTAAPSVA.-
	PARC_Toxo_insol_rep4_03_itms.00677.00677.3	4.622	0.4081	100	3673.34	3672.14	9182.1	1	6.915	31.6	9	R.LLPLEAMETPEFLQLQNEISSSLSTGQPTAAPSVA.-
76.m01626	14	115	0.473	328	34945	7.8	U	SRS domain-containing surface antigen, putative
	PARC_Toxo_insol_rep3_03_itms.05785.05785.2	3.8102	0.2405	100	1291.79	1291.37	8388	1	6.065	90	3	K.CDQDGSLLNLR.V
	PARC_Toxo_insol_rep4_02_itms.04238.04238.2	2.7588	0.2157	99.2	1068.25	1068.17	4615.1	21	4.34	66.7	3	R.VTGNSSVEFK.C
	PARC_Toxo_insol_rep2_12_itms.13182.13182.2	3.9239	0.1627	99.8	1417.89	1418.56	4321.4	1	5.842	73.1	2	K.CGGAVPNLHPNPGK.T
	PARC_Toxo_insol_rep4_03_itms.06039.06039.2	4.0362	0.2262	100	2870.13	2869.17	5249.7	1	5.86	38	5	K.TPPIVCENSSCTNEVPLNIPNATLVK.D
	PARC_Toxo_insol_rep3_08_itms.00779.00779.2	3.004	0.1825	97.6	1833.79	1832.06	10241.4	1	4.59	52.9	7	K.ATFTVSDASVGATTVYLK.C
	PARC_Toxo_insol_rep3_07_itms.07102.07102.1	3.3625	0.3683	99.8	1586.82	1586.84	6884.6	1	6.373	65.4	13	K.TCIVQTSVWGPPIK.G
	PARC_Toxo_insol_rep3_05_itms.06812.06812.2	4.6996	0.2959	100	1589.77	1586.84	6987.6	1	5.608	76.9	16	K.TCIVQTSVWGPPIK.G
	PARC_Toxo_insol_rep4_04_itms.11523.11523.3	4.7484	0.2615	100	2697.74	2696.95	10240.9	1	5.248	32.6	2	K.SVTFACGDNETLSPELFDMVFSTK.E
	PARC_Toxo_insol_rep3_04_itms.13152.13152.2	5.4714	0.4085	100	2699.27	2696.95	5536.5	1	6.972	52.2	21	K.SVTFACGDNETLSPELFDMVFSTK.E
	PARC_Toxo_insol_rep4_07_itms.05707.05707.3	4.6146	0.363	100	2355.68	2356.52	6540.4	1	6.758	40.5	9	K.ECTTSSTLAEHLSGASLVQHAR.T
	PARC_Toxo_insol_rep4_06_itms.05614.05614.2	6.1013	0.48	100	2355.91	2356.52	6674.5	1	9.127	57.1	12	K.ECTTSSTLAEHLSGASLVQHAR.T
	PARC_Toxo_insol_rep2_09_itms.07605.07605.2	4.042	0.2976	100	2067.95	2067.27	6457.7	1	5.828	52.6	1	C.TTSSTLAEHLSGASLVQHAR.T
	PARC_Toxo_insol_rep2_06_itms.06093.06093.1	4.2429	0.4079	100	1799.04	1799.03	7269.6	1	7.251	63.3	8	K.KPAYTFSVTSLPTEEK.T
	PARC_Toxo_insol_rep3_06_itms.06207.06207.2	4.8211	0.3232	100	1801.27	1799.03	7913.4	1	6.654	73.3	13	K.KPAYTFSVTSLPTEEK.T
TGG_990579-4-1017-280	31	142	0.472	246	27861	10.1	U	rhoptry protein 5 [Toxoplasma gondii].;5.00E-97;gi|72536429|gb|AAZ73240.1|
	PARC_Toxo_insol_rep4_12_itms.13725.13725.3	3.4216	0.2475	97	2317.46	2316.5	6993.9	2	4.556	34.1	1	R.GRGTADGAGVADETHQGPRPPLR.K
	PARC_Toxo_insol_rep2_09_itms.06472.06472.3	3.6244	0.1983	96.5	2103.32	2103.26	5517.6	9	5.188	35	1	R.GTADGAGVADETHQGPRPPLR.K
	PARC_Toxo_insol_rep3_12_itms.13040.13040.3	4.5297	0.2215	99.8	2232.05	2231.43	5454.2	1	6.075	40.5	5	R.GTADGAGVADETHQGPRPPLRK.R
	PARC_Toxo_insol_rep4_10_itms.08982.08982.2	2.1989	0.3498	96.8	2272.47	2274.56	2900	24	5.958	44.7	1	R.QRPLLDPSFHGLEAGDSFMR.D
	PARC_Toxo_insol_rep1_09_itms.04454.04454.3	4.1092	0.3013	100	2272.7	2274.56	4523.5	1	6.181	42.1	20	R.QRPLLDPSFHGLEAGDSFMR.D
	PARC_Toxo_insol_rep4_11_itms.11097.11097.3	4.2523	0.2883	99.9	2743.52	2744.14	4058.6	94	4.942	27.2	2	R.QRPLLDPSFHGLEAGDSFMRDLLK.R
	PARC_Toxo_insol_rep4_11_itms.04533.04533.3	3.762	0.1978	98.3	2145.89	2146.43	4614.1	1	4.406	37.5	2	Q.RPLLDPSFHGLEAGDSFMR.D
	PARC_Toxo_insol_rep2_12_itms.18820.18820.2	3.4329	0.1572	99	2147.09	2146.43	3826.1	1	4.436	58.3	1	Q.RPLLDPSFHGLEAGDSFMR.D
	PARC_Toxo_insol_rep4_04_itms.07192.07192.2	3.5068	0.1689	99.3	1991.67	1990.24	7398.6	1	5.124	58.8	2	R.PLLDPSFHGLEAGDSFMR.D
	PARC_Toxo_insol_rep4_06_itms.05947.05947.3	4.7506	0.2559	100	1551.65	1551.72	7380.3	1	6.023	53.8	3	D.PSFHGLEAGDSFMR.D
	PARC_Toxo_insol_rep3_06_itms.06353.06353.1	4.1634	0.4011	100	1552.02	1551.72	4665.7	1	7.12	65.4	7	D.PSFHGLEAGDSFMR.D
	PARC_Toxo_insol_rep2_07_itms.06487.06487.2	4.2367	0.2888	100	1553.97	1551.72	7274.2	1	5.715	76.9	15	D.PSFHGLEAGDSFMR.D
	PARC_Toxo_insol_rep3_09_itms.12344.12344.2	4.7427	0.3293	100	2020.13	2021.3	6240.8	1	6.432	64.7	3	D.PSFHGLEAGDSFMRDLLK.R
	PARC_Toxo_insol_rep1_05_itms.03017.03017.2	3.4349	0.1756	99.4	1794.61	1795.01	6424.7	2	4.397	65.4	1	R.DLLKREEELIGYCR.K
	PARC_Toxo_insol_rep4_05_itms.05148.05148.1	1.9015	0.2472	98.5	1324.59	1325.43	3431.2	37	4.349	61.1	1	K.REEELIGYCR.K
	PARC_Toxo_insol_rep2_04_itms.05260.05260.2	3.7443	0.211	100	1328.33	1325.43	5201.3	1	4.584	83.3	10	K.REEELIGYCR.K
	PARC_Toxo_insol_rep1_09_itms.03629.03629.2	3.0402	0.1294	97.6	1396.41	1395.69	4709.3	156	3.532	54.5	1	K.LKLVEPLRVGDR.S
	PARC_Toxo_insol_rep3_03_itms.06122.06122.2	3.3049	0.0706	98.1	1335.21	1335.5	5511.9	18	3.923	65	2	R.DVERLEDFALK.V
	PARC_Toxo_insol_rep4_03_itms.05695.05695.1	2.6024	0.2091	99.3	1336.72	1335.5	4963.8	493	4.246	55	2	R.DVERLEDFALK.V
	PARC_Toxo_insol_rep1_09_itms.07675.07675.3	3.5656	0.2044	96.4	2429.03	2428.72	7604.4	1	4.098	33.8	5	R.DVERLEDFALKVFTMGAENSR.S
	PARC_Toxo_insol_rep2_04_itms.05203.05203.2	2.9505	0.2265	99.7	1114.65	1112.25	3405.4	26	4.399	83.3	4	K.VFTMGAENSR.S
	PARC_Toxo_insol_rep4_09_itms.08357.08357.3	4.4307	0.16	98.3	2793.95	2795.1	7998.7	1	5.424	32.3	3	K.VFTMGAENSRSELERLHEATFAAAR.L
	PARC_Toxo_insol_rep1_05_itms.02565.02565.2	3.5667	0.1242	98.8	1700.95	1701.88	7270.2	1	4.286	64.3	2	R.SELERLHEATFAAAR.L
	PARC_Toxo_insol_rep1_05_itms.02567.02567.3	4.5894	0.2031	100	1702.28	1701.88	6205.5	1	4.949	53.6	1	R.SELERLHEATFAAAR.L
	PARC_Toxo_insol_rep3_07_itms.05022.05022.1	2.8657	0.2427	99.7	1086.88	1087.22	5206.6	1	5.479	77.8	19	R.LHEATFAAAR.L
	PARC_Toxo_insol_rep2_07_itms.05161.05161.2	2.9199	0.2222	99.6	1089.39	1087.22	4190.1	1	4.628	88.9	10	R.LHEATFAAAR.L
	PARC_Toxo_insol_rep4_01_itms.03011.03011.1	2.1601	0.2433	99.3	973.62	974.064	4524.2	1	4.401	75	1	L.HEATFAAAR.L
	PARC_Toxo_insol_rep3_05_itms.04742.04742.2	3.1754	0.2519	100	974.092	974.064	3873.6	1	5.296	87.5	10	L.HEATFAAAR.L
	PARC_Toxo_insol_rep4_01_itms.04439.04439.1	2.0912	0.2241	99	836.55	836.923	2675.6	27	4.637	71.4	1	H.EATFAAAR.L
	PARC_Toxo_insol_rep2_03_itms.05092.05092.2	3.1244	0.0718	97.7	1101.43	1101.2	4139.9	6	3.701	88.9	2	R.LLGESPEEAR.D
	PARC_Toxo_insol_rep3_03_itms.04562.04562.2	3.0177	0.1734	99.6	987.952	988.042	5323.1	4	4.075	93.8	4	L.LGESPEEAR.D
TgGlmHMM_4198	37	199	0.471	480	54270	5.6	U	14-3-3 protein, putative
	PARC_Toxo_insol_rep2_04_itms.05147.05147.2	2.9299	0.1155	98.6	1200.51	1200.34	5287.4	3	4.887	75	2	K.NLRDEYVYK.A
	PARC_Toxo_insol_rep4_04_itms.05392.05392.2	4.7463	0.2626	100	1885.57	1886.1	8187.4	1	6.34	70	3	K.LAEQAERYDEMAEAMK.N
	PARC_Toxo_insol_rep4_02_itms.06124.06124.2	2.8139	0.2108	99.5	1088.85	1088.24	4441.4	1	4.276	81.2	1	R.YDEMAEAMK.N
	PARC_Toxo_insol_rep3_03_itms.05304.05304.1	2.8423	0.1967	99.4	1587.06	1587.69	4536.1	2	5.297	66.7	1	K.NLVENCLDEQQPK.D
	PARC_Toxo_insol_rep2_03_itms.05367.05367.2	4.7609	0.3724	100	1587.39	1587.69	8381.5	1	7.306	83.3	1	K.NLVENCLDEQQPK.D
	PARC_Toxo_insol_rep4_03_itms.05358.05358.3	3.7971	0.1708	96.3	2545.16	2545.69	4329.2	127	4.557	30	1	K.NLVENCLDEQQPKDELSVEER.N
	PARC_Toxo_insol_rep3_03_itms.05659.05659.2	5.1761	0.3113	100	2546.21	2545.69	8075.5	1	5.932	57.5	3	K.NLVENCLDEQQPKDELSVEER.N
	PARC_Toxo_insol_rep3_05_itms.08532.08532.2	4.5997	0.3298	100	1469.23	1469.69	6372.7	1	5.932	86.4	19	K.ICHDILQLLTDK.L
	PARC_Toxo_insol_rep2_05_itms.08155.08155.3	4.0637	0.095	98.9	1470.23	1469.69	8399.8	8	3.464	56.8	2	K.ICHDILQLLTDK.L
	PARC_Toxo_insol_rep4_05_itms.07382.07382.1	3.3617	0.1695	99.6	1470.78	1469.69	7258.4	1	4.424	63.6	6	K.ICHDILQLLTDK.L
	PARC_Toxo_insol_rep2_05_itms.07908.07908.1	2.5018	0.2657	99.7	1355.6	1356.53	4318	1	5.609	65	1	I.CHDILQLLTDK.L
	PARC_Toxo_insol_rep2_05_itms.07889.07889.2	3.9161	0.2243	100	1356.15	1356.53	7561.5	1	5.327	85	4	I.CHDILQLLTDK.L
	PARC_Toxo_insol_rep4_04_itms.06784.06784.2	3.7195	0.1413	99.9	1196.69	1196.39	6915.2	1	5.337	88.9	1	C.HDILQLLTDK.L
	PARC_Toxo_insol_rep4_03_itms.04213.04213.2	2.7656	0.2285	98.8	1367.09	1367.41	5604	1	5.14	68.2	1	K.QAADQAQESYQK.A
	PARC_Toxo_insol_rep3_04_itms.05059.05059.1	3.2938	0.2644	99.8	1725.15	1723.88	5969.7	1	5.758	50	5	K.ATETAEAELPSTHPIR.L
	PARC_Toxo_insol_rep3_04_itms.05058.05058.2	4.3464	0.3715	100	1725.65	1723.88	5197.2	1	6.895	73.3	2	K.ATETAEAELPSTHPIR.L
	PARC_Toxo_insol_rep2_04_itms.07342.07342.3	4.5151	0.2908	100	2222.63	2223.31	7512.7	1	6.752	38.9	2	K.RAFDDAITEFDNVSEDSYK.D
	PARC_Toxo_insol_rep4_03_itms.06382.06382.2	5.4687	0.436	100	2225.47	2223.31	9395	1	8.757	66.7	42	K.RAFDDAITEFDNVSEDSYK.D
	PARC_Toxo_insol_rep1_10_itms.08638.08638.3	4.9209	0.3117	100	3394.4	3394.73	7135.7	1	6.059	33	2	K.RAFDDAITEFDNVSEDSYKDSTLIMQLLR.D
	PARC_Toxo_insol_rep1_07_itms.03732.03732.2	5.6982	0.5254	100	2066.19	2067.13	6931.6	1	10.172	79.4	4	R.AFDDAITEFDNVSEDSYK.D
	PARC_Toxo_insol_rep1_10_itms.09108.09108.3	3.7597	0.3292	99.8	3240.17	3238.55	6224.6	1	5.334	30.6	1	R.AFDDAITEFDNVSEDSYKDSTLIMQLLR.D
	PARC_Toxo_insol_rep2_03_itms.06989.06989.2	3.0011	0.1862	97.7	1995.99	1996.05	8839.2	210	3.887	43.8	1	A.FDDAITEFDNVSEDSYK.D
	PARC_Toxo_insol_rep4_04_itms.08914.08914.2	3.74	0.1014	99.8	1190.25	1190.44	7013.3	20	4.037	88.9	8	K.DSTLIMQLLR.D
	PARC_Toxo_insol_rep4_03_itms.08534.08534.1	2.969	0.1228	96.7	1190.51	1190.44	3141.9	68	3.012	66.7	2	K.DSTLIMQLLR.D
	PARC_Toxo_insol_rep2_06_itms.19454.19454.3	4.8754	0.071	96.1	3677.09	3677.03	8048.3	1	4.805	25	1	K.DSTLIMQLLRDNLTLWTSDLQADQQQQEGGEK.P
	PARC_Toxo_insol_rep4_03_itms.06309.06309.2	4.9731	0.5191	100	2504.21	2505.61	9895.8	1	8.94	59.5	3	R.DNLTLWTSDLQADQQQQEGGEK.P
	PARC_Toxo_insol_rep3_04_itms.05062.05062.2	3.582	0.4202	100	1212.49	1211.4	3529.1	1	6.977	80.8	5	M.PAPAASGAAAVLSK.D
	PARC_Toxo_insol_rep4_04_itms.04845.04845.3	4.0615	0.1659	97.6	2129.03	2129.3	7954	15	4.053	36.9	1	K.GKPTAGSCAAGTAVVNPEDPTK.V
	PARC_Toxo_insol_rep3_05_itms.04969.04969.2	5.2812	0.3419	100	2130.37	2129.3	8487.1	1	6.658	61.9	1	K.GKPTAGSCAAGTAVVNPEDPTK.V
	PARC_Toxo_insol_rep2_10_itms.09562.09562.2	4.4034	0.4044	100	1566.07	1566.76	9486.2	1	7.269	77.3	29	R.YTNFSLQHIWEK.Y
	PARC_Toxo_insol_rep2_09_itms.09387.09387.1	3.2338	0.2478	99.8	1566.91	1566.76	6959.5	1	5.81	63.6	11	R.YTNFSLQHIWEK.Y
	PARC_Toxo_insol_rep1_06_itms.03053.03053.2	3.9443	0.2116	100	1438.63	1435.67	4404.4	1	4.891	85	17	K.YDYLQTHLLLR.E
	PARC_Toxo_insol_rep2_07_itms.06856.06856.2	3.0772	0.2054	99.7	1272.63	1272.49	6279.6	1	4.742	83.3	4	Y.DYLQTHLLLR.E
	PARC_Toxo_insol_rep2_07_itms.06868.06868.1	2.4824	0.1508	95.8	1273.06	1272.49	3855	321	3.533	55.6	1	Y.DYLQTHLLLR.E
	PARC_Toxo_insol_rep4_04_itms.08168.08168.2	5.6467	0.2741	100	1890.59	1888.23	9443.6	1	6.496	71.9	7	R.LLDPEINAGLTPTVFMR.V
	PARC_Toxo_insol_rep4_01_itms.05778.05778.2	2.875	0.2032	98.3	1439.93	1440.55	5208.9	8	5.003	58.3	3	R.VPPETQDPETQAK.A
	PARC_Toxo_insol_rep2_03_itms.04675.04675.1	2.4946	0.1752	97.8	1442.03	1440.55	4341.4	26	4.749	50	1	R.VPPETQDPETQAK.A
80.m02225	17	99	0.465	456	49472	8.6	U	adipocyte plasma membrane-associated protein-related
TgTwinScan_0171	17	99	0.465	456	49472	8.6	U
	PARC_Toxo_insol_rep4_06_itms.09462.09462.2	3.7131	0.2652	100	2015.47	2015.19	9053.5	62	5.546	40.6	4	K.QFVNFLFQQVDDSEAAR.E
	PARC_Toxo_insol_rep4_03_itms.07597.07597.2	5.7095	0.2989	100	2110.65	2108.32	8073.6	1	7.212	55	2	K.GAEAFLQDPAGGVYTGLIDGR.I
	PARC_Toxo_insol_rep2_03_itms.08054.08054.2	4.3245	0.4199	100	2859.83	2860	9391.3	1	6.882	42.3	2	K.LLSDDDYVDIACLGSNCGGACALAEAK.K
	PARC_Toxo_insol_rep1_08_itms.04286.04286.3	5.2351	0.3339	100	3575.84	3576.91	5846.9	1	6.66	29.7	1	K.KKQTEGNNLTPDSCSRPLGLQFLDPEAATGTTK.T
[truncated: 24,852 more rows]
