# Supplementary material for: The proteome of Toxoplasma gondii: integration with the genome provides novel insights into gene expression and annotation
Source: Genome Biol. 2008 Jul 21;9(7):R116. doi: 10.1186/gb-2008-9-7-r116 (PMC2530874; doi:10.1186/gb-2008-9-7-r116)
Supplement: Additional data file 12 — List of protein identifiers according to subcellular localization category. Number of non-redundant proteins is shown in brackets. [file gb-2008-9-7-r116-S12.xls]

## Sheet: Subcellular Localisation
Apical complex (44)	Apicoplast (110)	Cytoskeleton (26)	Cytoplasma (395)	Cytoplasma_nuclear (64)	Endoplasmic reticulum (23)	Endoplasmic reticulum_golgi (3)	Extracellular (175)	Extracellular_plasma membrane (3)	Golgi (9)	Microtubule (14)	Mitochondrion (276)	Mitochondrion_nuclear (1)	Mitochondrion_peroxisome (1)	Nucleus (681)	Peroxisome (6)	Plasma membrane (315)	Proteasome (35)	Ribosome (71)
113.m00802	113.m00009	20.m03932	113.m00016	113.m00756	20.m03729	42.m03506	113.m00782	28.m00295	33.m02186	28.m00301	113.m00789	72.m00382	57.m01857	113.m00012	20.m03899	113.m00755	145.m00347	129.m00402
162.m00318	129.m00253	25.m00007	113.m00799	113.m00798	27.m00003	46.m01599	113.m00807	49.m03399	38.m01085	33.m02213	162.m00308			113.m00760	49.m03273	113.m00779	25.m00217	145.m00001
20.m00002	129.m00256	25.m01769	145.m00003	162.m00323	39.m00372	65.m01096	20.m00331	55.m08219	46.m00002	41.m00036	20.m00004			113.m00765	52.m02692	125.m00072	35.m00882	145.m00327
20.m00005	145.m00322	38.m00016	145.m00332	20.m00001	41.m00004		20.m00387		49.m03401	44.m02671	20.m00332			113.m00780	64.m00341	129.m00252	37.m00775	20.m00388
20.m03896	145.m00333	38.m01889	162.m00001	20.m00372	41.m01360		20.m00390		583.m00004	50.m03350	20.m00382			113.m00787	641.m01460	129.m00254	38.m01078	20.m03903
20.m05914	145.m00604	41.m01383	162.m00326	20.m03806	42.m03331		20.m03740		583.m05571	50.m03356	20.m03684			113.m00792	76.m01557	129.m00263	42.m00020	25.m00216
25.m00006	162.m00002	42.m03411	20.m00348	23.m00156	42.m03341		20.m03748		59.m03465	52.m00003	20.m03793			113.m00794		145.m00331	42.m00027	25.m02955
25.m01861	20.m00373	44.m02628	20.m00349	25.m01851	42.m03409		20.m03809		65.m01091	57.m00003	20.m03828			113.m00810		145.m00349	42.m00098	27.m00119
33.m01398	20.m03679	46.m01590	20.m00351	25.m01882	42.m03498		20.m03958		83.m01192	57.m01850	20.m03894			125.m00071		162.m00311	42.m03595	28.m00306
33.m02199	20.m03869	49.m03167	20.m00354	25.m02940	44.m00001		20.m08222			57.m01879	20.m03910			129.m00261		162.m00329	44.m00017	31.m00922
38.m00003	20.m03905	50.m00049	20.m03667	35.m00005	49.m00060		25.m00003			583.m00022	20.m03944			20.m00328		20.m00003	49.m03089	33.m01368
41.m01342	25.m00203	52.m01560	20.m03709	35.m00856	49.m03081		25.m01905			59.m03689	20.m03954			20.m00340		20.m00368	49.m03152	38.m00002
42.m00013	25.m01782	540.m00200	20.m03715	37.m00003	50.m00069		25.m02928			641.m01532	20.m05962			20.m00358		20.m00378	49.m03281	41.m01387
44.m00047	27.m00002	55.m04663	20.m03726	39.m00357	541.m00141		26.m00242			65.m01115	23.m00237			20.m00365		20.m03647	50.m00017	42.m00037
44.m02763	27.m00818	55.m04696	20.m03747	39.m00622	55.m00017		27.m00091				25.m00185			20.m03660		20.m03756	50.m03375	42.m00084
44.m02771	27.m00832	55.m04808	20.m03757	41.m00030	55.m10278		27.m00827				25.m00211			20.m03668		20.m03780	52.m00007	42.m00111
49.m03141	33.m01304	55.m05037	20.m03907	41.m01384	551.m00439		27.m00852				25.m00220			20.m03669		20.m03787	542.m00001	42.m00125
50.m00002	35.m00890	55.m08213	20.m03912	42.m00038	59.m00005		27.m01468				25.m00221			20.m03673		20.m03795	55.m00081	42.m03575
50.m00010	37.m00770	55.m08218	20.m03930	42.m00045	65.m00010		31.m00871				25.m01736			20.m03680		20.m03798	55.m00146	44.m00044
50.m05651	38.m01081	57.m03126	20.m03931	42.m00099	65.m01140		31.m00873				25.m01788			20.m03710		20.m03856	55.m00211	44.m02556
52.m01543	39.m00356	583.m00018	20.m03960	42.m03481	72.m00396		31.m00928				25.m01804			20.m03720		20.m03858	55.m00252	44.m02744
55.m00005	41.m01320	583.m05637	20.m05937	44.m00020	72.m00405		31.m00932				25.m01810			20.m03728		20.m03882	55.m05030	44.m04616
55.m00014	42.m00009	65.m01195	20.m05963	44.m02745	80.m02225		33.m00006				25.m01818			20.m03744		20.m03889	55.m05071	44.m04669
55.m04611	42.m00018	83.m00017	207.m00015	44.m04627			33.m01302				25.m01827			20.m03745		20.m03918	57.m03106	44.m04692
55.m04788	42.m00024	83.m00019	23.m00001	44.m04672			33.m02185				25.m01863			20.m03751		20.m03934	583.m05554	46.m00005
55.m04865	42.m00026	83.m01212	25.m01742	46.m01643			33.m02203				25.m01884			20.m03759		20.m03959	583.m09175	46.m00028
551.m00238	42.m00032		25.m01749	46.m01719			33.m02668				27.m00001			20.m03778		23.m00148	59.m00030	46.m02893
583.m00003	42.m00068		25.m01815	46.m01721			35.m00924				27.m00857			20.m03792		25.m00197	59.m03441	49.m00006
583.m00692	42.m00077		25.m02929	46.m01727			37.m00783				27.m01477			20.m03794		25.m00219	59.m06091	49.m00008
583.m05259	42.m03350		25.m02943	49.m03261			38.m01050				28.m00307			20.m03800		25.m01843	65.m00014	49.m00013
583.m05473	42.m03435		25.m02949	50.m00015			38.m01089				31.m00878			20.m03822		25.m01866	65.m00028	49.m00058
583.m05580	42.m03469		27.m00071	50.m00023			38.m01110				31.m00902			20.m03838		25.m01903	72.m00688	49.m03096
583.m05583	42.m03524		27.m00081	50.m00028			39.m00001				31.m00931			20.m03849		25.m02939	76.m00005	49.m03356
59.m00089	42.m03570		27.m00114	541.m00134			41.m00001				33.m00313			20.m03851		25.m02951	80.m00050	49.m05661
59.m03586	44.m00012		27.m00826	541.m01196			41.m01354				33.m01271			20.m03892		27.m00118	80.m02359	50.m00012
64.m00337	44.m00032		27.m00850	541.m02067			42.m00006				33.m01274			20.m03901		27.m00845		50.m00067
641.m00002	44.m02555		27.m00872	55.m04737			42.m00015				33.m01280			20.m03916		27.m00846		50.m03080
76.m00004	44.m02578		31.m00003	55.m04848			42.m00060				33.m01282			20.m03919		27.m00873		50.m03231
80.m00012	44.m02784		31.m00857	55.m05025			42.m00061				33.m01305			20.m03920		28.m00284		50.m03237
80.m00080	46.m03702		31.m00870	55.m05095			42.m00103				33.m01348			20.m03953		28.m00293		50.m03286
80.m02129	49.m00014		31.m00896	55.m08186			42.m00110				33.m01354			20.m03956		28.m00308		52.m00028
80.m02340	49.m00030		31.m00908	55.m10265			42.m03282				33.m01359			20.m03974		31.m00872		52.m01535
83.m01283	49.m03239		31.m00916	57.m00038			42.m03493				33.m01367			20.m05982		31.m00875		541.m00133
83.m02145	49.m03344		31.m01818	57.m01753			42.m03576				33.m01380			20.m05985		31.m00877		55.m00169
	49.m03355		33.m00003	57.m01829			42.m03584				33.m02666			20.m05986		31.m00910		55.m00189
	49.m03423		33.m00007	57.m03104			42.m03594				35.m00006			23.m00154		33.m01296		55.m00221
	49.m05646		33.m01272	57.m03992			42.m05849				35.m00032			25.m00202		33.m01331		55.m00280
	49.m05696		33.m01287	583.m00636			42.m05857				35.m00900			25.m00204		33.m01334		55.m04872
	50.m00020		33.m01303	583.m00661			44.m00009				35.m00933			25.m00208		33.m02665		55.m05004
	50.m00092		33.m01329	583.m05415			44.m00010				37.m00741			25.m01740		35.m00846		55.m05006
	50.m03083		33.m01336	583.m05444			44.m00027				37.m00743			25.m01773		35.m00848		55.m05028
	50.m03182		33.m01376	583.m05706			44.m00054				37.m00747			25.m01777		35.m00867		57.m00005
	50.m03271		35.m00001	59.m00021			44.m02565				38.m00017			25.m01847		35.m00869		57.m00025
	50.m03273		35.m00023	59.m00076			44.m02575				38.m01032			25.m01850		35.m00876		57.m01771
	50.m05637		35.m00873	59.m00087			44.m02603				38.m01070			25.m01856		35.m00895		583.m00012
	52.m00002		35.m00891	59.m03599			44.m02735				38.m01073			25.m01902		35.m00928		583.m00014
	52.m00011		35.m00899	59.m03661			44.m02801				38.m01083			25.m02917		38.m01037		583.m00016
	541.m01172		35.m00911	59.m03712			44.m04617				38.m01096			25.m02930		38.m01058		583.m00610
	541.m01191		35.m00932	645.m00319			44.m05939				39.m00350			25.m02937		38.m01061		583.m00619
	541.m01207		37.m00001	65.m01193			46.m00029				41.m00022			26.m00244		38.m01075		583.m00656
	55.m00007		38.m00005	69.m00139			46.m01601				41.m00027			27.m00834		38.m01087		583.m05552
	55.m00016		38.m00011	76.m00010			46.m01664				41.m00031			27.m00835		38.m01114		583.m05562
	55.m00019		38.m00012	80.m00082			46.m01690				41.m01301			27.m00856		38.m01895		583.m05634
	55.m00072		38.m00018	80.m02131			46.m01717				41.m01326			27.m00859		39.m00334		59.m03516
	55.m04603		38.m00021				46.m01740				41.m01337			27.m00861		39.m00362		64.m00338
	55.m04665		38.m01053				46.m01756				41.m01372			28.m00026		41.m00008		641.m00186
	55.m04729		38.m01067				46.m02875				41.m01376			28.m00303		41.m00040		76.m00009
	55.m04752		38.m01074				46.m02877				42.m00046			28.m00590		41.m01269		80.m00017
	55.m04919		38.m01082				46.m03685				42.m00065			31.m00862		41.m01272		80.m00062
	55.m04960		38.m01892				48.m00099				42.m00116			31.m00866		41.m01274		80.m02220
	55.m04989		41.m00005				49.m00025				42.m03384			31.m00869		41.m01282		80.m02240
	55.m08191		41.m00006				49.m00035				42.m03458			31.m00884		41.m01363
	55.m08205		41.m00014				49.m00054				42.m03533			31.m00893		42.m00055
	55.m10262		41.m00021				49.m00062				42.m03567			31.m00899		42.m00086
	551.m00021		41.m00026				49.m03164				42.m03638			31.m00904		42.m03445
	57.m00002		41.m00029				49.m03256				42.m05851			31.m00905		42.m03455
	57.m01705		41.m00032				49.m03315				42.m07384			33.m01266		42.m03476
	57.m01833		41.m01323				49.m03345				44.m00002			33.m01284		42.m03515
	57.m01862		41.m01338				49.m03373				44.m00011			33.m01285		42.m03517
	583.m00009		41.m01379				49.m07238				44.m00030			33.m01297		42.m03522
	583.m00609		41.m01380				50.m00011				44.m00033			33.m01298		42.m03619
	583.m00669		41.m01381				50.m00018				44.m00051			33.m01300		42.m03631
	583.m05357		41.m01386				50.m00019				44.m02613			33.m01312		44.m00008
	583.m05359		41.m02358				50.m00027				44.m02643			33.m01315		44.m00058
	583.m05561		41.m03144				50.m00038				44.m02684			33.m01321		44.m02520
	583.m05710		42.m00008				50.m00057				44.m02700			33.m01323		44.m02557
	583.m09182		42.m00010				50.m03183				44.m02702			33.m01324		44.m02594
	583.m11414		42.m00042				50.m03401				44.m02716			33.m01325		44.m02601
	59.m00042		42.m00048				50.m05622				44.m02728			33.m01349		44.m02625
	59.m00083		42.m00050				50.m05635				44.m02730			33.m01392		44.m02647
	59.m03422		42.m00051				50.m07132				44.m02793			33.m01393		44.m02661
	59.m03474		42.m00072				52.m00010				44.m02824			33.m01394		44.m02663
	59.m03618		42.m00091				52.m01619				44.m04614			33.m02208		44.m02693
	59.m03713		42.m00115				52.m01665				44.m04682			35.m00002		44.m02696
	64.m00002		42.m00122				52.m02720				46.m00021			35.m00014		44.m02699
	64.m00329		42.m00123				541.m01166				46.m00031			35.m00026		44.m02708
	64.m00582		42.m03276				541.m01201				46.m01632			35.m00847		44.m02709
	641.m02536		42.m03288				542.m00218				46.m01692			35.m00851		44.m02718
	65.m00002		42.m03303				55.m00144				46.m02881			35.m00857		44.m02753
	72.m00001		42.m03309				55.m00157				46.m02889			35.m00870		44.m02779
	76.m01549		42.m03356				55.m00201				49.m00018			35.m00901		44.m02809
	76.m01567		42.m03364				55.m00216				49.m00028			35.m00906		44.m04696
	76.m01698		42.m03388				55.m00279				49.m00045			35.m00909		44.m06354
	8.m00004		42.m03405				55.m04627				49.m00048			35.m00936		44.m06355
	80.m00063		42.m03459				55.m04681				49.m00051			35.m01595		46.m00022
	80.m00088		42.m03543				55.m04691				49.m00056			37.m00745		46.m01635
	80.m02244		42.m03605				55.m04697				49.m03161			37.m00750		46.m01654
	80.m02353		42.m07397				55.m04879				49.m03170			37.m00765		46.m01716
	83.m00006		42.m07442				55.m04891				49.m03228			38.m00009		46.m01720
	83.m01285		44.m00004				55.m04985				49.m03237			38.m00014		46.m01722
			44.m00005				55.m05000				49.m03242			38.m01042		49.m03087
			44.m00006				55.m05020				49.m03270			38.m01059		49.m03099
			44.m00023				55.m05046				49.m03317			38.m01062		49.m03160
			44.m00031				55.m05069				49.m03357			38.m01069		49.m03219
			44.m00036				55.m10315				49.m03397			38.m01106		49.m03236
			44.m00037				57.m00026				49.m05708			38.m01113		49.m03267
			44.m00049				57.m00027				49.m07249			38.m01116		49.m03288
			44.m00053				583.m00013				50.m00003			38.m01890		49.m03297
			44.m02525				583.m00625				50.m00006			38.m01897		49.m03321
			44.m02527				583.m00626				50.m00009			39.m00330		49.m03342
			44.m02569				583.m00712				50.m00014			39.m00333		49.m03388
			44.m02596				583.m05265				50.m00021			39.m00346		49.m03389
			44.m02604				583.m05303				50.m00025			39.m00349		49.m03405
			44.m02618				583.m05337				50.m00026			39.m00365		49.m03421
			44.m02619				583.m05394				50.m00040			39.m00366		49.m05643
			44.m02630				583.m05526				50.m00056			39.m00367		49.m05665
			44.m02636				583.m05569				50.m00072			41.m00015		50.m00007
			44.m02667				583.m05598				50.m00085			41.m00020		50.m00058
			44.m02690				583.m05672				50.m00095			41.m01266		50.m00080
			44.m02721				583.m05736				50.m03065			41.m01313		50.m00091
			44.m02723				583.m11466				50.m03081			41.m01315		50.m03109
			44.m02755				59.m00006				50.m03115			41.m01331		50.m03145
			44.m02770				59.m00077				50.m03123			41.m01359		50.m03192
			44.m02807				59.m03403				50.m03154			41.m01370		50.m03243
			44.m04681				59.m03488				50.m03213			41.m01391		50.m03264
			44.m04690				59.m03514				50.m03225			42.m00022		50.m03340
			44.m04694				59.m03553				50.m03239			42.m00025		50.m03360
			44.m04695				59.m03588				50.m03277			42.m00034		50.m03389
			44.m04697				59.m03645				50.m03320			42.m00062		50.m03396
			44.m05924				59.m03729				50.m03345			42.m00069		50.m03404
			46.m00001				59.m07804				50.m07077			42.m00070		50.m05650
			46.m00004				59.m07805				52.m01550			42.m00079		52.m00004
			46.m00006				63.m00001				52.m01556			42.m00089		52.m00029
			46.m00007				64.m00353				52.m01612			42.m00093		52.m00032
			46.m00016				641.m01534				52.m02681			42.m00101		52.m01541
			46.m00017				641.m03153				52.m02715			42.m00105		52.m01545
			46.m00024				65.m00001				540.m00199			42.m00106		52.m01559
			46.m00025				65.m00006				541.m00142			42.m00113		52.m01567
			46.m01611				65.m00030				541.m01147			42.m00117		52.m01609
			46.m01622				65.m01125				541.m01234			42.m00128		52.m01617
			46.m01636				65.m01150				541.m01250			42.m03275		52.m01648
			46.m01668				65.m01169				547.m00082			42.m03284		52.m01658
			46.m01682				67.m00007				55.m00011			42.m03315		52.m01670
			46.m01688				72.m00406				55.m00015			42.m03316		52.m01672
			46.m01726				74.m00763				55.m00092			42.m03344		52.m02682
			46.m02906				76.m01605				55.m00106			42.m03347		52.m03460
			48.m00095				76.m01626				55.m00131			42.m03362		540.m00192
			49.m00001				76.m01682				55.m00168			42.m03367		540.m00194
			49.m00009				76.m01691				55.m00175			42.m03368		540.m00197
			49.m00010				8.m00178				55.m00233			42.m03372		540.m00334
			49.m00020				8.m00182				55.m00240			42.m03396		541.m00145
			49.m00027				8.m00191				55.m00258			42.m03397		541.m01146
			49.m00031				80.m00086				55.m00277			42.m03399		541.m01160
			49.m00047				80.m02161				55.m04645			42.m03406		541.m01185
			49.m00057				80.m02166				55.m04726			42.m03440		541.m01194
			49.m03138				80.m02216				55.m04838			42.m03448		541.m01209
			49.m03154				80.m02237				55.m04877			42.m03456		541.m02060
			49.m03175				80.m02284				55.m05011			42.m03457		541.m02065
			49.m03226				80.m02343				55.m05040			42.m03489		542.m00002
			49.m03238				80.m05039				55.m05067			42.m03529		55.m00008
			49.m03276				80.m05040				55.m05083			42.m03557		55.m00103
			49.m03290				83.m00002				55.m05099			42.m03573		55.m00107
			49.m03359				83.m00004				55.m08193			42.m03583		55.m00118
			49.m03372				86.m00378				55.m08198			42.m03587		55.m00167
			49.m03383				86.m00838				55.m08224			42.m03592		55.m00178
			49.m05692								55.m11051			42.m03603		55.m00202
			50.m00005								57.m00014			42.m03607		55.m00278
			50.m00008								57.m00028			42.m03611		55.m04664
			50.m00016								57.m01779			42.m03637		55.m04670
			50.m00068								57.m01846			42.m05838		55.m04682
			50.m03067								57.m03124			42.m05840		55.m04802
			50.m03103								583.m00005			42.m05844		55.m04819
			50.m03110								583.m00008			42.m05847		55.m04855
			50.m03120								583.m00592			42.m08072		55.m04861
			50.m03132								583.m00605			44.m00029		55.m04966
			50.m03141								583.m00608			44.m00038		55.m04992
			50.m03142								583.m00630			44.m00052		55.m05002
			50.m03235								583.m00637			44.m00056		55.m05049
			50.m03247								583.m00642			44.m00057		55.m05107
			50.m03254								583.m00674			44.m02533		55.m10286
			50.m03285								583.m00682			44.m02554		551.m00001
			50.m03311								583.m00686			44.m02560		57.m01682
			50.m03346								583.m00696			44.m02571		57.m01692
			50.m03399								583.m05332			44.m02574		57.m01698
			50.m03408								583.m05356			44.m02581		57.m01707
			50.m03421								583.m05549			44.m02583		57.m01709
			50.m03428								583.m05618			44.m02589		57.m01773
			50.m05607								583.m05641			44.m02607		57.m01792
			52.m00001								583.m05686			44.m02614		57.m01825
			52.m00009								583.m05696			44.m02644		57.m01840
			52.m00012								583.m05702			44.m02645		57.m01873
			52.m00015								583.m05709			44.m02662		583.m00001
			52.m00027								583.m09188			44.m02688		583.m00019
			52.m01549								583.m09207			44.m02689		583.m00591
			52.m01590								583.m11443			44.m02701		583.m00596
			52.m01606								59.m00061			44.m02743		583.m00645
			52.m01622								59.m00073			44.m02751		583.m00655
			52.m01649								59.m00081			44.m02759		583.m00694
			52.m01657								59.m00091			44.m02760		583.m05316
			540.m00201								59.m03408			44.m02762		583.m05338
			540.m00206								59.m03410			44.m02777		583.m05339
			541.m00136								59.m03414			44.m02788		583.m05345
			541.m00143								59.m03521			44.m02802		583.m05347
			541.m01151								59.m03611			44.m04659		583.m05349
			541.m01195								59.m03664			44.m04667		583.m05402
			541.m01218								59.m03707			46.m00009		583.m05416
			541.m02058								59.m06074			46.m00010		583.m05417
			541.m02064								59.m06125			46.m00011		583.m05421
			542.m00221								64.m00324			46.m00023		583.m05438
			542.m00223								641.m00001			46.m00027		583.m05468
			55.m00021								641.m00009			46.m01591		583.m05521
			55.m00143								641.m00168			46.m01597		583.m05530
			55.m00224								641.m00177			46.m01602		583.m05559
			55.m00250								641.m00178			46.m01617		583.m05567
			55.m00267								641.m01491			46.m01624		583.m05589
			55.m04612								641.m01501			46.m01640		583.m05612
			55.m04672								641.m01538			46.m01648		583.m05632
			55.m04698								641.m01557			46.m01660		583.m05652
			55.m04783								641.m01588			46.m01669		583.m05712
			55.m04791								641.m02553			46.m01701		583.m05718
			55.m04887								641.m03167			46.m01710		583.m09213
			55.m04893								645.m00309			46.m01713		59.m00072
			55.m04911								65.m00005			46.m01723		59.m03383
			55.m04970								65.m01132			46.m01736		59.m03391
			55.m05008								65.m01186			46.m01744		59.m03486
			55.m05019								65.m01202			46.m01758		59.m03503
			55.m05032								65.m01969			46.m02866		59.m03597
			55.m05062								65.m02515			46.m02917		59.m03608
			55.m05093								69.m00134			49.m00003		59.m03648
			55.m08184								72.m00391			49.m00005		59.m03665
			55.m08201								74.m00439			49.m00023		59.m03687
			55.m10319								74.m00460			49.m00049		59.m03702
			55.m11049								76.m01572			49.m00064		59.m03731
			551.m00229								76.m01589			49.m00066		59.m07714
			551.m00234								76.m01611			49.m03091		63.m00157
			57.m00001								76.m01640			49.m03098		63.m00337
			57.m00021								76.m01664			49.m03108		641.m00010
			57.m00024								76.m01670			49.m03117		641.m01475
			57.m00031								76.m01672			49.m03145		641.m01480
			57.m01782								76.m03392			49.m03147		641.m01510
			57.m01794								76.m03417			49.m03186		641.m01525
			57.m01869								8.m00194			49.m03187		641.m01541
			57.m01870								80.m00002			49.m03193		641.m01548
			57.m03110								80.m00003			49.m03216		641.m01561
			57.m03129								80.m00006			49.m03251		641.m01562
			57.m03130								80.m00010			49.m03254		641.m01563
			57.m03975								80.m00018			49.m03263		641.m01578
			583.m00002								80.m00020			49.m03283		641.m01580
			583.m00007								80.m00049			49.m03301		641.m01591
			583.m00021								80.m00087			49.m03316		645.m00037
			583.m00597								80.m00090			49.m03333		645.m00328
			583.m00606								80.m02155			49.m03346		645.m00329
			583.m00615								80.m02169			49.m03348		65.m00019
			583.m00666								80.m02206			49.m03354		65.m01111
			583.m00670								80.m02245			49.m03358		65.m01144
			583.m00697								80.m02287			49.m03361		65.m01184
			583.m00704								80.m02294			49.m03385		65.m01204
			583.m00707								80.m02364			49.m03392		69.m00143
			583.m05298								80.m03946			49.m03434		72.m00380
			583.m05329								80.m03970			49.m03438		72.m00389
			583.m05353								83.m01184			49.m03440		74.m00447
			583.m05375								83.m01207			49.m05678		76.m01544
			583.m05378								83.m01253			49.m05683		76.m01548
			583.m05380								83.m01271			49.m05693		76.m01551
			583.m05384								83.m01299			49.m05704		76.m01582
			583.m05399								83.m02714			49.m05715		76.m01622
			583.m05418											49.m05723		76.m01647
			583.m05420											49.m05726		76.m02653
			583.m05445											49.m05732		77.m00051
			583.m05469											49.m07205		80.m00032
			583.m05475											50.m00004		80.m02123
			583.m05527											50.m00035		80.m02124
			583.m05599											50.m00060		80.m02180
			583.m05616											50.m00093		80.m02185
			583.m05630											50.m03070		80.m02195
			583.m05658											50.m03075		80.m02219
			583.m05668											50.m03099		80.m02221
			583.m05697											50.m03100		80.m02283
			583.m05717											50.m03114		80.m02286
			583.m05756											50.m03125		80.m02288
			583.m05758											50.m03133		80.m02297
			583.m09114											50.m03139		80.m02316
			583.m09134											50.m03143		80.m02332
			59.m00003											50.m03160		80.m02341
			59.m00031											50.m03171		80.m02344
			59.m00038											50.m03185		80.m02347
			59.m00040											50.m03194		80.m03969
			59.m00063											50.m03196		80.m03996
			59.m00090											50.m03206		83.m00009
			59.m03390											50.m03207		83.m00011
			59.m03402											50.m03208		83.m00020
			59.m03411											50.m03222		83.m01250
			59.m03455											50.m03252		83.m01252
			59.m03518											50.m03261		83.m01262
			59.m03526											50.m03274		83.m01282
			59.m03600											50.m03280		83.m01310
			59.m03621											50.m03287		83.m02143
			59.m03625											50.m03291		86.m00374
			59.m03642											50.m03292		86.m00385
			59.m03643											50.m03294		20.m00392
			59.m03655											50.m03295		46.m01699
			59.m03682											50.m03296		55.m00002
			59.m06067											50.m03306		55.m00020
			59.m06112											50.m03312		55.m00241
			611.m00038											50.m03324		641.m01535
			63.m00149											50.m03331
			64.m00001											50.m03372
			64.m00344											50.m03374
			64.m00345											50.m03403
			64.m00352											50.m03419
			641.m00008											50.m05603
			641.m00185											50.m05625
			641.m00189											50.m05646
			641.m00190											50.m05649
			641.m00192											50.m05664
			641.m00193											50.m05665
			641.m01462											50.m05680
			641.m01533											50.m05688
			641.m01593											50.m07138
			645.m00320											52.m00006
			65.m01095											52.m00018
			65.m01199											52.m00026
			69.m00140											52.m01582
			69.m00145											52.m01594
			72.m00390											52.m01602
			72.m00395											52.m01628
			74.m00424											52.m01645
			74.m00445											52.m01659
			74.m00457											52.m01662
			76.m00001											52.m01690
			76.m00002											52.m02675
			76.m00007											52.m02680
			76.m00011											52.m02696
			76.m00016											52.m02704
			76.m00019											52.m02725
			76.m01543											52.m02728
			76.m01665											540.m00198
			76.m01678											540.m00202
			76.m02658											540.m00205
			76.m02673											541.m00125
			77.m00088											541.m00135
			8.m00002											541.m01149
			80.m00001											541.m01157
			80.m00004											541.m01161
			80.m00008											541.m01163
			80.m00009											541.m01182
			80.m00011											541.m01188
			80.m00026											541.m01203
			80.m00075											541.m01208
			80.m00076											541.m01219
			80.m00095											541.m01225
			80.m02119											541.m01235
			80.m02126											541.m01245
			80.m02164											541.m02045
			80.m02186											541.m02528
			80.m02201											541.m02532
			80.m02224											542.m00219
			80.m02267											55.m00097
			80.m02289											55.m00133
			80.m02298											55.m00139
			80.m02334											55.m00171
			80.m03956											55.m00193
			80.m03966											55.m00236
			80.m03992											55.m00256
			80.m03994											55.m00269
			83.m00005											55.m00281
			83.m00013											55.m04598
			83.m01195											55.m04622
			83.m01196											55.m04631
			83.m01206											55.m04635
			83.m01215											55.m04649
			83.m01237											55.m04686
			83.m01244											55.m04687
			83.m01245											55.m04694
			83.m01255											55.m04695
			83.m01256											55.m04705
			83.m01257											55.m04718
			83.m01263											55.m04740
			83.m01280											55.m04744
			83.m01307											55.m04747
			83.m02720											55.m04750
			86.m00001											55.m04760
			86.m00370											55.m04805
			86.m00651											55.m04836
			86.m00840											55.m04854
														55.m04857
														55.m04869
														55.m04870
														55.m04881
														55.m04920
														55.m04978
														55.m04984
														55.m05010
														55.m05052
														55.m05059
														55.m05061
														55.m05075
														55.m05113
														55.m08199
														55.m08207
														55.m10232
														55.m10240
														551.m00225
														57.m00006
														57.m00015
														57.m00030
														57.m01684
														57.m01690
														57.m01691
														57.m01699
														57.m01702
														57.m01704
														57.m01710
														57.m01726
														57.m01733
														57.m01744
														57.m01749
														57.m01761
														57.m01763
														57.m01772
														57.m01784
														57.m01790
														57.m01799
														57.m01824
														57.m01865
														57.m01867
														57.m01888
														57.m03132
														57.m03989
														583.m00017
														583.m00590
														583.m00594
														583.m00598
														583.m00611
														583.m00620
														583.m00621
														583.m00632
														583.m00634
														583.m00652
														583.m00658
														583.m00676
														583.m00698
														583.m00710
														583.m00711
														583.m05278
														583.m05282
														583.m05284
														583.m05295
														583.m05318
														583.m05326
														583.m05344
														583.m05346
														583.m05348
														583.m05392
														583.m05393
														583.m05395
														583.m05398
														583.m05407
														583.m05419
														583.m05430
														583.m05431
														583.m05471
														583.m05481
														583.m05498
														583.m05517
														583.m05525
														583.m05540
														583.m05551
														583.m05588
														583.m05593
														583.m05594
														583.m05601
														583.m05621
														583.m05622
														583.m05625
														583.m05642
														583.m05644
														583.m05660
														583.m05664
														583.m05666
														583.m05693
														583.m05701
														583.m05707
														583.m05726
														583.m05734
														583.m05741
														583.m05746
														583.m05752
														583.m05764
														583.m05771
														583.m09090
														583.m09142
														583.m09166
														583.m09203
														583.m09217
														583.m11389
														583.m11467
														59.m00013
														59.m00018
														59.m00041
														59.m00055
														59.m00062
														59.m00071
														59.m00075
														59.m00084
														59.m03367
														59.m03373
														59.m03415
														59.m03439
														59.m03444
														59.m03462
														59.m03472
														59.m03473
														59.m03479
														59.m03495
														59.m03524
														59.m03528
														59.m03531
														59.m03536
														59.m03538
														59.m03541
														59.m03545
														59.m03592
														59.m03596
														59.m03604
														59.m03633
														59.m03635
														59.m03646
														59.m03649
														59.m03650
														59.m03706
														59.m03716
														59.m03725
														59.m06058
														59.m06060
														59.m06115
														63.m00147
														63.m00265
														64.m00348
														64.m00349
														641.m01468
														641.m01470
														641.m01547
														641.m01549
														641.m01555
														641.m01564
														641.m01573
														641.m01576
														645.m00311
														645.m00313
														645.m00314
														645.m00322
														645.m00325
														645.m00326
														645.m00330
														65.m00003
														65.m00027
														65.m01174
														65.m02513
														69.m00133
														69.m00202
														72.m00005
														72.m00386
														72.m00394
														72.m00399
														72.m00843
														76.m00006
														76.m01590
														76.m01591
														76.m01592
														76.m01593
														76.m01596
														76.m01606
														76.m01613
														76.m01624
														76.m01629
														76.m01637
														76.m01643
														76.m01646
														76.m01657
														76.m01666
														76.m01677
														76.m01689
														76.m02663
														76.m03674
														80.m00005
														80.m00014
														80.m00015
														80.m00057
														80.m00069
														80.m02138
														80.m02141
														80.m02142
														80.m02158
														80.m02254
														80.m02266
														80.m02268
														80.m02278
														80.m02279
														80.m02296
														80.m02299
														80.m02313
														80.m02315
														80.m02322
														80.m02342
														80.m02365
														80.m03987
														80.m03988
														80.m05006
														80.m05396
														83.m01190
														83.m01193
														83.m01198
														83.m01200
														83.m01216
														83.m01219
														83.m01228
														83.m01230
														83.m01241
														83.m01248
														83.m01269
														83.m01276
														83.m01278
														83.m01295
														83.m01309
														83.m02144
														83.m02148
														83.m02690
														83.m02691
														86.m00361
														86.m00365
														86.m00380
														86.m00387
														86.m00390
														113.m00761
														145.m00002
														145.m00346
														25.m00008
														38.m00006
														38.m00019
														41.m01328
														42.m00014
														42.m00102
														44.m02774
														49.m00052
														49.m03134
														50.m00042
														50.m03422
														541.m01233
														541.m02039
														55.m00013
														55.m04926
														55.m04934
														55.m04942
														55.m08214
														57.m01848
														583.m00614
														583.m00647
														583.m05633
														583.m09169
														59.m00039
														59.m03534
														59.m03537
														59.m03651
														64.m00333
														641.m01529
														65.m01203
														76.m01683
														76.m02657
														80.m00073
														83.m01275
