# Supplementary material for: The proteome of Toxoplasma gondii: integration with the genome provides novel insights into gene expression and annotation
Source: Genome Biol. 2008 Jul 21;9(7):R116. doi: 10.1186/gb-2008-9-7-r116 (PMC2530874; doi:10.1186/gb-2008-9-7-r116)
Supplement: Additional data file 13 — List of protein identifiers according to functional category. Number of non-redundant proteins is shown in brackets. [file gb-2008-9-7-r116-S13.xls]

## Sheet: Functional Categorisation
BIOGENESIS OF CELLULAR COMPONENTS (47)	CELL CYCLE AND DNA PROCESSING (63)	CELL FATE (6)	CELL RESCUE, DEFENSE AND VIRULENCE (77)	CELLULAR COMMUNICATION/SIGNAL TRANSDUCTION MECHANISM (31)	CELLULAR TRANSPORT, TRANSPORT FACILITATION AND TRANSPORT ROUTES (202)	DEVELOPMENT (Systemic) (9)	ENERGY (42)	INTERACTION WITH THE ENVIRONMENT (11)	METABOLISM (326)	ND (817)	PROTEIN FATE (folding, modification, destination) (211)	PROTEIN SYNTHESIS (156)	PROTEIN WITH BINDING FUNCTION OR COFACTOR REQUIREMENT (structural or catalytic) (127)	REGULATION OF METABOLISM AND PROTEIN FUNCTION (9)	SYSTEMIC INTERACTION WITH THE ENVIRONMENT (3)	TRANSCRIPTION (115)
20.m05986	145.m00002	49.m03186	113.m00802	113.m00799	113.m00779	129.m00256	113.m00016	20.m00002	113.m00755	113.m00009	113.m00012	129.m00402	20.m03745	20.m00348	25.m02917	113.m00761
25.m00007	20.m00354	50.m03408	162.m00311	125.m00071	129.m00252	37.m00765	113.m00782	35.m01595	113.m00756	113.m00760	113.m00807	145.m00001	20.m03793	25.m00003	52.m00012	113.m00787
25.m00208	23.m00001	52.m01606	162.m00329	125.m00072	162.m00002	42.m03481	129.m00253	42.m00034	113.m00789	113.m00765	145.m00347	145.m00003	20.m03918	25.m02928	8.m00178	113.m00810
25.m01782	25.m00008	583.m00591	20.m00005	25.m00220	20.m00358	44.m00031	20.m00382	42.m00038	113.m00792	113.m00780	162.m00323	145.m00322	20.m05985	37.m00741		129.m00263
28.m00301	25.m01769	76.m00019	20.m00351	31.m00910	20.m03647	44.m02554	25.m01804	44.m02628	129.m00261	113.m00794	20.m00004	145.m00327	25.m00185	41.m01320		145.m00346
33.m01348	27.m00834	76.m01549	20.m03849	33.m01280	25.m00197	50.m03142	33.m01305	49.m00010	145.m00333	113.m00798	20.m00332	145.m00604	25.m00204	42.m00062		20.m00365
38.m00016	27.m00873		20.m05914	35.m00002	25.m01788	541.m01157	33.m01380	50.m03182	162.m00001	129.m00254	20.m00349	20.m00388	25.m01882	50.m03103		20.m03669
39.m00001	28.m00026		25.m00006	38.m01897	25.m02951	55.m04686	39.m00330	540.m00198	162.m00308	145.m00331	20.m00387	20.m03667	27.m00071	50.m03271		20.m03740
41.m00036	31.m00866		25.m01843	42.m00105	27.m01477	80.m02119	41.m01331	55.m04791	162.m00318	145.m00332	20.m03680	20.m03726	27.m00856	52.m01658		20.m03778
42.m03576	31.m00904		25.m02929	42.m03631	28.m00308		41.m01376	583.m00655	20.m00001	145.m00349	20.m03710	20.m03806	27.m00859			20.m03828
44.m00004	33.m00003		33.m00006	44.m02709	31.m00873		42.m00065	641.m01535	20.m00340	162.m00326	20.m03728	20.m03903	31.m00877			20.m03882
44.m02569	33.m01325		33.m02185	44.m02760	33.m01266		42.m00123		20.m00372	20.m00003	20.m03729	20.m03912	31.m00899			20.m03892
44.m02671	35.m00906		37.m00001	44.m02784	33.m01302		44.m00006		20.m00373	20.m00328	20.m03747	20.m03931	33.m01349			20.m03894
44.m02807	38.m00005		38.m00003	49.m00057	33.m01354		44.m00052		20.m00392	20.m00331	20.m03869	207.m00015	35.m00895			20.m03916
46.m01723	38.m00006		38.m01113	49.m03267	33.m02186		44.m02684		20.m03709	20.m00368	20.m03910	25.m00216	35.m00901			25.m00202
49.m00052	38.m00019		41.m01342	50.m03115	35.m00848		46.m00001		20.m03720	20.m00378	20.m03930	25.m00221	37.m00750			25.m01773
49.m03134	38.m01081		41.m01360	50.m05649	35.m00876		46.m00002		20.m03757	20.m00390	20.m03956	25.m01749	38.m01042			25.m02940
50.m00049	38.m01890		42.m00013	52.m01556	39.m00334		49.m00020		20.m03889	20.m03660	20.m03958	25.m02955	38.m01069			26.m00242
50.m03422	42.m00128		42.m03533	55.m00250	39.m00622		49.m03242		20.m03896	20.m03673	23.m00156	27.m00119	38.m01082			31.m00908
52.m01560	44.m00051		42.m05851	55.m04920	41.m00014		55.m00002		20.m03899	20.m03679	25.m00217	27.m00832	39.m00365			33.m01393
541.m02039	44.m02589		44.m00002	55.m04992	41.m00029		55.m00007		20.m03907	20.m03684	25.m01777	28.m00306	41.m01266			33.m02213
55.m00013	44.m02645		44.m00008	57.m00006	41.m01383		55.m00020		20.m03932	20.m03715	25.m01851	31.m00902	41.m03144			35.m00026
55.m04696	44.m02770		44.m00010	57.m01682	42.m00045		55.m00021		25.m01740	20.m03744	26.m00244	31.m00922	42.m00025			35.m00856
55.m04750	44.m04697		44.m02555	583.m00669	42.m00072		55.m04663		25.m01815	20.m03751	27.m00114	33.m01367	42.m00068			35.m00936
55.m04926	46.m01599		44.m02755	641.m00008	42.m03341		55.m05037		25.m01902	20.m03756	27.m00852	33.m01368	42.m00103			38.m01074
55.m04942	46.m01636		44.m02763	65.m01169	42.m03388		551.m00229		25.m01903	20.m03759	31.m00857	33.m02199	42.m03316			38.m01087
55.m04978	46.m01744		49.m00001	72.m00380	42.m03476		57.m00001		25.m01905	20.m03780	31.m00905	35.m00928	42.m03347			41.m01313
55.m08214	49.m00023		49.m00048	80.m02131	42.m03506		583.m00686		25.m02937	20.m03787	31.m00931	35.m00932	42.m03362			41.m01315
55.m08218	49.m00049		49.m03333	80.m02332	42.m03529		583.m05697		27.m00001	20.m03792	33.m01285	37.m00743	42.m03364			41.m01328
57.m00003	49.m00051		50.m00002	83.m01190	44.m00001		583.m05709		27.m00002	20.m03795	33.m01287	38.m00002	42.m03372			42.m00102
57.m01704	50.m00004		50.m00010	83.m01283	44.m00005		59.m00091		27.m00846	20.m03798	33.m02668	38.m00021	42.m03406			42.m00115
583.m00022	50.m03067		50.m00019		44.m00011		59.m03410		31.m00003	20.m03800	35.m00006	38.m01067	42.m03411			42.m00117
583.m05637	50.m03273		50.m00085		44.m00054		59.m03411		31.m00878	20.m03809	35.m00882	38.m01083	42.m03583			42.m03275
59.m00006	50.m03403		52.m00002		44.m02527		59.m03526		33.m00007	20.m03822	38.m00018	38.m01892	44.m00033			42.m03344
59.m00063	50.m05637		52.m01602		44.m02647		641.m00168		33.m01274	20.m03838	38.m01078	39.m00356	44.m00047			42.m03368
59.m03472	52.m02680		541.m01146		44.m02809		641.m00193		33.m01284	20.m03851	39.m00366	41.m00006	44.m02596			42.m03384
641.m00192	541.m00135		55.m00005		46.m01632		641.m01557		33.m01298	20.m03856	41.m00001	41.m00027	44.m04667			42.m03573
641.m01573	55.m00106		55.m00014		46.m01716		76.m00001		33.m01304	20.m03858	41.m00005	41.m01387	46.m00023			42.m05840
645.m00313	55.m00139		55.m04729		46.m01722		80.m00002		33.m01323	20.m03901	41.m00008	42.m00037	46.m00027			44.m00029
65.m00002	55.m00143		55.m04865		49.m00005		80.m00003		33.m01376	20.m03905	41.m01338	42.m00069	46.m01710			44.m00036
65.m01174	55.m04805		55.m05011		49.m03228		80.m00006		33.m01398	20.m03919	42.m00014	42.m00084	46.m03685			44.m00053
65.m01195	55.m04855		55.m05067		49.m03236		80.m00010		35.m00014	20.m03920	42.m00020	42.m00111	49.m03108			44.m02662
72.m00005	55.m04960		57.m00002		49.m03290				35.m00851	20.m03934	42.m00022	42.m00125	49.m03141			44.m02690
80.m00014	55.m05030		57.m00015		49.m03401				35.m00873	20.m03944	42.m00027	42.m03276	49.m03263			44.m02759
80.m02353	55.m08193		57.m01840		50.m00003				35.m00933	20.m03953	42.m00032	42.m03405	49.m03283			44.m02762
83.m00017	57.m01684		583.m00001		50.m00007				37.m00003	20.m03959	42.m00077	42.m03575	49.m03342			44.m02774
83.m01237	57.m01824		583.m00002		50.m00040				37.m00770	20.m03960	42.m00098	42.m03611	49.m03440			44.m02802
	583.m05471		583.m00003		50.m00042				38.m00011	20.m03974	42.m03303	44.m00044	49.m05704			44.m02824
	583.m05554		583.m00009		50.m03120				38.m00014	20.m05937	42.m03350	44.m02556	49.m07205			46.m00009
	59.m03661		583.m00013		50.m03123				38.m00017	20.m05963	42.m03594	44.m02663	50.m00091			46.m00010
	59.m03712		583.m00021		50.m03192				38.m01053	20.m05982	42.m03595	44.m02708	50.m00095			46.m01622
	641.m01576		583.m00661		50.m03225				38.m01061	20.m08222	42.m05849	44.m02744	50.m03141			49.m03091
	645.m00320		583.m00694		50.m03280				38.m01106	23.m00148	44.m00017	44.m04616	50.m03285			49.m03254
	645.m00326		583.m05559		50.m03292				38.m01116	23.m00154	44.m00038	44.m04669	50.m03350			49.m03316
	69.m00140		583.m05672		50.m03404				38.m01889	23.m00237	44.m02557	44.m04692	50.m03356			49.m03346
	72.m00406		59.m00003		52.m00001				39.m00357	25.m01736	44.m02581	46.m00005	50.m05607			49.m03354
	80.m00015		59.m00089		52.m00004				39.m00372	25.m01742	44.m02604	46.m00016	50.m05651			49.m03389
	80.m00073		59.m03391		52.m01541				41.m00004	25.m01810	44.m02619	46.m00024	52.m00003			49.m03438
	80.m02158		59.m03611		52.m01549				41.m00015	25.m01847	44.m02699	46.m00028	52.m00006			50.m00035
	80.m02279		59.m03664		52.m01590				41.m00030	25.m01856	44.m02700	46.m01611	540.m00199			50.m03114
	83.m01206		59.m03665		52.m02720				41.m00032	25.m01861	44.m06354	46.m02893	540.m00202			50.m05664
	83.m01295		64.m00337		541.m01160				41.m01282	25.m01863	46.m00017	46.m03702	540.m00205			52.m02704
	86.m00361		641.m00002		541.m01185				41.m01370	25.m01866	46.m00022	49.m00006	540.m00334			541.m01163
			641.m01561		541.m01209				41.m01379	25.m01884	46.m01692	49.m00008	541.m01147			541.m01191
			641.m01562		541.m01234				41.m01380	25.m02930	46.m02881	49.m00013	541.m01151			541.m01225
			641.m01563		541.m02045				41.m01381	25.m02939	49.m00030	49.m00058	541.m01172			541.m02065
			641.m03153		541.m02058				41.m01384	25.m02943	49.m00045	49.m03096	541.m01195			55.m00133
			76.m00004		55.m04664				42.m00006	25.m02949	49.m00047	49.m03356	541.m01196			55.m00169
			76.m01626		55.m04687				42.m00008	27.m00081	49.m00060	49.m03423	541.m01233			55.m00281
			76.m01670		55.m04808				42.m00009	27.m00091	49.m03089	49.m05661	55.m00015			55.m04747
			76.m01677		55.m04819				42.m00024	27.m00118	49.m03152	50.m00012	55.m00241			55.m04783
			80.m00008		55.m04919				42.m00050	27.m00818	49.m03261	50.m00020	55.m00258			55.m04870
			80.m00012		55.m05019				42.m00079	27.m00826	49.m03281	50.m00021	55.m04627			55.m05075
			80.m00086		55.m05083				42.m00113	27.m00827	49.m03345	50.m00067	55.m04802			55.m05113
			80.m02142		55.m08201				42.m00116	27.m00835	49.m05665	50.m03231	55.m04934			57.m01744
			80.m05039		55.m08213				42.m00122	27.m00845	49.m05696	50.m03237	55.m04966			57.m01862
			80.m05040		57.m00027				42.m03435	27.m00850	49.m05708	50.m03286	55.m10240			57.m01888
					57.m01782				42.m03458	27.m00857	49.m05715	50.m03296	551.m00234			57.m03104
					57.m01850				42.m03469	27.m00861	50.m00006	50.m03396	551.m00439			583.m00017
					57.m01879				42.m03524	27.m00872	50.m00008	50.m03428	57.m01690			583.m00632
					583.m00005				42.m03570	27.m01468	50.m00017	50.m05680	57.m01707			583.m00637
					583.m05347				42.m03584	28.m00284	50.m00025	52.m00009	57.m01733			583.m00647
					583.m05571				42.m03619	28.m00293	50.m00027	52.m00028	57.m01753			583.m00676
					583.m05589				42.m03637	28.m00295	50.m00068	52.m01535	57.m01825			583.m00698
					583.m09213				42.m05838	28.m00303	50.m03070	52.m01612	57.m01867			583.m05282
					59.m00081				44.m00012	28.m00307	50.m03080	52.m01690	583.m00611			583.m05295
					59.m03422				44.m00023	28.m00590	50.m03235	540.m00201	583.m00620			583.m05393
					59.m03553				44.m00032	31.m00862	50.m03306	541.m00133	583.m05278			583.m05431
					59.m03592				44.m00037	31.m00869	50.m03375	542.m00221	583.m05326			583.m05475
					59.m03621				44.m00049	31.m00870	50.m03401	55.m00097	583.m05392			583.m05517
					59.m03689				44.m02574	31.m00871	52.m00007	55.m00131	583.m05420			583.m05633
					59.m03706				44.m02601	31.m00872	52.m00011	55.m00175	583.m05588			583.m05642
					641.m01532				44.m02613	31.m00875	52.m01628	55.m00189	583.m05612			583.m05710
					641.m01578				44.m02630	31.m00884	52.m01665	55.m00221	583.m05644			59.m00039
					65.m01091				44.m02636	31.m00893	52.m02682	55.m00256	583.m05702			59.m00062
					65.m01096				44.m02661	31.m00896	52.m02696	55.m00269	583.m05712			59.m00071
					65.m01115				44.m02702	31.m00916	540.m00200	55.m00280	583.m05726			59.m03524
					65.m01184				44.m02718	31.m00928	540.m00206	55.m04649	583.m05741			59.m03534
					76.m01689				44.m02730	31.m00932	541.m00136	55.m04665	583.m05746			59.m03650
					80.m02224				44.m02735	31.m01818	541.m00143	55.m04672	583.m09090			59.m03651
					80.m02237				44.m02801	33.m00313	542.m00001	55.m04872	59.m00013			59.m07805
					80.m02244				44.m04672	33.m01271	55.m00016	55.m04970	59.m00075			63.m00265
					80.m02286				44.m04690	33.m01272	55.m00017	55.m05004	59.m03367			64.m00333
					80.m02298				44.m04694	33.m01282	55.m00081	55.m05006	59.m03455			641.m01468
					80.m02316				44.m04695	33.m01296	55.m00118	55.m05008	59.m03486			641.m01555
					80.m03969				44.m05924	33.m01297	55.m00146	55.m05028	59.m03541			641.m01588
					83.m00019				44.m05939	33.m01300	55.m00171	55.m05093	59.m03586			645.m00322
					83.m01207				46.m00004	33.m01312	55.m00252	551.m00021	59.m06115			65.m00003
					83.m01212				46.m00007	33.m01315	55.m04598	57.m00005	59.m07804			69.m00134
					83.m01307				46.m00021	33.m01321	55.m04611	57.m00025	64.m00345			76.m01591
					83.m02143				46.m00029	33.m01324	55.m04698	57.m01771	645.m00314			76.m01593
					20.m03668				46.m00031	33.m01329	55.m04705	57.m01833	65.m01095			80.m02313
					20.m03748				46.m01590	33.m01331	55.m04737	57.m01869	65.m02513			80.m02364
					20.m03794				46.m01668	33.m01334	55.m04854	583.m00012	72.m00843			83.m01230
					20.m03954				46.m01669	33.m01359	55.m04891	583.m00014	76.m00006			83.m01252
					20.m05962				46.m01756	33.m01392	55.m05020	583.m00016	76.m01590
					25.m00203				49.m00003	33.m01394	55.m05059	583.m00610	76.m01592
					25.m00211				49.m00009	33.m02203	55.m05062	583.m00619	76.m01657
					25.m00219				49.m00014	33.m02208	55.m05071	583.m00656	76.m01683
					25.m01818				49.m00028	33.m02666	55.m08205	583.m00670	76.m03674
					25.m01827				49.m00031	35.m00005	55.m11049	583.m05552	80.m00049
					25.m01850				49.m03117	35.m00023	57.m00014	583.m05561	80.m00057
					27.m00003				49.m03147	35.m00032	57.m00024	583.m05562	80.m00080
					33.m01303				49.m03154	35.m00846	57.m00031	583.m05634	80.m02129
					33.m01336				49.m03161	35.m00847	57.m01709	583.m05658	80.m02340
					33.m02665				49.m03167	35.m00857	57.m01794	59.m00055	80.m02342
					35.m00001				49.m03237	35.m00867	57.m01857	59.m03516	83.m00009
					35.m00891				49.m03239	35.m00869	57.m03106	59.m03518
					38.m01073				49.m03270	35.m00870	57.m03992	59.m06058
					38.m01085				49.m03276	35.m00890	583.m00590	611.m00038
					38.m01096				49.m03288	35.m00899	583.m00608	64.m00001
					42.m00051				49.m03297	35.m00900	583.m00609	64.m00338
					42.m03331				49.m03358	35.m00909	583.m00696	64.m00344
					42.m05857				49.m03359	35.m00911	583.m00697	641.m00185
					44.m02525				49.m03372	35.m00924	583.m05346	641.m00186
					44.m02594				49.m03373	37.m00745	583.m05357	641.m00189
					44.m02618				49.m03397	37.m00747	583.m05407	641.m01501
					44.m02667				49.m05643	37.m00775	583.m05418	645.m00309
					44.m02723				49.m05646	37.m00783	583.m05438	65.m00019
					44.m02753				49.m05692	38.m00009	583.m05527	72.m00395
					46.m01688				49.m07249	38.m00012	583.m05701	74.m00457
					46.m02889				50.m00005	38.m01032	583.m09166	76.m00009
					49.m00018				50.m00011	38.m01037	583.m09175	76.m00016
					49.m00027				50.m00015	38.m01050	59.m00018	76.m01637
					49.m00062				50.m00016	38.m01058	59.m00030	76.m02658
					49.m00066				50.m00018	38.m01059	59.m00076	80.m00017
					49.m03081				50.m00038	38.m01062	59.m00083	80.m00062
					49.m03226				50.m00056	38.m01070	59.m00087	80.m00063
					49.m03273				50.m00060	38.m01075	59.m03402	80.m00095
					49.m05723				50.m00072	38.m01089	59.m03441	80.m02206
					50.m00009				50.m03083	38.m01110	59.m03474	80.m02220
					50.m00026				50.m03099	38.m01114	59.m03479	80.m02245
					50.m00058				50.m03145	38.m01895	59.m03521	83.m00013
					50.m00069				50.m03185	39.m00333	59.m03538	83.m01275
					50.m00093				50.m03243	39.m00346	59.m03588	83.m01278
					50.m03110				50.m03247	39.m00349	59.m03596	83.m02148
					50.m03264				50.m03277	39.m00350	59.m03646
					50.m03311				50.m03287	39.m00362	59.m03655
					50.m05646				50.m03346	39.m00367	59.m03713
					55.m04635				50.m03399	41.m00020	59.m03716
					55.m04695				50.m03421	41.m00021	64.m00324
					55.m04836				50.m05603	41.m00022	64.m00582
					55.m04887				50.m05688	41.m00026	641.m01510
					55.m08198				52.m00010	41.m00031	641.m01538
					57.m01829				52.m00029	41.m00040	641.m01564
					583.m00004				52.m00032	41.m01269	641.m01591
					583.m00615				52.m01543	41.m01272	645.m00037
					583.m00625				52.m01559	41.m01274	65.m00014
					583.m00666				52.m01619	41.m01301	65.m00028
					583.m00710				52.m01622	41.m01323	65.m01132
					583.m05399				52.m01648	41.m01326	65.m01140
					583.m05583				540.m00197	41.m01337	65.m01202
					583.m05641				541.m00125	41.m01354	72.m00382
					583.m09114				541.m00134	41.m01359	72.m00386
					583.m09203				541.m01149	41.m01363	72.m00396
					583.m11389				541.m01201	41.m01372	72.m00405
					59.m00005				541.m01207	41.m01386	72.m00688
					59.m00061				541.m02064	41.m01391	76.m00005
					59.m00090				541.m02528	41.m02358	76.m00007
					59.m03642				542.m00002	42.m00010	76.m00011
					64.m00002				542.m00223	42.m00015	76.m01596
					641.m00001				547.m00082	42.m00018	76.m01624
					641.m00178				55.m00008	42.m00026	76.m01640
					641.m01460				55.m00011	42.m00042	76.m01678
					641.m01548				55.m00019	42.m00046	77.m00088
					645.m00325				55.m00072	42.m00048	80.m00001
					65.m00005				55.m00168	42.m00055	80.m00050
					72.m00390				55.m00193	42.m00060	80.m00069
					74.m00445				55.m00233	42.m00061	80.m00082
					76.m01551				55.m04645	42.m00070	80.m00088
					76.m01572				55.m04697	42.m00086	80.m02141
					80.m00004				55.m04718	42.m00089	80.m02164
					80.m00009				55.m04726	42.m00091	80.m02201
					80.m00011				55.m04788	42.m00093	80.m02240
					80.m00018				55.m04838	42.m00099	80.m02267
					80.m00020				55.m04857	42.m00101	80.m02288
					80.m02297				55.m04879	42.m00106	80.m02322
					80.m02315				55.m04985	42.m00110	80.m02344
					83.m01192				55.m04989	42.m03282	80.m02359
					83.m01245				55.m05046	42.m03284	83.m00020
					83.m01309				55.m05049	42.m03288	83.m01184
					86.m00374				55.m08191	42.m03309	83.m01219
									55.m08207	42.m03315	83.m01228
									55.m08219	42.m03356	83.m01241
									55.m08224	42.m03367	83.m01256
									551.m00238	42.m03396	83.m01257
									57.m00028	42.m03397	83.m01263
									57.m00030	42.m03399	86.m00380
									57.m01692	42.m03409	86.m00385
									57.m01699	42.m03440	86.m00387
									57.m01763	42.m03445	86.m00840
									57.m01784	42.m03448
									57.m01846	42.m03455
									57.m01848	42.m03456
									57.m03124	42.m03457
									583.m00007	42.m03459
									583.m00008	42.m03489
									583.m00018	42.m03493
									583.m00592	42.m03498
									583.m00594	42.m03515
									583.m00598	42.m03517
									583.m00605	42.m03522
									583.m00614	42.m03543
									583.m00630	42.m03557
									583.m00674	42.m03567
									583.m00712	42.m03587
									583.m05316	42.m03592
									583.m05329	42.m03603
									583.m05353	42.m03605
									583.m05359	42.m03607
									583.m05378	42.m03638
									583.m05380	42.m05844
									583.m05384	42.m05847
									583.m05416	42.m07384
									583.m05417	42.m07397
									583.m05469	42.m07442
									583.m05580	42.m08072
									583.m05616	44.m00009
									583.m05618	44.m00020
									583.m05632	44.m00027
									583.m05660	44.m00030
									583.m05734	44.m00056
									583.m05752	44.m00057
									583.m05756	44.m00058
									583.m09169	44.m02520
									59.m00021	44.m02533
									59.m00031	44.m02560
									59.m00040	44.m02565
									59.m00042	44.m02571
									59.m00073	44.m02575
									59.m00077	44.m02578
									59.m00084	44.m02583
									59.m03383	44.m02603
									59.m03414	44.m02607
									59.m03439	44.m02614
									59.m03536	44.m02625
									59.m03537	44.m02643
									59.m03597	44.m02644
									59.m03618	44.m02688
									59.m03625	44.m02689
									59.m03633	44.m02693
									59.m03643	44.m02696
									59.m03682	44.m02701
									59.m03687	44.m02716
									59.m03729	44.m02721
									59.m03731	44.m02728
									59.m06112	44.m02743
									63.m00001	44.m02745
									64.m00329	44.m02751
									64.m00348	44.m02771
									641.m00009	44.m02777
									641.m00010	44.m02779
									641.m00177	44.m02788
									641.m00190	44.m02793
									641.m01462	44.m04614
									641.m01470	44.m04617
									641.m01491	44.m04627
									645.m00319	44.m04659
									645.m00328	44.m04681
									645.m00329	44.m04682
									65.m00001	44.m04696
									65.m00010	44.m06355
									65.m01111	46.m00006
									65.m01125	46.m00011
									65.m01193	46.m00025
									65.m01199	46.m01591
									65.m01203	46.m01597
									69.m00145	46.m01601
									72.m00391	46.m01602
									74.m00424	46.m01617
									74.m00439	46.m01624
									76.m00002	46.m01635
									76.m01548	46.m01640
									76.m01557	46.m01643
									76.m01567	46.m01648
									76.m01611	46.m01654
									76.m01646	46.m01660
									76.m01665	46.m01664
									76.m02657	46.m01682
									8.m00002	46.m01690
									8.m00191	46.m01699
									80.m00005	46.m01701
									80.m00026	46.m01713
									80.m00087	46.m01717
									80.m00090	46.m01719
									80.m02155	46.m01720
									80.m02169	46.m01721
									80.m02225	46.m01726
									80.m02294	46.m01727
									80.m02296	46.m01736
									80.m02299	46.m01740
									80.m02334	46.m01758
									80.m02343	46.m02866
									80.m03994	46.m02875
									80.m05396	46.m02877
									83.m00002	46.m02906
									83.m00004	46.m02917
									83.m00005	48.m00095
									83.m01195	48.m00099
									83.m01196	49.m00025
									83.m01216	49.m00035
									83.m01271	49.m00054
									83.m01276	49.m00056
									83.m02145	49.m00064
									86.m00001	49.m03087
									83.m02144	49.m03098
										49.m03099
										49.m03138
										49.m03145
										49.m03160
										49.m03164
										49.m03170
										49.m03175
										49.m03187
										49.m03193
										49.m03216
										49.m03219
										49.m03238
										49.m03251
										49.m03256
										49.m03301
										49.m03315
										49.m03317
										49.m03321
										49.m03344
										49.m03348
										49.m03355
										49.m03357
										49.m03361
										49.m03383
										49.m03385
										49.m03388
										49.m03392
										49.m03399
										49.m03405
										49.m03421
										49.m03434
										49.m05678
										49.m05683
										49.m05693
										49.m05726
										49.m05732
										49.m07238
										50.m00014
										50.m00023
										50.m00028
										50.m00057
										50.m00080
										50.m00092
										50.m03065
										50.m03075
										50.m03081
										50.m03100
										50.m03109
										50.m03125
										50.m03132
										50.m03133
										50.m03139
										50.m03143
										50.m03154
										50.m03160
										50.m03171
										50.m03183
										50.m03194
										50.m03196
										50.m03206
										50.m03207
										50.m03208
										50.m03213
										50.m03222
										50.m03239
										50.m03252
										50.m03254
										50.m03261
										50.m03274
										50.m03291
										50.m03294
										50.m03295
										50.m03312
										50.m03320
										50.m03324
										50.m03331
										50.m03340
										50.m03345
										50.m03360
										50.m03372
										50.m03374
										50.m03389
										50.m03419
										50.m05622
										50.m05625
										50.m05635
										50.m05650
										50.m05665
										50.m07077
										50.m07132
										50.m07138
										52.m00015
										52.m00018
										52.m00026
										52.m00027
										52.m01545
										52.m01550
										52.m01567
										52.m01582
										52.m01594
										52.m01609
										52.m01617
										52.m01645
										52.m01649
										52.m01657
										52.m01659
										52.m01662
										52.m01670
										52.m01672
										52.m02675
										52.m02681
										52.m02692
										52.m02715
										52.m02725
										52.m02728
										52.m03460
										540.m00192
										540.m00194
										541.m00141
										541.m00142
										541.m00145
										541.m01161
										541.m01166
										541.m01182
										541.m01188
										541.m01194
										541.m01203
										541.m01208
										541.m01218
										541.m01219
										541.m01235
										541.m01245
										541.m01250
										541.m02060
										541.m02067
										541.m02532
										542.m00218
										542.m00219
										55.m00092
										55.m00103
										55.m00107
										55.m00144
										55.m00157
										55.m00167
										55.m00178
										55.m00201
										55.m00202
										55.m00211
										55.m00216
										55.m00224
										55.m00236
										55.m00240
										55.m00267
										55.m00277
										55.m00278
										55.m00279
										55.m04603
										55.m04612
										55.m04622
										55.m04631
										55.m04670
										55.m04681
										55.m04682
										55.m04691
										55.m04694
										55.m04740
										55.m04744
										55.m04752
										55.m04760
										55.m04848
										55.m04861
										55.m04869
										55.m04877
										55.m04881
										55.m04893
										55.m04911
										55.m04984
										55.m05000
										55.m05002
										55.m05010
										55.m05025
										55.m05032
										55.m05040
										55.m05052
										55.m05061
										55.m05069
										55.m05095
										55.m05099
										55.m05107
										55.m08184
										55.m08186
										55.m08199
										55.m10232
										55.m10262
										55.m10265
										55.m10278
										55.m10286
										55.m10315
										55.m10319
										55.m11051
										551.m00001
										551.m00225
										57.m00021
										57.m00026
										57.m00038
										57.m01691
										57.m01698
										57.m01702
										57.m01705
										57.m01710
										57.m01726
										57.m01749
										57.m01761
										57.m01772
										57.m01773
										57.m01779
										57.m01790
										57.m01792
										57.m01799
										57.m01865
										57.m01870
										57.m01873
										57.m03110
										57.m03126
										57.m03129
										57.m03130
										57.m03132
										57.m03975
										57.m03989
										583.m00019
										583.m00596
										583.m00597
										583.m00606
										583.m00621
										583.m00626
										583.m00634
										583.m00636
										583.m00642
										583.m00645
										583.m00652
										583.m00658
										583.m00682
										583.m00692
										583.m00704
										583.m00707
										583.m00711
										583.m05259
										583.m05265
										583.m05284
										583.m05298
										583.m05303
										583.m05318
										583.m05332
										583.m05337
										583.m05338
										583.m05339
										583.m05344
										583.m05345
										583.m05348
										583.m05349
										583.m05356
										583.m05375
										583.m05394
										583.m05395
										583.m05398
										583.m05402
										583.m05415
										583.m05419
										583.m05421
										583.m05430
										583.m05444
										583.m05445
										583.m05468
										583.m05473
										583.m05481
										583.m05498
										583.m05521
										583.m05525
										583.m05526
										583.m05530
										583.m05540
										583.m05549
										583.m05551
										583.m05567
										583.m05569
										583.m05593
										583.m05594
										583.m05598
										583.m05599
										583.m05601
										583.m05621
										583.m05622
										583.m05625
										583.m05630
										583.m05652
										583.m05664
										583.m05666
										583.m05668
										583.m05686
										583.m05693
										583.m05696
										583.m05706
										583.m05707
										583.m05717
										583.m05718
										583.m05736
										583.m05758
										583.m05764
										583.m05771
										583.m09134
										583.m09142
										583.m09182
										583.m09188
										583.m09207
										583.m09217
										583.m11414
										583.m11443
										583.m11466
										583.m11467
										59.m00038
										59.m00041
										59.m00072
										59.m03373
										59.m03390
										59.m03403
										59.m03408
										59.m03415
										59.m03444
										59.m03462
										59.m03465
										59.m03473
										59.m03488
										59.m03495
										59.m03503
										59.m03514
										59.m03528
										59.m03531
										59.m03545
										59.m03599
										59.m03600
										59.m03604
										59.m03608
										59.m03635
										59.m03645
										59.m03648
										59.m03649
										59.m03702
										59.m03707
										59.m03725
										59.m06060
										59.m06067
										59.m06074
										59.m06091
										59.m06125
										59.m07714
										63.m00147
										63.m00149
										63.m00157
										63.m00337
										64.m00341
										64.m00349
										64.m00352
										64.m00353
										641.m01475
										641.m01480
										641.m01525
										641.m01529
										641.m01533
										641.m01534
										641.m01541
										641.m01547
										641.m01549
										641.m01580
										641.m01593
										641.m02536
										641.m02553
										641.m03167
										645.m00311
										645.m00330
										65.m00006
										65.m00027
										65.m00030
										65.m01144
										65.m01150
										65.m01186
										65.m01204
										65.m01969
										65.m02515
										67.m00007
										69.m00133
										69.m00139
										69.m00143
										69.m00202
										72.m00001
										72.m00389
										72.m00394
										72.m00399
										74.m00447
										74.m00460
										74.m00763
										76.m00010
										76.m01543
										76.m01544
										76.m01582
										76.m01589
										76.m01605
										76.m01606
										76.m01613
										76.m01622
										76.m01629
										76.m01643
										76.m01647
										76.m01664
										76.m01666
										76.m01672
										76.m01682
										76.m01691
										76.m01698
										76.m02653
										76.m02663
										76.m02673
										76.m03392
										76.m03417
										77.m00051
										8.m00004
										8.m00182
										8.m00194
										80.m00032
										80.m00075
										80.m00076
										80.m02123
										80.m02124
										80.m02126
										80.m02138
										80.m02161
										80.m02166
										80.m02180
										80.m02185
										80.m02186
										80.m02195
										80.m02216
										80.m02219
										80.m02221
										80.m02254
										80.m02266
										80.m02268
										80.m02278
										80.m02283
										80.m02284
										80.m02287
										80.m02289
										80.m02341
										80.m02347
										80.m02365
										80.m03946
										80.m03956
										80.m03966
										80.m03970
										80.m03987
										80.m03988
										80.m03992
										80.m03996
										80.m05006
										83.m00006
										83.m00011
										83.m01193
										83.m01198
										83.m01200
										83.m01215
										83.m01244
										83.m01248
										83.m01250
										83.m01253
										83.m01255
										83.m01262
										83.m01269
										83.m01280
										83.m01282
										83.m01285
										83.m01299
										83.m01310
										83.m02690
										83.m02691
										83.m02714
										83.m02720
										86.m00365
										86.m00370
										86.m00378
										86.m00390
										86.m00651
										86.m00838
